# Supplementary material for: Co-expression in tissue-specific gene networks links genes in cancer-susceptibility loci to known somatic driver genes
Source: BMC Med Genomics. 2024 Jul 15;17:186. doi: 10.1186/s12920-024-01941-4 (PMC11247850; doi:10.1186/s12920-024-01941-4)
Supplement: Supplementary file 4 — Supplementary Material 4 [file 12920_2024_1941_MOESM4_ESM.xlsx]

## Sheet: README
Results of PascalX for the 4 studied GWAS
gene	Ensembl gene ID
pascalx_pvalue	PascalX p-value
nsnps	SNPs used by PascalX within 25KB
pascalx_min_pvalue	Smallest p-value of all SNPs
gene_symbol	gene symbol of Ensembl v94 gene ID

## Sheet: GCST010098_meta
gene	pascalx_pvalue	nsnps	pascalx_min_pvalue	gene_symbol
ENSG00000066468	4.91559e-217	196	0	FGFR2
ENSG00000103460	2.97098e-163	232	5.64914e-214	TOX3
ENSG00000212993	1.9288e-66	446	3.7679e-69	POU5F1B
ENSG00000163491	4.47484e-64	569	1.85998e-67	NEK10
ENSG00000155545	2.86365e-54	223	4.58171e-69	MIER3
ENSG00000095015	7.90792e-52	244	2.13378e-66	MAP3K1
ENSG00000155542	1.11834e-50	145	9.00367e-65	SETD9
ENSG00000087494	1.67965e-48	57	5.89178e-54	PTHLH
ENSG00000112996	2.0504e-41	84	4.87229e-66	MRPS30
ENSG00000196588	2.79363e-38	343	9.57376e-35	MRTFA
ENSG00000283787	3.88518e-38	107	1.77162e-35	PRR33
ENSG00000033867	4.34398e-35	348	8.10511e-60	SLC4A7
ENSG00000130592	4.34779e-32	225	1.77162e-35	LSP1
ENSG00000120262	1.88501e-29	457	9.27261e-56	CCDC170
ENSG00000130595	3.01799e-29	77	1.52799e-27	TNNT3
ENSG00000105655	5.43837e-28	76	5.27149e-29	ISYNA1
ENSG00000100359	6.09156e-28	69	1.05956e-32	SGSM3
ENSG00000164330	7.66681e-28	671	4.23166e-31	EBF1
ENSG00000130511	1.68002e-27	96	5.27149e-29	SSBP4
ENSG00000074527	2.84252e-27	19	8.11071e-41	NTN4
ENSG00000140718	2.21131e-26	1180	1.94243e-22	FTO
ENSG00000105656	1.09828e-25	200	4.77247e-29	ELL
ENSG00000171943	1.22089e-25	13	9.58226e-27	SRGAP2C
ENSG00000284431	1.80278e-25	102	1.05956e-32	AL022238.4
ENSG00000188610	7.48094e-25	6	9.58226e-27	FAM72B
ENSG00000214026	8.02073e-25	48	1.52799e-27	MRPL23
ENSG00000108175	9.51536e-25	705	2.81227e-37	ZMIZ1
ENSG00000285551	6.84418e-24	429	1.59676e-49	AC067752.1
ENSG00000142655	3.33583e-22	351	1.88094e-21	PEX14
ENSG00000166263	1.76123e-21	494	1.45536e-27	STXBP4
ENSG00000239900	2.35092e-21	82	5.43678e-26	ADSL
ENSG00000182185	3.37796e-21	1626	1.54915e-43	RAD51B
ENSG00000166260	4.0784e-21	179	8.52473e-22	COX11
ENSG00000141198	2.70918e-20	300	1.59688e-21	TOM1L1
ENSG00000164749	3.35652e-20	671	7.16209e-30	HNF4G
ENSG00000198019	9.99823e-20	18	6.63466e-15	FCGR1B
ENSG00000123106	1.05693e-19	93	8.45962e-19	CCDC91
ENSG00000091831	1.80472e-19	1090	9.27261e-56	ESR1
ENSG00000164362	5.66563e-19	153	4.59822e-24	TERT
ENSG00000147889	5.86009e-19	102	6.52849e-18	CDKN2A
ENSG00000105701	7.31576e-19	93	2.64878e-27	FKBP8
ENSG00000150995	3.05559e-18	1062	3.72546e-19	ITPR1
ENSG00000138311	4.16776e-18	694	1.59676e-49	ZNF365
ENSG00000180592	4.55437e-18	27	3.03433e-21	SKIDA1
ENSG00000168594	7.09412e-18	700	1.55451e-27	ADAM29
ENSG00000015133	7.31474e-17	359	4.11401e-15	CCDC88C
ENSG00000104783	1.60357e-16	209	2.34366e-22	KCNN4
ENSG00000154080	2.6477e-16	732	7.27695e-21	CHST9
ENSG00000178055	2.87259e-16	71	9.67646e-20	PRSS42
ENSG00000148737	1.11022e-15	384	3.30292e-14	TCF7L2
ENSG00000160049	3.27516e-15	114	1.2858e-20	DFFA
ENSG00000166446	3.38618e-15	603	1.42158e-30	CDYL2
ENSG00000160808	4.32987e-15	78	9.67646e-20	MYL3
ENSG00000177311	4.82947e-15	214	1.59051e-15	ZBTB38
ENSG00000078403	7.82707e-15	107	2.51027e-21	MLLT10
ENSG00000010017	9.10383e-15	166	1.5565e-15	RANBP9
ENSG00000172818	1.20459e-14	139	1.59095e-13	OVOL1
ENSG00000112773	1.36557e-14	453	3.11712e-16	TENT5A
ENSG00000159871	1.97065e-14	313	2.34366e-22	LYPD5
ENSG00000198807	2.52576e-14	187	1.27411e-22	PAX9
ENSG00000100599	3.14193e-14	676	3.89454e-14	RIN3
ENSG00000166965	4.01901e-14	169	4.8973e-18	RCCD1
ENSG00000198901	5.4845e-14	219	4.8973e-18	PRC1
ENSG00000064012	6.41154e-14	147	6.09377e-19	CASP8
ENSG00000136770	1.65312e-13	143	2.51027e-21	DNAJC1
ENSG00000184381	1.8463e-13	374	1.56546e-14	PLA2G6
ENSG00000284946	1.99396e-13	311	4.8973e-18	AC068831.7
ENSG00000113369	2.77611e-13	77	2.75089e-13	ARRDC3
ENSG00000152348	3.9585e-13	343	4.15381e-14	ATG10
ENSG00000176222	4.65072e-13	160	6.55696e-14	ZNF404
ENSG00000169231	5.23692e-13	52	2.46311e-12	THBS3
ENSG00000264545	6.97387e-13	435	6.52849e-18	AL359922.1
ENSG00000130598	7.61002e-13	167	1.1579e-30	TNNI2
ENSG00000172757	9.42302e-13	157	1.59095e-13	CFL1
ENSG00000204682	1.1286e-12	42	4.95469e-18	CASC10
ENSG00000128285	1.82132e-12	97	2.38153e-25	MCHR1
ENSG00000198945	1.84347e-12	331	1.53317e-12	L3MBTL3
ENSG00000163312	2.19169e-12	157	2.38846e-12	HELQ
ENSG00000274897	2.50711e-12	95	4.65113e-14	PANO1
ENSG00000163635	3.17191e-12	158	6.97789e-13	ATXN7
ENSG00000152217	3.53007e-12	628	1.29821e-12	SETBP1
ENSG00000285258	3.62937e-12	186	6.97789e-13	ATXN7
ENSG00000172803	4.10272e-12	130	1.59095e-13	SNX32
ENSG00000177595	4.51633e-12	126	4.65113e-14	PIDD1
ENSG00000179023	4.76275e-12	185	2.67227e-17	KLHDC7A
ENSG00000124459	5.55661e-12	182	6.55696e-14	ZNF45
ENSG00000177542	6.30768e-12	109	4.65113e-14	SLC25A22
ENSG00000184056	7.26535e-12	220	6.74208e-18	VPS33B
ENSG00000156804	8.61655e-12	200	1.12306e-11	FBXO32
ENSG00000104537	9.9632e-12	251	2.87754e-12	ANXA13
ENSG00000140553	1.30206e-11	190	4.8973e-18	UNC45A
ENSG00000173171	1.72151e-11	46	2.11483e-11	MTX1
ENSG00000184524	1.74286e-11	102	4.65113e-14	CEND1
ENSG00000177600	1.79288e-11	117	4.65113e-14	RPLP2
ENSG00000163322	1.84186e-11	270	2.38846e-12	ABRAXAS1
ENSG00000185022	1.94347e-11	130	7.02138e-14	MAFF
ENSG00000100209	2.13069e-11	117	2.41701e-12	HSCB
ENSG00000163636	2.14833e-11	92	6.79054e-12	PSMD6
ENSG00000100354	2.19714e-11	436	3.61063e-24	TNRC6B
ENSG00000175489	2.86962e-11	132	1.42189e-26	LRRC25
ENSG00000185499	3.84746e-11	50	2.46311e-12	MUC1
ENSG00000186468	4.95251e-11	82	5.83165e-14	RPS23
ENSG00000168386	5.28858e-11	313	5.81239e-11	FILIP1L
ENSG00000163319	5.39413e-11	104	2.38846e-12	MRPS18C
ENSG00000134504	5.88056e-11	525	2.34135e-09	KCTD1
ENSG00000155749	6.15439e-11	195	8.85593e-18	ALS2CR12
ENSG00000184220	8.74909e-11	395	5.81239e-11	CMSS1
ENSG00000163513	8.85961e-11	307	2.72477e-14	TGFBR2
ENSG00000180530	9.9812e-11	254	2.85502e-12	NRIP1
ENSG00000177628	1.0805e-10	65	2.11483e-11	GBA
ENSG00000147883	1.19433e-10	87	6.52849e-18	CDKN2B
ENSG00000001630	1.20701e-10	116	4.71829e-11	CYP51A1
ENSG00000119772	1.26245e-10	237	6.95892e-09	DNMT3A
ENSG00000285772	1.39089e-10	143	4.71829e-11	AC000120.2
ENSG00000071967	1.60123e-10	259	9.13951e-10	CYBRD1
ENSG00000240720	1.65098e-10	92	5.54518e-11	LRRD1
ENSG00000174123	1.84597e-10	248	7.66132e-13	TLR10
ENSG00000127914	2.05176e-10	334	4.71829e-11	AKAP9
ENSG00000285953	2.12526e-10	163	4.86773e-11	AC000120.3
ENSG00000160752	2.26586e-10	42	2.30355e-10	FDPS
ENSG00000183765	2.31295e-10	146	2.41701e-12	CHEK2
ENSG00000160767	2.51228e-10	69	7.2962e-10	FAM189B
ENSG00000284672	2.6269e-10	153	1.22581e-15	AC109583.3
ENSG00000198792	2.66712e-10	213	1.9256e-13	TMEM184B
ENSG00000143627	2.6987e-10	57	2.30355e-10	PKLR
ENSG00000273088	3.4185e-10	77	2.46311e-12	AL713999.1
ENSG00000206549	3.5176e-10	214	1.22581e-15	PRSS50
ENSG00000163462	3.8182e-10	71	2.46311e-12	TRIM46
ENSG00000143630	3.98548e-10	65	2.30355e-10	HCN3
ENSG00000160753	4.11041e-10	35	2.30355e-10	RUSC1
ENSG00000172500	4.33049e-10	71	5.31051e-12	FIBP
ENSG00000128298	4.64239e-10	133	4.61688e-13	BAIAP2L2
ENSG00000175592	5.09728e-10	64	5.31051e-12	FOSL1
ENSG00000176444	5.12211e-10	72	2.30355e-10	CLK2
ENSG00000162104	5.37336e-10	653	1.90051e-09	ADCY9
ENSG00000058673	5.42422e-10	317	1.3545e-12	ZC3H11A
ENSG00000257315	5.42422e-10	317	1.3545e-12	ZBED6
ENSG00000172543	5.43107e-10	77	5.31051e-12	CTSW
ENSG00000141570	5.51849e-10	84	2.28081e-11	CBX8
ENSG00000084710	6.11357e-10	283	6.62029e-10	EFR3B
ENSG00000148219	6.1432e-10	2424	2.51426e-12	ASTN2
ENSG00000175602	6.24865e-10	60	5.31051e-12	CCDC85B
ENSG00000163634	7.44162e-10	66	8.70806e-12	THOC7
ENSG00000116539	8.2875e-10	127	1.83425e-12	ASH1L
ENSG00000116521	8.55252e-10	66	3.82619e-10	SCAMP3
ENSG00000283706	9.52634e-10	153	1.81066e-11	PRSS50
ENSG00000174125	1.08081e-09	407	2.55853e-13	TLR1
ENSG00000107669	1.08153e-09	621	2.80872e-20	ATE1
ENSG00000136944	1.10859e-09	356	9.6276e-09	LMX1B
ENSG00000167637	1.16404e-09	220	1.49167e-13	ZNF283
ENSG00000164588	1.16868e-09	329	6.17991e-18	HCN1
ENSG00000115138	1.24053e-09	97	6.62029e-10	POMC
ENSG00000163463	1.26591e-09	66	2.46311e-12	KRTCAP2
ENSG00000172638	1.33097e-09	78	5.31051e-12	EFEMP2
ENSG00000256762	1.61395e-09	243	6.10283e-10	STH
ENSG00000172732	1.6621e-09	75	1.05e-10	MUS81
ENSG00000186868	1.78312e-09	916	1.61214e-10	MAPT
ENSG00000186141	2.11171e-09	58	1.0629e-09	POLR3C
ENSG00000120071	2.14422e-09	742	5.26691e-10	KANSL1
ENSG00000265491	2.1636e-09	139	1.0629e-09	RNF115
ENSG00000241563	2.24912e-09	101	3.08061e-16	CORT
ENSG00000263715	2.45534e-09	1096	7.2502e-10	LINC02210-CRHR1
ENSG00000167491	2.64211e-09	207	8.47675e-11	GATAD2A
ENSG00000120088	2.71294e-09	461	8.83397e-10	CRHR1
ENSG00000185294	2.71944e-09	331	1.02855e-09	SPPL2C
ENSG00000177225	2.80693e-09	108	4.19275e-13	GATD1
ENSG00000143127	3.0939e-09	65	5.46517e-07	ITGA10
ENSG00000100154	3.76091e-09	723	1.46525e-10	TTC28
ENSG00000188086	3.8461e-09	123	2.23609e-11	PRSS45
ENSG00000163632	3.94374e-09	50	8.97958e-12	C3orf49
ENSG00000130513	4.55983e-09	168	2.23788e-24	GDF15
ENSG00000175279	5.13615e-09	122	3.08061e-16	CENPS
ENSG00000228696	5.51618e-09	191	1.05737e-09	ARL17B
ENSG00000205464	5.72012e-09	195	5.83165e-14	ATP6AP1L
ENSG00000138031	5.74974e-09	395	9.68503e-10	ADCY3
ENSG00000155893	5.80371e-09	348	4.6348e-15	PXYLP1
ENSG00000135111	6.00226e-09	5	1.72024e-09	TBX3
ENSG00000251503	6.00611e-09	128	3.08061e-16	CENPS-CORT
ENSG00000164363	6.71381e-09	175	4.27053e-10	SLC6A18
ENSG00000125459	7.60332e-09	23	1.83425e-12	MSTO1
ENSG00000177666	7.61432e-09	141	4.65113e-14	PNPLA2
ENSG00000160117	7.62907e-09	163	8.982e-09	ANKLE1
ENSG00000119401	7.8096e-09	142	1.75041e-09	TRIM32
ENSG00000176681	8.21934e-09	118	1.75133e-09	LRRC37A
ENSG00000175573	8.26094e-09	44	5.31051e-12	C11orf68
ENSG00000163374	9.29634e-09	52	1.95688e-10	YY1AP1
ENSG00000181585	1.01154e-08	154	1.81066e-11	TMIE
ENSG00000129933	1.02104e-08	138	2.07566e-10	MAU2
ENSG00000114861	1.16135e-08	1016	2.67733e-10	FOXP1
ENSG00000105393	1.16826e-08	173	8.982e-09	BABAM1
ENSG00000063438	1.17815e-08	542	1.33489e-08	AHRR
ENSG00000269307	1.32163e-08	180	8.982e-09	AC010463.1
ENSG00000175550	1.35536e-08	43	5.31051e-12	DRAP1
ENSG00000182511	1.5207e-08	119	2.00193e-09	FES
ENSG00000131788	1.75269e-08	72	1.0629e-09	PIAS3
ENSG00000184508	1.90254e-08	127	6.44034e-16	HDDC3
ENSG00000177685	2.06873e-08	142	4.65113e-14	CRACR2B
ENSG00000222011	2.10657e-08	144	1.63389e-07	FAM185A
ENSG00000254470	2.16272e-08	101	2.88938e-13	AP5B1
ENSG00000179085	2.19303e-08	83	7.75236e-09	DPM3
ENSG00000101773	2.20495e-08	396	3.82854e-09	RBBP8
ENSG00000111087	2.30183e-08	5	2.97771e-06	GLI1
ENSG00000271601	2.48358e-08	17	9.21788e-07	LIX1L
ENSG00000125743	2.87254e-08	101	6.30047e-10	SNRPD2
ENSG00000280778	2.90934e-08	24	8.21806e-07	AC243547.3
ENSG00000124523	2.92433e-08	103	1.36753e-11	SIRT5
ENSG00000130312	3.06033e-08	191	8.982e-09	MRPL34
ENSG00000184990	3.22587e-08	144	2.03905e-09	SIVA1
ENSG00000127220	3.23023e-08	194	8.982e-09	ABHD8
ENSG00000188761	3.26646e-08	81	3.54012e-12	BCL2L15
ENSG00000196275	3.37081e-08	18	1.26565e-07	GTF2IRD2
ENSG00000160785	3.39081e-08	121	1.70621e-08	SLC25A44
ENSG00000144810	3.63931e-08	374	1.24596e-09	COL8A1
ENSG00000105705	3.85199e-08	144	6.25271e-09	SUGP1
ENSG00000130307	4.56692e-08	247	8.982e-09	USHBP1
ENSG00000225921	4.58429e-08	66	1.36753e-11	NOL7
ENSG00000186364	4.59079e-08	58	1.0629e-09	NUDT17
ENSG00000122188	4.73156e-08	161	2.18649e-10	LAX1
ENSG00000177469	4.73825e-08	169	9.26436e-08	CAVIN1
ENSG00000121851	4.89186e-08	12	8.21806e-07	POLR3GL
ENSG00000178093	5.22388e-08	73	2.84644e-10	TSSK6
ENSG00000163083	5.59097e-08	127	3.80602e-09	INHBB
ENSG00000272031	5.98965e-08	8	8.21806e-07	ANKRD34A
ENSG00000155903	6.13659e-08	248	2.51864e-10	RASA2
ENSG00000145996	6.32658e-08	1927	2.00574e-09	CDKAL1
ENSG00000160801	6.42834e-08	68	9.98864e-15	PTH1R
ENSG00000213240	6.52497e-08	2	4.34692e-08	AC239799.1
ENSG00000264343	6.52497e-08	2	4.34692e-08	NOTCH2NLA
ENSG00000169241	6.52929e-08	98	7.75236e-09	SLC50A1
ENSG00000117281	6.69387e-08	65	2.17435e-09	CD160
ENSG00000198483	6.79223e-08	78	4.83775e-09	ANKRD35
ENSG00000159873	7.42866e-08	133	4.44066e-12	CCDC117
ENSG00000079308	7.61692e-08	576	1.15829e-10	TNS1
ENSG00000196547	7.97029e-08	150	8.68627e-10	MAN2A2
ENSG00000137713	8.14154e-08	54	2.93836e-07	PPP2R1B
ENSG00000265241	8.64203e-08	23	5.46517e-07	RBM8A
ENSG00000142208	8.86842e-08	156	2.03905e-09	AKT1
ENSG00000225190	9.75058e-08	184	2.91445e-09	PLEKHM1
ENSG00000196482	9.9954e-08	1783	4.28191e-09	ESRRG
ENSG00000242252	1.00427e-07	92	2.01726e-07	BGLAP
ENSG00000186010	1.00449e-07	91	2.84644e-10	NDUFA13
ENSG00000116793	1.02764e-07	142	1.69551e-08	PHTF1
ENSG00000138162	1.0382e-07	940	3.70063e-09	TACC2
ENSG00000181915	1.0517e-07	108	1.39311e-08	ADO
ENSG00000160781	1.0814e-07	98	2.01726e-07	PAQR6
ENSG00000285708	1.24693e-07	1412	2.67733e-10	AC097634.4
ENSG00000258674	1.25732e-07	104	2.84644e-10	AC011448.1
ENSG00000278139	1.34833e-07	250	5.49736e-09	AL358075.4
ENSG00000213996	1.4351e-07	92	6.25271e-09	TM6SF2
ENSG00000174358	1.46303e-07	219	5.83516e-09	SLC6A19
ENSG00000169604	1.46456e-07	579	1.9528e-09	ANTXR1
ENSG00000170606	1.4679e-07	179	1.7036e-08	HSPA4
ENSG00000260238	1.61594e-07	141	1.71916e-07	PMF1-BGLAP
ENSG00000173894	1.66137e-07	74	2.28081e-11	CBX2
ENSG00000130287	1.74267e-07	114	6.25271e-09	NCAN
ENSG00000160783	1.86589e-07	138	1.71916e-07	PMF1
ENSG00000174130	1.93047e-07	260	2.55853e-13	TLR6
ENSG00000159314	1.96156e-07	181	4.53731e-08	ARHGAP27
ENSG00000168769	2.04005e-07	201	4.08531e-10	TET2
ENSG00000188064	2.15791e-07	319	4.83732e-08	WNT7B
ENSG00000143147	2.21892e-07	175	7.20948e-08	GPR161
ENSG00000108379	2.32101e-07	173	2.55788e-07	WNT3
ENSG00000131779	2.36194e-07	30	5.46517e-07	PEX11B
ENSG00000134262	2.37319e-07	83	3.54012e-12	AP4B1
ENSG00000140400	2.40149e-07	43	1.31296e-06	MAN2C1
ENSG00000271425	2.41405e-07	22	4.34692e-08	NBPF10
ENSG00000011478	2.47864e-07	88	6.30047e-10	QPCTL
ENSG00000177971	2.61608e-07	91	1.19241e-06	IMP3
ENSG00000187664	2.6867e-07	85	6.25271e-09	HAPLN4
ENSG00000169242	3.05483e-07	107	7.75236e-09	EFNA1
ENSG00000136824	3.15176e-07	221	2.58194e-08	SMC2
ENSG00000138678	3.21069e-07	323	6.76091e-12	GPAT3
ENSG00000183508	3.27188e-07	210	1.92434e-09	TENT5C
ENSG00000008441	3.36172e-07	125	6.71078e-08	NFIX
ENSG00000185100	3.50998e-07	178	2.03905e-09	ADSSL1
ENSG00000160803	3.62317e-07	54	1.18842e-06	UBQLN4
ENSG00000070193	3.64189e-07	213	8.8995e-20	FGF10
ENSG00000144118	3.69014e-07	214	3.40408e-08	RALB
ENSG00000181481	3.92531e-07	23	5.92893e-08	RNF135
ENSG00000117461	4.03808e-07	206	5.49736e-09	PIK3R3
ENSG00000173660	4.08442e-07	56	2.14242e-06	UQCRH
ENSG00000161040	4.54135e-07	296	1.40357e-07	FBXL13
ENSG00000213578	4.63598e-07	61	7.60555e-08	CPLX3
ENSG00000169375	4.81808e-07	106	5.94389e-07	SIN3A
ENSG00000169410	5.0076e-07	172	3.65651e-07	PTPN9
ENSG00000081019	5.22838e-07	108	1.69551e-08	RSBN1
ENSG00000168509	5.33558e-07	48	8.13905e-08	HJV
ENSG00000145675	5.41762e-07	217	1.12593e-06	PIK3R1
ENSG00000265972	6.00987e-07	16	8.21806e-07	TXNIP
ENSG00000115137	6.02271e-07	147	7.63159e-09	DNAJC27
ENSG00000164692	6.40189e-07	189	7.31122e-12	COL1A2
ENSG00000176531	6.72112e-07	165	1.31881e-07	PHLDB3
ENSG00000132676	6.82788e-07	78	1.95688e-10	DAP3
ENSG00000169371	7.07399e-07	101	1.19241e-06	SNUPN
ENSG00000171791	7.23383e-07	427	1.34154e-06	BCL2
ENSG00000113448	7.26693e-07	3094	5.27203e-10	PDE4D
ENSG00000197935	7.34183e-07	126	7.37244e-07	ZNF311
ENSG00000140398	7.37891e-07	46	1.67842e-06	NEIL1
ENSG00000001631	7.48342e-07	69	2.83211e-10	KRIT1
ENSG00000140506	7.65545e-07	70	7.60555e-08	LMAN1L
ENSG00000213366	7.99565e-07	152	9.43194e-06	GSTM2
ENSG00000205086	8.19131e-07	209	2.2097e-06	C2orf91
ENSG00000197980	8.25232e-07	471	3.60415e-08	LEKR1
ENSG00000104907	9.23083e-07	68	3.10844e-08	TRMT1
ENSG00000178038	9.4823e-07	153	1.81066e-11	ALS2CL
ENSG00000118245	9.49341e-07	99	1.64887e-12	TNP1
ENSG00000127990	9.49995e-07	234	3.78487e-13	SGCE
ENSG00000086015	9.76045e-07	514	5.65969e-08	MAST2
ENSG00000140474	1.02403e-06	59	7.60555e-08	ULK3
ENSG00000250067	1.03715e-06	87	2.84644e-10	YJEFN3
ENSG00000131435	1.07478e-06	150	4.65837e-07	PDLIM4
ENSG00000164684	1.08541e-06	313	1.9856e-07	ZNF704
ENSG00000123329	1.0937e-06	6	2.97771e-06	ARHGAP9
ENSG00000134242	1.10882e-06	140	4.15945e-12	PTPN22
ENSG00000173988	1.11321e-06	228	3.10481e-06	LRRC63
ENSG00000057608	1.13017e-06	246	7.34277e-07	GDI2
ENSG00000134317	1.16356e-06	373	3.95434e-10	GRHL1
ENSG00000139269	1.17201e-06	3	2.97771e-06	INHBE
ENSG00000086848	1.1802e-06	115	2.21512e-07	ALG9
ENSG00000117480	1.21279e-06	131	1.43402e-06	FAAH
ENSG00000133477	1.24175e-06	94	5.25925e-08	FAM83F
ENSG00000116586	1.29528e-06	38	1.70687e-06	LAMTOR2
ENSG00000073969	1.298e-06	73	4.9516e-07	NSF
ENSG00000103653	1.35827e-06	81	3.40571e-07	CSK
ENSG00000132003	1.36555e-06	174	2.65403e-08	ZSWIM4
ENSG00000174827	1.41375e-06	39	4.47967e-08	PDZK1
ENSG00000143164	1.42734e-06	200	1.2255e-06	DCAF6
ENSG00000159461	1.51017e-06	165	4.42761e-07	AMFR
ENSG00000140459	1.51815e-06	129	9.19822e-07	CYP11A1
ENSG00000182197	1.58998e-06	685	6.92832e-07	EXT1
ENSG00000169946	1.65039e-06	2517	1.0754e-11	ZFPM2
ENSG00000177156	1.6596e-06	129	1.39294e-09	TALDO1
ENSG00000174576	1.70443e-06	59	1.74074e-06	NPAS4
ENSG00000117481	1.73705e-06	267	8.14842e-07	NSUN4
ENSG00000118655	1.92369e-06	76	3.54012e-12	DCLRE1B
ENSG00000124466	1.92652e-06	95	1.31881e-07	LYPD3
ENSG00000173548	1.92753e-06	107	1.19241e-06	SNX33
ENSG00000179388	1.93434e-06	117	1.49042e-06	EGR3
ENSG00000258529	2.00639e-06	125	2.21512e-07	AP001781.2
ENSG00000182004	2.12484e-06	143	1.43631e-10	SNRPE
ENSG00000134240	2.18226e-06	159	3.95977e-07	HMGCS2
ENSG00000099810	2.21048e-06	293	2.02458e-17	MTAP
ENSG00000174059	2.42708e-06	179	5.11781e-08	CD34
ENSG00000163479	2.43873e-06	61	1.18842e-06	SSR2
ENSG00000249915	2.73795e-06	396	1.33489e-08	PDCD6
ENSG00000130940	2.77382e-06	288	4.76376e-06	CASZ1
ENSG00000140564	2.78317e-06	118	1.05458e-08	FURIN
ENSG00000149716	2.82339e-06	85	2.18438e-08	LTO1
ENSG00000167005	2.85325e-06	86	2.56251e-06	NUDT21
ENSG00000131467	2.90039e-06	9	1.34366e-06	PSME3
ENSG00000163659	2.95007e-06	83	1.48561e-06	TIPARP
ENSG00000174547	2.96285e-06	85	1.74074e-06	MRPL11
ENSG00000061455	3.22609e-06	437	2.74977e-06	PRDM6
ENSG00000140505	3.26511e-06	68	3.40571e-07	CYP1A2
ENSG00000175189	3.28275e-06	4	2.97771e-06	INHBC
ENSG00000081026	3.3465e-06	543	1.57682e-09	MAGI3
ENSG00000111245	3.42969e-06	1	3.42969e-06	MYL2
ENSG00000140481	3.51541e-06	332	1.68772e-07	CCDC33
ENSG00000189060	3.59811e-06	106	1.86986e-06	H1F0
ENSG00000100116	3.61887e-06	103	1.86986e-06	GCAT
ENSG00000140478	3.61955e-06	52	1.81541e-05	GOLGA6D
ENSG00000176563	3.70366e-06	8	1.01471e-05	CNTD1
ENSG00000183978	3.70366e-06	8	1.01471e-05	COA3
ENSG00000123080	3.71729e-06	62	7.2939e-08	CDKN2C
ENSG00000177697	3.78467e-06	135	4.19666e-12	CD151
ENSG00000111300	3.86344e-06	3	1.47295e-06	NAA25
ENSG00000085998	3.8894e-06	68	6.9078e-07	POMGNT1
ENSG00000166986	3.94649e-06	8	2.97771e-06	MARS
ENSG00000010310	3.9584e-06	211	6.30047e-10	GIPR
ENSG00000128606	4.20025e-06	67	5.00643e-06	LRRC17
ENSG00000125347	4.2016e-06	154	4.37894e-08	IRF1
ENSG00000128310	4.2067e-06	71	1.86986e-06	GALR3
ENSG00000151923	4.40911e-06	156	7.65085e-08	TIAL1
ENSG00000204991	4.49278e-06	301	5.17238e-06	SPIRE2
ENSG00000183032	4.59174e-06	1101	1.27411e-22	SLC25A21
ENSG00000124257	4.65099e-06	103	2.9694e-06	NEURL2
ENSG00000160877	4.95158e-06	96	2.65752e-08	NACC1
ENSG00000198952	4.9577e-06	152	2.01726e-07	SMG5
ENSG00000127989	5.09772e-06	402	1.01605e-09	MTERF1
ENSG00000134986	5.18508e-06	735	1.65538e-07	NREP
ENSG00000064601	5.18805e-06	115	2.9694e-06	CTSA
ENSG00000107864	5.25884e-06	325	1.39119e-07	CPEB3
ENSG00000113742	5.28511e-06	316	3.28604e-06	CPEB4
ENSG00000110092	5.46045e-06	76	2.18438e-08	CCND1
ENSG00000250719	5.53568e-06	54	6.9078e-07	AL672043.1
ENSG00000149634	5.61361e-06	103	2.9694e-06	SPATA25
ENSG00000033627	5.61823e-06	138	6.97668e-07	ATP6V0A1
ENSG00000185101	5.64516e-06	152	4.57679e-06	ANO9
ENSG00000184058	5.80655e-06	142	6.58882e-08	TBX1
ENSG00000043039	5.86897e-06	285	1.86615e-08	BARX2
ENSG00000078674	5.88443e-06	408	2.7951e-07	PCM1
ENSG00000142657	5.9599e-06	133	6.44332e-08	PGD
ENSG00000274070	6.05174e-06	14	4.14519e-07	CASTOR2
ENSG00000143622	6.08201e-06	77	6.76124e-08	RIT1
ENSG00000179912	6.11129e-06	4	2.97771e-06	R3HDM2
ENSG00000160161	6.14104e-06	82	2.84644e-10	CILP2
ENSG00000203791	6.14508e-06	128	3.41013e-06	EEF1AKMT2
ENSG00000203485	6.16858e-06	229	1.5652e-08	INF2
ENSG00000136352	6.26371e-06	67	2.79134e-08	NKX2-1
ENSG00000134184	6.32327e-06	114	9.43194e-06	GSTM1
ENSG00000104903	6.45912e-06	51	6.71078e-08	LYL1
ENSG00000155906	6.66152e-06	241	3.92476e-06	RMND1
ENSG00000007174	6.68202e-06	807	2.35062e-06	DNAH9
ENSG00000072682	6.94978e-06	283	2.65937e-08	P4HA2
ENSG00000132780	6.99201e-06	109	2.15699e-06	NASP
ENSG00000100979	7.0984e-06	101	2.9694e-06	PLTP
ENSG00000140497	7.13512e-06	86	7.60555e-08	SCAMP2
ENSG00000168612	7.18492e-06	108	2.9694e-06	ZSWIM1
ENSG00000258539	7.31311e-06	399	3.41013e-06	AC068896.1
ENSG00000181856	7.34392e-06	95	1.50515e-05	SLC2A4
ENSG00000117472	7.49675e-06	61	6.9078e-07	TSPAN1
ENSG00000143158	7.53064e-06	91	1.2255e-06	MPC2
ENSG00000187741	7.5789e-06	579	3.86941e-06	FANCA
ENSG00000144354	7.89616e-06	145	5.05907e-10	CDCA7
ENSG00000179284	7.98849e-06	52	2.54187e-07	DAND5
ENSG00000173621	7.98986e-06	33	6.85156e-06	LRFN4
ENSG00000132128	8.06687e-06	54	5.83895e-06	LRRC41
ENSG00000180957	8.27609e-06	92	3.10474e-10	PITPNB
ENSG00000149043	8.32438e-06	180	5.51055e-13	SYT8
ENSG00000196189	8.38616e-06	159	1.70621e-08	SEMA4A
ENSG00000152932	8.57396e-06	874	4.02348e-07	RAB3C
ENSG00000105755	8.62982e-06	159	6.0291e-07	ETHE1
ENSG00000204713	8.64582e-06	180	2.8483e-07	TRIM27
ENSG00000283439	9.10561e-06	88	7.1518e-06	SPEM3
ENSG00000248746	9.14757e-06	111	1.18073e-06	ACTN3
ENSG00000127995	9.14987e-06	154	2.57901e-13	CASD1
ENSG00000149577	9.18325e-06	135	8.64911e-07	SIDT2
ENSG00000120341	9.44e-06	321	3.87644e-07	SEC16B
ENSG00000140365	9.51002e-06	56	1.67842e-06	COMMD4
ENSG00000049656	9.6142e-06	152	4.59822e-24	CLPTM1L
ENSG00000133789	9.71617e-06	308	2.53188e-06	SWAP70
ENSG00000159588	9.71854e-06	85	2.15699e-06	CCDC17
ENSG00000181284	9.72315e-06	83	7.1518e-06	TMEM102
ENSG00000132801	9.7564e-06	131	2.9694e-06	ZSWIM3
ENSG00000276747	9.75943e-06	254	1.05098e-06	PADI6
ENSG00000116584	9.99318e-06	107	1.18842e-06	ARHGEF2
ENSG00000154957	1.00086e-05	121	1.17658e-06	ZNF18
ENSG00000180535	1.00319e-05	78	7.9063e-07	BHLHA15
ENSG00000141002	1.00933e-05	236	1.40099e-05	TCF25
ENSG00000168092	1.01497e-05	177	1.06973e-06	PAFAH1B2
ENSG00000132874	1.02375e-05	1319	1.07977e-14	SLC14A2
ENSG00000177700	1.03108e-05	135	4.19666e-12	POLR2L
ENSG00000160584	1.0401e-05	690	1.25639e-06	SIK3
ENSG00000158517	1.04182e-05	7	1.64799e-05	NCF1
ENSG00000134363	1.05528e-05	125	1.10421e-05	FST
ENSG00000161958	1.10121e-05	93	7.1518e-06	FGF11
ENSG00000130311	1.10386e-05	181	8.98716e-09	DDA1
ENSG00000054690	1.145e-05	291	0.000132491	PLEKHH1
ENSG00000168765	1.21593e-05	87	1.03535e-06	GSTM4
ENSG00000187678	1.21907e-05	145	1.55735e-06	SPRY4
ENSG00000283930	1.22078e-05	770	4.17061e-06	AL117339.5
ENSG00000266733	1.2384e-05	103	2.38338e-08	TBC1D29
ENSG00000112667	1.23942e-05	74	1.54894e-06	DNPH1
ENSG00000157429	1.25564e-05	222	1.00207e-05	ZNF19
ENSG00000158805	1.29888e-05	296	3.86941e-06	ZNF276
ENSG00000269095	1.30021e-05	200	1.17347e-08	AC010646.1
ENSG00000087263	1.37831e-05	76	2.65354e-06	OGFOD1
ENSG00000006047	1.39626e-05	102	1.50515e-05	YBX2
ENSG00000100124	1.39856e-05	70	2.18976e-06	ANKRD54
ENSG00000181472	1.41186e-05	130	3.92476e-06	ZBTB2
ENSG00000115844	1.42494e-05	91	1.26511e-11	DLX2
ENSG00000283782	1.43565e-05	438	4.37894e-08	AC116366.3
ENSG00000215262	1.44822e-05	211	3.92639e-18	KCNU1
ENSG00000174165	1.45414e-05	138	1.18073e-06	ZDHHC24
ENSG00000147454	1.46112e-05	433	8.83407e-08	SLC25A37
ENSG00000160613	1.48471e-05	164	8.64911e-07	PCSK7
ENSG00000204381	1.48652e-05	40	4.93971e-06	LAYN
ENSG00000189319	1.49699e-05	346	3.41013e-06	FAM53B
ENSG00000164715	1.51406e-05	173	7.9063e-07	LMTK2
ENSG00000174080	1.51891e-05	86	1.86914e-06	CTSF
ENSG00000197429	1.52145e-05	168	4.22839e-06	IPP
ENSG00000173715	1.54458e-05	55	6.85156e-06	C11orf80
ENSG00000159592	1.57118e-05	182	2.15699e-06	GPBP1L1
ENSG00000149591	1.58658e-05	117	8.64911e-07	TAGLN
ENSG00000085999	1.61477e-05	42	4.5294e-06	RAD54L
ENSG00000049249	1.6267e-05	111	1.59105e-06	TNFRSF9
ENSG00000125124	1.63763e-05	156	2.65354e-06	BBS2
ENSG00000183354	1.64684e-05	300	7.95944e-06	KIAA2026
ENSG00000238083	1.66683e-05	7	6.27804e-08	LRRC37A2
ENSG00000174516	1.6718e-05	63	2.14748e-06	PELI3
ENSG00000100151	1.7015e-05	87	2.12049e-05	PICK1
ENSG00000174483	1.7391e-05	119	1.18073e-06	BBS1
ENSG00000256349	1.7391e-05	119	1.18073e-06	AP002748.4
ENSG00000170145	1.74084e-05	167	3.1206e-07	SIK2
ENSG00000049247	1.80011e-05	212	1.54597e-07	UTS2
ENSG00000184560	1.80741e-05	82	7.1518e-06	SPEM2
ENSG00000114021	1.84046e-05	80	2.21893e-05	NIT2
ENSG00000062716	1.94407e-05	240	1.81659e-05	VMP1
ENSG00000112763	1.95268e-05	161	5.26168e-08	BTN2A1
ENSG00000173653	1.97611e-05	17	6.85156e-06	RCE1
ENSG00000092621	1.9905e-05	250	5.89425e-09	PHGDH
ENSG00000159596	2.05065e-05	86	7.10011e-06	TMEM69
ENSG00000242265	2.05092e-05	92	1.07877e-12	PEG10
ENSG00000179218	2.08816e-05	63	7.71626e-06	CALR
ENSG00000272949	2.09467e-05	71	4.05804e-06	AC093668.2
ENSG00000120215	2.11504e-05	117	7.95944e-06	MLANA
ENSG00000185829	2.16272e-05	6	6.27804e-08	ARL17A
ENSG00000124243	2.21196e-05	249	1.57495e-06	BCAS4
ENSG00000170667	2.27383e-05	72	4.05804e-06	RASA4B
ENSG00000005075	2.27651e-05	82	4.05804e-06	POLR2J
ENSG00000048028	2.30668e-05	239	1.68772e-05	USP28
ENSG00000204703	2.3176e-05	108	7.34712e-07	OR2B3
ENSG00000100106	2.31834e-05	246	2.61531e-06	TRIOBP
ENSG00000198734	2.36373e-05	432	4.50585e-05	F5
ENSG00000163637	2.37582e-05	932	9.18528e-08	PRICKLE2
ENSG00000204701	2.37621e-05	111	7.34712e-07	OR2J3
ENSG00000213886	2.39462e-05	144	3.23278e-06	UBD
ENSG00000132698	2.42964e-05	49	1.70687e-06	RAB25
ENSG00000084731	2.46854e-05	194	7.06804e-06	KIF3C
ENSG00000073578	2.47124e-05	459	1.11212e-06	SDHA
ENSG00000179115	2.507e-05	67	3.86622e-06	FARSA
ENSG00000144355	2.53451e-05	67	1.26511e-11	DLX1
ENSG00000070759	2.53518e-05	241	7.74255e-06	TESK2
ENSG00000104064	2.54903e-05	273	1.00445e-05	GABPB1
ENSG00000179292	2.59658e-05	72	6.77509e-07	TMEM151A
ENSG00000132773	2.61001e-05	45	2.06742e-07	TOE1
ENSG00000170175	2.64488e-05	112	7.1518e-06	CHRNB1
ENSG00000176472	2.65564e-05	143	7.68219e-07	ZNF575
ENSG00000161036	2.65621e-05	99	4.05804e-06	LRWD1
ENSG00000113387	2.65873e-05	221	4.31238e-08	SUB1
ENSG00000258839	2.68226e-05	167	1.9814e-05	MC1R
ENSG00000055609	2.68839e-05	101	1.93154e-06	KMT2C
ENSG00000179262	2.68967e-05	60	1.1159e-05	RAD23A
ENSG00000153395	2.70407e-05	336	1.01006e-07	LPCAT1
ENSG00000148702	2.76044e-05	271	1.7433e-06	HABP2
ENSG00000149503	2.77634e-05	241	5.90154e-06	INCENP
ENSG00000164366	2.833e-05	349	3.44186e-06	CCDC127
ENSG00000254986	2.85037e-05	112	2.14748e-06	DPP3
ENSG00000134193	2.86025e-05	146	6.40756e-08	REG4
ENSG00000196132	2.86366e-05	413	7.92691e-07	MYT1
ENSG00000137040	2.86786e-05	73	8.21391e-06	RANBP6
ENSG00000075407	2.88318e-05	282	1.68471e-05	ZNF37A
ENSG00000179399	2.89812e-05	3245	1.6842e-05	GPC5
ENSG00000204702	2.91196e-05	107	7.34712e-07	OR2J1
ENSG00000241370	2.91402e-05	148	2.91508e-06	RPP21
ENSG00000087258	2.91708e-05	367	6.17633e-07	GNAO1
ENSG00000173093	2.92101e-05	2	3.42969e-06	CCDC63
ENSG00000119714	2.973e-05	128	9.07214e-14	GPR68
ENSG00000101473	2.98171e-05	129	2.9694e-06	ACOT8
ENSG00000083067	3.01421e-05	2196	5.90403e-05	TRPM3
ENSG00000100156	3.05365e-05	91	1.42251e-05	SLC16A8
ENSG00000126581	3.15003e-05	11	1.34366e-06	BECN1
ENSG00000118762	3.16423e-05	224	3.33878e-07	PKD2
ENSG00000168389	3.20531e-05	85	1.09284e-05	MFSD2A
ENSG00000160298	3.21526e-05	239	3.24537e-07	C21orf58
ENSG00000174851	3.22764e-05	75	6.77509e-07	YIF1A
ENSG00000160224	3.28359e-05	205	6.36389e-06	AIRE
ENSG00000173898	3.32664e-05	43	5.73671e-06	SPTBN2
ENSG00000237988	3.36452e-05	146	3.23278e-06	OR2I1P
ENSG00000186603	3.39336e-05	40	2.06742e-07	HPDL
ENSG00000160993	3.40524e-05	119	4.05804e-06	ALKBH4
ENSG00000132781	3.4449e-05	53	2.06742e-07	MUTYH
ENSG00000124657	3.45533e-05	38	2.30217e-06	OR2B6
ENSG00000164068	3.48808e-05	90	6.67436e-05	RNF123
ENSG00000189308	3.51145e-05	253	6.86476e-06	LIN54
ENSG00000204704	3.52566e-05	129	7.49982e-07	OR2W1
ENSG00000111252	3.61785e-05	5	2.79179e-07	SH2B3
ENSG00000049618	3.64155e-05	684	9.58481e-06	ARID1B
ENSG00000230257	3.6959e-05	49	9.20889e-06	NFE4
ENSG00000133812	3.70277e-05	1594	5.3552e-06	SBF2
ENSG00000050327	3.74517e-05	54	9.94476e-12	ARHGEF5
ENSG00000161860	3.781e-05	81	3.86622e-06	SYCE2
ENSG00000160991	3.80846e-05	158	4.05804e-06	ORAI2
ENSG00000146216	3.83681e-05	164	1.26688e-07	TTBK1
ENSG00000205356	3.84958e-05	141	1.51856e-07	TECPR1
ENSG00000285625	3.91892e-05	2	0.000129407	AC117378.1
ENSG00000198056	3.91892e-05	2	0.000129407	PRIM1
ENSG00000183644	3.96564e-05	40	4.93971e-06	C11orf88
ENSG00000122877	3.99072e-05	379	1.39311e-08	EGR2
ENSG00000160207	4.02438e-05	114	1.1638e-05	HSF2BP
ENSG00000100290	4.03159e-05	163	7.65098e-05	BIK
ENSG00000160888	4.08263e-05	70	2.65752e-08	IER2
ENSG00000172209	4.12715e-05	95	5.23335e-05	GPR22
ENSG00000087448	4.13926e-05	29	1.09546e-05	KLHL42
ENSG00000034677	4.15576e-05	201	1.86618e-05	RNF19A
ENSG00000198211	4.18916e-05	190	1.9814e-05	AC092143.1
ENSG00000106410	4.32401e-05	116	4.79211e-11	NOBOX
ENSG00000182752	4.40704e-05	357	6.84787e-08	PAPPA
ENSG00000198060	4.41063e-05	137	6.42189e-06	MARCH5
ENSG00000141959	4.5076e-05	225	6.36389e-06	PFKL
ENSG00000165660	4.53082e-05	73	4.00102e-06	ABRAXAS2
ENSG00000261611	4.63363e-05	150	1.00207e-05	AC010547.4
ENSG00000136167	4.66979e-05	294	1.45669e-05	LCP1
ENSG00000174915	4.68271e-05	232	4.57679e-06	PTDSS2
ENSG00000132718	4.83679e-05	89	6.76124e-08	SYT11
ENSG00000074966	4.89358e-05	212	2.09945e-07	TXK
ENSG00000198589	4.97955e-05	888	2.33033e-07	LRBA
ENSG00000111581	4.9941e-05	1	4.9941e-05	NUP107
ENSG00000085514	5.00932e-05	97	1.16753e-05	PILRA
ENSG00000214300	5.04818e-05	54	2.80501e-05	SPDYE3
ENSG00000139514	5.05057e-05	318	2.954e-06	SLC7A1
ENSG00000179271	5.15559e-05	45	1.83441e-05	GADD45GIP1
ENSG00000104915	5.27137e-05	77	2.65752e-08	STX10
ENSG00000100219	5.2846e-05	114	7.76919e-09	XBP1
ENSG00000124557	5.37097e-05	129	7.49474e-08	BTN1A1
ENSG00000168143	5.42568e-05	424	2.08121e-05	FAM83B
ENSG00000180104	5.45589e-05	327	1.08895e-06	EXOC3
ENSG00000198026	5.55923e-05	88	3.63426e-06	ZNF335
ENSG00000162909	5.69285e-05	276	1.18038e-05	CAPN2
ENSG00000179051	5.79806e-05	237	4.55951e-07	RCC2
ENSG00000138182	5.80337e-05	326	6.35617e-05	KIF20B
ENSG00000176020	5.83917e-05	59	6.67436e-05	AMIGO3
ENSG00000258947	5.8415e-05	188	1.9814e-05	TUBB3
ENSG00000105726	5.99303e-05	64	2.99991e-06	ATP13A1
ENSG00000175203	5.99444e-05	5	9.97257e-05	DCTN2
ENSG00000173540	6.00847e-05	63	6.67436e-05	GMPPB
ENSG00000100101	6.20193e-05	185	8.0983e-06	Z83844.1
ENSG00000001629	6.23526e-05	132	6.28302e-09	ANKIB1
ENSG00000173531	6.24056e-05	65	6.67436e-05	MST1
ENSG00000121716	6.29838e-05	87	1.16753e-05	PILRB
ENSG00000176095	6.4119e-05	129	4.12053e-05	IP6K1
ENSG00000109065	6.55549e-05	101	1.05767e-05	NAT9
ENSG00000143199	6.55704e-05	364	1.2255e-06	ADCY10
ENSG00000173992	6.59471e-05	58	1.86914e-06	CCS
ENSG00000170571	6.6959e-05	189	6.13006e-06	EMB
ENSG00000002933	6.72682e-05	199	2.28051e-07	TMEM176A
ENSG00000153814	6.73846e-05	687	0.000283428	JAZF1
ENSG00000100142	6.76457e-05	109	2.45791e-06	POLR2F
ENSG00000109062	6.81564e-05	103	1.05767e-05	SLC9A3R1
ENSG00000087338	6.82809e-05	154	6.16351e-06	GMCL1
ENSG00000100271	6.83874e-05	308	1.62156e-06	TTLL1
ENSG00000164062	6.84074e-05	63	6.67436e-05	APEH
ENSG00000003400	6.90968e-05	94	2.95267e-11	CASP10
ENSG00000105607	6.92728e-05	85	3.86622e-06	GCDH
ENSG00000078487	7.04415e-05	79	6.11621e-05	ZCWPW1
ENSG00000160299	7.0801e-05	471	5.83975e-09	PCNT
ENSG00000112242	7.11806e-05	205	5.103e-05	E2F3
ENSG00000196975	7.16041e-05	353	8.34701e-06	ANXA4
ENSG00000104613	7.17024e-05	251	2.42744e-07	INTS10
ENSG00000221947	7.25732e-05	465	1.01975e-05	XKR9
ENSG00000182791	7.41361e-05	57	1.86914e-06	CCDC87
ENSG00000171984	7.45909e-05	508	6.74752e-06	SHLD1
ENSG00000198265	7.48701e-05	220	5.14885e-05	HELZ
ENSG00000119979	7.61628e-05	181	2.69253e-05	FAM45A
ENSG00000185838	7.66918e-05	259	6.58882e-08	GNB1L
ENSG00000075399	7.67638e-05	204	3.86941e-06	VPS9D1
ENSG00000171885	7.72511e-05	140	1.01339e-08	AQP4
ENSG00000132680	7.79226e-05	84	2.7307e-07	KHDC4
ENSG00000119013	7.95491e-05	35	1.63395e-05	NDUFB3
ENSG00000089639	8.16343e-05	73	2.99991e-06	GMIP
ENSG00000143013	8.2325e-05	135	1.41725e-05	LMO4
ENSG00000110906	8.23302e-05	4	4.88154e-05	KCTD10
ENSG00000151883	8.58464e-05	367	6.57311e-09	PARP8
ENSG00000154174	8.64285e-05	77	2.21893e-05	TOMM70
ENSG00000198704	8.76275e-05	126	7.60201e-07	GPX6
ENSG00000182362	8.86414e-05	211	3.24537e-07	YBEY
ENSG00000160208	8.91084e-05	140	8.25781e-06	RRP1B
ENSG00000275221	8.92928e-05	66	2.07031e-06	HIST1H2AK
ENSG00000146834	9.036e-05	56	6.11621e-05	MEPCE
ENSG00000120885	9.0454e-05	141	0.000132501	CLU
ENSG00000160226	9.05707e-05	160	6.36389e-06	CFAP410
ENSG00000175662	9.11111e-05	201	2.45589e-05	TOM1L2
ENSG00000095564	9.13242e-05	240	3.369e-05	BTAF1
ENSG00000109458	9.13685e-05	187	0.00012193	GAB1
ENSG00000040633	9.21763e-05	41	2.48245e-05	PHF23
ENSG00000081014	9.30581e-05	268	8.26863e-06	AP4E1
ENSG00000105771	9.32749e-05	193	2.34366e-22	SMG9
ENSG00000141441	9.35235e-05	678	3.12593e-09	GAREM1
ENSG00000133704	9.36551e-05	3	0.000302186	IPO8
ENSG00000226479	9.41147e-05	86	2.90434e-07	TMEM185B
ENSG00000160813	9.51306e-05	49	6.11621e-05	PPP1R35
ENSG00000160326	9.53907e-05	131	6.54928e-06	SLC2A6
ENSG00000175513	9.58683e-05	69	3.86707e-06	TSGA10IP
ENSG00000170296	9.60624e-05	41	2.48245e-05	GABARAP
ENSG00000110436	9.67435e-05	536	1.75981e-05	SLC1A2
ENSG00000115368	9.71936e-05	106	8.85613e-05	WDR75
ENSG00000171357	9.75544e-05	46	4.5294e-06	LURAP1
ENSG00000170632	9.77176e-05	32	2.06646e-06	ARMC10
ENSG00000124104	9.77534e-05	105	5.57281e-06	SNX21
ENSG00000198625	9.79537e-05	139	8.7734e-06	MDM4
ENSG00000181323	9.86297e-05	82	1.52744e-05	SPEM1
ENSG00000273542	9.88611e-05	66	2.07031e-06	HIST1H4K
ENSG00000174527	9.91823e-05	4	4.88154e-05	MYO1H
ENSG00000174871	9.9516e-05	70	6.77509e-07	CNIH2
ENSG00000166987	9.95816e-05	4	9.97257e-05	MBD6
ENSG00000285133	9.95816e-05	4	9.97257e-05	AC022506.1
ENSG00000175197	9.95816e-05	4	9.97257e-05	DDIT3
ENSG00000197375	0.000100073	176	3.1144e-07	SLC22A5
ENSG00000244617	0.000100293	88	1.03306e-07	ASPRV1
ENSG00000131351	0.000100655	183	3.75176e-07	HAUS8
ENSG00000255561	0.000101011	62	6.10857e-07	FDXACB1
ENSG00000078401	0.000101082	111	0.000131486	EDN1
ENSG00000171962	0.00010312	97	2.45589e-05	DRC3
ENSG00000134461	0.000103517	245	9.44109e-06	ANKRD16
ENSG00000116990	0.000103619	83	2.91274e-05	MYCL
ENSG00000047315	0.000104338	345	3.12276e-06	POLR2B
ENSG00000262526	0.00010506	44	2.48245e-05	AC120057.2
ENSG00000105865	0.000105118	92	7.70766e-05	DUS4L
ENSG00000263001	0.000105388	91	1.65905e-07	GTF2I
ENSG00000197208	0.00010735	235	2.65937e-08	SLC22A4
ENSG00000189050	0.00011095	67	5.57869e-05	RNFT1
ENSG00000111897	0.000111055	139	2.76418e-07	SERINC1
ENSG00000108506	0.000111185	128	7.57654e-05	INTS2
ENSG00000186469	0.000111571	471	7.53645e-07	GNG2
ENSG00000100982	0.000112091	89	3.63426e-06	PCIF1
ENSG00000146476	0.000112453	176	2.34855e-05	ARMT1
ENSG00000126562	0.000112629	15	1.01471e-05	WNK4
ENSG00000267318	0.00011275	85	5.57869e-05	AC005702.1
ENSG00000185955	0.000113396	50	8.07701e-05	C7orf61
ENSG00000247595	0.000114453	120	1.15385e-05	SPTY2D1OS
ENSG00000273703	0.000114577	62	1.49061e-06	HIST1H2BM
ENSG00000004975	0.000114682	46	2.48245e-05	DVL2
ENSG00000125746	0.00011507	240	3.36647e-08	EML2
ENSG00000182179	0.000115207	63	4.00804e-05	UBA7
ENSG00000142700	0.000115646	106	2.33317e-07	DMRTA2
ENSG00000267110	0.000115656	119	4.11369e-05	AC010327.1
ENSG00000084676	0.000115794	423	3.15607e-05	NCOA1
ENSG00000167173	0.000116474	43	7.17168e-05	C15orf39
ENSG00000102699	0.000116633	646	2.96218e-05	PARP4
ENSG00000116285	0.000120342	93	7.5272e-07	ERRFI1
ENSG00000137338	0.000120645	113	4.09038e-07	PGBD1
ENSG00000167377	0.000121826	110	1.00207e-05	ZNF23
ENSG00000110921	0.000122992	6	0.000134285	MVK
ENSG00000181885	0.000123222	55	2.48245e-05	CLDN7
ENSG00000059728	0.00012486	156	1.03306e-07	MXD1
ENSG00000117448	0.000125023	113	8.87052e-07	AKR1A1
ENSG00000105717	0.000126502	129	4.9703e-10	PBX4
ENSG00000109511	0.000128178	220	0.000134705	ANXA10
ENSG00000141378	0.000128228	97	3.18623e-05	PTRH2
ENSG00000175826	0.000128318	55	2.48245e-05	CTDNEP1
ENSG00000124939	0.000128511	128	2.22434e-05	SCGB2A1
ENSG00000276368	0.000128805	62	1.49061e-06	HIST1H2AJ
ENSG00000187492	0.000128851	70	4.00804e-05	CDHR4
ENSG00000023191	0.000129292	206	2.31692e-05	RNH1
ENSG00000196531	0.000129407	1	0.000129407	NACA
ENSG00000149305	0.0001296	154	1.04404e-06	HTR3B
ENSG00000148513	0.000129732	474	7.33285e-07	ANKRD30A
ENSG00000234289	0.000129903	16	6.08739e-05	H2BFS
ENSG00000170276	0.00013043	48	7.17165e-07	HSPB2
ENSG00000197238	0.000132072	77	2.07031e-06	HIST1H4J
ENSG00000108021	0.000133178	254	1.21506e-06	FAM208B
ENSG00000155980	0.000133791	6	9.97257e-05	KIF5A
ENSG00000204560	0.000134329	50	1.99454e-05	DHX16
ENSG00000166925	0.000134867	64	8.07701e-05	TSC22D4
ENSG00000239605	0.000135476	504	6.72125e-06	STPG4
ENSG00000146592	0.000135942	1379	5.24617e-08	CREB5
ENSG00000185614	0.000136136	50	4.00804e-05	INKA1
ENSG00000138686	0.000138138	116	1.36947e-05	BBS7
ENSG00000097046	0.000138533	123	3.66437e-06	CDC7
ENSG00000151353	0.000138722	194	6.04895e-05	TMEM18
ENSG00000168152	0.0001406	114	9.81966e-06	THAP9
ENSG00000273899	0.000140927	143	0.000236669	NOL12
ENSG00000171953	0.000141009	122	2.45589e-05	ATPAF2
ENSG00000117479	0.000141528	147	0.000286481	SLC19A2
ENSG00000233822	0.000141752	115	1.30894e-06	HIST1H2BN
ENSG00000105723	0.000141928	58	3.21119e-05	GSK3A
ENSG00000171988	0.000144458	478	1.74855e-05	JMJD1C
ENSG00000275714	0.000145452	88	1.72513e-06	HIST1H3A
ENSG00000168269	0.00014568	174	1.51811e-07	FOXI1
ENSG00000284895	0.000145719	191	1.18501e-07	AC119676.1
ENSG00000243896	0.000146579	5	0.00023347	OR2A7
ENSG00000244693	0.000146579	5	0.00023347	CTAGE8
ENSG00000178234	0.000146964	46	2.85893e-05	GALNT11
ENSG00000049246	0.000147876	326	1.54597e-07	PER3
ENSG00000139438	0.000148094	3	0.00116144	FAM222A
ENSG00000100300	0.000150451	181	0.00010969	TSPO
ENSG00000170291	0.000150928	61	2.48245e-05	ELP5
ENSG00000171703	0.000151041	134	2.68579e-06	TCEA2
ENSG00000138741	0.000151938	152	1.36947e-05	TRPC3
ENSG00000166797	0.000153108	109	4.02787e-05	CIAO2A
ENSG00000262302	0.000153362	62	2.48245e-05	AC003688.1
ENSG00000147592	0.000153863	220	2.90544e-05	LACTB2
ENSG00000276043	0.000155674	296	9.52703e-06	UHRF1
ENSG00000260272	0.000155976	12	0.000358367	AC093525.2
ENSG00000172927	0.00015603	205	3.45985e-10	MYEOV
ENSG00000173327	0.000157462	76	6.84973e-05	MAP3K11
ENSG00000166736	0.000157808	117	7.55651e-05	HTR3A
ENSG00000116299	0.000158823	381	0.00012335	KIAA1324
ENSG00000284820	0.000158949	63	0.000180889	AC068946.2
ENSG00000115657	0.000158949	63	0.000180889	ABCB6
ENSG00000166747	0.000159977	247	1.5909e-05	AP1G1
ENSG00000168515	0.000160482	164	2.22434e-05	SCGB1D1
ENSG00000080031	0.000160943	227	4.11369e-05	PTPRH
ENSG00000224586	0.000161002	105	9.08322e-07	GPX5
ENSG00000129991	0.000162866	125	4.11369e-05	TNNI3
ENSG00000043514	0.000164457	157	5.64896e-05	TRIT1
ENSG00000160325	0.00016662	140	6.54928e-06	CACFD1
ENSG00000118777	0.000167035	422	5.3499e-07	ABCG2
ENSG00000196517	0.000167087	127	1.54242e-05	SLC6A9
ENSG00000101639	0.000167422	391	5.66124e-05	CEP192
ENSG00000137720	0.000167668	60	6.10857e-07	C11orf1
ENSG00000278828	0.000168611	58	1.49061e-06	HIST1H3H
ENSG00000116141	0.000169148	153	5.34927e-05	MARK1
ENSG00000164649	0.000175866	229	1.68714e-08	CDCA7L
ENSG00000181896	0.000176186	104	2.99991e-06	ZNF101
ENSG00000204538	0.000177836	408	3.64495e-06	PSORS1C2
ENSG00000143514	0.000178739	232	1.13078e-05	TP53BP2
ENSG00000142319	0.000178861	296	1.01006e-07	SLC6A3
ENSG00000166924	0.000179039	62	9.16446e-05	NYAP1
ENSG00000196747	0.000179289	57	1.49061e-06	HIST1H2AI
ENSG00000185187	0.00017941	165	4.57679e-06	SIGIRR
ENSG00000100294	0.000180832	150	0.00010969	MCAT
ENSG00000169247	0.000182296	397	3.11845e-06	SH3TC2
ENSG00000260734	0.000182826	118	6.23553e-05	TLE7
ENSG00000204262	0.000183373	427	3.76596e-05	COL5A2
ENSG00000169992	0.000183452	114	1.52744e-05	NLGN2
ENSG00000185883	0.000185154	9	0.000358367	ATP6V0C
ENSG00000130396	0.00018584	410	1.03821e-05	AFDN
ENSG00000179119	0.000186337	163	8.89004e-06	SPTY2D1
ENSG00000164440	0.000187929	199	1.08899e-05	TXLNB
ENSG00000129990	0.000188284	175	4.11369e-05	SYT5
ENSG00000100564	0.00018842	156	0.000132491	PIGH
ENSG00000142089	0.000189432	229	2.09077e-05	IFITM3
ENSG00000138180	0.000189988	281	6.17233e-06	CEP55
ENSG00000184924	0.000191113	93	0.000114666	PTRHD1
ENSG00000157613	0.000191359	104	6.38389e-05	CREB3L1
ENSG00000173599	0.000192997	120	6.85156e-06	PC
ENSG00000124610	0.000194001	86	1.64304e-06	HIST1H1A
ENSG00000107581	0.000194306	119	4.18002e-05	EIF3A
ENSG00000173338	0.000196591	67	6.84973e-05	KCNK7
ENSG00000278637	0.000197192	91	1.72513e-06	HIST1H4A
ENSG00000259784	0.000198098	10	0.000358367	AC093525.1
ENSG00000040199	0.000198797	252	1.96497e-05	PHLPP2
ENSG00000049883	0.000201333	57	4.17735e-06	PTCD2
ENSG00000186470	0.000201792	269	1.92215e-05	BTN3A2
ENSG00000137812	0.000204645	232	1.14384e-06	KNL1
ENSG00000155744	0.000205365	72	1.19642e-05	FAM126B
ENSG00000185130	0.000206013	58	1.49061e-06	HIST1H2BL
ENSG00000013441	0.000207301	68	9.33633e-06	CLK1
ENSG00000148926	0.000207365	107	6.04789e-06	ADM
ENSG00000204681	0.000207646	357	3.23278e-06	GABBR1
ENSG00000160294	0.000209955	320	3.24537e-07	MCM3AP
ENSG00000276903	0.00021098	75	1.30894e-06	HIST1H2AL
ENSG00000214063	0.000211524	173	2.06725e-10	TSPAN4
ENSG00000137707	0.000211768	105	9.94977e-05	BTG4
ENSG00000139865	0.000211931	787	0.000164278	TTC6
ENSG00000166947	0.00021265	39	8.63952e-05	EPB42
ENSG00000028528	0.000214996	144	2.75122e-05	SNX1
ENSG00000140835	0.000215466	83	9.73453e-05	CHST4
ENSG00000177791	0.000217153	53	4.77915e-05	MYOZ1
ENSG00000174807	0.000218292	81	6.77509e-07	CD248
ENSG00000105722	0.000219756	57	3.21119e-05	ERF
ENSG00000183579	0.000220291	280	5.72207e-10	ZNRF3
ENSG00000229415	0.000221261	94	4.68909e-06	SFTA3
ENSG00000131018	0.000221773	1387	4.48152e-27	SYNE1
ENSG00000268643	0.000222645	63	3.21119e-05	AC006486.1
ENSG00000167646	0.000223009	149	4.11369e-05	DNAAF3
ENSG00000174749	0.000224336	156	2.63043e-05	FAM241A
ENSG00000164061	0.000226091	175	9.29505e-05	BSN
ENSG00000163453	0.000226365	465	3.12276e-06	IGFBP7
ENSG00000116288	0.000227545	104	1.22435e-06	PARK7
ENSG00000273269	0.000229136	462	6.72125e-06	AC073283.3
ENSG00000075539	0.0002302	233	3.91099e-05	FRYL
ENSG00000075790	0.000230514	120	8.69623e-05	BCAP29
ENSG00000182379	0.000231562	1	0.000231562	NXPH4
ENSG00000185633	0.000231562	1	0.000231562	NDUFA4L2
ENSG00000182199	0.000231562	1	0.000231562	SHMT2
ENSG00000185482	0.000231562	1	0.000231562	STAC3
ENSG00000258830	0.000231562	1	0.000231562	AC137834.1
ENSG00000248167	0.000232013	198	2.91508e-06	TRIM39-RPP21
ENSG00000171467	0.000233018	143	4.37958e-06	ZNF318
ENSG00000189134	0.000234667	82	1.08221e-06	NKAPL
ENSG00000215041	0.000236858	128	7.24939e-06	NEURL4
ENSG00000204616	0.000237354	314	4.19047e-06	TRIM31
ENSG00000108587	0.00023868	128	3.69281e-08	GOSR1
ENSG00000165476	0.000249268	221	2.92909e-05	REEP3
ENSG00000065559	0.000250483	227	1.40345e-06	MAP2K4
ENSG00000100129	0.00025226	72	1.0992e-05	EIF3L
ENSG00000141542	0.000256772	314	2.52715e-05	RAB40B
ENSG00000003402	0.000257587	92	1.37853e-07	CFLAR
ENSG00000172409	0.000257836	76	0.000149234	CLP1
ENSG00000100097	0.00025835	129	0.000236669	LGALS1
ENSG00000099331	0.000260339	553	3.75176e-07	MYO9B
ENSG00000073050	0.000261665	178	1.88766e-06	XRCC1
ENSG00000135605	0.000266888	538	4.61307e-05	TEC
ENSG00000153822	0.00026738	355	6.05115e-05	KCNJ16
ENSG00000166793	0.000272399	64	0.000174655	YPEL4
ENSG00000071054	0.000272518	320	2.36522e-05	MAP4K4
ENSG00000138663	0.000273594	107	1.49181e-05	COPS4
ENSG00000197136	0.000276196	78	2.81207e-05	PCNX3
ENSG00000276302	0.000276869	107	4.09038e-07	AL021997.3
ENSG00000100139	0.000276909	76	2.45791e-06	MICALL1
ENSG00000179833	0.000279089	241	3.30607e-05	SERTAD2
ENSG00000205784	0.000279711	185	9.52703e-06	ARRDC5
ENSG00000103404	0.000280043	227	5.55265e-05	USP31
ENSG00000100796	0.000285186	192	5.24657e-11	PPP4R3A
ENSG00000173914	0.000287892	37	1.72913e-05	RBM4B
ENSG00000197062	0.000288254	102	4.09038e-07	ZSCAN26
ENSG00000254445	0.000290683	55	7.17165e-07	HSPB2-C11orf52
ENSG00000197712	0.000294236	395	1.453e-10	FAM114A1
ENSG00000125872	0.000294521	164	1.45735e-05	LRRN4
ENSG00000166189	0.000295977	60	0.000195347	HPS6
ENSG00000135541	0.000296154	181	0.000185481	AHI1
ENSG00000187626	0.000296236	105	9.7127e-07	ZKSCAN4
ENSG00000175467	0.000297488	94	5.3265e-05	SART1
ENSG00000123737	0.000298292	110	1.58949e-05	EXOSC9
ENSG00000170390	0.000300492	541	3.68241e-07	DCLK2
ENSG00000284773	0.000301441	9	6.72119e-05	AC114490.3
ENSG00000141034	0.000304214	99	0.000130095	GID4
ENSG00000184357	0.000305569	75	1.30894e-06	HIST1H1B
ENSG00000185885	0.000307358	186	2.09077e-05	IFITM1
ENSG00000137337	0.000308415	60	3.5155e-05	MDC1
ENSG00000167608	0.000309058	132	7.94362e-05	TMC4
ENSG00000183578	0.00031263	143	8.82408e-05	TNFAIP8L3
ENSG00000108510	0.000312974	168	0.000105433	MED13
ENSG00000105617	0.000313132	108	7.94362e-05	LENG1
ENSG00000104979	0.000313197	138	0.000853547	C19orf53
ENSG00000101470	0.000313255	101	6.21302e-06	TNNC2
ENSG00000124762	0.000313441	217	1.11998e-07	CDKN1A
ENSG00000177721	0.000316419	75	0.000138299	ANXA2R
ENSG00000261915	0.00032044	121	7.24939e-06	AC026954.2
ENSG00000284713	0.000320463	135	7.49102e-07	AP003071.5
ENSG00000257923	0.000322669	1071	1.18698e-09	CUX1
ENSG00000183763	0.000323409	88	3.21973e-05	TRAIP
ENSG00000198925	0.00032359	58	0.000180889	ATG9A
ENSG00000146109	0.000323684	141	5.34655e-08	ABT1
ENSG00000111249	0.000323699	33	2.36425e-08	CUX2
ENSG00000114771	0.000325166	235	3.16635e-05	AADAC
ENSG00000025293	0.000325739	273	1.25802e-05	PHF20
ENSG00000066230	0.000328656	341	2.01879e-05	SLC9A3
ENSG00000133805	0.000328811	747	6.04789e-06	AMPD3
ENSG00000020633	0.000329155	245	4.49682e-05	RUNX3
ENSG00000072778	0.000330945	39	2.48245e-05	ACADVL
ENSG00000123384	0.000334261	2	0.000541344	LRP1
ENSG00000115419	0.000334283	175	4.55104e-05	GLS
ENSG00000124508	0.000334687	270	7.43747e-08	BTN2A2
ENSG00000135549	0.000337644	624	2.86165e-07	PKIB
ENSG00000009950	0.000337959	174	5.44902e-05	MLXIPL
ENSG00000173442	0.000339344	80	6.84973e-05	EHBP1L1
ENSG00000167625	0.000339757	46	7.59786e-05	ZNF526
ENSG00000119397	0.000340213	268	9.79512e-05	CNTRL
ENSG00000134249	0.000342836	71	4.68982e-07	ADAM30
ENSG00000166946	0.000345255	28	0.000438404	CCNDBP1
ENSG00000119669	0.000345733	103	3.39813e-06	IRF2BPL
ENSG00000116337	0.000348492	97	1.03535e-06	AMPD2
ENSG00000198133	0.000350766	342	0.000155406	TMEM229B
ENSG00000173933	0.000354263	50	1.72913e-05	RBM4
ENSG00000177383	0.000358154	128	1.02161e-05	MAGEF1
ENSG00000140455	0.00036045	274	2.34248e-05	USP3
ENSG00000150867	0.000361739	447	1.73802e-08	PIP4K2A
ENSG00000166317	0.000361878	53	4.77915e-05	SYNPO2L
ENSG00000138642	0.000362791	130	1.84921e-05	HERC6
ENSG00000129691	0.000366999	28	5.3707e-05	ASH2L
ENSG00000138092	0.000371949	166	0.000114666	CENPO
ENSG00000151327	0.000372533	349	3.69728e-05	FAM177A1
ENSG00000134183	0.000375691	85	1.03535e-06	GNAT2
ENSG00000112659	0.000376846	127	1.54894e-06	CUL9
ENSG00000137185	0.000377468	117	7.69453e-07	ZSCAN9
ENSG00000145248	0.000378495	80	3.9475e-05	SLC10A4
ENSG00000163510	0.000378602	239	5.59724e-05	CWC22
ENSG00000164941	0.000379749	190	0.000588411	INTS8
ENSG00000149091	0.000379755	78	6.38389e-05	DGKZ
ENSG00000166897	0.00038215	313	2.66094e-05	ELFN2
ENSG00000106565	0.000382523	226	2.28051e-07	TMEM176B
ENSG00000156011	0.000384824	1964	0.000153924	PSD3
ENSG00000132507	0.000388535	115	7.24939e-06	EIF5A
ENSG00000074319	0.000389932	228	1.72145e-05	TSG101
ENSG00000182272	0.000391502	243	0.00029224	B4GALNT4
ENSG00000128346	0.000395459	47	2.45791e-06	C22orf23
ENSG00000185201	0.000398204	211	2.09077e-05	IFITM2
ENSG00000107672	0.000398633	205	6.32239e-05	NSMCE4A
ENSG00000109846	0.000400835	63	7.17165e-07	CRYAB
ENSG00000212724	0.000401675	166	3.12653e-07	KRTAP2-3
ENSG00000185926	0.000405714	258	2.35815e-06	OR4C46
ENSG00000149300	0.000406369	50	7.17165e-07	C11orf52
ENSG00000212807	0.000406542	6	0.00023347	OR2A42
ENSG00000083307	0.00040934	482	7.55517e-11	GRHL2
ENSG00000145860	0.00041319	176	2.96227e-06	RNF145
ENSG00000240344	0.000417694	62	9.33633e-06	PPIL3
ENSG00000156599	0.000418551	101	0.000149234	ZDHHC5
ENSG00000179862	0.000419942	169	1.30561e-05	CITED4
ENSG00000256500	0.000422507	307	6.92529e-05	AL139300.1
ENSG00000158552	0.000423098	80	0.000180889	ZFAND2B
ENSG00000168542	0.000423267	134	7.67737e-05	COL3A1
ENSG00000064547	0.000424003	67	1.45669e-05	LPAR2
ENSG00000278705	0.000424284	97	1.72513e-06	HIST1H4B
ENSG00000141367	0.000424431	141	3.42291e-05	CLTC
ENSG00000153574	0.000425198	68	3.69703e-05	RPIA
ENSG00000180061	0.000426013	159	3.51987e-06	TMEM150B
ENSG00000166348	0.000427437	99	4.77915e-05	USP54
ENSG00000132522	0.000429625	115	7.24939e-06	GPS2
ENSG00000183023	0.000430139	1360	2.95921e-06	SLC8A1
ENSG00000162344	0.00043669	98	1.04841e-05	FGF19
ENSG00000203867	0.000437901	663	1.47151e-05	RBM20
ENSG00000167670	0.000442294	175	4.81834e-05	CHAF1A
ENSG00000136982	0.000444526	216	3.2024e-05	DSCC1
ENSG00000170128	0.000444896	118	0.000471078	GPR25
ENSG00000131471	0.000445468	7	1.34366e-06	AOC3
ENSG00000129151	0.000448595	325	0.000151647	BBOX1
ENSG00000174791	0.000448677	82	2.26318e-05	RIN1
ENSG00000170989	0.000449634	100	5.92761e-05	S1PR1
ENSG00000090530	0.000449887	769	3.91346e-05	P3H2
ENSG00000178053	0.000450045	272	3.62938e-05	MLF1
ENSG00000158955	0.000453736	142	0.000511186	WNT9B
ENSG00000115468	0.000456263	272	1.9576e-06	EFHD1
ENSG00000182223	0.000457284	65	4.75211e-05	ZAR1
ENSG00000237541	0.000458558	1187	0.000129826	HLA-DQA2
ENSG00000203883	0.000460901	102	9.18526e-06	SOX18
ENSG00000196290	0.000461076	47	3.4294e-06	NIF3L1
ENSG00000108443	0.000461276	153	3.41786e-05	RPS6KB1
ENSG00000115942	0.000462824	57	1.766e-06	ORC2
ENSG00000105173	0.00046444	112	0.000133924	CCNE1
ENSG00000163521	0.000465208	47	0.000160605	GLB1L
ENSG00000151116	0.000465552	204	1.94346e-05	UEVLD
ENSG00000135845	0.000467114	250	2.38959e-05	PIGC
ENSG00000213417	0.000470236	221	3.12653e-07	KRTAP2-4
ENSG00000116580	0.000471719	165	2.24e-08	GON4L
ENSG00000198650	0.000475002	103	2.2705e-05	TAT
ENSG00000141582	0.000478209	110	5.05053e-10	CBX4
ENSG00000142634	0.000478223	127	7.20286e-05	EFHD2
ENSG00000134020	0.000478546	742	1.49042e-06	PEBP4
ENSG00000163516	0.000480103	43	0.000209766	ANKZF1
ENSG00000107372	0.000483436	117	4.29833e-05	ZFAND5
ENSG00000128563	0.000483638	179	0.000166438	PRKRIP1
ENSG00000172748	0.000487418	299	2.36823e-06	ZNF596
ENSG00000105048	0.000488549	138	4.11369e-05	TNNT1
ENSG00000128383	0.00049017	191	6.39725e-12	APOBEC3A
ENSG00000278463	0.000494007	104	1.76652e-06	HIST1H2AB
ENSG00000204842	0.000501641	7	2.79179e-07	ATXN2
ENSG00000107201	0.000502517	216	1.80323e-06	DDX58
ENSG00000141985	0.000502788	154	6.74784e-05	SH3GL1
ENSG00000145386	0.000503251	79	1.58949e-05	CCNA2
ENSG00000204599	0.000503952	183	2.91508e-06	TRIM39
ENSG00000089234	0.000505814	3	1.5029e-06	BRAP
ENSG00000156603	0.000507975	75	0.000149234	MED19
ENSG00000177106	0.000508121	217	9.35346e-08	EPS8L2
ENSG00000187556	0.00051262	124	2.65403e-08	NANOS3
ENSG00000283473	0.000513092	198	0.000138544	FAM240A
ENSG00000275379	0.000519616	70	1.30894e-06	HIST1H3I
ENSG00000175782	0.000521137	11	4.9941e-05	SLC35E3
ENSG00000055208	0.000521821	637	3.6558e-08	TAB2
ENSG00000036054	0.000522045	136	2.21893e-05	TBC1D23
ENSG00000275126	0.000523271	69	1.30894e-06	HIST1H4L
ENSG00000131043	0.0005259	45	0.000206711	AAR2
ENSG00000164056	0.000529975	92	0.00045503	SPRY1
ENSG00000176402	0.00053282	113	0.000165527	GJC3
ENSG00000146215	0.000533158	92	4.37958e-06	CRIP3
ENSG00000115661	0.000533204	50	0.000160605	STK16
ENSG00000173227	0.000533311	64	6.12433e-05	SYT12
ENSG00000083312	0.000534174	216	3.86836e-05	TNPO1
ENSG00000137033	0.00053805	166	0.000116813	IL33
ENSG00000185532	0.000544042	3315	1.68765e-07	PRKG1
ENSG00000141560	0.000545423	222	2.52715e-05	FN3KRP
ENSG00000118200	0.000549591	345	0.000471078	CAMSAP2
ENSG00000182053	0.000549981	180	0.000123222	TRIM49B
ENSG00000163472	0.000551673	121	4.41013e-05	TMEM79
ENSG00000114737	0.000553063	44	0.000433668	CISH
ENSG00000183605	0.000553914	146	2.99735e-05	SFXN4
ENSG00000178741	0.000554367	91	5.9951e-05	COX5A
ENSG00000128274	0.000556797	311	3.97589e-07	A4GALT
ENSG00000126214	0.000557345	354	6.92529e-05	KLC1
ENSG00000156970	0.000561245	177	2.65824e-05	BUB1B
ENSG00000278272	0.000562227	102	1.46795e-06	HIST1H3C
ENSG00000100146	0.000563733	43	2.45791e-06	SOX10
ENSG00000151148	0.000567139	7	4.88154e-05	UBE3B
ENSG00000137404	0.000570124	29	3.5155e-05	NRM
ENSG00000171700	0.000574913	115	2.68579e-06	RGS19
ENSG00000116044	0.000574946	323	8.79162e-05	NFE2L2
ENSG00000174903	0.00057637	69	6.77509e-07	RAB1B
ENSG00000276410	0.000582022	99	1.46795e-06	HIST1H2BB
ENSG00000185052	0.000583374	1186	2.0806e-05	SLC24A3
ENSG00000164897	0.000584074	97	0.000530714	TMUB1
ENSG00000220948	0.000586159	223	0.000291993	TRIM51GP
ENSG00000088038	0.000586308	141	7.94362e-05	CNOT3
ENSG00000220205	0.000587647	93	3.85012e-05	VAMP2
ENSG00000100941	0.000593309	134	0.000147573	PNN
ENSG00000092020	0.000593455	231	3.69728e-05	PPP2R3C
ENSG00000197153	0.000593573	86	1.30894e-06	HIST1H3J
ENSG00000169554	0.000593662	194	0.000290779	ZEB2
ENSG00000139428	0.000595906	6	0.000134285	MMAB
ENSG00000265808	0.000596111	18	9.02266e-07	SEC22B
ENSG00000233436	0.000598133	58	0.000161724	BTBD18
ENSG00000131051	0.000599498	151	1.11627e-05	RBM39
ENSG00000180999	0.000599587	231	5.65107e-05	C1orf105
ENSG00000186439	0.000602657	1186	5.23351e-05	TRDN
ENSG00000274267	0.000603305	103	1.76652e-06	HIST1H3B
ENSG00000175305	0.000606649	100	0.000588411	CCNE2
ENSG00000176973	0.000607602	68	6.84973e-05	FAM89B
ENSG00000124380	0.000610631	93	5.00451e-06	SNRNP27
ENSG00000167723	0.000614033	335	0.000333339	TRPV3
ENSG00000164713	0.000618825	228	5.15499e-08	BRI3
ENSG00000072310	0.000621836	77	0.000202238	SREBF1
ENSG00000108591	0.000621946	114	0.00020329	DRG2
ENSG00000178718	0.000625857	87	5.9951e-05	RPP25
ENSG00000025423	0.000626455	4	0.000129407	HSD17B6
ENSG00000172262	0.000631298	414	5.99074e-05	ZNF131
ENSG00000138032	0.000632114	246	0.000370642	PPM1B
ENSG00000160469	0.000650374	168	3.51987e-06	BRSK1
ENSG00000159167	0.0006551	174	1.87361e-06	STC1
ENSG00000131480	0.000657702	6	1.34366e-06	AOC2
ENSG00000213593	0.000660469	82	0.000154856	TMX2
ENSG00000162542	0.000663184	396	0.000226004	TMCO4
ENSG00000251246	0.000664828	97	3.37016e-05	AL691442.1
ENSG00000114735	0.000666003	67	0.000433668	HEMK1
ENSG00000211450	0.000671782	56	0.000161724	SELENOH
ENSG00000129514	0.000672512	100	0.00079735	FOXA1
ENSG00000032389	0.000674305	604	0.000188037	EIPR1
ENSG00000165449	0.000674327	228	2.81589e-05	SLC16A9
ENSG00000179029	0.000677365	91	3.85012e-05	TMEM107
ENSG00000104055	0.000680274	83	8.63952e-05	TGM5
ENSG00000113916	0.000683681	157	0.00021956	BCL6
ENSG00000140832	0.000684377	128	1.96497e-05	MARVELD3
ENSG00000254462	0.000685922	124	0.000154856	TMX2-CTNND1
ENSG00000138777	0.000688709	362	3.65118e-08	PPA2
ENSG00000088367	0.000690041	77	0.000206711	EPB41L1
ENSG00000115750	0.000690408	605	3.17205e-08	TAF1B
ENSG00000146112	0.000690952	34	3.5155e-05	PPP1R18
ENSG00000065135	0.000691163	149	1.03535e-06	GNAI3
ENSG00000146374	0.000691403	155	0.000134317	RSPO3
ENSG00000163467	0.000702174	97	8.89122e-05	TSACC
ENSG00000101311	0.000703717	339	1.45735e-05	FERMT1
ENSG00000196914	0.000707025	278	0.000210117	ARHGEF12
ENSG00000239306	0.000711785	37	1.72913e-05	RBM14
ENSG00000127124	0.000716263	927	1.18501e-07	HIVEP3
ENSG00000109180	0.000716864	63	7.47347e-05	OCIAD1
ENSG00000180660	0.000717663	55	5.91591e-05	MAB21L1
ENSG00000177453	0.000718471	240	1.04864e-05	NIM1K
ENSG00000173080	0.000720101	55	1.28123e-06	RXFP4
ENSG00000137204	0.000720666	100	4.37958e-06	SLC22A7
ENSG00000125398	0.00072145	61	1.8582e-05	SOX9
ENSG00000119396	0.000722542	126	0.000180132	RAB14
ENSG00000155755	0.0007226	125	3.26046e-07	TMEM237
ENSG00000109452	0.000724979	1669	1.91543e-05	INPP4B
ENSG00000173156	0.000724995	42	6.12433e-05	RHOD
ENSG00000144749	0.000730675	266	0.000118415	LRIG1
ENSG00000225940	0.000730773	385	6.75039e-10	C5orf67
ENSG00000167671	0.000731574	157	4.81834e-05	UBXN6
ENSG00000204657	0.000731822	162	3.23278e-06	OR2H2
ENSG00000259288	0.000732044	187	3.28784e-05	BUB1B-PAK6
ENSG00000205544	0.000735129	93	3.20279e-05	TMEM256
ENSG00000108878	0.000739155	106	0.000125955	CACNG1
ENSG00000047932	0.000740421	174	5.41779e-05	GOPC
ENSG00000263620	0.000745822	109	3.85012e-05	AC129492.3
ENSG00000179477	0.000747956	189	1.52203e-05	ALOX12B
ENSG00000254732	0.00075533	92	0.000161724	AP001931.1
ENSG00000141568	0.000757144	563	1.41915e-05	FOXK2
ENSG00000108423	0.000757994	128	1.81659e-05	TUBD1
ENSG00000214518	0.00075919	149	3.12653e-07	KRTAP2-2
ENSG00000164889	0.000763043	131	0.000530714	SLC4A2
ENSG00000134250	0.000763335	109	7.01355e-09	NOTCH2
ENSG00000114738	0.000765663	90	0.000433668	MAPKAPK3
ENSG00000186409	0.000766062	593	7.0358e-05	CCDC30
ENSG00000164403	0.000768435	80	0.000204887	SHROOM1
ENSG00000285913	0.000771848	1	0.000771848	AC084121.11
ENSG00000285814	0.000771848	1	0.000771848	AC084121.9
ENSG00000173465	0.00077358	66	6.84973e-05	SSSCA1
ENSG00000179593	0.000775119	144	1.52203e-05	ALOX15B
ENSG00000189030	0.000779391	103	0.000127945	VHLL
ENSG00000002726	0.000784193	393	2.28051e-07	AOC1
ENSG00000107829	0.000786767	132	0.000198476	FBXW4
ENSG00000166938	0.000789513	182	1.60652e-05	DIS3L
ENSG00000198715	0.000793056	100	8.58461e-05	GLMP
ENSG00000164896	0.000795568	102	0.000530714	FASTK
ENSG00000170324	0.000799028	169	0.000184291	FRMPD2
ENSG00000109685	0.000800669	64	5.27574e-07	NSD2
ENSG00000164404	0.000801921	100	0.000214151	GDF9
ENSG00000205189	0.000806098	155	0.00014521	ZBTB10
ENSG00000164405	0.000811389	96	0.000214151	UQCRQ
ENSG00000168610	0.000812191	228	9.26436e-08	STAT3
ENSG00000174744	0.000814659	84	5.9577e-06	BRMS1
ENSG00000183840	0.00081636	680	0.00171055	GPR39
ENSG00000133056	0.000823374	173	2.71838e-05	PIK3C2B
ENSG00000131323	0.000826181	267	4.07628e-05	TRAF3
ENSG00000113580	0.000830223	259	2.76711e-05	NR3C1
ENSG00000175946	0.000837539	165	0.000280442	KLHL38
ENSG00000143590	0.000842273	85	3.37016e-05	EFNA3
ENSG00000248643	0.000845113	46	1.72913e-05	RBM14-RBM4
ENSG00000168993	0.000846979	351	0.0003351	CPLX1
ENSG00000069018	0.000848026	361	6.91993e-05	TRPC7
ENSG00000244005	0.000854014	90	7.95014e-06	NFS1
ENSG00000204688	0.000855969	43	3.97236e-06	OR2H1
ENSG00000134202	0.000857606	129	3.05601e-05	GSTM3
ENSG00000198561	0.000860391	98	0.000172071	CTNND1
ENSG00000168564	0.000868803	260	0.000191114	CDKN2AIP
ENSG00000101230	0.000869238	361	0.000347117	ISM1
ENSG00000232629	0.000869447	935	3.60853e-05	HLA-DQB2
ENSG00000153094	0.000873711	173	5.29969e-07	BCL2L11
ENSG00000178761	0.000877265	65	9.31793e-05	FAM219B
ENSG00000197361	0.000878567	88	4.71896e-05	FBXL22
ENSG00000179094	0.000880172	119	3.85012e-05	PER1
ENSG00000122034	0.00089082	160	0.000119009	GTF3A
ENSG00000243749	0.000892	8	9.3344e-05	TMEM35B
ENSG00000184162	0.000905364	85	0.000257251	NR2C2AP
ENSG00000240871	0.000907893	249	3.12653e-07	KRTAP4-7
ENSG00000166762	0.000909837	81	0.000330629	CATSPER2
ENSG00000108784	0.000909891	68	6.97668e-07	NAGLU
ENSG00000105708	0.000911196	185	4.50471e-06	ZNF14
ENSG00000269547	0.000914197	190	0.000281136	AC011455.2
ENSG00000206013	0.000918608	173	2.09077e-05	IFITM5
ENSG00000115998	0.000920911	299	0.000263575	C2orf42
ENSG00000168944	0.000922868	290	6.4031e-05	CEP120
ENSG00000153093	0.000924508	699	5.29969e-07	ACOXL
ENSG00000104825	0.000924746	114	0.000825576	NFKBIB
ENSG00000130948	0.00093287	344	0.000526608	HSD17B3
ENSG00000175164	0.000935512	273	1.40065e-07	ABO
ENSG00000100600	0.000935952	202	0.000551986	LGMN
ENSG00000104419	0.000943015	322	0.000537433	NDRG1
ENSG00000164406	0.000946317	87	0.000214151	LEAP2
ENSG00000088543	0.000946455	58	0.000542872	C3orf18
ENSG00000108950	0.000950057	190	0.000353026	FAM20A
ENSG00000188613	0.000950067	70	6.96326e-05	NANOS1
ENSG00000112782	0.000954945	570	0.0003716	CLIC5
ENSG00000242866	0.000959114	64	0.000504167	STRC
ENSG00000187837	0.000962553	113	1.14528e-06	HIST1H1C
ENSG00000146833	0.000964539	159	0.000204092	TRIM4
ENSG00000015153	0.0009648	4	0.00076982	YAF2
ENSG00000108557	0.000965134	194	0.000110471	RAI1
ENSG00000132535	0.000973175	71	2.48245e-05	DLG4
ENSG00000109339	0.000973784	1186	5.52693e-06	MAPK10
ENSG00000164597	0.000980835	667	1.58703e-05	COG5
ENSG00000213516	0.000981646	98	0.000453694	RBMXL1
ENSG00000185619	0.000982459	343	0.0003351	PCGF3
ENSG00000135821	0.000985109	140	0.000683208	GLUL
ENSG00000241360	0.00100018	138	0.000236669	PDXP
ENSG00000163848	0.00100529	315	0.000209079	ZNF148
ENSG00000174282	0.00100552	184	7.1518e-06	ZBTB4
ENSG00000138606	0.00101054	153	0.000121012	SHF
ENSG00000228607	0.0010107	136	2.09283e-05	CLDN25
ENSG00000272897	0.00101121	90	7.95014e-06	AL109827.1
ENSG00000204880	0.00101184	221	2.07337e-06	KRTAP4-8
ENSG00000174669	0.00101982	94	5.9577e-06	SLC29A2
ENSG00000106683	0.00102126	141	0.000842239	LIMK1
ENSG00000137312	0.00103049	89	4.50856e-05	FLOT1
ENSG00000241241	0.00103231	214	2.07337e-06	KRTAP4-16
ENSG00000074047	0.00103258	497	9.36999e-05	GLI2
ENSG00000235109	0.00103531	150	3.46842e-07	ZSCAN31
ENSG00000151233	0.00103531	3	0.00076982	GXYLT1
ENSG00000143155	0.00103533	198	1.39135e-06	TIPRL
ENSG00000203730	0.00104508	115	0.000683208	TEDDM1
ENSG00000137331	0.00105048	84	4.50856e-05	IER3
ENSG00000148908	0.00105071	240	7.65085e-08	RGS10
ENSG00000262484	0.0010534	108	0.000796734	CCER2
ENSG00000198670	0.00105451	259	7.32576e-06	LPA
ENSG00000006453	0.00105502	301	1.59495e-08	BAIAP2L1
ENSG00000212722	0.00105945	202	2.07337e-06	KRTAP4-9
ENSG00000181222	0.00106227	235	1.2005e-05	POLR2A
ENSG00000254647	0.00106923	138	1.99669e-06	INS
ENSG00000164076	0.00107626	73	3.21973e-05	CAMKV
ENSG00000204539	0.00108225	532	3.64495e-06	CDSN
ENSG00000285542	0.00108267	402	0.000370642	AC013717.1
ENSG00000197579	0.00108313	102	6.32614e-05	TOPORS
ENSG00000214078	0.00108716	93	7.95014e-06	CPNE1
ENSG00000149428	0.00109354	123	0.000107415	HYOU1
ENSG00000064692	0.00109573	238	0.000908939	SNCAIP
ENSG00000204564	0.00109807	42	1.99454e-05	C6orf136
ENSG00000198471	0.00109842	152	0.00021956	RTP2
ENSG00000166159	0.00110142	8	0.00179174	LRTM2
ENSG00000285304	0.00110154	146	0.000236669	Z83844.3
ENSG00000163468	0.00110209	195	8.89122e-05	CCT3
ENSG00000163359	0.001103	350	3.25982e-05	COL6A3
ENSG00000112394	0.00110533	255	0.000205617	SLC16A10
ENSG00000108946	0.00110538	180	0.000353026	PRKAR1A
ENSG00000164129	0.0011082	190	0.000283944	NPY5R
ENSG00000115306	0.00110935	573	5.41577e-05	SPTBN1
ENSG00000214029	0.00111474	2	0.00188003	ZNF891
ENSG00000196387	0.00111474	2	0.00188003	ZNF140
ENSG00000256223	0.00111474	2	0.00188003	ZNF10
ENSG00000256825	0.00111474	2	0.00188003	AC026786.1
ENSG00000084092	0.00111513	175	1.53356e-05	NOA1
ENSG00000198610	0.00111754	379	0.000192415	AKR1C4
ENSG00000197183	0.00111756	245	0.000107869	NOL4L
ENSG00000162066	0.00111797	8	0.000358367	AMDHD2
ENSG00000125995	0.00112034	68	1.11627e-05	ROMO1
ENSG00000088766	0.00112075	179	1.45735e-05	CRLS1
ENSG00000108691	0.0011239	115	0.000495898	CCL2
ENSG00000025156	0.00112952	189	9.97179e-08	HSF2
ENSG00000135766	0.00113367	335	0.000793106	EGLN1
ENSG00000260097	0.00113646	83	0.000181774	SPDYE6
ENSG00000178802	0.00113898	61	9.31793e-05	MPI
ENSG00000077420	0.00114556	555	0.000316028	APBB1IP
ENSG00000069943	0.0011464	205	0.000540709	PIGB
ENSG00000130749	0.00114805	126	0.000516724	ZC3H4
ENSG00000133315	0.00115632	360	0.000117466	MACROD1
ENSG00000283563	0.00115846	3569	0.000107101	AC098650.1
ENSG00000100883	0.00115882	335	4.35713e-05	SRP54
ENSG00000100934	0.00115971	294	2.06229e-05	SEC23A
ENSG00000256053	0.00116508	192	0.000162102	APOPT1
ENSG00000074855	0.00116757	177	1.05636e-07	ANO8
ENSG00000167363	0.00117489	179	2.52715e-05	FN3K
ENSG00000049245	0.00118186	140	0.000245617	VAMP3
ENSG00000010704	0.00118208	166	1.10557e-06	HFE
ENSG00000132716	0.0011825	83	5.49379e-05	DCAF8
ENSG00000106638	0.00118314	97	5.44902e-05	TBL2
ENSG00000037757	0.0011842	150	0.00226275	MRI1
ENSG00000196544	0.00118518	87	3.85012e-05	BORCS6
ENSG00000130638	0.00118664	355	4.94975e-06	ATXN10
ENSG00000138356	0.00118851	326	6.01545e-06	AOX1
ENSG00000156052	0.00118907	474	2.35934e-05	GNAQ
ENSG00000174371	0.0011983	318	9.4124e-08	EXO1
ENSG00000127824	0.00119979	77	0.000160605	TUBA4A
ENSG00000165806	0.00120443	293	0.00010139	CASP7
ENSG00000174775	0.00120694	218	3.34083e-05	HRAS
ENSG00000204540	0.00121321	680	3.64495e-06	PSORS1C1
ENSG00000104835	0.00121548	148	0.000692978	SARS2
ENSG00000258465	0.00121832	102	5.49379e-05	AL139011.2
ENSG00000262165	0.00122104	129	2.20202e-05	AC233723.1
ENSG00000123066	0.00123061	27	0.000165132	MED13L
ENSG00000145214	0.00123121	170	6.20684e-05	DGKQ
ENSG00000259164	0.00123349	552	2.61025e-05	AC007375.1
ENSG00000186496	0.00124025	110	0.000311072	ZNF396
ENSG00000187840	0.00124088	69	3.23956e-05	EIF4EBP1
ENSG00000162735	0.00124347	53	0.000338947	PEX19
ENSG00000204542	0.00124596	483	3.64495e-06	C6orf15
ENSG00000131016	0.00124601	435	7.45144e-06	AKAP12
ENSG00000135679	0.00124934	18	0.000122587	MDM2
ENSG00000183150	0.00124955	15	0.000892235	GPR19
ENSG00000101665	0.00125647	179	0.00010219	SMAD7
ENSG00000198894	0.00126538	120	2.61025e-05	CIPC
ENSG00000196584	0.00126873	224	0.000212354	XRCC2
ENSG00000172466	0.00127088	93	0.000652037	ZNF24
ENSG00000168131	0.00127343	60	2.17168e-06	OR2B2
ENSG00000165917	0.0012754	113	0.000615583	RAPSN
ENSG00000164128	0.00127822	200	0.000300209	NPY1R
ENSG00000196230	0.00128637	56	4.50856e-05	TUBB
ENSG00000050767	0.00128908	1151	0.00018339	COL23A1
ENSG00000115665	0.00129033	125	0.000319633	SLC5A7
ENSG00000182952	0.00129459	123	4.66575e-07	HMGN4
ENSG00000243910	0.00129635	68	0.000160605	TUBA4B
ENSG00000174684	0.00130184	75	5.9577e-06	B4GAT1
ENSG00000105610	0.00130478	62	3.86622e-06	KLF1
ENSG00000244462	0.00130793	71	7.95014e-06	RBM12
ENSG00000186493	0.00131068	184	4.18844e-07	C5orf38
ENSG00000119537	0.00131121	135	0.000296276	KDSR
ENSG00000172071	0.00131278	127	4.22791e-05	EIF2AK3
ENSG00000196208	0.00131657	387	1.88378e-06	GREB1
ENSG00000170153	0.00131766	983	0.000613345	RNF150
ENSG00000081181	0.00131877	162	3.21957e-05	ARG2
ENSG00000206535	0.0013204	79	4.2246e-05	LNP1
ENSG00000101134	0.00132377	477	2.71088e-05	DOK5
ENSG00000163362	0.00132817	162	0.000471078	INAVA
ENSG00000115415	0.00132969	169	4.55104e-05	STAT1
ENSG00000173214	0.00133006	91	4.98002e-05	MFSD4B
ENSG00000104763	0.00134014	304	5.1826e-06	ASAH1
ENSG00000234560	0.00134289	123	0.000234739	OR10G8
ENSG00000154914	0.00134616	228	0.00146725	USP43
ENSG00000163320	0.0013717	282	8.44969e-05	CGGBP1
ENSG00000004766	0.00137557	173	0.00039464	VPS50
ENSG00000187736	0.00138515	211	0.000209011	NHEJ1
ENSG00000124564	0.00138908	243	7.93727e-07	SLC17A3
ENSG00000139618	0.0013901	245	1.8945e-05	BRCA2
ENSG00000171102	0.00139133	115	0.000333606	OBP2B
ENSG00000140470	0.0013937	1469	4.7562e-07	ADAMTS17
ENSG00000278677	0.00140489	77	1.30894e-06	HIST1H2AM
ENSG00000080802	0.00140587	283	0.000463392	CNOT4
ENSG00000142507	0.00140874	119	2.20202e-05	PSMB6
ENSG00000234465	0.00141482	101	0.000285214	PINLYP
ENSG00000004399	0.00141733	217	0.000697715	PLXND1
ENSG00000159339	0.00142078	421	1.05098e-06	PADI4
ENSG00000162552	0.00142201	176	6.73404e-06	WNT4
ENSG00000160570	0.00142263	59	9.38987e-05	DEDD2
ENSG00000156486	0.00142285	61	0.000974914	KCNS2
ENSG00000183421	0.00142313	283	0.00025611	RIPK4
ENSG00000166250	0.00142638	498	2.16466e-05	CLMP
ENSG00000187955	0.0014303	651	2.19169e-07	COL14A1
ENSG00000270672	0.00143235	148	0.000203387	MTRNR2L6
ENSG00000284989	0.00143515	562	0.000261934	AL451062.3
ENSG00000280537	0.00143553	220	0.000209011	AC068946.1
ENSG00000274641	0.0014427	77	1.30894e-06	HIST1H2BO
ENSG00000136859	0.00144326	64	0.000345797	ANGPTL2
ENSG00000203880	0.00144384	131	7.92691e-07	PCMTD2
ENSG00000122033	0.00145328	190	0.000199762	MTIF3
ENSG00000048740	0.00145643	1344	0.000458227	CELF2
ENSG00000172650	0.00146117	57	0.00136327	AGAP5
ENSG00000142784	0.00146306	108	8.12623e-05	WDTC1
ENSG00000109066	0.00146339	192	1.05767e-05	TMEM104
ENSG00000160862	0.0014684	112	0.000165527	AZGP1
ENSG00000137842	0.00147381	69	0.000438404	TMEM62
ENSG00000196814	0.00147603	543	2.14406e-05	MVB12B
ENSG00000184363	0.0014824	162	1.17412e-05	PKP3
ENSG00000085415	0.00148975	198	0.000261687	SEH1L
ENSG00000079335	0.00149965	259	3.62292e-07	CDC14A
ENSG00000160305	0.00150162	527	2.09892e-08	DIP2A
ENSG00000134452	0.00150381	257	9.44109e-06	FBH1
ENSG00000179097	0.0015065	103	8.60712e-05	HTR1F
ENSG00000236981	0.00150889	119	0.000234739	OR10G9
ENSG00000184432	0.00150915	171	0.00130234	COPB2
ENSG00000091136	0.00151376	245	0.000192413	LAMB1
ENSG00000142949	0.00151394	307	0.0005134	PTPRF
ENSG00000079432	0.00151675	66	3.21119e-05	CIC
ENSG00000136327	0.00152205	152	7.39636e-13	NKX2-8
ENSG00000114654	0.00152233	75	0.000281817	EFCC1
ENSG00000198944	0.00152766	64	0.000204887	SOWAHA
ENSG00000065243	0.00153279	137	0.000672354	PKN2
ENSG00000212721	0.0015334	111	2.07337e-06	KRTAP4-11
ENSG00000197170	0.00153627	122	0.000299351	PSMD12
ENSG00000122218	0.0015474	113	0.000230668	COPA
ENSG00000106546	0.00155189	949	5.82662e-05	AHR
ENSG00000197893	0.00155225	427	1.81956e-06	NRAP
ENSG00000145244	0.00155236	595	5.04843e-05	CORIN
ENSG00000266265	0.00155592	103	0.000651484	KLF14
ENSG00000070366	0.00155821	541	1.04729e-05	SMG6
ENSG00000165916	0.00156048	139	0.000615583	PSMC3
ENSG00000157107	0.00156064	259	3.52107e-05	FCHO2
ENSG00000162341	0.00156724	401	7.49102e-07	TPCN2
ENSG00000155754	0.00157774	388	2.79223e-08	C2CD6
ENSG00000066135	0.00158331	162	0.00036398	KDM4A
ENSG00000107890	0.00158555	374	3.10409e-05	ANKRD26
ENSG00000277972	0.00159644	72	0.000211421	CISD3
ENSG00000170004	0.00159675	73	0.000228424	CHD3
ENSG00000141556	0.00159874	645	2.98787e-05	TBCD
ENSG00000112964	0.00160074	508	0.000246026	GHR
ENSG00000143185	0.00160144	124	5.12408e-06	XCL2
ENSG00000165030	0.00161001	144	0.000180277	NFIL3
ENSG00000116698	0.00161168	266	0.000238771	SMG7
ENSG00000104081	0.00161204	123	1.70281e-05	BMF
ENSG00000172922	0.00161207	152	3.07773e-12	RNASEH2C
ENSG00000167770	0.00161398	99	0.000196457	OTUB1
ENSG00000113302	0.00163233	109	0.0001399	IL12B
ENSG00000138279	0.00163836	89	0.000175801	ANXA7
ENSG00000163644	0.00164347	122	0.000811321	PPM1K
ENSG00000104450	0.00164996	205	2.94447e-05	SPAG1
ENSG00000222014	0.00165034	68	0.000329692	RAB6C
ENSG00000166908	0.00165235	3	0.00156596	PIP4K2C
ENSG00000224470	0.00165586	151	1.22634e-05	ATXN1L
ENSG00000109971	0.00165796	108	2.16466e-05	HSPA8
ENSG00000166343	0.00166222	35	0.000175801	MSS51
ENSG00000254726	0.00166495	43	1.25416e-05	MEX3A
ENSG00000072364	0.00166786	284	0.000214151	AFF4
ENSG00000121858	0.00167693	254	3.52262e-05	TNFSF10
ENSG00000108960	0.00167737	139	0.000520732	MMD
ENSG00000102572	0.00167965	477	6.78327e-05	STK24
ENSG00000138674	0.00168164	225	9.81966e-06	SEC31A
ENSG00000170759	0.00168471	208	0.000672452	KIF5B
ENSG00000155530	0.00168548	321	0.000207386	LRGUK
ENSG00000161048	0.00169289	77	5.73446e-07	NAPEPLD
ENSG00000107758	0.00169897	47	0.00011277	PPP3CB
ENSG00000130751	0.00170354	155	0.00080302	NPAS1
ENSG00000155592	0.00171079	195	0.00175099	ZKSCAN2
ENSG00000170776	0.00171415	1161	2.22283e-05	AKAP13
ENSG00000067560	0.0017158	137	0.000325591	RHOA
ENSG00000243364	0.00171806	65	3.37016e-05	EFNA4
ENSG00000151692	0.00172427	595	1.27054e-05	RNF144A
ENSG00000066455	0.00173407	279	1.5591e-06	GOLGA5
ENSG00000188243	0.00173698	168	0.000349972	COMMD6
ENSG00000175376	0.00173863	115	0.000113692	EIF1AD
ENSG00000164112	0.00174057	213	0.000289735	TMEM155
ENSG00000112245	0.00174628	148	6.01264e-05	PTP4A1
ENSG00000126861	0.00174867	79	0.00105278	OMG
ENSG00000002822	0.00175206	1023	3.01181e-05	MAD1L1
ENSG00000182944	0.001764	124	4.24953e-05	EWSR1
ENSG00000214891	0.00177093	172	0.000327978	TRIM64C
ENSG00000125633	0.00177476	423	0.000930957	CCDC93
ENSG00000117394	0.00178415	209	1.88891e-05	SLC2A1
ENSG00000137857	0.00178955	128	0.000227279	DUOX1
ENSG00000133247	0.00179533	136	1.30518e-05	KMT5C
ENSG00000128626	0.00179586	128	0.000692978	MRPS12
ENSG00000213901	0.00179755	93	0.000787851	SLC23A3
ENSG00000178773	0.00179852	195	0.000115078	CPNE7
ENSG00000173402	0.00180509	131	0.000242061	DAG1
ENSG00000175105	0.00181055	262	0.000119314	ZNF654
ENSG00000172977	0.00181184	154	3.07773e-12	KAT5
ENSG00000225973	0.00181274	130	0.000540709	PIGBOS1
ENSG00000061987	0.00181385	8	0.000549176	MON2
ENSG00000144567	0.00182184	88	0.000180889	RETREG2
ENSG00000126091	0.00182462	453	0.000261934	ST3GAL3
ENSG00000130202	0.00183737	275	0.000245762	NECTIN2
ENSG00000175063	0.00184747	113	3.32334e-05	UBE2C
ENSG00000100852	0.00184936	92	1.97659e-07	ARHGAP5
ENSG00000183654	0.00185264	192	1.1695e-09	MARCH11
ENSG00000142789	0.00185336	303	0.000317105	CELA3A
ENSG00000026508	0.00185735	347	0.000131463	CD44
ENSG00000173068	0.00186971	1356	7.41869e-06	BNC2
ENSG00000160111	0.00187055	466	0.000142015	CPAMD8
ENSG00000118960	0.00187326	478	0.000138904	HS1BP3
ENSG00000159692	0.0018758	157	0.000468036	CTBP1
ENSG00000104886	0.00187702	64	8.13914e-05	PLEKHJ1
ENSG00000082175	0.00187725	434	7.53901e-05	PGR
ENSG00000119866	0.0018774	188	2.58217e-05	BCL11A
ENSG00000119408	0.00188373	250	6.49521e-05	NEK6
ENSG00000196712	0.00188643	354	0.000518735	NF1
ENSG00000181315	0.00189447	154	4.66572e-08	ZNF322
ENSG00000116903	0.00191656	56	0.000794669	EXOC8
ENSG00000128886	0.00192624	58	0.000109274	ELL3
ENSG00000121005	0.00192628	197	6.56251e-05	CRISPLD1
ENSG00000010072	0.0019264	94	0.000794669	SPRTN
ENSG00000284772	0.00192673	88	0.000330629	AC011330.3
ENSG00000105514	0.00192856	87	0.000279003	RAB3D
ENSG00000171121	0.00193934	257	8.3069e-05	KCNMB3
ENSG00000134508	0.00194483	229	8.02049e-05	CABLES1
ENSG00000136758	0.00194811	226	3.99623e-05	YME1L1
ENSG00000285269	0.00194894	427	0.000526608	AL160269.1
ENSG00000156170	0.00195576	600	0.000636207	NDUFAF6
ENSG00000170265	0.00195618	202	0.000131951	ZNF282
ENSG00000108786	0.00195864	80	6.97668e-07	HSD17B1
ENSG00000168675	0.00197039	994	2.46223e-06	LDLRAD4
ENSG00000056558	0.00197735	173	0.000203635	TRAF1
ENSG00000145284	0.00198648	791	2.39721e-05	SCD5
ENSG00000088538	0.00199167	929	1.7728e-05	DOCK3
ENSG00000171222	0.00200199	65	1.52693e-05	SCAND1
ENSG00000072201	0.00201498	761	0.000255538	LNX1
ENSG00000179627	0.00201633	102	6.08385e-08	ZBTB42
ENSG00000204006	0.00201728	88	9.71743e-07	C1orf185
ENSG00000198090	0.00202819	64	6.10343e-05	KRTAP4-6
ENSG00000126215	0.00203315	108	6.92529e-05	XRCC3
ENSG00000277258	0.0020372	90	0.000211421	PCGF2
ENSG00000102984	0.00204723	146	1.22634e-05	ZNF821
ENSG00000142102	0.00205247	202	2.09077e-05	PGGHG
ENSG00000134333	0.00205264	212	4.22051e-05	LDHA
ENSG00000244623	0.00205488	85	0.00030929	OR2AE1
ENSG00000088205	0.00206232	173	0.0011415	DDX18
ENSG00000174996	0.00206259	67	0.000536022	KLC2
ENSG00000173598	0.00207069	6	0.00108008	NUDT4
ENSG00000175931	0.00207203	196	0.000171375	UBE2O
ENSG00000077458	0.00207467	127	0.000988788	FAM76B
ENSG00000176986	0.00207785	72	0.00127542	SEC24C
ENSG00000100092	0.00208839	143	0.000236669	SH3BP1
ENSG00000148572	0.00208901	112	3.04899e-05	NRBF2
ENSG00000174891	0.00209282	1286	3.7413e-05	RSRC1
ENSG00000111199	0.00209931	4	0.00290524	TRPV4
ENSG00000138660	0.00210482	121	0.000795014	AP1AR
ENSG00000103657	0.00211932	488	4.71896e-05	HERC1
ENSG00000104885	0.00212452	168	8.13914e-05	DOT1L
ENSG00000147443	0.00216401	104	0.000106129	DOK2
ENSG00000124782	0.00216428	322	1.00886e-06	RREB1
ENSG00000122515	0.00217662	107	0.000374366	ZMIZ2
ENSG00000184060	0.00217889	99	1.35492e-09	ADAP2
ENSG00000163072	0.0021805	258	0.000139505	NOSTRIN
ENSG00000090447	0.00221218	99	0.00159052	TFAP4
ENSG00000283900	0.00221293	230	0.000230057	TPTEP2-CSNK1E
ENSG00000204687	0.00221766	67	1.15703e-06	MAS1L
ENSG00000089248	0.00221841	1	0.00221841	ERP29
ENSG00000198270	0.00221841	1	0.00221841	TMEM116
ENSG00000166037	0.00222307	159	0.000894608	CEP57
ENSG00000078098	0.0022271	16	0.000885912	FAP
ENSG00000162065	0.00223608	26	0.000358367	TBC1D24
ENSG00000152284	0.00226369	592	0.00194557	TCF7L1
ENSG00000172137	0.00226426	212	3.22969e-05	CALB2
ENSG00000149187	0.00226728	132	0.00153213	CELF1
ENSG00000108963	0.00226814	129	0.000539807	DPH1
ENSG00000064787	0.00228334	510	2.09926e-05	BCAS1
ENSG00000182400	0.00228378	183	0.00087088	TRAPPC6B
ENSG00000134201	0.00228482	217	3.05601e-05	GSTM5
ENSG00000266074	0.00228546	271	3.07657e-05	BAHCC1
ENSG00000182149	0.00229557	252	1.22634e-05	IST1
ENSG00000014914	0.00229995	73	5.06693e-16	MTMR11
ENSG00000102870	0.00231968	33	0.000398172	ZNF629
ENSG00000145217	0.00234094	157	6.20684e-05	SLC26A1
ENSG00000108688	0.00235117	120	0.000349981	CCL7
ENSG00000145365	0.00235434	89	0.000795014	TIFA
ENSG00000165915	0.00235516	142	0.000365837	SLC39A13
ENSG00000219545	0.00236054	1473	0.000655977	UMAD1
ENSG00000177042	0.0023715	170	1.02681e-06	TMEM80
ENSG00000172530	0.00238283	636	0.000228402	BANP
ENSG00000169564	0.00238682	79	6.15489e-05	PCBP1
ENSG00000100304	0.00239315	211	0.00010969	TTLL12
ENSG00000086827	0.00239773	276	2.22054e-05	ZW10
ENSG00000126088	0.00239961	105	0.000671775	UROD
ENSG00000187616	0.00240039	259	0.000485983	MYMK
ENSG00000119403	0.00240118	156	0.000261391	PHF19
ENSG00000048405	0.00240168	344	0.00139413	ZNF800
ENSG00000175334	0.0024085	104	0.000560207	BANF1
ENSG00000235453	0.00241642	99	6.32614e-05	SMIM27
ENSG00000101457	0.00241683	150	0.000297163	DNTTIP1
ENSG00000214237	0.00241705	138	0.00277333	MINDY4B
ENSG00000075131	0.00242588	192	1.60652e-05	TIPIN
ENSG00000264522	0.00244049	142	5.06693e-16	OTUD7B
ENSG00000160695	0.00244577	124	9.40569e-05	VPS11
ENSG00000180720	0.00245387	22	0.00086954	CHRM4
ENSG00000076928	0.00245771	76	0.00221101	ARHGEF1
ENSG00000165322	0.00246136	282	0.00103462	ARHGAP12
ENSG00000185028	0.00246834	191	5.38635e-06	LRRC14B
ENSG00000169032	0.00247253	346	2.44378e-05	MAP2K1
ENSG00000198898	0.00247427	198	5.21011e-05	CAPZA2
ENSG00000284779	0.00247462	195	1.99669e-06	IGF2
ENSG00000204536	0.00247561	504	3.64495e-06	CCHCR1
ENSG00000177414	0.00247732	306	4.61105e-05	UBE2U
ENSG00000150750	0.00249098	205	0.000136275	C11orf53
ENSG00000171960	0.00249687	94	0.000257658	PPIH
ENSG00000061656	0.00249733	73	8.53877e-06	SPAG4
ENSG00000165264	0.00250638	99	6.32614e-05	NDUFB6
ENSG00000213853	0.00250652	351	6.95922e-06	EMP2
ENSG00000254656	0.00251236	148	1.02716e-05	RTL1
ENSG00000239697	0.00251311	155	5.27297e-05	TNFSF12
ENSG00000100994	0.00252298	232	6.66194e-05	PYGB
ENSG00000179859	0.0025426	41	0.000228424	RNF227
ENSG00000268361	0.00254607	166	5.39823e-05	L34079.1
ENSG00000179021	0.00254838	120	0.000146481	C3orf38
ENSG00000170890	0.0025613	4	0.00355157	PLA2G1B
ENSG00000280670	0.00256727	103	1.1032e-05	CCDC163
ENSG00000143842	0.00256776	222	0.000391813	SOX13
ENSG00000080824	0.00257179	172	0.000174107	HSP90AA1
ENSG00000129965	0.00257379	202	1.99669e-06	INS-IGF2
ENSG00000183258	0.00257668	58	0.000378159	DDX41
ENSG00000167004	0.00258398	85	0.000109274	PDIA3
ENSG00000256100	0.00258637	85	0.00107952	AP000721.1
ENSG00000248871	0.00258662	156	5.27297e-05	TNFSF12-TNFSF13
ENSG00000087053	0.00258716	219	0.000724207	MTMR2
ENSG00000188277	0.00258851	52	6.46207e-05	C15orf62
ENSG00000277791	0.0026078	97	0.000211421	PSMB3
ENSG00000102780	0.00260817	738	0.000452895	DGKH
ENSG00000121073	0.00260861	46	4.85233e-05	SLC35B1
ENSG00000125450	0.00262563	105	0.000560286	NUP85
ENSG00000161328	0.00262691	289	3.34083e-05	LRRC56
ENSG00000105696	0.00263208	155	0.000129911	TMEM59L
ENSG00000135346	0.00263298	129	7.44566e-05	CGA
ENSG00000174514	0.00263623	176	0.000920339	MFSD4A
ENSG00000172156	0.00265782	147	0.000170928	CCL11
ENSG00000185920	0.00266346	214	0.000224294	PTCH1
ENSG00000271303	0.00266408	143	0.000264095	SRXN1
ENSG00000146828	0.00268035	159	0.000602309	SLC12A9
ENSG00000176340	0.00268421	68	0.00117281	COX8A
ENSG00000186998	0.00268628	183	1.51832e-06	EMID1
ENSG00000104957	0.0026913	180	0.00226275	CCDC130
ENSG00000091536	0.00269327	206	0.00020329	MYO15A
ENSG00000182899	0.00270063	135	0.000447989	RPL35A
ENSG00000070019	0.00270229	4	2.4152e-05	GUCY2C
ENSG00000127743	0.00271628	183	0.00107343	IL17B
ENSG00000163293	0.00271629	382	2.09945e-07	NIPAL1
ENSG00000174446	0.0027178	119	2.44378e-05	SNAPC5
ENSG00000147434	0.00272722	96	0.00102488	CHRNA6
ENSG00000136828	0.00273135	411	0.000345797	RALGPS1
ENSG00000254737	0.00273371	137	0.000451146	OR10G4
ENSG00000149021	0.00274057	179	3.28134e-06	SCGB1A1
ENSG00000167244	0.00274419	164	1.99669e-06	IGF2
ENSG00000117010	0.00274527	200	0.000721415	ZNF684
ENSG00000082258	0.00275515	133	0.00110304	CCNT2
ENSG00000155329	0.00275682	160	1.71778e-08	ZCCHC10
ENSG00000181264	0.00277386	83	0.000321745	TMEM136
ENSG00000168795	0.00277868	156	2.51739e-05	ZBTB5
ENSG00000157456	0.00279457	73	3.61682e-06	CCNB2
ENSG00000008382	0.00281075	133	0.000152457	MPND
ENSG00000197061	0.0028191	151	1.10557e-06	HIST1H4C
ENSG00000160209	0.00282238	244	8.25781e-06	PDXK
ENSG00000173801	0.00282579	174	0.000271537	JUP
ENSG00000131143	0.00282674	90	0.000289927	COX4I1
ENSG00000168005	0.00283108	108	0.00123956	SPINDOC
ENSG00000259224	0.00283138	142	8.73479e-06	SLC35G6
ENSG00000077327	0.00283257	48	0.000145098	SPAG6
ENSG00000133606	0.00283298	212	0.000465017	MKRN1
ENSG00000082126	0.00283602	193	3.26046e-07	MPP4
ENSG00000078328	0.00284202	10831	0.000381619	RBFOX1
ENSG00000198742	0.00284341	267	0.00155242	SMURF1
ENSG00000073849	0.0028468	617	2.45949e-05	ST6GAL1
ENSG00000167257	0.00285407	192	8.64911e-07	RNF214
ENSG00000103549	0.00285806	27	0.000534402	RNF40
ENSG00000115649	0.00288243	90	0.000787851	CNPPD1
ENSG00000082482	0.00288761	638	0.000418771	KCNK2
ENSG00000147684	0.00290437	247	0.000127005	NDUFB9
ENSG00000154175	0.00290658	689	0.000317523	ABI3BP
ENSG00000156042	0.00291302	335	0.000187702	CFAP70
ENSG00000153086	0.00291901	158	0.00228768	ACMSD
ENSG00000145022	0.00292352	83	0.000325591	TCTA
ENSG00000285976	0.00292387	30	8.07752e-05	AL135905.2
ENSG00000177051	0.00294704	81	1.44157e-08	FBXO46
ENSG00000141580	0.00295206	255	1.41915e-05	WDR45B
ENSG00000135698	0.00295713	440	0.00109116	MPHOSPH6
ENSG00000136573	0.00296173	393	6.11993e-05	BLK
ENSG00000157510	0.00296754	178	0.000979764	AFAP1L1
ENSG00000165434	0.00297032	237	0.000746037	PGM2L1
ENSG00000271271	0.00297222	420	0.000899844	UGT2A2
ENSG00000106804	0.00297486	285	0.000203635	C5
ENSG00000125510	0.00298178	147	2.68579e-06	OPRL1
ENSG00000271741	0.00298711	13	9.3344e-05	AC114490.2
ENSG00000170037	0.00298716	95	0.000228424	CNTROB
ENSG00000141579	0.00299115	152	2.98787e-05	ZNF750
ENSG00000212725	0.00299506	151	3.12653e-07	KRTAP2-1
ENSG00000204882	0.00299583	133	8.53906e-05	GPR20
ENSG00000258817	0.00301392	183	0.000285497	OR4C13
ENSG00000167555	0.0030178	191	0.0026463	ZNF528
ENSG00000125447	0.00303048	126	0.000560286	GGA3
ENSG00000188486	0.00303596	104	9.40569e-05	H2AFX
ENSG00000124935	0.00304102	101	0.000427674	SCGB1D2
ENSG00000159495	0.00304404	97	0.0014108	TGM7
ENSG00000171695	0.00305592	103	2.68579e-06	LKAAEAR1
ENSG00000127125	0.00306519	168	0.000141502	PPCS
ENSG00000007968	0.003067	128	0.00010206	E2F2
ENSG00000156049	0.00306998	572	0.000183143	GNA14
ENSG00000068724	0.00307213	721	6.72125e-06	TTC7A
ENSG00000187475	0.003075	150	1.10557e-06	HIST1H1T
ENSG00000189298	0.00307836	138	3.46842e-07	ZKSCAN3
ENSG00000163219	0.00307972	655	0.000505708	ARHGAP25
ENSG00000175110	0.00308047	706	0.000745723	MRPS22
ENSG00000064490	0.00308713	123	0.000257251	RFXANK
ENSG00000105967	0.00309316	518	0.000534866	TFEC
ENSG00000285721	0.00310039	376	0.000317105	AL031281.2
ENSG00000114279	0.00310179	1415	3.47942e-05	FGF12
ENSG00000100307	0.00310264	265	3.57182e-06	CBX7
ENSG00000137880	0.00310601	53	6.46207e-05	GCHFR
ENSG00000162734	0.00310653	63	5.49379e-05	PEA15
ENSG00000185386	0.0031072	123	0.000320112	MAPK11
ENSG00000113048	0.00311566	95	0.00167211	MRPS27
ENSG00000166800	0.00312921	187	1.72145e-05	LDHAL6A
ENSG00000127337	0.00313519	4	0.000118161	YEATS4
ENSG00000135100	0.00314491	19	0.000792815	HNF1A
ENSG00000186812	0.00314974	89	0.000431546	ZNF397
ENSG00000166169	0.00316029	87	0.000497909	POLL
ENSG00000114316	0.00316121	108	0.00040206	USP4
ENSG00000182180	0.00317338	117	0.00114457	MRPS16
ENSG00000129673	0.00317824	143	0.000171375	AANAT
ENSG00000151612	0.00318828	322	5.96971e-05	ZNF827
ENSG00000127804	0.00319086	255	0.000151289	METTL16
ENSG00000038382	0.00319113	754	5.06494e-07	TRIO
ENSG00000160551	0.00319249	306	3.84539e-05	TAOK1
ENSG00000196118	0.00319867	21	0.000534402	CCDC189
ENSG00000037042	0.00320012	72	1.48624e-06	TUBG2
ENSG00000105398	0.00320271	225	0.000990509	SULT2A1
ENSG00000237289	0.00320894	38	0.000522699	CKMT1B
ENSG00000129219	0.00321489	141	2.20202e-05	PLD2
ENSG00000120149	0.00321495	110	1.09843e-05	MSX2
ENSG00000173610	0.00321562	481	0.000899844	UGT2A1
ENSG00000106400	0.00323322	92	0.00248585	ZNHIT1
ENSG00000184716	0.00323473	64	0.000211638	SERINC4
ENSG00000068903	0.00323849	137	0.0008503	SIRT2
ENSG00000103507	0.00323864	66	0.00186151	BCKDK
ENSG00000197756	0.0032645	201	0.000301891	RPL37A
ENSG00000149177	0.00327136	334	0.00085704	PTPRJ
ENSG00000215612	0.00328751	164	0.000113894	HMX1
ENSG00000213551	0.00329114	222	0.000948185	DNAJC9
ENSG00000180573	0.0033097	146	1.11419e-06	HIST1H2AC
ENSG00000180787	0.00331181	181	0.00182316	ZFP3
ENSG00000205835	0.00331745	196	0.000168377	GMNC
ENSG00000146067	0.00332331	112	0.000378159	FAM193B
ENSG00000175115	0.00334114	273	0.00026241	PACS1
ENSG00000163867	0.00334679	12	9.3344e-05	ZMYM6
ENSG00000087085	0.00335003	111	0.000268125	ACHE
ENSG00000112343	0.00335647	151	7.91594e-07	TRIM38
ENSG00000140153	0.00336947	195	0.00057804	WDR20
ENSG00000104760	0.00337034	313	2.7951e-07	FGL1
ENSG00000126107	0.00337725	127	0.000671775	HECTD3
ENSG00000145687	0.00338628	564	3.07812e-05	SSBP2
ENSG00000168634	0.00339367	149	0.000166671	WFDC13
ENSG00000170049	0.00339375	67	0.000228424	KCNAB3
ENSG00000132361	0.00340489	97	8.68523e-06	CLUH
ENSG00000262560	0.00340626	86	0.000109274	AC018512.1
ENSG00000138079	0.00342508	204	0.00044534	SLC3A1
ENSG00000135925	0.00342523	46	0.000717864	WNT10A
ENSG00000110536	0.00343511	53	0.00338816	PTPMT1
ENSG00000139174	0.00343769	7	0.00132206	PRICKLE1
ENSG00000164885	0.00344002	101	0.000530714	CDK5
ENSG00000130748	0.00344682	116	0.00080302	TMEM160
ENSG00000067167	0.00345041	178	0.000571944	TRAM1
ENSG00000079246	0.00345429	249	0.000146487	XRCC5
ENSG00000100056	0.00345946	214	0.00326813	ESS2
ENSG00000256269	0.00346097	125	9.40569e-05	HMBS
ENSG00000072121	0.00348433	251	2.99026e-06	ZFYVE26
ENSG00000163449	0.00348844	91	0.000634378	TMEM169
ENSG00000167378	0.00349294	96	0.000381044	IRGQ
ENSG00000166133	0.00350701	172	2.48547e-06	RPUSD2
ENSG00000171877	0.0035171	364	0.000142538	FRMD5
ENSG00000137944	0.00352276	192	0.000453694	KYAT3
ENSG00000117707	0.00352544	102	0.00129324	PROX1
ENSG00000133612	0.00353112	168	0.000578822	AGAP3
ENSG00000184305	0.00354553	3239	1.63235e-05	CCSER1
ENSG00000110583	0.00354567	81	0.00117281	NAA40
ENSG00000166171	0.00354676	131	0.000497909	DPCD
ENSG00000159674	0.00355769	161	4.01916e-05	SPON2
ENSG00000141068	0.00356323	400	0.00130786	KSR1
ENSG00000101003	0.00356508	192	0.000203795	GINS1
ENSG00000087087	0.0035696	119	0.000602309	SRRT
ENSG00000176018	0.00357306	100	0.000632818	LYSMD3
ENSG00000164078	0.00357788	71	0.000919635	MST1R
ENSG00000138286	0.00358478	248	0.000948185	FAM149B1
ENSG00000100997	0.00358853	304	0.000192178	ABHD12
ENSG00000142233	0.00359945	102	0.000179387	NTN5
ENSG00000117266	0.00360705	229	0.00366936	CDK18
ENSG00000125817	0.00360903	128	0.000142092	CENPB
ENSG00000262730	0.0036175	69	0.000228424	AC104581.2
ENSG00000137252	0.00362732	516	0.000725099	HCRTR2
ENSG00000142186	0.00362833	39	0.00161353	SCYL1
ENSG00000186814	0.00363547	103	0.000903342	ZSCAN30
ENSG00000113361	0.00363929	340	3.05911e-05	CDH6
ENSG00000283877	0.00364525	235	0.00155212	AC104304.1
ENSG00000110492	0.00364574	25	0.00086954	MDK
ENSG00000148444	0.00366525	7	0.00051224	COMMD3
ENSG00000149646	0.00369036	124	1.52693e-05	CNBD2
ENSG00000132432	0.00369507	184	0.000236938	SEC61G
ENSG00000117450	0.00369822	126	9.28244e-06	PRDX1
ENSG00000176125	0.00370641	102	0.000602309	UFSP1
ENSG00000163283	0.00370647	148	0.000915041	ALPP
ENSG00000063180	0.00371153	85	0.000179387	CA11
ENSG00000164011	0.00371999	77	0.00113366	ZNF691
ENSG00000221954	0.00373034	166	0.000285497	OR4C12
ENSG00000132475	0.00373571	73	0.000305043	H3F3B
ENSG00000156239	0.00375162	310	0.00120199	N6AMT1
ENSG00000155886	0.00375773	678	0.000498412	SLC24A2
ENSG00000050393	0.00376656	177	0.000927436	MCUR1
ENSG00000197054	0.00377172	78	0.00168906	ZNF763
ENSG00000146676	0.00379787	91	0.000365135	PURB
ENSG00000170043	0.0038058	70	0.000228424	TRAPPC1
ENSG00000101004	0.00382376	288	0.000266722	NINL
ENSG00000137843	0.00382856	165	3.28784e-05	PAK6
ENSG00000145020	0.00383272	82	0.000325591	AMT
ENSG00000185104	0.00384023	542	7.2939e-08	FAF1
ENSG00000140264	0.00384025	83	0.000109274	SERF2
ENSG00000172073	0.00384609	141	0.000214157	TEX37
ENSG00000148677	0.00385057	121	0.000489181	ANKRD1
ENSG00000179195	0.00386079	3	0.0015344	ZNF664
ENSG00000146955	0.00388209	212	0.00219454	RAB19
ENSG00000167195	0.00388731	5	0.000319363	GOLGA6C
ENSG00000104369	0.00388928	274	0.00141041	JPH1
ENSG00000240654	0.00389771	215	0.000179634	C1QTNF9
ENSG00000087077	0.00393229	89	0.000602309	TRIP6
ENSG00000183779	0.00394136	15	0.000915933	ZNF703
ENSG00000068784	0.00394276	526	5.13895e-06	SRBD1
ENSG00000108406	0.00395189	73	0.000230443	DHX40
ENSG00000234511	0.00395223	97	0.000981802	C5orf58
ENSG00000129667	0.00395341	212	0.000171375	RHBDF2
ENSG00000120029	0.00395369	238	0.000194494	ARMH3
ENSG00000138449	0.00395431	113	0.000212304	SLC40A1
ENSG00000197837	0.00398289	7	7.90431e-05	HIST4H4
ENSG00000152128	0.00399478	617	0.000113642	TMEM163
ENSG00000187498	0.00400443	738	3.14369e-05	COL4A1
ENSG00000164483	0.00400941	896	3.90979e-05	SAMD3
ENSG00000104129	0.00402234	103	6.46207e-05	DNAJC17
ENSG00000159289	0.00403316	27	0.000359367	GOLGA6A
ENSG00000147996	0.00403319	3	0.00244031	CBWD5
ENSG00000128739	0.0040344	646	2.14303e-05	SNRPN
ENSG00000168792	0.00405036	61	0.00290518	ABHD15
ENSG00000108262	0.004053	61	0.00290518	GIT1
ENSG00000167543	0.00405502	59	0.00290518	TP53I13
ENSG00000184347	0.0040765	1622	0.000550072	SLIT3
ENSG00000204022	0.00407856	67	0.00153072	LIPJ
ENSG00000137343	0.00409474	49	1.99454e-05	ATAT1
ENSG00000135097	0.00409673	5	0.00355157	MSI1
ENSG00000164379	0.00411246	160	0.000854182	FOXQ1
ENSG00000131061	0.00411252	131	5.61564e-05	ZNF341
ENSG00000164938	0.00411336	201	0.0006684	TP53INP1
ENSG00000105404	0.00412915	37	0.00157051	RABAC1
ENSG00000064489	0.00413432	221	0.000257251	BORCS8-MEF2B
ENSG00000055070	0.00413446	199	0.000203019	SZRD1
ENSG00000115267	0.00414968	11	0.000885912	IFIH1
ENSG00000135972	0.0041556	253	0.00176278	MRPS9
ENSG00000101460	0.00415805	58	0.00065657	MAP1LC3A
ENSG00000196092	0.00416175	655	8.45895e-05	PAX5
ENSG00000156873	0.00416419	23	0.000534402	PHKG2
ENSG00000172354	0.00421321	76	0.00100813	GNB2
ENSG00000100364	0.00422464	355	0.000132415	KIAA0930
ENSG00000196421	0.00424405	111	9.18526e-06	C20orf204
ENSG00000175161	0.00425005	2116	4.36576e-05	CADM2
ENSG00000115596	0.00426003	47	0.000717864	WNT6
ENSG00000114450	0.00426376	173	0.000374432	GNB4
ENSG00000132517	0.00426562	182	0.00182316	SLC52A1
ENSG00000166796	0.00426635	302	1.72145e-05	LDHC
ENSG00000188107	0.00427619	4726	0.00034512	EYS
ENSG00000139988	0.00428245	157	0.000219159	RDH12
ENSG00000213416	0.0042889	76	6.10343e-05	KRTAP4-12
ENSG00000164039	0.00431694	83	0.00189841	BDH2
ENSG00000139597	0.00432381	114	0.000195033	N4BP2L1
ENSG00000283189	0.00432991	90	0.000325591	AC104452.1
ENSG00000178473	0.00435243	227	0.000270757	UCN3
ENSG00000285505	0.00436107	49	0.00157051	AC010616.2
ENSG00000163811	0.00437911	259	0.000753024	WDR43
ENSG00000127663	0.00438092	545	4.49379e-05	KDM4B
ENSG00000170561	0.0043988	184	5.1262e-07	IRX2
ENSG00000204614	0.00441277	264	4.19047e-06	TRIM40
ENSG00000149651	0.00443734	188	0.000166671	SPINT4
ENSG00000152661	0.00443793	198	0.000450373	GJA1
ENSG00000168298	0.00444315	62	6.88067e-08	HIST1H1E
ENSG00000179088	0.00444685	39	0.0012536	C12orf42
ENSG00000177889	0.00446872	8	0.00108008	UBE2N
ENSG00000105486	0.00446921	327	0.000939814	LIG1
ENSG00000129235	0.00448003	166	0.00167775	TXNDC17
ENSG00000146830	0.00448928	109	0.00100813	GIGYF1
ENSG00000124116	0.00450333	326	0.000297163	WFDC3
ENSG00000137764	0.00451338	576	0.000116576	MAP2K5
ENSG00000180596	0.00452836	152	1.11419e-06	HIST1H2BC
ENSG00000140465	0.00455624	36	1.47228e-06	CYP1A1
ENSG00000237172	0.00457551	10	0.000108346	B3GNT9
ENSG00000131558	0.00457987	1255	0.000629872	EXOC4
ENSG00000063515	0.00458172	166	0.00448796	GSC2
ENSG00000117523	0.00460507	358	9.90641e-05	PRRC2C
ENSG00000138101	0.00461823	417	1.41698e-05	DTNB
ENSG00000118939	0.00462419	256	0.000349972	UCHL3
ENSG00000204345	0.00462887	211	0.000421878	CD300LD
ENSG00000112541	0.00463692	2112	0.000233641	PDE10A
ENSG00000242028	0.00465007	63	0.000211638	HYPK
ENSG00000105372	0.00465054	58	0.00221101	RPS19
ENSG00000196099	0.00466058	107	0.00092428	OR6M1
ENSG00000145029	0.00466836	76	0.000325591	NICN1
ENSG00000242220	0.00467212	173	0.000583211	TCP10L
ENSG00000187815	0.00467799	134	0.000898723	ZFP69
ENSG00000189182	0.00472245	27	0.00322008	KRT77
ENSG00000021300	0.00472819	130	0.00102681	PLEKHB1
ENSG00000213199	0.00473002	110	0.000530714	ASIC3
ENSG00000185739	0.00473045	297	0.000349292	SRL
ENSG00000127419	0.00473322	121	6.20684e-05	TMEM175
ENSG00000180611	0.00474493	414	0.000732394	MB21D2
ENSG00000164284	0.00474585	76	0.000979764	GRPEL2
ENSG00000131148	0.00476495	129	0.000289927	EMC8
ENSG00000146094	0.00477879	57	0.000378159	DOK3
ENSG00000163535	0.00477956	249	2.92526e-05	SGO2
ENSG00000103510	0.00478297	70	0.00186151	KAT8
ENSG00000111275	0.00478335	4	0.00905032	ALDH2
ENSG00000257767	0.00478335	4	0.00905032	AC002996.1
ENSG00000106049	0.00478968	456	0.000248206	HIBADH
ENSG00000139112	0.00479478	3	0.01163	GABARAPL1
ENSG00000134539	0.00479478	3	0.01163	KLRD1
ENSG00000137965	0.00480727	118	0.000958045	IFI44
ENSG00000275342	0.00481416	339	0.000206331	PRAG1
ENSG00000141255	0.00482668	394	0.000333339	SPATA22
ENSG00000174444	0.004827	172	2.44378e-05	RPL4
ENSG00000092758	0.00482909	213	0.000262019	COL9A3
ENSG00000198873	0.00483294	573	1.99798e-06	GRK5
ENSG00000178951	0.00483494	142	0.000841491	ZBTB7A
ENSG00000064313	0.00486359	304	3.2024e-05	TAF2
ENSG00000172493	0.00486646	396	0.000128796	AFF1
ENSG00000122787	0.00491715	328	0.00241182	AKR1D1
ENSG00000124302	0.00492024	444	9.48297e-05	CHST8
ENSG00000164002	0.00493742	114	0.000898723	EXO5
ENSG00000134996	0.00493775	299	6.6126e-05	OSTF1
ENSG00000198271	0.00495329	73	0.000128259	KRTAP4-5
ENSG00000185340	0.00496203	52	0.000910788	GAS2L1
ENSG00000178999	0.00496668	82	0.000935573	AURKB
ENSG00000196604	0.00498115	94	0.000954948	POTEF
ENSG00000105369	0.00498389	40	0.00221101	CD79A
ENSG00000261210	0.00499172	254	3.16454e-05	CLEC19A
ENSG00000149131	0.00499916	114	0.000666159	SERPING1
ENSG00000198324	0.00502809	7	0.00235447	PHETA1
ENSG00000170955	0.00503654	122	0.000668042	CAVIN3
ENSG00000105409	0.00505172	41	0.00157051	ATP1A3
ENSG00000122884	0.00505371	208	0.00327004	P4HA1
ENSG00000142025	0.00506762	75	0.00221101	DMRTC2
ENSG00000167720	0.00507369	126	0.000423497	SRR
ENSG00000163399	0.00508333	34	0.00191736	ATP1A1
ENSG00000198728	0.00509491	69	6.34112e-06	LDB1
ENSG00000157895	0.00510631	16	0.000792815	C12orf43
ENSG00000083857	0.00511141	413	7.71091e-06	FAT1
ENSG00000077080	0.00512236	67	0.000772514	ACTL6B
ENSG00000105612	0.00514092	64	1.98375e-06	DNASE2
ENSG00000198604	0.00514634	456	0.000472241	BAZ1A
ENSG00000196139	0.00515242	626	0.000307268	AKR1C3
ENSG00000182634	0.00516727	163	0.000234739	OR10G7
ENSG00000099814	0.00517668	206	3.38384e-05	CEP170B
ENSG00000213999	0.00517756	203	0.000775095	MEF2B
ENSG00000112562	0.00518709	722	5.35478e-05	SMOC2
ENSG00000165548	0.00518729	595	0.00010957	TMEM63C
ENSG00000183655	0.00518781	339	0.000155625	KLHL25
ENSG00000104332	0.00519231	181	0.000730606	SFRP1
ENSG00000184588	0.00519461	1149	0.00036694	PDE4B
ENSG00000031003	0.00520239	228	0.00187807	FAM13B
ENSG00000267179	0.00520455	123	0.00168906	AC008770.2
ENSG00000219073	0.00521628	318	0.000529675	CELA3B
ENSG00000099308	0.00523368	271	0.000541221	MAST3
ENSG00000185621	0.0052375	299	0.000447989	LMLN
ENSG00000140937	0.00524946	586	0.00054023	CDH11
ENSG00000070669	0.00525001	215	0.000610809	ASNS
ENSG00000196968	0.00526755	44	0.00127542	FUT11
ENSG00000115993	0.00527353	147	1.49589e-08	TRAK2
ENSG00000198576	0.00528904	134	0.000546641	ARC
ENSG00000052344	0.00533292	54	0.00186151	PRSS8
ENSG00000275023	0.00533961	82	0.000211421	MLLT6
ENSG00000184828	0.00534801	1136	1.88277e-05	ZBTB7C
ENSG00000196498	0.0053485	13	0.00683635	NCOR2
ENSG00000106404	0.00535848	113	0.0023352	CLDN15
ENSG00000125977	0.00537018	76	0.00234082	EIF2S2
ENSG00000213160	0.00542671	487	7.10949e-05	KLHL23
ENSG00000090316	0.00543098	265	0.000984392	MAEA
ENSG00000204300	0.00545871	168	0.00391693	TMEM225
ENSG00000020181	0.00545911	90	0.00503811	ADGRA2
ENSG00000147465	0.00547516	29	5.3707e-05	STAR
ENSG00000157734	0.00547548	60	2.75122e-05	SNX22
ENSG00000167554	0.00547735	265	0.0026463	ZNF610
ENSG00000116701	0.00547902	177	0.00295759	NCF2
ENSG00000125970	0.00549226	183	7.97607e-05	RALY
ENSG00000214290	0.00549721	162	0.000346559	COLCA2
ENSG00000125445	0.00550101	106	0.000560286	MRPS7
ENSG00000147439	0.00551092	145	2.28595e-06	BIN3
ENSG00000168300	0.00551369	377	0.000238359	PCMTD1
ENSG00000136811	0.00552475	114	0.0010817	ODF2
ENSG00000175619	0.00553098	161	0.000844511	OR4B1
ENSG00000186166	0.00553363	155	0.000388675	CCDC84
ENSG00000204568	0.00553717	54	1.99454e-05	MRPS18B
ENSG00000149809	0.00553834	43	0.000563818	TM7SF2
ENSG00000090581	0.00555095	116	0.0012853	GNPTG
ENSG00000118137	0.00555855	122	4.51774e-06	APOA1
ENSG00000007168	0.00557343	199	8.68523e-06	PAFAH1B1
ENSG00000180176	0.00557351	169	1.99669e-06	TH
ENSG00000144642	0.00557739	3790	0.000107101	RBMS3
ENSG00000196670	0.00560348	176	0.00455375	ZFP62
ENSG00000137700	0.00561641	107	0.000388675	SLC37A4
ENSG00000085978	0.00562504	292	0.00193179	ATG16L1
ENSG00000149090	0.00562611	465	0.000257042	PAMR1
ENSG00000171843	0.00564031	393	0.000346771	MLLT3
ENSG00000198646	0.0056495	222	0.000173899	NCOA6
ENSG00000105810	0.00566028	208	4.22287e-05	CDK6
ENSG00000108381	0.00566075	290	0.000333339	ASPA
ENSG00000182931	0.00566172	163	0.000166671	WFDC10B
ENSG00000159212	0.00566504	159	3.25721e-05	CLIC6
ENSG00000103375	0.00566719	117	0.00196835	AQP8
ENSG00000213619	0.0056719	65	0.00338816	NDUFS3
ENSG00000198794	0.00567629	218	5.9951e-05	SCAMP5
ENSG00000168872	0.00568752	34	0.0033688	DDX19A
ENSG00000005249	0.00569253	281	5.12183e-05	PRKAR2B
ENSG00000139436	0.00570596	2	0.000976064	GIT2
ENSG00000139437	0.00570596	2	0.000976064	TCHP
ENSG00000035664	0.00570629	444	8.03015e-05	DAPK2
ENSG00000164024	0.00573906	178	0.000122488	METAP1
ENSG00000059145	0.00574558	181	0.0012853	UNKL
ENSG00000101222	0.00576836	110	0.000142092	SPEF1
ENSG00000272047	0.00577738	244	0.000316804	GTF2H5
ENSG00000009413	0.00578807	319	0.000164966	REV3L
ENSG00000118181	0.00580984	119	0.000388675	RPS25
ENSG00000177030	0.00581233	330	1.02681e-06	DEAF1
ENSG00000221880	0.00582094	131	3.12653e-07	KRTAP1-3
ENSG00000239642	0.00582856	148	0.00136244	MEIKIN
ENSG00000169704	0.00583587	18	0.00239033	GP9
ENSG00000101421	0.00583611	121	0.000408977	CHMP4B
ENSG00000083520	0.00583894	112	0.000554086	DIS3
ENSG00000147471	0.00586982	32	0.00503811	PLPBP
ENSG00000119125	0.00587132	460	0.000341914	GDA
ENSG00000101190	0.00587379	215	0.000262019	TCFL5
ENSG00000099250	0.00587435	593	1.17964e-05	NRP1
ENSG00000108176	0.00588159	214	0.00140811	DNAJC12
ENSG00000196511	0.00589366	874	1.39948e-08	TPK1
ENSG00000197586	0.00590287	180	6.66194e-05	ENTPD6
ENSG00000037637	0.00590488	268	0.000203019	FBXO42
ENSG00000006015	0.0059126	126	9.51931e-05	REX1BD
ENSG00000116918	0.0059204	74	0.00136968	TSNAX
ENSG00000196655	0.0059301	118	0.000388675	TRAPPC4
[truncated: 16,768 more rows]

## Sheet: GCST90102485
gene	pascalx_pvalue	nsnps	pascalx_min_pvalue	gene_symbol
ENSG00000101665	8.19912e-30	174	4.65409e-62	SMAD7
ENSG00000166923	2.22126e-25	225	9.8355e-31	GREM1
ENSG00000150750	5.45423e-25	190	1.13478e-29	C11orf53
ENSG00000166922	9.13768e-25	215	9.8355e-31	SCG5
ENSG00000214290	4.30886e-24	154	1.13478e-29	COLCA2
ENSG00000212993	4.82903e-21	490	2.50038e-52	POU5F1B
ENSG00000130702	3.23207e-19	261	9.80309e-26	LAMA5
ENSG00000171858	1.12432e-17	178	3.86814e-21	RPS21
ENSG00000149679	5.64863e-17	221	3.86814e-21	CABLES2
ENSG00000125378	5.29521e-13	112	1.30875e-15	BMP4
ENSG00000248905	1.75876e-12	1421	3.04341e-19	FMN1
ENSG00000077514	5.49621e-12	623	5.8378e-13	POLD3
ENSG00000135862	8.93308e-12	508	4.3623e-14	LAMC1
ENSG00000130706	1.07927e-11	108	2.00328e-17	ADRM1
ENSG00000127838	1.68576e-11	205	2.22625e-12	PNKD
ENSG00000130701	2.41885e-11	279	3.86814e-21	RBBP8NL
ENSG00000135926	2.99488e-11	85	1.6282e-11	TMBIM1
ENSG00000008323	8.75999e-11	135	1.89258e-12	PLEKHG6
ENSG00000147679	1.29954e-10	223	2.204e-15	UTP23
ENSG00000127837	1.33564e-10	73	2.34927e-11	AAMP
ENSG00000179921	2.71349e-10	70	3.74022e-11	GPBAR1
ENSG00000110777	3.01552e-10	356	7.12268e-13	POU2AF1
ENSG00000123810	5.26534e-10	89	4.33086e-10	B9D2
ENSG00000123268	5.86345e-10	132	3.1986e-11	ATF1
ENSG00000139624	7.42441e-10	120	7.56706e-11	CERS5
ENSG00000050405	1.2868e-09	168	1.03149e-10	LIMA1
ENSG00000147677	2.4025e-09	274	1.76447e-31	EIF3H
ENSG00000131941	2.486e-09	483	6.37937e-16	RHPN2
ENSG00000178449	2.55768e-09	76	7.56706e-11	COX14
ENSG00000167588	5.30113e-09	72	7.56706e-11	GPD1
ENSG00000185958	7.48821e-09	126	2.70653e-10	FAM186A
ENSG00000142046	1.90092e-08	139	4.33086e-10	TMEM91
ENSG00000105329	2.08399e-08	153	4.33086e-10	TGFB1
ENSG00000163466	2.53575e-08	93	3.74022e-11	ARPC2
ENSG00000120693	3.17122e-08	180	7.58738e-11	SMAD9
ENSG00000163935	3.56209e-08	352	2.38421e-09	SFMBT1
ENSG00000164362	3.73813e-08	158	3.33522e-12	TERT
ENSG00000172216	4.47342e-08	72	1.08513e-07	CEBPB
ENSG00000042062	5.29159e-08	351	1.77986e-07	RIPOR3
ENSG00000272305	5.93058e-08	345	2.38421e-09	AC096887.1
ENSG00000066117	1.44131e-07	74	9.5702e-11	SMARCD1
ENSG00000118971	2.47411e-07	120	2.66413e-08	CCND2
ENSG00000258366	2.57299e-07	249	1.16177e-08	RTEL1
ENSG00000026036	2.88947e-07	253	1.16177e-08	RTEL1-TNFRSF6B
ENSG00000124171	2.90819e-07	127	1.15216e-08	PARD6B
ENSG00000134030	2.92473e-07	841	1.62921e-24	CTIF
ENSG00000255730	3.10994e-07	212	4.33086e-10	AC011462.1
ENSG00000163464	3.59009e-07	40	3.83113e-07	CXCR1
ENSG00000176845	3.79296e-07	204	1.48637e-08	METRNL
ENSG00000176909	3.89826e-07	136	2.42039e-08	MAMSTR
ENSG00000137834	4.07652e-07	336	3.23336e-08	SMAD6
ENSG00000144857	4.21381e-07	285	3.84721e-09	BOC
ENSG00000006555	4.52524e-07	195	9.52553e-10	TTC22
ENSG00000105538	6.67638e-07	191	2.42039e-08	RASIP1
ENSG00000176920	6.85187e-07	147	2.42039e-08	FUT2
ENSG00000180871	7.35996e-07	64	3.75227e-07	CXCR2
ENSG00000174640	7.82691e-07	411	6.65526e-07	SLCO2A1
ENSG00000197457	7.97829e-07	216	5.64516e-08	STMN3
ENSG00000183520	8.63336e-07	62	1.28712e-09	UTP11
ENSG00000134871	8.7256e-07	989	4.2887e-11	COL4A2
ENSG00000243509	9.16563e-07	136	1.16177e-08	TNFRSF6B
ENSG00000066084	1.02801e-06	320	4.47899e-11	DIP2B
ENSG00000010327	1.08191e-06	93	4.24254e-07	STAB1
ENSG00000124126	1.09866e-06	715	4.49468e-15	PREX1
ENSG00000168769	1.17427e-06	215	3.65893e-08	TET2
ENSG00000183431	1.31686e-06	153	1.46474e-10	SF3A3
ENSG00000010322	1.52624e-06	103	4.24254e-07	NISCH
ENSG00000147883	1.54987e-06	91	1.75425e-08	CDKN2B
ENSG00000102554	1.56039e-06	180	1.4268e-08	KLF5
ENSG00000155287	1.60246e-06	160	7.76492e-14	SLC25A28
ENSG00000112175	1.84425e-06	407	7.18799e-08	BMP5
ENSG00000240849	1.89727e-06	174	1.05977e-06	TMEM189
ENSG00000101323	2.22687e-06	222	2.04595e-10	HAO1
ENSG00000101246	2.29194e-06	146	1.16177e-08	ARFRP1
ENSG00000182264	3.18175e-06	136	3.68069e-08	IZUMO1
ENSG00000124208	3.28026e-06	250	1.05977e-06	TMEM189-UBE2V1
ENSG00000007866	3.43117e-06	97	7.93469e-08	TEAD3
ENSG00000183386	3.50771e-06	85	1.28712e-09	FHL3
ENSG00000169925	3.55418e-06	306	1.55906e-08	BRD3
ENSG00000184378	3.61295e-06	39	1.61025e-07	ACTRT3
ENSG00000167693	3.63425e-06	795	1.19392e-07	NXN
ENSG00000010319	3.65136e-06	58	5.18029e-06	SEMA3G
ENSG00000114854	3.73229e-06	65	1.24792e-06	TNNC1
ENSG00000167332	3.78402e-06	264	2.49689e-06	OR51E2
ENSG00000196396	3.93612e-06	188	1.06776e-07	PTPN1
ENSG00000077348	4.0331e-06	111	4.33086e-10	EXOSC5
ENSG00000039068	4.24393e-06	340	4.39998e-07	CDH1
ENSG00000163930	4.50714e-06	39	1.09796e-05	BAP1
ENSG00000136895	4.57355e-06	274	8.74318e-06	GARNL3
ENSG00000112041	4.67451e-06	124	7.93469e-08	TULP1
ENSG00000085274	4.69769e-06	45	1.61025e-07	MYNN
ENSG00000010318	5.10644e-06	38	1.0203e-05	PHF7
ENSG00000204574	5.26457e-06	31	1.22543e-06	ABCF1
ENSG00000153774	5.82211e-06	595	3.83515e-06	CFDP1
ENSG00000168264	6.26842e-06	121	9.23193e-07	IRF2BP2
ENSG00000124762	6.27044e-06	218	4.60223e-11	CDKN1A
ENSG00000147889	6.38914e-06	105	4.16504e-08	CDKN2A
ENSG00000261717	6.42017e-06	342	3.83515e-06	AC009163.4
ENSG00000064607	6.64823e-06	143	4.55547e-06	SUGP2
ENSG00000166822	7.01807e-06	207	6.88511e-06	TMEM170A
ENSG00000175318	7.18355e-06	52	7.62049e-07	GRAMD2A
ENSG00000213471	7.88688e-06	167	8.75721e-07	TTLL13P
ENSG00000174951	8.33678e-06	136	2.213e-07	FUT1
ENSG00000141738	8.41166e-06	21	6.56036e-06	GRB7
ENSG00000127528	8.45633e-06	155	5.78598e-07	KLF2
ENSG00000173991	8.72545e-06	66	2.67027e-06	TCAP
ENSG00000100504	8.8999e-06	342	1.19689e-06	PYGL
ENSG00000182768	8.90201e-06	159	8.75721e-07	NGRN
ENSG00000131748	9.08347e-06	95	2.67027e-06	STARD3
ENSG00000141744	9.46943e-06	69	2.67027e-06	PNMT
ENSG00000171757	9.7005e-06	70	1.61025e-07	LRRC34
ENSG00000261147	1.01883e-05	186	8.75721e-07	AC091167.2
ENSG00000161395	1.03432e-05	83	2.67027e-06	PGAP3
ENSG00000141736	1.04728e-05	84	2.67027e-06	ERBB2
ENSG00000264545	1.04881e-05	452	1.75425e-08	AL359922.1
ENSG00000204576	1.05955e-05	20	1.22543e-06	PRR3
ENSG00000248592	1.06855e-05	181	2.40184e-09	TMEM110-MUSTN1
ENSG00000067225	1.09413e-05	44	1.32067e-06	PKM
ENSG00000105810	1.11084e-05	206	9.34958e-07	CDK6
ENSG00000169926	1.14287e-05	302	1.1095e-05	KLF13
ENSG00000213533	1.19943e-05	178	2.40184e-09	STIMATE
ENSG00000119042	1.23287e-05	242	7.80343e-11	SATB2
ENSG00000105676	1.24217e-05	108	4.85362e-06	ARMC6
ENSG00000204569	1.28974e-05	32	2.63787e-06	PPP1R10
ENSG00000100376	1.2938e-05	208	2.82892e-07	FAM118A
ENSG00000143344	1.31697e-05	616	9.47346e-07	RGL1
ENSG00000141741	1.33173e-05	20	6.56036e-06	MIEN1
ENSG00000166192	1.39356e-05	50	7.62049e-07	SENP8
ENSG00000284626	1.41093e-05	223	8.75721e-07	AC091167.7
ENSG00000197674	1.44132e-05	179	2.49689e-06	OR51C1P
ENSG00000137817	1.48405e-05	44	1.39075e-06	PARP6
ENSG00000204590	1.50939e-05	26	1.22543e-06	GNL1
ENSG00000183196	1.58778e-05	157	1.67946e-05	CHST6
ENSG00000124145	1.59328e-05	174	5.7048e-07	SDC4
ENSG00000114841	1.61855e-05	124	7.30177e-06	DNAH1
ENSG00000173627	1.68797e-05	49	2.90223e-06	APOBEC4
ENSG00000183208	1.77486e-05	190	8.75721e-07	GDPGP1
ENSG00000185043	1.81296e-05	187	8.75721e-07	CIB1
ENSG00000140577	1.87676e-05	417	2.10922e-09	CRTC3
ENSG00000162704	1.8807e-05	94	1.99574e-06	ARPC5
ENSG00000130703	1.97826e-05	180	7.93147e-15	OSBPL2
ENSG00000174607	2.03497e-05	124	2.54693e-07	UGT8
ENSG00000260729	2.15639e-05	32	1.04069e-05	AC009690.1
ENSG00000137801	2.16832e-05	99	2.31313e-06	THBS1
ENSG00000105550	2.22235e-05	130	1.95627e-06	FGF21
ENSG00000272573	2.23356e-05	89	2.40184e-09	MUSTN1
ENSG00000111245	2.24064e-05	106	4.92405e-07	MYL2
ENSG00000248098	2.24252e-05	138	4.10044e-09	BCKDHA
ENSG00000116701	2.29688e-05	164	1.28197e-06	NCF2
ENSG00000204568	2.32172e-05	34	2.63787e-06	MRPS18B
ENSG00000136856	2.36961e-05	100	8.74318e-06	SLC2A8
ENSG00000074527	2.75046e-05	500	2.80739e-07	NTN4
ENSG00000077935	2.81433e-05	315	2.82892e-07	SMC1B
ENSG00000171119	3.00528e-05	135	1.70024e-08	NRTN
ENSG00000066933	3.0657e-05	230	7.62049e-07	MYO9A
ENSG00000007237	3.10417e-05	1126	4.74907e-05	GAS7
ENSG00000140488	3.12763e-05	26	1.04069e-05	CELF6
ENSG00000131969	3.15179e-05	194	1.19689e-06	ABHD12B
ENSG00000101144	3.15902e-05	264	3.50742e-06	BMP7
ENSG00000273025	3.17634e-05	35	9.19406e-06	AC009690.3
ENSG00000137312	3.43892e-05	82	1.2221e-06	FLOT1
ENSG00000137331	3.50674e-05	81	1.2221e-06	IER3
ENSG00000105341	3.5446e-05	95	2.14483e-05	DMAC2
ENSG00000133812	3.55845e-05	1549	7.41107e-07	SBF2
ENSG00000131771	3.55914e-05	48	3.50213e-06	PPP1R1B
ENSG00000136286	3.59001e-05	137	0.000133778	MYO1G
ENSG00000110881	3.60365e-05	69	1.88209e-06	ASIC1
ENSG00000134369	3.68589e-05	444	1.20003e-05	NAV1
ENSG00000185432	3.70313e-05	149	3.11027e-08	METTL7A
ENSG00000177191	3.73291e-05	96	1.71176e-05	B3GNT8
ENSG00000054938	3.75598e-05	170	2.47126e-09	CHRDL2
ENSG00000168703	4.08798e-05	106	6.27141e-06	WFDC12
ENSG00000180785	4.22669e-05	321	2.49689e-06	OR51E1
ENSG00000014919	4.25968e-05	85	1.48838e-05	COX15
ENSG00000124102	4.26422e-05	111	1.83435e-05	PI3
ENSG00000119929	4.37408e-05	127	1.48838e-05	CUTC
ENSG00000062038	4.48662e-05	302	5.75206e-07	CDH3
ENSG00000204084	4.66888e-05	211	1.46474e-10	INPP5B
ENSG00000161847	4.81647e-05	161	6.09887e-05	RAVER1
ENSG00000205213	4.90136e-05	193	2.48839e-06	LGR4
ENSG00000204978	4.96337e-05	68	2.37123e-05	ERICH4
ENSG00000158428	5.03886e-05	91	6.85375e-08	CATIP
ENSG00000145868	5.04017e-05	112	9.6068e-06	FBXO38
ENSG00000175121	5.09286e-05	117	6.27141e-06	WFDC5
ENSG00000153214	5.10964e-05	160	5.33029e-05	TMEM87B
ENSG00000124157	5.39656e-05	73	2.94782e-05	SEMG2
ENSG00000108175	5.4565e-05	709	4.86738e-18	ZMIZ1
ENSG00000142039	5.47442e-05	98	4.49204e-09	CCDC97
ENSG00000134398	5.78946e-05	90	6.67517e-05	ERN2
ENSG00000124159	5.85335e-05	140	5.7048e-07	MATN4
ENSG00000156413	5.96807e-05	163	1.70024e-08	FUT6
ENSG00000197114	6.04905e-05	179	1.16177e-08	ZGPAT
ENSG00000131620	6.43833e-05	510	1.17435e-06	ANO1
ENSG00000124233	6.48191e-05	80	2.94782e-05	SEMG1
ENSG00000134954	6.52432e-05	295	1.72047e-07	ETS1
ENSG00000124232	6.68216e-05	141	5.7048e-07	RBPJL
ENSG00000127616	6.75676e-05	325	4.99468e-06	SMARCA4
ENSG00000204632	6.83287e-05	678	7.87543e-06	HLA-G
ENSG00000235106	6.89642e-05	133	2.00707e-05	BRD3OS
ENSG00000109881	6.96801e-05	157	1.52013e-05	CCDC34
ENSG00000213614	7.43347e-05	9	4.59014e-05	HEXA
ENSG00000196735	7.56499e-05	1332	8.35438e-09	HLA-DQA1
ENSG00000124107	7.59835e-05	65	1.92113e-05	SLPI
ENSG00000275674	7.68829e-05	272	8.75721e-07	AC091167.6
ENSG00000081923	8.14271e-05	551	1.0069e-05	ATP8B1
ENSG00000055955	8.14654e-05	114	2.40184e-09	ITIH4
ENSG00000188306	8.27462e-05	95	9.52592e-07	LRRIQ4
ENSG00000162398	8.3715e-05	271	9.52553e-10	LEXM
ENSG00000273154	8.38387e-05	190	1.16177e-08	AL121845.3
ENSG00000198829	8.43873e-05	119	1.33293e-05	SUCNR1
ENSG00000116698	8.59024e-05	241	1.28197e-06	SMG7
ENSG00000285932	8.60271e-05	193	1.38688e-06	AL133353.2
ENSG00000139737	8.76263e-05	170	3.66831e-07	SLAIN1
ENSG00000181035	8.95056e-05	153	5.68411e-06	SLC25A42
ENSG00000186452	9.24062e-05	204	3.1986e-11	TMPRSS12
ENSG00000243696	9.31741e-05	121	2.40184e-09	AC006254.1
ENSG00000164756	0.000104016	389	2.11477e-06	SLC30A8
ENSG00000198892	0.000105355	79	4.97044e-05	SHISA4
ENSG00000171532	0.000108428	71	9.16731e-06	NEUROD2
ENSG00000204572	0.000114947	193	1.77329e-06	KRTAP5-10
ENSG00000111249	0.000115978	261	5.92626e-11	CUX2
ENSG00000137707	0.000121116	106	4.53157e-06	BTG4
ENSG00000175691	0.00012186	165	8.36283e-05	ZNF77
ENSG00000101464	0.000123533	204	1.05312e-05	PIGU
ENSG00000129625	0.000125859	186	1.92426e-06	REEP5
ENSG00000144152	0.000128087	127	1.36336e-05	FBLN7
ENSG00000161405	0.000128658	81	6.56036e-06	IKZF3
ENSG00000171970	0.00012995	232	4.3667e-05	ZNF57
ENSG00000137075	0.000130212	214	2.32005e-05	RNF38
ENSG00000177683	0.000132749	77	2.22722e-05	THAP5
ENSG00000163431	0.00013432	170	4.97044e-05	LMOD1
ENSG00000134249	0.000134974	71	0.000104908	ADAM30
ENSG00000136011	0.000137257	637	6.34223e-05	STAB2
ENSG00000124160	0.000140747	124	5.13469e-05	NCOA5
ENSG00000185033	0.000141135	377	8.75721e-07	SEMA4B
ENSG00000198700	0.000141181	127	0.000141119	IPO9
ENSG00000164363	0.000143741	177	2.32592e-09	SLC6A18
ENSG00000198502	0.000145697	324	6.45372e-09	HLA-DRB5
ENSG00000128408	0.000146843	168	9.66741e-07	RIBC2
ENSG00000096060	0.00015167	254	3.70884e-09	FKBP5
ENSG00000054796	0.00015522	35	2.59324e-05	SPO11
ENSG00000143748	0.000168101	115	1.56455e-05	NVL
ENSG00000175536	0.000170215	134	4.81381e-10	LIPT2
ENSG00000130811	0.000175011	89	4.16165e-05	EIF3G
ENSG00000197428	0.000176938	273	2.54171e-06	OR51D1
ENSG00000176697	0.000177057	138	5.09188e-05	BDNF
ENSG00000198018	0.000177701	145	1.66338e-06	ENTPD7
ENSG00000267303	0.000179735	137	6.09887e-05	AC011511.4
ENSG00000063176	0.00017984	117	7.9827e-07	SPHK2
ENSG00000128590	0.00018146	57	2.22722e-05	DNAJB9
ENSG00000171729	0.000182103	543	1.9016e-06	TMEM51
ENSG00000073605	0.000182338	107	9.04003e-06	GSDMB
ENSG00000254997	0.00018291	179	1.77329e-06	KRTAP5-9
ENSG00000063177	0.000186658	108	7.9827e-07	RPL18
ENSG00000112038	0.000189699	669	1.39918e-05	OPRM1
ENSG00000076650	0.00019192	267	7.40436e-08	GPATCH1
ENSG00000175463	0.000196417	42	1.15979e-05	TBC1D10C
ENSG00000179344	0.000200619	753	8.35438e-09	HLA-DQB1
ENSG00000134250	0.000200924	112	1.27593e-06	NOTCH2
ENSG00000198826	0.000206791	90	5.51409e-08	ARHGAP11A
ENSG00000140297	0.000208616	235	7.62993e-06	GCNT3
ENSG00000185829	0.000215899	1	0.000215899	ARL17A
ENSG00000140299	0.000216419	208	7.62993e-06	BNIP2
ENSG00000184939	0.000216772	234	1.22046e-05	ZFP90
ENSG00000137310	0.000217476	482	6.00556e-06	TCF19
ENSG00000006459	0.000219019	235	2.02039e-05	KDM7A
ENSG00000163933	0.000222072	188	3.10545e-09	RFT1
ENSG00000186075	0.000223351	59	8.90505e-06	ZPBP2
ENSG00000183579	0.000223997	278	1.67534e-06	ZNRF3
ENSG00000174456	0.000233017	96	9.95224e-05	C12orf76
ENSG00000258864	0.000235179	162	1.92426e-06	AC008575.1
ENSG00000145675	0.000235724	220	5.28573e-05	PIK3R1
ENSG00000267673	0.000236195	139	6.09887e-05	FDX2
ENSG00000140505	0.000244013	68	0.000181146	CYP1A2
ENSG00000256222	0.000244785	35	2.59324e-05	MTRNR2L3
ENSG00000285901	0.000247237	336	2.66413e-08	AC008012.1
ENSG00000154589	0.00025326	176	3.53732e-05	LY96
ENSG00000204616	0.000256798	242	1.66282e-05	TRIM31
ENSG00000172613	0.000259438	64	1.15979e-05	RAD9A
ENSG00000171124	0.00025976	188	1.70024e-08	FUT3
ENSG00000151532	0.00026186	588	1.55799e-08	VTI1A
ENSG00000076662	0.000268251	130	7.66716e-05	ICAM3
ENSG00000244165	0.000268347	81	4.16165e-05	P2RY11
ENSG00000130810	0.000270132	84	4.16165e-05	PPAN
ENSG00000135111	0.000270611	99	7.80636e-05	TBX3
ENSG00000058085	0.000272967	211	2.22903e-06	LAMC2
ENSG00000220201	0.000273158	126	6.09887e-05	ZGLP1
ENSG00000096088	0.000273235	107	1.89186e-07	PGC
ENSG00000157214	0.000273884	275	4.6801e-05	STEAP2
ENSG00000204536	0.00027468	528	6.00556e-06	CCHCR1
ENSG00000133460	0.000274691	291	5.32007e-07	SLC2A11
ENSG00000140307	0.000274719	153	7.62993e-06	GTF2A2
ENSG00000138768	0.000278193	261	0.000100471	USO1
ENSG00000018280	0.000279454	94	6.85375e-08	SLC11A1
ENSG00000142798	0.000281919	355	1.64125e-05	HSPG2
ENSG00000164136	0.000284729	259	1.14132e-06	IL15
ENSG00000243207	0.000291871	86	4.16165e-05	PPAN-P2RY11
ENSG00000127324	0.000291987	786	4.71673e-07	TSPAN8
ENSG00000165895	0.000299342	1224	1.56543e-07	ARHGAP42
ENSG00000175505	0.000299356	18	8.24572e-05	CLCF1
ENSG00000138777	0.000306795	376	5.08486e-06	PPA2
ENSG00000153037	0.000309325	176	1.92426e-06	SRP19
ENSG00000204531	0.000312857	583	6.00556e-06	POU5F1
ENSG00000151617	0.000313026	206	0.000125933	EDNRA
ENSG00000172000	0.000314805	249	4.3667e-05	ZNF556
ENSG00000135241	0.000321356	279	2.22722e-05	PNPLA8
ENSG00000167807	0.000323189	147	6.09887e-05	AC011511.1
ENSG00000163362	0.000324	157	3.55591e-05	INAVA
ENSG00000164647	0.000347042	149	4.74195e-05	STEAP1
ENSG00000223865	0.000348761	569	2.93835e-05	HLA-DPB1
ENSG00000154237	0.000351082	588	3.01841e-05	LRRK1
ENSG00000105792	0.000355393	195	5.90534e-05	CFAP69
ENSG00000172057	0.000355488	114	2.86653e-05	ORMDL3
ENSG00000162458	0.000355723	181	4.48569e-05	FBLIM1
ENSG00000112462	0.000356379	168	2.72534e-05	OR12D3
ENSG00000160299	0.000362817	464	2.00029e-06	PCNT
ENSG00000196126	0.000367811	906	3.05559e-08	HLA-DRB1
ENSG00000122705	0.000377462	392	2.90875e-06	CLTA
ENSG00000162460	0.000379612	101	0.000122836	TMEM82
ENSG00000161813	0.00038059	129	6.95262e-10	LARP4
ENSG00000104979	0.000382873	135	1.56587e-05	C19orf53
ENSG00000241233	0.000386369	153	4.10797e-06	KRTAP5-8
ENSG00000078237	0.00038719	176	2.66413e-08	TIGAR
ENSG00000204644	0.000390069	313	2.18858e-05	ZFP57
ENSG00000124191	0.00039733	445	1.27568e-08	TOX2
ENSG00000173020	0.000398994	16	0.000101449	GRK2
ENSG00000136205	0.000400082	734	1.01195e-10	TNS3
ENSG00000147548	0.000402785	132	0.000150611	NSD3
ENSG00000285396	0.000405699	147	0.00023886	AC012476.1
ENSG00000051180	0.000407245	150	0.00023886	RAD51
ENSG00000231389	0.000413117	590	2.93835e-05	HLA-DPA1
ENSG00000165171	0.000415842	121	0.000184313	METTL27
ENSG00000154917	0.000416585	234	6.50797e-06	RAB6B
ENSG00000137824	0.000417913	92	0.00023886	RMDN3
ENSG00000187082	0.000418486	5	2.48703e-05	DEFB106B
ENSG00000186599	0.000418486	5	2.48703e-05	DEFB105B
ENSG00000100373	0.000420538	190	6.11787e-06	UPK3A
ENSG00000101181	0.000422873	199	0.000418079	MTG2
ENSG00000256514	0.00042554	25	8.24572e-05	AP003419.1
ENSG00000166949	0.000435362	398	0.000377593	SMAD3
ENSG00000107957	0.000436245	600	5.35211e-06	SH3PXD2A
ENSG00000168036	0.000436469	126	0.000136342	CTNNB1
ENSG00000258555	0.000447775	161	0.000103273	SPECC1L-ADORA2A
ENSG00000165891	0.000448198	242	4.22447e-05	E2F7
ENSG00000076513	0.000451256	71	9.95224e-05	ANKRD13A
ENSG00000204655	0.000462206	246	2.18858e-05	MOG
ENSG00000106100	0.000464316	165	9.08347e-05	NOD1
ENSG00000100014	0.000464971	134	0.000103273	SPECC1L
ENSG00000172531	0.000468092	51	1.15979e-05	PPP1CA
ENSG00000137764	0.000475976	565	7.01283e-05	MAP2K5
ENSG00000196367	0.000482849	267	2.28362e-05	TRRAP
ENSG00000172932	0.000483093	22	0.000101449	ANKRD13D
ENSG00000037757	0.000486918	147	1.56587e-05	MRI1
ENSG00000125686	0.000489601	139	0.000267256	MED1
ENSG00000136160	0.000489795	288	1.45479e-08	EDNRB
ENSG00000124134	0.000492097	110	6.27141e-06	KCNS1
ENSG00000175877	0.000497715	97	0.000184313	TMEM270
ENSG00000108306	0.000501905	295	0.000195289	FBXL20
ENSG00000165046	0.00050991	66	0.0001602	LETM2
ENSG00000173093	0.000513741	199	4.92405e-07	CCDC63
ENSG00000116704	0.000514827	243	0.000157913	SLC35D1
ENSG00000172830	0.000517329	26	0.000101449	SSH3
ENSG00000183260	0.000518336	106	0.000218729	ABHD16B
ENSG00000105376	0.000518773	124	6.09887e-05	ICAM5
ENSG00000175482	0.000527101	21	8.24572e-05	POLD4
ENSG00000189143	0.0005308	148	0.000184313	CLDN4
ENSG00000114248	0.00053673	173	4.18008e-05	LRRC31
ENSG00000137709	0.000538952	227	4.39572e-05	POU2F3
ENSG00000170485	0.000541242	507	1.29886e-06	NPAS2
ENSG00000243729	0.000548639	278	2.72534e-05	OR5V1
ENSG00000205309	0.000548987	246	5.0149e-05	NT5M
ENSG00000159082	0.000551241	163	6.65397e-05	SYNJ1
ENSG00000171243	0.00055344	331	7.01025e-05	SOSTDC1
ENSG00000157168	0.000555277	2822	1.16268e-06	NRG1
ENSG00000204540	0.000555904	646	6.00556e-06	PSORS1C1
ENSG00000166359	0.00055648	227	5.61833e-05	WDR88
ENSG00000167258	0.000561645	231	0.000305006	CDK12
ENSG00000163297	0.000585157	511	2.32984e-05	ANTXR2
ENSG00000067182	0.000595018	114	1.08742e-09	TNFRSF1A
ENSG00000147535	0.000599383	48	0.00018073	PLPP5
ENSG00000157450	0.000604358	416	3.08685e-06	RNF111
ENSG00000103653	0.000608781	82	0.000181146	CSK
ENSG00000113083	0.000615379	70	0.000234244	LOX
ENSG00000197375	0.000626949	181	0.000172308	SLC22A5
ENSG00000198646	0.000646485	217	5.02489e-05	NCOA6
ENSG00000177202	0.000649551	138	7.9827e-07	SPACA4
ENSG00000175229	0.000654877	90	6.62099e-05	GAL3ST3
ENSG00000130164	0.000659676	293	5.90599e-06	LDLR
ENSG00000273513	0.000664867	3	0.00223577	TBC1D3K
ENSG00000128271	0.000666032	64	0.000115915	ADORA2A
ENSG00000130733	0.000668611	66	2.19454e-05	YIPF2
ENSG00000092201	0.000670092	104	0.000218354	SUPT16H
ENSG00000105371	0.000680006	106	6.09887e-05	ICAM4
ENSG00000166888	0.000687766	104	1.23681e-08	STAT6
ENSG00000103044	0.000693817	49	0.000101959	HAS3
ENSG00000112769	0.000694927	399	6.86715e-06	LAMA4
ENSG00000120053	0.000697958	102	5.61607e-06	GOT1
ENSG00000113645	0.000711151	616	2.41542e-05	WWC1
ENSG00000142444	0.00072009	80	2.19454e-05	TIMM29
ENSG00000023330	0.000720552	73	2.96586e-05	ALAS1
ENSG00000164465	0.000721692	391	5.67882e-06	DCBLD1
ENSG00000263429	0.000728594	110	5.5313e-11	TMEM238L
ENSG00000140575	0.000746474	430	0.000144772	IQGAP1
ENSG00000150667	0.000755079	575	2.31313e-06	FSIP1
ENSG00000151304	0.000766985	118	0.000229395	SRFBP1
ENSG00000152128	0.000773722	608	6.57697e-05	TMEM163
ENSG00000204538	0.000776807	438	6.00556e-06	PSORS1C2
ENSG00000168944	0.000778028	299	0.000304272	CEP120
ENSG00000154582	0.000788932	182	3.69168e-05	ELOC
ENSG00000203896	0.000794854	136	1.29099e-05	LIME1
ENSG00000130816	0.000802975	248	4.16165e-05	DNMT1
ENSG00000172508	0.000811594	54	1.15979e-05	CARNS1
ENSG00000105516	0.000812088	87	7.48499e-05	DBP
ENSG00000278570	0.00081482	63	2.32617e-05	NR2E3
ENSG00000165995	0.000823095	1327	7.61709e-06	CACNB2
ENSG00000142789	0.000840013	283	0.000103152	CELA3A
ENSG00000074935	0.00084883	136	5.24682e-05	TUBE1
ENSG00000050628	0.000853892	544	0.000310458	PTGER3
ENSG00000143507	0.000857876	195	6.79985e-05	DUSP10
ENSG00000085788	0.000862363	67	0.000178637	DDHD2
ENSG00000234745	0.000866182	1482	7.48008e-06	HLA-B
ENSG00000101000	0.000878894	152	0.00034176	PROCR
ENSG00000105397	0.000891899	165	7.66716e-05	TYK2
ENSG00000285721	0.000902116	356	9.71727e-05	AL031281.2
ENSG00000188779	0.000904149	177	0.000441577	SKOR1
ENSG00000188282	0.000904812	188	5.02049e-07	RUFY4
ENSG00000141750	0.00091755	100	9.67019e-06	STAC2
ENSG00000166448	0.000921552	123	2.54791e-05	TMEM130
ENSG00000151778	0.000923732	93	0.000341461	SERP2
ENSG00000241404	0.000924779	78	0.000595691	EGFL8
ENSG00000137343	0.000933276	40	4.52975e-06	ATAT1
ENSG00000090339	0.000938657	122	6.09887e-05	ICAM1
ENSG00000157617	0.000939067	361	0.000135842	C2CD2
ENSG00000078804	0.000942072	71	5.02489e-05	TP53INP2
ENSG00000168237	0.000945742	69	1.1564e-05	GLYCTK
ENSG00000161999	0.000946858	113	0.000326307	JMJD8
ENSG00000119285	0.000948869	381	6.26163e-05	HEATR1
ENSG00000103591	0.000950046	166	0.000377593	AAGAB
ENSG00000103266	0.000958474	119	0.000326307	STUB1
ENSG00000112561	0.000963446	252	5.5712e-09	TFEB
ENSG00000148926	0.000969112	104	9.05177e-06	ADM
ENSG00000221988	0.000978344	92	0.000595691	PPT2
ENSG00000244687	0.000979736	138	1.19619e-05	UBE2V1
ENSG00000101460	0.000980968	59	3.2288e-05	MAP1LC3A
ENSG00000174903	0.00101159	70	0.000238181	RAB1B
ENSG00000283267	0.00102871	98	0.000273034	FAM237B
ENSG00000251357	0.00104558	292	5.32007e-07	AP000350.4
ENSG00000203778	0.00104933	127	5.10724e-05	FAM229B
ENSG00000067704	0.00105479	115	0.000334049	IARS2
ENSG00000177023	0.00105993	7	2.48703e-05	DEFB104B
ENSG00000285713	0.00106475	1091	2.67467e-09	AC098588.1
ENSG00000173120	0.00107329	46	0.000252872	KDM2A
ENSG00000162755	0.00107665	70	0.000994783	KLHDC9
ENSG00000082126	0.00107703	202	6.80977e-06	MPP4
ENSG00000175606	0.00107793	146	3.69168e-05	TMEM70
ENSG00000224389	0.00110056	38	0.000325233	C4B
ENSG00000140983	0.0011028	123	0.000326307	RHOT2
ENSG00000181264	0.00110893	79	4.39572e-05	TMEM136
ENSG00000204310	0.00110898	87	0.000595691	AGPAT1
ENSG00000174996	0.00110968	68	0.000238181	KLC2
ENSG00000063180	0.00111198	84	7.48499e-05	CA11
ENSG00000103269	0.00111314	118	0.000326307	RHBDL1
ENSG00000127580	0.00112067	115	0.000326307	WDR24
ENSG00000136280	0.00112111	334	2.42444e-05	CCM2
ENSG00000131067	0.00112249	101	0.000179789	GGT7
ENSG00000142453	0.00112755	105	2.19454e-05	CARM1
ENSG00000138757	0.00113401	291	0.000114118	G3BP2
ENSG00000130812	0.00113444	105	4.16165e-05	ANGPTL6
ENSG00000258388	0.00113896	101	0.000595691	PPT2-EGFL8
ENSG00000177054	0.00114019	219	0.000676091	ZDHHC13
ENSG00000112761	0.00114901	119	0.000361341	WISP3
ENSG00000239732	0.00115206	52	2.96586e-05	TLR9
ENSG00000219073	0.00116121	302	3.92323e-05	CELA3B
ENSG00000285085	0.00118571	75	0.000595691	AL662884.4
ENSG00000204314	0.00119706	71	0.000595691	PRRT1
ENSG00000173757	0.00120432	92	0.000398532	STAT5B
ENSG00000116977	0.00121796	382	0.000463628	LGALS8
ENSG00000104388	0.0012205	263	5.62742e-06	RAB2A
ENSG00000153292	0.00122175	200	5.60814e-05	ADGRF1
ENSG00000110318	0.00122319	111	0.00046629	CEP126
ENSG00000088899	0.00123167	138	0.000229576	LZTS3
ENSG00000204642	0.0012421	420	3.44373e-05	HLA-F
ENSG00000173366	0.00124756	60	2.96586e-05	AC097637.1
ENSG00000148584	0.00125779	157	6.80484e-05	A1CF
ENSG00000131069	0.00126077	134	0.000428882	ACSS2
ENSG00000204539	0.00126379	513	2.46534e-05	CDSN
ENSG00000101216	0.00127089	253	3.31687e-06	GMEB2
ENSG00000089009	0.00127706	33	7.10231e-09	RPL6
ENSG00000169314	0.00127948	123	1.73722e-06	C22orf15
ENSG00000105793	0.00131223	204	0.000324956	GTPBP10
ENSG00000112699	0.00132015	1232	1.50782e-05	GMDS
ENSG00000204308	0.00132482	85	0.000595691	RNF5
ENSG00000105855	0.00132644	354	2.98996e-05	ITGB8
ENSG00000164091	0.00133588	108	1.1564e-05	WDR82
ENSG00000128218	0.00134901	132	1.83193e-06	VPREB3
ENSG00000146674	0.00135593	111	0.000486381	IGFBP3
ENSG00000144867	0.00136219	152	6.50797e-06	SRPRB
ENSG00000006625	0.00136257	120	9.08347e-05	GGCT
ENSG00000134982	0.00136663	268	8.03382e-06	APC
ENSG00000153233	0.0013735	599	0.000377284	PTPRR
ENSG00000247596	0.001381	65	2.96586e-05	TWF2
ENSG00000221914	0.00138304	169	0.000100282	PPP2R2A
ENSG00000104957	0.00139422	176	1.56587e-05	CCDC130
ENSG00000105523	0.00141899	173	7.9827e-07	FAM83E
ENSG00000170296	0.00142427	42	0.000268857	GABARAP
ENSG00000137776	0.00143221	146	1.10965e-05	SLTM
ENSG00000174871	0.00144668	71	0.000747248	CNIH2
ENSG00000004975	0.00145048	46	0.000268857	DVL2
ENSG00000132003	0.00145583	170	1.56587e-05	ZSWIM4
ENSG00000231852	0.00145836	52	4.16845e-05	CYP21A2
ENSG00000164088	0.00145928	68	2.96586e-05	PPM1M
ENSG00000087365	0.0014613	92	6.62099e-05	SF3B2
ENSG00000197345	0.00146742	109	0.000501088	MRPL21
ENSG00000273047	0.00146788	132	1.29099e-05	AL121845.2
ENSG00000244411	0.00147235	141	3.00716e-05	KRTAP5-7
ENSG00000087128	0.00147599	306	0.000279906	TMPRSS11E
ENSG00000204305	0.0014842	88	0.000595691	AGER
ENSG00000196152	0.00148636	142	8.74318e-06	ZNF79
ENSG00000129351	0.00148639	107	0.000215274	ILF3
ENSG00000161996	0.001488	149	0.000326307	WDR90
ENSG00000176402	0.00149769	108	0.000735174	GJC3
ENSG00000158710	0.00150592	102	0.000102833	TAGLN2
ENSG00000040633	0.00153251	42	0.000268857	PHF23
ENSG00000175567	0.00155978	152	0.000314903	UCP2
ENSG00000147862	0.00156633	608	0.000284609	NFIB
ENSG00000241370	0.00159368	123	0.000435102	RPP21
ENSG00000033100	0.00159863	150	0.000671198	CHPF2
ENSG00000178773	0.00159886	189	0.000109413	CPNE7
ENSG00000262526	0.00161439	46	0.000268857	AC120057.2
ENSG00000196230	0.00161496	52	1.2221e-06	TUBB
ENSG00000103599	0.00162884	404	0.000991013	IQCH
ENSG00000121310	0.00164022	52	9.76078e-05	ECHDC2
ENSG00000149485	0.00166458	93	0.000229786	FADS1
ENSG00000100983	0.001671	111	0.000443494	GSS
ENSG00000188487	0.00168343	405	5.32172e-05	INSC
ENSG00000136270	0.00168482	163	2.42444e-05	TBRG4
ENSG00000171621	0.00168505	423	0.000189427	SPSB1
ENSG00000162813	0.00168948	107	0.000108094	BPNT1
ENSG00000204909	0.0016909	103	2.67603e-05	SPINK9
ENSG00000204852	0.00170165	53	0.000838089	TCTN1
ENSG00000204525	0.0017029	574	7.48008e-06	HLA-C
ENSG00000122970	0.00170817	90	0.000461633	IFT81
ENSG00000162267	0.0017113	101	1.03029e-08	ITIH3
ENSG00000073756	0.00171808	108	2.72632e-05	PTGS2
ENSG00000204592	0.00173948	56	3.39058e-06	HLA-E
ENSG00000198742	0.00174068	256	3.24629e-05	SMURF1
ENSG00000175538	0.0017421	153	3.95254e-08	KCNE3
ENSG00000130584	0.00174319	493	1.29099e-05	ZBTB46
ENSG00000160683	0.00176053	76	7.62129e-05	CXCR5
ENSG00000176681	0.0017753	47	0.000174626	LRRC37A
ENSG00000174851	0.00177758	75	0.000747248	YIF1A
ENSG00000105552	0.00178237	168	0.000100428	BCAT2
ENSG00000168496	0.00178695	48	0.000229786	FEN1
ENSG00000100280	0.00181361	240	5.30322e-05	AP1B1
ENSG00000072778	0.00182972	39	0.000268857	ACADVL
ENSG00000280236	0.00183193	189	0.000159459	OR12D2
ENSG00000135776	0.0018332	123	0.000278328	ABCB10
ENSG00000107960	0.00184381	156	6.96239e-05	STN1
ENSG00000272196	0.00184427	7	0.000512481	HIST2H2AA4
ENSG00000125520	0.00184647	137	1.29099e-05	SLC2A4RG
ENSG00000206503	0.00186119	543	3.27425e-05	HLA-A
ENSG00000120690	0.00186785	261	0.000139711	ELF1
ENSG00000131944	0.00191123	194	3.07732e-06	FAAP24
ENSG00000204304	0.00193049	93	0.000595691	PBX2
ENSG00000256453	0.00196132	73	0.0013138	DND1
ENSG00000175294	0.00196373	114	0.000154251	CATSPER1
ENSG00000162461	0.00197292	114	0.000442405	SLC25A34
ENSG00000119703	0.00198187	73	0.0002642	ZC2HC1C
ENSG00000204147	0.00199687	229	4.84951e-05	ASAH2B
ENSG00000101146	0.00199716	70	2.59324e-05	RAE1
ENSG00000119638	0.00200407	115	0.0002642	NEK9
ENSG00000136274	0.00201053	156	2.42444e-05	NACAD
ENSG00000143753	0.00201617	138	2.60582e-06	DEGS1
ENSG00000204687	0.00202184	55	1.36072e-05	MAS1L
ENSG00000174437	0.00202324	75	0.00049565	ATP2A2
ENSG00000233670	0.00202512	151	5.5313e-11	PIRT
ENSG00000137145	0.00202849	352	5.67035e-05	DENND4C
ENSG00000171791	0.00203122	425	8.16312e-05	BCL2
ENSG00000250479	0.00203921	123	1.73722e-06	CHCHD10
ENSG00000227268	0.00204305	50	0.000547004	KLLN
ENSG00000145879	0.00205136	64	0.000799832	SPINK7
ENSG00000120314	0.00206909	81	0.0013138	WDR55
ENSG00000228696	0.00207276	92	0.000174626	ARL17B
ENSG00000143514	0.00208218	230	2.16494e-05	TP53BP2
ENSG00000078401	0.00208864	114	2.79212e-09	EDN1
ENSG00000145592	0.00209387	100	0.000119723	RPL37
ENSG00000132694	0.00210376	309	0.000855272	ARHGEF11
ENSG00000187792	0.00210589	151	1.83193e-06	ZNF70
ENSG00000198324	0.00210957	51	0.000100055	PHETA1
ENSG00000146833	0.00215077	154	0.000690627	TRIM4
ENSG00000112715	0.00216105	130	4.57283e-06	VEGFA
ENSG00000103375	0.00217447	116	0.000213727	AQP8
ENSG00000096696	0.00217533	242	0.000373611	DSP
ENSG00000119640	0.00218617	71	0.00027235	ACYP1
ENSG00000151376	0.00220364	894	3.49317e-06	ME3
ENSG00000177105	0.00220384	159	3.939e-06	RHOG
ENSG00000282218	0.00222328	743	5.67882e-06	AL132671.2
ENSG00000254647	0.00222844	137	0.000154516	INS
ENSG00000205858	0.00223191	275	0.000478335	LRRC72
ENSG00000204713	0.00223216	169	0.000249814	TRIM27
ENSG00000122870	0.00223648	685	0.000270536	BICC1
ENSG00000089169	0.00225862	486	0.000127402	RPH3A
ENSG00000069248	0.00227395	217	0.000673813	NUP133
ENSG00000203760	0.00228242	32	0.000693888	CENPW
ENSG00000077782	0.00229482	149	0.0001602	FGFR1
ENSG00000204070	0.00229818	130	3.09339e-06	SYS1
ENSG00000170445	0.00229838	97	0.0013138	HARS
ENSG00000204542	0.00231492	471	2.16483e-05	C6orf15
ENSG00000151693	0.00231507	427	0.000668474	ASAP2
ENSG00000143217	0.00232544	95	0.000994783	NECTIN4
ENSG00000175826	0.00232756	55	0.000268857	CTDNEP1
ENSG00000204657	0.00234402	151	0.000127045	OR2H2
ENSG00000116703	0.0023486	105	1.04097e-05	PDC
ENSG00000178462	0.00235569	161	0.000398726	TUBAL3
ENSG00000160862	0.00235905	114	0.00129866	AZGP1
ENSG00000259823	0.00238197	146	0.000891713	LYPD8
ENSG00000111110	0.00239199	760	4.26816e-05	PPM1H
ENSG00000179292	0.00239624	71	0.000747248	TMEM151A
ENSG00000138771	0.00239644	952	4.95712e-05	SHROOM3
ENSG00000180917	0.00242679	137	0.000373764	CMTR2
ENSG00000185340	0.00243252	53	0.000320505	GAS2L1
ENSG00000015475	0.00245536	211	4.73221e-05	BID
ENSG00000204856	0.00245753	69	0.000414762	FAM216A
ENSG00000099326	0.00246985	56	0.00195283	MZF1
ENSG00000175115	0.00248399	267	1.25479e-05	PACS1
ENSG00000184752	0.00250043	584	0.000260024	NDUFA12
ENSG00000171467	0.002566	138	0.00135727	ZNF318
ENSG00000172339	0.00256681	323	0.00017534	ALG14
ENSG00000198160	0.00257084	198	0.000159703	MIER1
ENSG00000121210	0.00257833	365	0.000506794	TMEM131L
ENSG00000132535	0.00258091	69	0.000268857	DLG4
ENSG00000204681	0.00261826	326	1.25623e-07	GABBR1
ENSG00000261272	0.00262479	498	1.7633e-05	MUC22
ENSG00000187726	0.00263173	164	0.000314903	DNAJB13
ENSG00000165837	0.00264567	250	7.65062e-05	ERICH6B
ENSG00000110107	0.00268635	77	0.00152588	PRPF19
ENSG00000137880	0.00269162	53	0.000269087	GCHFR
ENSG00000047188	0.0027071	397	0.00115464	YTHDC2
ENSG00000151164	0.0027268	68	0.000551797	RAD9B
ENSG00000124657	0.00273066	38	0.00146235	OR2B6
ENSG00000070831	0.00273221	240	9.71727e-05	CDC42
ENSG00000132356	0.00274344	143	0.00013169	PRKAA1
ENSG00000170348	0.00275179	117	0.000621757	TMED10
ENSG00000139436	0.00276006	104	0.000114075	GIT2
ENSG00000166145	0.00278721	95	0.000154538	SPINT1
ENSG00000100249	0.00279159	113	1.67534e-06	C22orf31
ENSG00000203812	0.00279976	7	0.000512481	HIST2H2AA3
ENSG00000123612	0.00279985	118	0.0008739	ACVR1C
ENSG00000122986	0.0028065	121	0.000498567	HVCN1
ENSG00000146535	0.00282513	489	0.000194307	GNA12
ENSG00000203852	0.0028332	8	0.000512481	HIST2H3A
ENSG00000138162	0.00285884	917	0.000114217	TACC2
ENSG00000204560	0.00286326	46	4.26187e-05	DHX16
ENSG00000050820	0.00287234	277	2.30397e-05	BCAR1
ENSG00000196510	0.00288896	84	0.000721313	ANAPC7
ENSG00000103196	0.0028896	589	1.95606e-05	CRISPLD2
ENSG00000136155	0.00291241	287	1.34141e-05	SCEL
ENSG00000204248	0.0029127	325	4.42896e-05	COL11A2
ENSG00000197208	0.00291743	230	0.000172308	SLC22A4
ENSG00000175198	0.00292297	777	0.000120373	PCCA
ENSG00000198010	0.00293118	3532	2.30172e-05	DLGAP2
ENSG00000111237	0.00293332	57	0.000551797	VPS29
ENSG00000198648	0.00294216	751	0.000390991	STK39
ENSG00000196850	0.00294531	73	0.000892344	PPTC7
ENSG00000064995	0.00294688	79	0.00208699	TAF11
ENSG00000075399	0.00296665	204	0.000461655	VPS9D1
ENSG00000172940	0.00296929	43	0.00233733	SLC22A13
ENSG00000162337	0.00297778	334	0.000187488	LRP5
ENSG00000100276	0.00297836	53	0.000320505	RASL10A
ENSG00000130725	0.00297977	55	0.00195283	UBE2M
ENSG00000165215	0.00298019	67	0.000377337	CLDN3
ENSG00000171509	0.00299084	775	0.000808922	RXFP1
ENSG00000162552	0.00300158	169	0.000848837	WNT4
ENSG00000278685	0.00300166	145	0.000671198	IQCA1L
ENSG00000119684	0.00305366	84	0.001179	MLH3
ENSG00000159079	0.00306744	160	0.000367434	CFAP298
ENSG00000160305	0.00308559	523	3.519e-06	DIP2A
ENSG00000181026	0.00308774	198	1.72253e-05	AEN
ENSG00000198171	0.00309349	200	0.000229576	DDRGK1
ENSG00000254806	0.00312663	177	3.09339e-06	SYS1-DBNDD2
ENSG00000145147	0.00313424	757	0.000194282	SLIT2
ENSG00000160293	0.00314389	874	4.34955e-05	VAV2
ENSG00000130479	0.00315715	170	0.000379735	MAP1S
ENSG00000204296	0.00316752	668	2.16089e-05	C6orf10
ENSG00000152990	0.0031679	556	0.000303144	ADGRA3
ENSG00000198788	0.00317692	292	0.000163538	MUC2
ENSG00000145012	0.00317694	1515	0.000122134	LPP
ENSG00000110108	0.00317951	84	0.0018905	TMEM109
ENSG00000171522	0.00319202	140	2.2568e-05	PTGER4
ENSG00000204842	0.00319806	110	7.30471e-13	ATXN2
ENSG00000100379	0.00320457	88	0.000300281	KCTD17
ENSG00000148356	0.00321114	214	0.000188104	LRSAM1
ENSG00000135148	0.0032362	45	6.54663e-10	TRAFD1
ENSG00000111231	0.00327064	74	0.000414762	GPN3
ENSG00000138758	0.00327174	220	0.000276056	SEPT11
ENSG00000248771	0.00328202	504	0.000726362	SMIM31
ENSG00000213676	0.0033199	73	0.00372877	ATF6B
ENSG00000198755	0.00333889	48	0.000263085	RPL10A
ENSG00000173848	0.0033407	234	0.000370541	NET1
ENSG00000163104	0.00336325	242	0.000238568	SMARCAD1
ENSG00000015413	0.00337586	224	0.000109413	DPEP1
ENSG00000137337	0.0033871	55	0.000891826	MDC1
ENSG00000144136	0.00342111	137	0.000340049	SLC20A1
ENSG00000143256	0.00342361	81	0.000994783	PFDN2
ENSG00000100191	0.00346315	179	1.49875e-05	SLC5A4
ENSG00000118873	0.00346595	205	0.000841939	RAB3GAP2
ENSG00000049656	0.00348031	161	3.33522e-12	CLPTM1L
ENSG00000130881	0.00348568	171	0.000125802	LRP3
ENSG00000111229	0.00348959	76	0.000414762	ARPC3
ENSG00000099783	0.00350783	149	0.00272273	HNRNPM
ENSG00000070759	0.00350846	236	3.46423e-05	TESK2
ENSG00000180176	0.00352353	170	0.000154516	TH
ENSG00000146109	0.00352849	136	0.000795458	ABT1
ENSG00000130475	0.00355937	272	0.000173907	FCHO1
ENSG00000153993	0.00358054	285	0.00028889	SEMA3D
ENSG00000112855	0.00358767	92	0.000624295	HARS2
ENSG00000184402	0.00360029	246	0.000614063	SS18L1
ENSG00000262302	0.00360842	62	0.000268857	AC003688.1
ENSG00000132740	0.00364802	209	0.000501088	IGHMBP2
ENSG00000170345	0.00365368	122	0.000105579	FOS
ENSG00000126603	0.00366896	97	0.00290398	GLIS2
ENSG00000113141	0.00368185	105	0.0013138	IK
ENSG00000168477	0.00368612	132	4.16845e-05	TNXB
ENSG00000175315	0.0037011	104	0.000197755	CST6
ENSG00000144031	0.0037269	93	0.00099267	ANKRD53
ENSG00000145416	0.00372707	1999	0.000418371	MARCH1
ENSG00000111252	0.00373014	56	1.08498e-12	SH2B3
ENSG00000150656	0.00376057	247	9.97539e-05	CNDP1
ENSG00000128245	0.00379963	165	0.000394064	YWHAH
ENSG00000133246	0.00381856	133	0.00272273	PRAM1
ENSG00000171862	0.00385085	122	0.000370074	PTEN
ENSG00000162434	0.00385114	255	0.000569858	JAK1
ENSG00000138639	0.00385186	1321	4.21336e-05	ARHGAP24
ENSG00000168903	0.0038599	81	0.0012365	BTNL3
ENSG00000170291	0.00390985	61	0.000268857	ELP5
ENSG00000112210	0.00391265	96	0.000272757	RAB23
ENSG00000023697	0.00391802	193	0.0029703	DERA
ENSG00000198846	0.00393438	737	0.000358879	TOX
ENSG00000253831	0.00393475	174	0.00209576	ETV3L
ENSG00000149823	0.00393917	57	0.00165676	VPS51
ENSG00000161647	0.00396806	111	0.001495	MPP3
ENSG00000244623	0.00398233	85	0.000690627	OR2AE1
ENSG00000169371	0.00399702	101	0.00110674	SNUPN
ENSG00000124813	0.00400219	756	3.5582e-05	RUNX2
ENSG00000204394	0.00402491	65	0.000346499	VARS
ENSG00000149809	0.00402738	42	0.00165676	TM7SF2
ENSG00000127951	0.00404978	80	0.000928774	FGL2
ENSG00000179295	0.00405023	93	2.71717e-09	PTPN11
ENSG00000153208	0.00405907	446	4.75685e-05	MERTK
ENSG00000146007	0.0040829	99	0.000624295	ZMAT2
ENSG00000006118	0.0040961	91	0.0018905	TMEM132A
ENSG00000085552	0.00410305	126	0.000102833	IGSF9
ENSG00000234545	0.00410659	95	1.59263e-06	FAM133B
ENSG00000169228	0.00412002	51	0.0005098	RAB24
ENSG00000134825	0.00414551	95	0.000229786	TMEM258
ENSG00000152284	0.00415331	588	0.0008386	TCF7L1
ENSG00000162909	0.0041565	274	3.67188e-05	CAPN2
ENSG00000106077	0.00416364	78	0.000199885	ABHD11
ENSG00000172366	0.00416649	156	0.000326307	MCRIP2
ENSG00000129965	0.00417457	204	0.000154516	INS-IGF2
ENSG00000105392	0.00419783	353	0.00072714	CRX
ENSG00000285382	0.00420592	351	0.00067927	FO393400.1
ENSG00000136110	0.00420743	97	0.00137778	CNMD
ENSG00000115884	0.00422097	188	0.000160046	SDC1
ENSG00000204315	0.00424064	58	0.000953649	FKBPL
ENSG00000121895	0.00425651	372	4.41456e-05	TMEM156
ENSG00000175324	0.00427058	60	0.00132908	LSM1
ENSG00000255587	0.00427427	298	8.63097e-10	RAB44
ENSG00000242852	0.00427946	327	0.00211135	ZNF709
ENSG00000064545	0.00428745	140	1.25863e-05	TMEM161A
ENSG00000119906	0.00428793	135	0.00030963	SLF2
ENSG00000112559	0.0042969	188	0.000209095	MDFI
ENSG00000149506	0.00431324	88	0.00135599	ZP1
ENSG00000169230	0.00431455	54	0.0005098	PRELID1
ENSG00000115808	0.00431466	196	0.000386475	STRN
ENSG00000133056	0.00433153	167	0.000146421	PIK3C2B
ENSG00000125971	0.00433578	65	3.2288e-05	DYNLRB1
ENSG00000214212	0.00434947	77	0.000368278	C19orf38
ENSG00000105323	0.00435462	132	0.000605064	HNRNPUL1
ENSG00000166143	0.00437965	89	0.000154538	PPP1R14D
ENSG00000284779	0.00438633	196	0.000154516	IGF2
ENSG00000248167	0.00444859	169	0.000260965	TRIM39-RPP21
ENSG00000215356	0.00445416	6	0.00648303	ZNF705B
ENSG00000140992	0.00446176	20	0.000145446	PDPK1
ENSG00000132274	0.00446425	460	3.86232e-05	TRIM22
ENSG00000156735	0.00446483	71	0.00132908	BAG4
ENSG00000123096	0.00447697	501	1.9572e-06	SSPN
ENSG00000140506	0.00447757	71	0.000236905	LMAN1L
ENSG00000196826	0.00448549	363	0.00211135	AC008758.1
ENSG00000140465	0.00449294	37	0.00289296	CYP1A1
ENSG00000122687	0.00449346	108	0.00119608	MRM2
ENSG00000206530	0.0044949	358	0.00105726	CFAP44
ENSG00000131495	0.00449879	100	0.0013138	NDUFA2
ENSG00000101180	0.00451871	124	0.000389085	HRH3
ENSG00000174276	0.00453324	39	0.00165676	ZNHIT2
ENSG00000157259	0.00455685	69	0.000447357	GATAD1
ENSG00000134779	0.00456252	127	0.00017632	TPGS2
ENSG00000119718	0.00457139	51	0.00144435	EIF2B2
ENSG00000099958	0.00458304	268	5.32007e-07	DERL3
ENSG00000165417	0.00463076	120	0.000558731	GTF2A1
ENSG00000285292	0.00463818	149	0.000671198	AC021097.2
ENSG00000116128	0.00464806	166	0.000210794	BCL9
ENSG00000175634	0.00465583	55	1.15979e-05	RPS6KB2
ENSG00000100888	0.00466082	138	0.000292255	CHD8
ENSG00000136114	0.0046675	42	0.00115983	THSD1
ENSG00000119574	0.00467347	80	0.000474545	ZBTB45
ENSG00000203995	0.00467496	101	9.14396e-06	ZYG11A
ENSG00000161860	0.00468526	80	0.00259203	SYCE2
ENSG00000188277	0.00471422	53	0.000269087	C15orf62
ENSG00000113119	0.00472803	95	0.0013138	TMCO6
ENSG00000213654	0.0047468	106	0.00220033	GPSM3
ENSG00000122180	0.00475989	102	0.00197871	MYOG
ENSG00000181634	0.00477618	84	0.00113862	TNFSF15
ENSG00000013810	0.00478918	239	0.000200521	TACC3
ENSG00000117475	0.0048098	189	0.00171302	BLZF1
ENSG00000175564	0.00481236	76	0.000374925	UCP3
ENSG00000122877	0.00481448	381	0.000408451	EGR2
ENSG00000116954	0.00484018	133	7.86535e-05	RRAGC
ENSG00000107282	0.00486898	514	5.58892e-06	APBA1
ENSG00000173572	0.00487	337	0.000534192	NLRP13
ENSG00000204880	0.00487236	199	0.00134762	KRTAP4-8
ENSG00000142347	0.00488984	210	0.00272273	MYO1F
ENSG00000131759	0.00489378	42	0.00392253	RARA
ENSG00000241241	0.00493052	192	0.00134762	KRTAP4-16
ENSG00000181885	0.00495527	55	0.00103591	CLDN7
ENSG00000140478	0.00496673	46	0.00281896	GOLGA6D
ENSG00000033050	0.00499123	137	0.000671198	ABCF2
ENSG00000160867	0.00500419	105	0.000433418	FGFR4
ENSG00000082014	0.00502932	222	0.0018393	SMARCD3
ENSG00000176105	0.00503529	341	5.92717e-05	YES1
ENSG00000162302	0.00505435	125	0.00331586	RPS6KA4
ENSG00000164871	0.00506502	13	2.48703e-05	SPAG11B
ENSG00000261611	0.00508262	148	0.000318067	AC010547.4
ENSG00000204301	0.00508386	298	0.000364536	NOTCH4
ENSG00000242950	0.00508948	57	0.000447357	ERVW-1
ENSG00000177971	0.00510311	91	0.00110674	IMP3
ENSG00000006695	0.00511288	373	0.00187693	COX10
ENSG00000240871	0.00511968	226	0.00134762	KRTAP4-7
ENSG00000110851	0.00514735	159	0.0014739	PRDM4
ENSG00000163874	0.00514984	129	0.000788299	ZC3H12A
ENSG00000106261	0.00517396	88	0.00125992	ZKSCAN1
ENSG00000059378	0.00519488	152	3.16352e-05	PARP12
ENSG00000075568	0.00521638	358	0.00298869	TMEM131
ENSG00000168268	0.00522414	65	4.24254e-07	NT5DC2
ENSG00000149806	0.005238	40	0.00167097	FAU
ENSG00000215695	0.00526699	82	0.00244032	RSC1A1
ENSG00000144671	0.00527447	112	0.00233733	SLC22A14
ENSG00000189292	0.00530348	93	0.00314777	ALKAL2
ENSG00000204392	0.00531726	50	0.00127301	LSM2
ENSG00000100596	0.00531911	541	0.000304091	SPTLC2
ENSG00000101017	0.00533536	140	0.000103192	CD40
ENSG00000110446	0.00533964	100	0.0018905	SLC15A3
ENSG00000127585	0.00536638	121	0.000326307	FBXL16
ENSG00000149256	0.00539467	1682	0.000249037	TENM4
ENSG00000089234	0.00540795	55	7.53456e-10	BRAP
ENSG00000106268	0.00541049	108	0.00119608	NUDT1
ENSG00000174669	0.00541897	93	0.00253553	SLC29A2
ENSG00000212721	0.00542042	105	0.00134762	KRTAP4-11
ENSG00000141314	0.00542859	190	0.00142341	RHBDL3
ENSG00000130726	0.0054436	51	0.00183525	TRIM28
ENSG00000146383	0.00544834	167	0.00111348	TAAR6
ENSG00000116824	0.00547277	79	0.000722211	CD2
ENSG00000174358	0.00547785	219	2.32592e-09	SLC6A19
ENSG00000181541	0.00549075	49	0.00121746	MAB21L2
ENSG00000130724	0.00549475	50	0.00195283	CHMP2A
ENSG00000285480	0.00551385	119	0.000671198	AC021097.3
ENSG00000172183	0.00551884	249	1.72253e-05	ISG20
ENSG00000136830	0.00554575	242	0.000188104	FAM129B
ENSG00000204516	0.00555662	496	3.21703e-05	MICB
ENSG00000212722	0.0055619	180	0.00134762	KRTAP4-9
ENSG00000204913	0.0055651	153	2.86653e-05	LRRC3C
ENSG00000148411	0.00556578	371	0.00150826	NACC2
ENSG00000139343	0.00558521	278	5.30148e-05	SNRPF
ENSG00000272414	0.00559029	369	0.000225721	FAM47E-STBD1
ENSG00000106546	0.00559088	936	0.000800552	AHR
ENSG00000249709	0.00559246	155	0.00211135	ZNF564
ENSG00000160993	0.00561789	113	3.83584e-05	ALKBH4
ENSG00000186222	0.00562058	173	8.45378e-05	BLOC1S4
ENSG00000158828	0.00562574	241	0.000276909	PINK1
ENSG00000189157	0.00563278	408	0.000225721	FAM47E
ENSG00000106003	0.00564295	160	0.000142305	LFNG
ENSG00000112182	0.00565827	634	0.000360991	BACH2
ENSG00000148737	0.00566036	375	5.43321e-07	TCF7L2
ENSG00000157429	0.0056621	217	0.000318067	ZNF19
ENSG00000163811	0.00567561	255	0.0010389	WDR43
ENSG00000163879	0.00569804	111	0.000178773	DNALI1
ENSG00000274944	0.00569961	152	6.14835e-05	GJA9-MYCBP
ENSG00000003756	0.00572297	99	0.00185144	RBM5
ENSG00000187955	0.00575042	631	0.000689507	COL14A1
ENSG00000183049	0.0057522	1599	0.000262426	CAMK1D
ENSG00000055118	0.00575866	116	0.000239182	KCNH2
ENSG00000204970	0.00576145	394	0.00510682	PCDHA1
ENSG00000079805	0.00577522	194	0.000215274	DNM2
ENSG00000243232	0.0057956	148	0.00602391	PCDHAC2
ENSG00000204396	0.00581667	70	0.000346499	VWA7
ENSG00000105607	0.00583187	84	0.00259203	GCDH
ENSG00000133302	0.00583311	335	0.00147635	SLF1
ENSG00000196975	0.00585197	343	7.30605e-05	ANXA4
ENSG00000131233	0.00586188	127	6.14835e-05	GJA9
ENSG00000266074	0.00586515	271	0.000346247	BAHCC1
ENSG00000164877	0.00587719	161	0.000807895	MICALL2
ENSG00000143632	0.00591392	108	0.0020947	ACTA1
ENSG00000214114	0.00591627	129	6.22958e-05	MYCBP
ENSG00000123384	0.00592045	124	1.23681e-08	LRP1
ENSG00000134775	0.00593799	973	0.00017632	FHOD3
ENSG00000265590	0.00594763	198	0.000367434	AP000275.2
ENSG00000267699	0.00596481	109	0.00150117	AC091551.1
ENSG00000117586	0.00596706	135	0.00222933	TNFSF4
ENSG00000129993	0.00597905	285	3.95297e-05	CBFA2T3
ENSG00000116786	0.00598145	177	0.00190165	PLEKHM2
ENSG00000133250	0.00599543	124	0.00272273	ZNF414
ENSG00000149380	0.00600369	119	0.00055457	P4HA3
ENSG00000168071	0.00602689	114	0.00389609	CCDC88B
ENSG00000197241	0.00603285	176	0.00011489	SLC2A7
ENSG00000204969	0.00604447	381	0.00513694	PCDHA2
ENSG00000127364	0.00606126	96	0.00280237	TAS2R4
ENSG00000178425	0.00609642	332	2.60899e-05	NT5DC1
ENSG00000127362	0.00611176	93	0.00280237	TAS2R3
ENSG00000197312	0.00611218	209	0.00115013	DDI2
ENSG00000255408	0.00612507	375	0.00515055	PCDHA3
ENSG00000135114	0.00613151	186	0.000736897	OASL
ENSG00000281039	0.00613839	201	9.08347e-05	AC005154.5
ENSG00000213347	0.0061425	59	0.0005098	MXD3
ENSG00000092096	0.00615056	79	0.00344782	SLC22A17
ENSG00000180611	0.00615096	403	0.000159708	MB21D2
ENSG00000150316	0.00617104	126	0.00137407	CWC15
ENSG00000107105	0.00617302	339	0.00243374	ELAVL2
ENSG00000163106	0.00618426	179	0.000880781	HPGDS
ENSG00000118894	0.00619897	216	0.000612835	EEF2KMT
ENSG00000186298	0.00622621	93	0.00096047	PPP1CC
ENSG00000181315	0.0062383	147	0.00289412	ZNF322
ENSG00000143727	0.00625185	108	0.00314777	ACP1
ENSG00000127366	0.00625922	74	0.00233475	TAS2R5
ENSG00000149792	0.00626394	46	0.00167097	MRPL49
ENSG00000103494	0.00626832	190	0.000360737	RPGRIP1L
ENSG00000170458	0.00627712	92	0.0013138	CD14
ENSG00000114113	0.00629089	170	0.00112056	RBP2
ENSG00000136100	0.00629453	46	0.000945114	VPS36
ENSG00000204967	0.00629843	363	0.00515055	PCDHA4
ENSG00000123415	0.00633781	206	0.000146197	SMUG1
ENSG00000140365	0.00634262	55	0.00317203	COMMD4
ENSG00000132199	0.00635762	359	5.92717e-05	ENOSF1
ENSG00000141642	0.00635949	64	0.00150117	ELAC1
ENSG00000142149	0.00639286	643	8.62982e-06	HUNK
ENSG00000185523	0.00640645	187	0.00196623	SPATA45
ENSG00000105398	0.00640797	218	0.00133512	SULT2A1
ENSG00000214517	0.0064094	87	0.00055457	PPME1
ENSG00000126005	0.00642728	191	0.000442538	MMP24OS
ENSG00000179115	0.00643786	66	0.00259203	FARSA
ENSG00000268223	0.00645043	267	0.00061768	ARL14EPL
ENSG00000184232	0.00647178	123	0.000931967	OAF
ENSG00000198547	0.00647335	176	0.00067927	C20orf203
ENSG00000176797	0.00648303	1	0.00648303	DEFB103A
ENSG00000136108	0.00649443	32	0.000945114	CKAP2
ENSG00000174576	0.00649838	59	0.00302206	NPAS4
ENSG00000204410	0.00649865	79	0.000346499	MSH5
ENSG00000159322	0.00652346	132	0.000232264	ADPGK
ENSG00000156535	0.00652606	396	0.000467893	CD109
ENSG00000189181	0.00652637	192	0.00143241	OR14I1
ENSG00000108349	0.00653379	36	0.000133303	CASC3
ENSG00000164754	0.0065706	122	0.000130923	RAD21
ENSG00000132819	0.00657121	127	5.50539e-05	RBM38
ENSG00000204710	0.00657522	73	0.00119057	SPDYC
ENSG00000213339	0.00657774	94	0.000215274	QTRT1
ENSG00000155592	0.00658935	190	0.000112876	ZKSCAN2
ENSG00000168936	0.00660623	190	0.000249821	TMEM129
ENSG00000204478	0.00664688	2	0.00272861	PRAMEF20
ENSG00000204290	0.0066591	570	5.54458e-05	BTNL2
ENSG00000132849	0.00667258	1069	0.000113634	PATJ
ENSG00000087302	0.00667728	166	0.000691686	RTRAF
ENSG00000197147	0.00668741	250	0.00043671	LRRC8B
ENSG00000109956	0.00670341	213	0.000750698	B3GAT1
ENSG00000127884	0.00672052	62	0.00123879	ECHS1
ENSG00000132640	0.0067378	185	0.000954756	BTBD3
ENSG00000173467	0.00675045	239	0.00365324	AGR3
ENSG00000035115	0.00675263	173	0.00103182	SH3YL1
ENSG00000132467	0.00675752	13	0.00157816	UTP3
ENSG00000204287	0.00676332	618	2.8346e-05	HLA-DRA
ENSG00000126561	0.00677149	89	0.000398532	STAT5A
ENSG00000158792	0.00677155	146	0.000727086	SPATA2L
ENSG00000255152	0.00678465	81	0.000346499	MSH5-SAPCD1
ENSG00000147872	0.00681531	327	0.000467785	PLIN2
ENSG00000140835	0.00686479	82	0.000556052	CHST4
ENSG00000204381	0.00687471	39	0.00231812	LAYN
ENSG00000144724	0.00692669	1751	0.000303053	PTPRG
ENSG00000128708	0.00693085	145	0.000822997	HAT1
ENSG00000127947	0.00694447	227	0.000552679	PTPN12
ENSG00000204965	0.00696724	336	0.00515055	PCDHA5
ENSG00000141956	0.00700952	514	0.000183251	PRDM15
ENSG00000182628	0.0070145	80	0.00168013	SKA2
ENSG00000162396	0.0070172	176	9.52553e-10	PARS2
ENSG00000248383	0.00702473	200	0.00515055	PCDHAC1
ENSG00000085377	0.00705892	361	0.000222908	PREP
ENSG00000115840	0.00709885	375	0.000272187	SLC25A12
ENSG00000100479	0.00710175	138	0.00375818	POLE2
ENSG00000173064	0.00713283	172	6.54663e-10	HECTD4
ENSG00000099956	0.00713468	376	5.32007e-07	SMARCB1
ENSG00000183668	0.00713811	306	7.34391e-05	PSG9
ENSG00000198964	0.00714557	729	0.000245676	SGMS1
ENSG00000149600	0.00714584	218	0.00214269	COMMD7
ENSG00000137812	0.00716732	233	0.000289478	KNL1
ENSG00000004534	0.00717196	292	0.00316891	RBM6
ENSG00000204564	0.00718648	36	4.26187e-05	C6orf136
ENSG00000101150	0.00719901	152	0.000218729	TPD52L2
ENSG00000165879	0.00724761	128	0.00161571	FRAT1
ENSG00000131044	0.00725912	168	0.000791148	TTLL9
ENSG00000100842	0.00728354	96	0.00348365	EFS
ENSG00000213417	0.00728687	202	0.00161729	KRTAP2-4
ENSG00000171202	0.00728946	73	0.00415437	TMEM126A
ENSG00000167286	0.0073041	74	8.17838e-05	CD3D
ENSG00000081842	0.00733226	327	0.00515055	PCDHA6
ENSG00000064687	0.00734421	265	2.24611e-05	ABCA7
ENSG00000141646	0.00734583	70	0.00318294	SMAD4
ENSG00000110075	0.00736096	352	0.000474531	PPP6R3
ENSG00000127922	0.00740986	454	0.000340671	SEM1
ENSG00000204264	0.00741045	233	3.1683e-05	PSMB8
ENSG00000125845	0.00743352	152	1.38557e-05	BMP2
ENSG00000011465	0.00743784	50	8.59843e-05	DCN
ENSG00000115970	0.00746303	841	0.000150327	THADA
ENSG00000047936	0.00748298	517	5.67882e-06	ROS1
ENSG00000140398	0.00749699	44	0.00317203	NEIL1
ENSG00000148943	0.00753478	60	0.000513036	LIN7C
ENSG00000185261	0.00757201	541	0.00222897	KIAA0825
ENSG00000104140	0.00757729	69	0.000154538	RHOV
ENSG00000176893	0.00757972	198	5.45746e-05	OR51G2
ENSG00000111275	0.00760584	89	3.36913e-09	ALDH2
ENSG00000132952	0.00761319	142	0.000790048	USPL1
ENSG00000187066	0.00762946	44	0.00165676	TMEM262
ENSG00000174684	0.00763024	73	0.000755194	B4GAT1
ENSG00000139437	0.00766133	121	0.000114075	TCHP
ENSG00000020577	0.00766585	472	0.000455987	SAMD4A
ENSG00000204389	0.0076963	41	0.00601948	HSPA1A
ENSG00000117477	0.00771637	250	0.00171302	CCDC181
ENSG00000169918	0.00772317	850	2.93732e-05	OTUD7A
ENSG00000148572	0.0077465	108	0.00114126	NRBF2
ENSG00000147676	0.00775491	237	0.000679366	MAL2
ENSG00000179218	0.0077576	61	0.00318092	CALR
ENSG00000083807	0.0077704	101	0.000474545	SLC27A5
ENSG00000197958	0.00778835	116	0.000813379	RPL12
ENSG00000172137	0.00778946	210	0.000563108	CALB2
ENSG00000204618	0.00779917	237	1.66282e-05	RNF39
ENSG00000257767	0.00781297	60	3.79605e-09	AC002996.1
ENSG00000064300	0.00781629	146	0.00153903	NGFR
ENSG00000174744	0.007832	82	0.000755194	BRMS1
ENSG00000174013	0.00786228	183	0.00141581	FBXO45
ENSG00000204962	0.00787006	300	0.00515055	PCDHA8
ENSG00000183644	0.00787108	40	0.00175245	C11orf88
ENSG00000149179	0.0078766	253	0.00112412	C11orf49
ENSG00000162298	0.00787911	54	0.00167097	SYVN1
ENSG00000136045	0.00788328	146	0.000766587	PWP1
ENSG00000135569	0.00788678	182	0.00111348	TAAR5
ENSG00000136240	0.00789352	229	0.000323886	KDELR2
ENSG00000175711	0.00789825	588	5.70814e-05	B3GNTL1
ENSG00000174326	0.00790592	122	0.0014364	SLC16A11
ENSG00000105698	0.00794674	160	0.000201276	USF2
ENSG00000164736	0.00796566	77	0.000643144	SOX17
ENSG00000204866	0.00800069	81	0.00299444	IGFL2
ENSG00000215186	0.00800515	22	0.00308173	GOLGA6B
ENSG00000204963	0.00801369	307	0.00515055	PCDHA7
ENSG00000094916	0.00804152	68	0.000146197	CBX5
ENSG00000154175	0.00804495	679	0.000976853	ABI3BP
ENSG00000128563	0.00804879	172	3.83584e-05	PRKRIP1
ENSG00000152217	0.00805808	620	0.000237821	SETBP1
ENSG00000144043	0.00809162	94	0.00099267	TEX261
ENSG00000100614	0.00809895	144	0.000900331	PPM1A
ENSG00000159921	0.00812505	252	2.90875e-06	GNE
ENSG00000141030	0.00812857	196	0.0001849	COPS3
ENSG00000099953	0.00813054	179	1.73722e-06	MMP11
ENSG00000137090	0.00813369	638	0.00031187	DMRT1
ENSG00000198090	0.00813506	62	0.000289254	KRTAP4-6
ENSG00000169972	0.00813581	44	0.00160206	PUSL1
ENSG00000100749	0.00814196	393	0.00100801	VRK1
ENSG00000105699	0.00815309	215	0.000201276	LSR
ENSG00000228727	0.00815442	61	0.000346499	SAPCD1
ENSG00000139132	0.00815876	1009	1.10861e-05	FGD4
ENSG00000175489	0.00816494	129	0.000120319	LRRC25
ENSG00000115944	0.00818603	226	0.000284183	COX7A2L
ENSG00000181274	0.00819844	115	0.00161571	FRAT2
ENSG00000186280	0.00821065	128	0.00115452	KDM4D
ENSG00000050426	0.00821404	131	0.00158556	LETMD1
ENSG00000136689	0.00822245	298	0.000218072	IL1RN
ENSG00000167244	0.00822887	164	0.000154516	IGF2
ENSG00000169313	0.00825418	211	0.000247631	P2RY12
ENSG00000117448	0.00825449	108	0.00261106	AKR1A1
ENSG00000112339	0.008257	336	5.6401e-05	HBS1L
ENSG00000184304	0.00826356	1070	0.000186596	PRKD1
ENSG00000155011	0.0082825	664	0.00118551	DKK2
ENSG00000160838	0.00828781	106	0.000855272	LRRC71
ENSG00000198270	0.00829194	172	0.00321678	TMEM116
ENSG00000162300	0.00830214	44	0.00165676	ZFPL1
ENSG00000181019	0.00830864	115	0.000496822	NQO1
ENSG00000130699	0.00831778	328	0.000841556	TAF4
ENSG00000204961	0.00834052	293	0.00515055	PCDHA9
ENSG00000214050	0.00836298	293	0.00126162	FBXO16
ENSG00000215045	0.00838795	219	0.000323886	GRID2IP
ENSG00000182257	0.00840425	87	0.000274534	PRR34
ENSG00000187151	0.0084122	93	0.000548244	ANGPTL5
ENSG00000011376	0.00851057	399	0.00028196	LARS2
ENSG00000196391	0.00851742	282	0.00023527	ZNF774
ENSG00000164120	0.00851968	219	0.000113226	HPGD
ENSG00000197102	0.00852097	217	0.000798896	DYNC1H1
ENSG00000001617	0.00855776	108	0.000313228	SEMA3F
ENSG00000250120	0.00855799	288	0.00515055	PCDHA10
ENSG00000146926	0.00856498	114	0.000671198	ASB10
ENSG00000258881	0.00857205	210	0.00099267	AC007040.2
ENSG00000138615	0.00861076	65	0.00184012	CILP
ENSG00000165416	0.00862465	53	0.00137778	SUGT1
ENSG00000168038	0.00863783	1766	4.47952e-06	ULK4
ENSG00000285404	0.00867888	366	0.000245805	Z82190.2
ENSG00000204694	0.00867934	106	3.87966e-05	OR11A1
ENSG00000159086	0.00868263	109	0.000354633	PAXBP1
ENSG00000048649	0.00872092	342	0.00028556	RSF1
ENSG00000160991	0.00872502	153	3.83584e-05	ORAI2
ENSG00000189350	0.00873475	483	0.00113815	TOGARAM2
ENSG00000204599	0.00875013	158	0.000260965	TRIM39
ENSG00000175334	0.00876816	100	0.000197755	BANF1
ENSG00000239389	0.00877831	252	0.00515055	PCDHA13
ENSG00000178966	0.00878214	93	0.00254587	RMI1
ENSG00000111300	0.00881056	107	1.80219e-09	NAA25
ENSG00000110925	0.00883534	153	0.000982699	CSRNP2
ENSG00000065609	0.00884329	257	0.000285187	SNAP91
ENSG00000106028	0.00884726	148	0.00233475	SSBP1
ENSG00000143924	0.00888581	443	0.000155183	EML4
ENSG00000064666	0.00889364	254	2.24611e-05	CNN2
ENSG00000071655	0.00890047	63	0.00159433	MBD3
ENSG00000181449	0.0089402	42	0.0111288	SOX2
ENSG00000134824	0.00896509	196	0.000229786	FADS2
ENSG00000131584	0.00898654	59	0.00160206	ACAP3
ENSG00000120071	0.00899581	836	3.78547e-06	KANSL1
ENSG00000153989	0.00900647	156	0.00335233	NUS1
ENSG00000135905	0.00903111	660	0.000302806	DOCK10
ENSG00000186174	0.00903406	121	7.62129e-05	BCL9L
ENSG00000165119	0.00905496	67	0.00254587	HNRNPK
ENSG00000174945	0.00906408	428	0.000194307	AMZ1
ENSG00000065613	0.0090707	206	0.00128926	SLK
ENSG00000065833	0.00908021	410	0.00100257	ME1
ENSG00000148343	0.00908166	57	0.00401935	MIGA2
ENSG00000160654	0.00908853	75	8.17838e-05	CD3G
ENSG00000239264	0.00909475	190	0.00133671	TXNDC5
ENSG00000134697	0.00910172	133	0.000178773	GNL2
ENSG00000163485	0.00914404	230	0.00197871	ADORA1
ENSG00000213578	0.00915823	60	0.000372262	CPLX3
ENSG00000162139	0.00916031	103	8.78376e-09	NEU3
ENSG00000278870	0.00919526	182	5.45746e-05	OR51G1
ENSG00000116133	0.00921655	240	0.000522488	DHCR24
ENSG00000214978	0.00922069	256	0.00236129	GSG1L2
ENSG00000285943	0.00923262	379	0.000982161	AC112128.1
ENSG00000002745	0.00923556	96	0.00132599	WNT16
ENSG00000134160	0.009249	551	0.00110442	TRPM1
ENSG00000184432	0.00926169	166	0.00303314	COPB2
ENSG00000212122	0.00926692	163	0.00101749	TSSK1B
ENSG00000108352	0.00928185	57	0.00228843	RAPGEFL1
ENSG00000165434	0.00928384	229	0.000533552	PGM2L1
ENSG00000251664	0.00934112	266	0.00515055	PCDHA12
ENSG00000118960	0.00935795	473	9.57681e-06	HS1BP3
ENSG00000124181	0.00935877	106	0.00167484	PLCG1
ENSG00000143867	0.00937857	67	0.00768821	OSR1
ENSG00000249158	0.00938362	272	0.00515055	PCDHA11
ENSG00000129353	0.00939762	203	0.000151391	SLC44A2
ENSG00000163638	0.00942363	494	0.000418501	ADAMTS9
ENSG00000176895	0.00945324	170	5.45746e-05	OR51A7
ENSG00000198129	0.00946048	8	2.48703e-05	DEFB107B
ENSG00000174327	0.00947593	120	0.0014364	SLC16A13
ENSG00000095261	0.00947924	80	0.00319397	PSMD5
ENSG00000128052	0.0094831	198	0.000320139	KDR
ENSG00000165782	0.00948444	167	8.20499e-06	PIP4P1
ENSG00000204390	0.00948911	45	0.00601948	HSPA1L
ENSG00000160310	0.0095058	190	7.88353e-05	PRMT2
ENSG00000127463	0.00952534	179	0.00385927	EMC1
ENSG00000087266	0.00954351	203	0.000133129	SH3BP2
ENSG00000171711	0.00954609	5	0.00648303	DEFB4A
ENSG00000168495	0.00962804	57	0.00158726	POLR3D
ENSG00000148985	0.00963623	237	1.37186e-05	PGAP2
ENSG00000089022	0.00964872	171	3.36913e-09	MAPKAPK5
ENSG00000073712	0.00964914	240	0.000411975	FERMT2
ENSG00000156711	0.00966166	84	0.000574318	MAPK13
ENSG00000142549	0.00967888	146	0.00133038	IGLON5
ENSG00000182957	0.00969374	1353	0.00038728	SPATA13
ENSG00000163946	0.00970486	221	1.99954e-05	FAM208A
ENSG00000149328	0.00972647	214	0.000750698	GLB1L2
ENSG00000161888	0.00974746	236	0.00200119	SPC24
ENSG00000111271	0.00978635	73	3.79605e-09	ACAD10
ENSG00000171988	0.00979074	469	0.000195791	JMJD1C
ENSG00000179262	0.00984682	59	0.00394128	RAD23A
ENSG00000147465	0.00987175	28	0.00132908	STAR
ENSG00000181333	0.0098818	230	0.000764778	HEPHL1
ENSG00000066455	0.00989004	265	0.00591605	GOLGA5
ENSG00000053372	0.00993223	149	0.0052088	MRTO4
ENSG00000091513	0.00994398	218	0.000392418	TF
ENSG00000008283	0.00994945	48	0.000974052	CYB561
ENSG00000142233	0.00997099	102	9.54309e-05	NTN5
ENSG00000130940	0.00998316	284	1.5302e-05	CASZ1
ENSG00000174500	0.00998877	87	0.00239739	GCSAM
ENSG00000132781	0.00999022	51	0.000330319	MUTYH
ENSG00000171204	0.0100362	73	0.00415437	TMEM126B
ENSG00000154258	0.0100366	183	0.000685723	ABCA9
ENSG00000184361	0.0100393	86	4.94372e-05	SPATA32
ENSG00000204695	0.0100561	117	0.00055002	OR14J1
ENSG00000269693	0.0100863	194	0.00211135	AC010422.6
ENSG00000167791	0.0100973	44	0.000188381	CABP2
ENSG00000054219	0.010123	365	0.000100589	LY75
ENSG00000188895	0.0101304	37	0.000133303	MSL1
ENSG00000248672	0.0101367	432	0.000100589	LY75-CD302
ENSG00000244038	0.0101534	167	0.000313067	DDOST
ENSG00000164077	0.01016	81	0.00612774	MON1A
ENSG00000161036	0.0101757	91	3.83584e-05	LRWD1
ENSG00000157343	0.0101916	129	0.00145918	ARMC12
ENSG00000153495	0.0102099	247	0.00037952	TEX29
ENSG00000104129	0.0102124	103	0.000269087	DNAJC17
ENSG00000189067	0.0102351	496	0.000390536	LITAF
ENSG00000170312	0.0102387	172	0.000513579	CDK1
ENSG00000267534	0.0102437	108	0.000134823	S1PR2
ENSG00000136636	0.0102446	36	0.0018659	KCTD3
ENSG00000185332	0.0102508	199	0.00031271	TMEM105
ENSG00000125877	0.010262	214	0.000247301	ITPA
ENSG00000168004	0.0102671	72	0.00605022	HRASLS5
ENSG00000162572	0.0102761	41	0.00160206	SCNN1D
ENSG00000270276	0.010288	15	0.000512481	HIST2H4B
ENSG00000162769	0.0103758	368	0.00196623	FLVCR1
ENSG00000183508	0.0103909	209	0.000761438	TENT5C
ENSG00000102786	0.0104012	122	0.00256465	INTS6
ENSG00000159217	0.0104163	124	0.000565723	IGF2BP1
ENSG00000198945	0.0104369	331	5.50152e-05	L3MBTL3
ENSG00000135604	0.0104406	97	0.00260657	STX11
ENSG00000189134	0.0104721	81	0.00357324	NKAPL
ENSG00000149182	0.0104742	79	0.00462636	ARFGAP2
ENSG00000214510	0.0104935	65	1.36526e-05	SPINK13
ENSG00000170390	0.0105146	531	0.00034193	DCLK2
ENSG00000115085	0.0105202	98	6.70265e-05	ZAP70
ENSG00000114491	0.0105412	203	0.00285692	UMPS
ENSG00000144579	0.0105452	73	0.00304712	CTDSP1
ENSG00000152484	0.0105647	245	0.000100629	USP12
ENSG00000124251	0.0106229	150	3.92197e-06	TP53TG5
ENSG00000163950	0.0106256	204	0.000286936	SLBP
ENSG00000164978	0.0106271	113	0.00160409	NUDT2
ENSG00000162772	0.010628	227	0.00166822	ATF3
ENSG00000143702	0.010629	146	0.00174901	CEP170
ENSG00000159674	0.0106795	154	0.00202062	SPON2
ENSG00000213719	0.0106798	66	0.000346499	CLIC1
ENSG00000080824	0.0106847	164	0.000798896	HSP90AA1
ENSG00000135801	0.0106952	142	0.000278328	TAF5L
ENSG00000129744	0.0107043	243	0.00150356	ART1
ENSG00000221977	0.0107086	209	0.000866595	OR4E2
ENSG00000166851	0.0107099	65	0.00189238	PLK1
ENSG00000106009	0.0107557	176	0.000142305	BRAT1
ENSG00000181013	0.0107655	69	0.00261751	C17orf47
ENSG00000185324	0.0107884	178	0.000727086	CDK10
ENSG00000130513	0.0107913	163	0.000120319	GDF15
ENSG00000183908	0.0108099	83	0.00174741	LRRC55
ENSG00000100823	0.0108111	155	8.20499e-06	APEX1
ENSG00000105429	0.010822	97	0.00644371	MEGF8
ENSG00000168811	0.0108247	176	0.00502026	IL12A
ENSG00000075420	0.010892	804	0.000612987	FNDC3B
ENSG00000094804	0.0109295	37	0.00384434	CDC6
ENSG00000205002	0.0109379	111	0.00042394	AARD
ENSG00000260097	0.0109601	74	0.0013276	SPDYE6
ENSG00000121101	0.0109606	272	0.00222098	TEX14
ENSG00000203811	0.0110003	12	0.000512481	HIST2H3C
ENSG00000158825	0.0110007	364	0.000276909	CDA
ENSG00000234127	0.0110278	225	2.71599e-06	TRIM26
ENSG00000112137	0.0110442	1183	0.000548039	PHACTR1
ENSG00000127054	0.0110505	54	0.00160206	INTS11
ENSG00000248487	0.0110529	12	0.000681592	ABHD14A
ENSG00000197140	0.0111182	355	0.00539615	ADAM32
ENSG00000108387	0.0111341	87	0.00261751	SEPT4
ENSG00000163877	0.0111719	136	0.000231852	SNIP1
ENSG00000145996	0.011175	1862	0.000180121	CDKAL1
ENSG00000130813	0.0111762	101	4.16165e-05	C19orf66
ENSG00000127418	0.0112078	175	0.000486067	FGFRL1
ENSG00000269404	0.0112259	134	0.00369237	SPIB
ENSG00000146112	0.0112722	35	0.000891826	PPP1R18
ENSG00000177706	0.0112831	511	5.45938e-06	FAM20C
ENSG00000159224	0.0112984	69	3.29999e-05	GIP
ENSG00000127540	0.0113155	63	0.00159433	UQCR11
ENSG00000168014	0.0113228	221	0.00138539	C2CD3
ENSG00000131351	0.0113341	195	0.000467596	HAUS8
ENSG00000137504	0.0113567	77	0.00415437	CREBZF
ENSG00000281593	0.0113766	59	0.00104973	AC006978.2
ENSG00000064999	0.0113878	382	0.00179494	ANKS1A
ENSG00000184922	0.0114154	123	4.94372e-05	FMNL1
ENSG00000236543	0.0114189	232	9.30481e-05	AL354761.1
ENSG00000006062	0.0114354	130	4.94372e-05	MAP3K14
ENSG00000159210	0.0114359	62	3.29999e-05	SNF8
ENSG00000165912	0.0114514	81	0.00462636	PACSIN3
ENSG00000183734	0.0114761	170	0.000135096	ASCL2
ENSG00000111328	0.0114778	150	0.00390371	CDK2AP1
ENSG00000162777	0.0114941	113	0.000233496	DENND2D
ENSG00000213416	0.0114999	72	0.000289254	KRTAP4-12
ENSG00000164076	0.0115214	73	0.00394837	CAMKV
ENSG00000124920	0.0115335	119	0.000229786	MYRF
ENSG00000129170	0.0115341	162	0.000805855	CSRP3
ENSG00000142539	0.0115748	135	0.00369237	AC020909.1
ENSG00000267059	0.0115838	69	0.00159433	AC005943.1
ENSG00000227124	0.0115933	149	0.00144504	ZNF717
ENSG00000166509	0.0115951	633	0.000459727	CLEC3A
ENSG00000187147	0.0116036	500	0.000247169	RNF220
ENSG00000182952	0.0116164	121	0.00089596	HMGN4
ENSG00000213722	0.0116275	57	0.000416793	DDAH2
ENSG00000273167	0.0116301	1387	0.00038728	AL359736.1
ENSG00000166091	0.0116399	95	0.00584999	CMTM5
ENSG00000167311	0.011688	213	0.00150356	ART5
ENSG00000066379	0.0117394	228	0.000223495	ZNRD1
ENSG00000180376	0.0117582	150	1.19833e-05	CCDC66
ENSG00000116771	0.0117603	210	0.00170339	AGMAT
ENSG00000169208	0.0117864	296	4.56989e-05	OR10G3
ENSG00000141503	0.0117961	254	0.000455028	MINK1
ENSG00000156076	0.0118028	149	0.00415163	WIF1
ENSG00000105697	0.0118278	131	0.000201276	HAMP
ENSG00000173163	0.0118301	254	0.000699152	COMMD1
ENSG00000132485	0.0118394	124	0.00163096	ZRANB2
ENSG00000123685	0.0118398	180	0.000856604	BATF3
ENSG00000140463	0.0118424	107	0.00144984	BBS4
ENSG00000184611	0.0118429	553	0.00276906	KCNH7
ENSG00000157423	0.011844	237	2.48372e-05	HYDIN
ENSG00000204186	0.011859	118	0.00134652	ZDBF2
ENSG00000159199	0.0118604	43	0.00495147	ATP5MC1
ENSG00000130589	0.0118873	175	0.00149617	HELZ2
ENSG00000270882	0.0119057	15	0.000512481	HIST2H4A
ENSG00000112576	0.0119153	341	0.00010412	CCND3
ENSG00000161682	0.0119208	58	0.000261209	FAM171A2
ENSG00000134215	0.0119538	1011	3.6391e-05	VAV3
ENSG00000100242	0.011958	136	0.0035156	SUN2
ENSG00000106683	0.0119774	138	0.00416303	LIMK1
ENSG00000165282	0.0120296	73	0.00101203	PIGO
ENSG00000253309	0.0120419	55	0.00256465	SERPINE3
ENSG00000167619	0.012047	46	0.00746467	TMEM145
ENSG00000164535	0.0120617	314	0.000323886	DAGLB
ENSG00000180801	0.012062	292	0.00773618	ARSJ
ENSG00000072858	0.0120922	278	0.000982161	SIDT1
ENSG00000169194	0.0121017	75	0.00174805	IL13
ENSG00000168394	0.0121278	263	3.1683e-05	TAP1
ENSG00000153789	0.0121589	276	0.00143241	FAM92B
ENSG00000164109	0.0121712	94	0.00138481	MAD2L1
ENSG00000157557	0.0122084	197	0.00013233	ETS2
ENSG00000157456	0.0122124	71	0.00090589	CCNB2
ENSG00000087903	0.0122544	310	9.56592e-05	RFX2
ENSG00000162692	0.0122737	110	0.00555532	VCAM1
ENSG00000163749	0.0122739	222	4.95712e-05	CCDC158
ENSG00000134046	0.0122811	187	0.00163446	MBD2
ENSG00000128011	0.0123254	40	0.00116307	LRFN1
ENSG00000224051	0.0123288	50	0.00160206	CPTP
ENSG00000144224	0.0123326	136	0.00199307	UBXN4
ENSG00000162576	0.0123596	122	0.00289912	MXRA8
ENSG00000171475	0.0123992	107	0.000319812	WIPF2
ENSG00000158805	0.0124043	290	0.000448884	ZNF276
ENSG00000110911	0.012456	262	0.00158556	SLC11A2
ENSG00000072080	0.0124623	225	0.00127397	SPP2
ENSG00000182472	0.0124674	297	0.000227261	CAPN12
ENSG00000205856	0.0125011	177	0.00142681	C22orf42
ENSG00000136451	0.0125251	77	0.00127657	VEZF1
ENSG00000221829	0.0125531	76	0.00101203	FANCG
ENSG00000130921	0.0125674	183	0.00266327	C12orf65
ENSG00000198589	0.0126769	869	0.000197737	LRBA
ENSG00000169429	0.0126949	102	0.00095287	CXCL8
ENSG00000212724	0.0127137	161	0.00161729	KRTAP2-3
ENSG00000137513	0.0127304	317	0.00223923	NARS2
ENSG00000203697	0.0127394	319	0.000504268	CAPN8
ENSG00000178928	0.0127459	290	0.00072714	TPRX1
ENSG00000182087	0.0127623	318	2.24611e-05	TMEM259
ENSG00000175756	0.0127905	118	0.00289912	AURKAIP1
ENSG00000130876	0.0127996	146	0.000125802	SLC7A10
ENSG00000132016	0.0128377	51	0.00595293	C19orf57
ENSG00000156521	0.0128471	86	0.000874578	TYSND1
ENSG00000256762	0.0128656	249	3.78547e-06	STH
ENSG00000146215	0.0128676	87	0.00185691	CRIP3
ENSG00000156140	0.0128727	372	0.00182269	ADAMTS3
ENSG00000108826	0.0129095	104	0.00143604	MRPL27
ENSG00000231256	0.0129293	99	0.00211916	CFAP97D1
ENSG00000162676	0.0129473	79	0.00274373	GFI1
ENSG00000158793	0.0129988	66	0.00100571	NIT1
ENSG00000173542	0.0130158	106	0.00198779	MOB1B
ENSG00000075624	0.0130238	241	0.000490174	ACTB
ENSG00000140400	0.013035	41	0.00317203	MAN2C1
ENSG00000174791	0.0130363	80	0.000755194	RIN1
ENSG00000066248	0.0130558	530	3.30225e-05	NGEF
ENSG00000018189	0.0130651	42	0.000991745	RUFY3
ENSG00000165506	0.0131276	138	0.00375818	DNAAF2
ENSG00000189241	0.0131356	104	0.00273605	TSPYL1
ENSG00000142303	0.0131626	137	0.000160123	ADAMTS10
ENSG00000132773	0.0131636	43	0.000330319	TOE1
ENSG00000167703	0.013173	256	0.000782583	SLC43A2
ENSG00000121644	0.0131891	197	0.000477988	DESI2
ENSG00000106266	0.0132013	290	0.00119608	SNX8
ENSG00000196578	0.013247	258	0.00660954	OR5AC2
ENSG00000133422	0.013251	88	0.00317141	MORC2
ENSG00000179271	0.0132528	44	0.00394128	GADD45GIP1
ENSG00000162723	0.013261	96	0.000117977	SLAMF9
ENSG00000146648	0.0132843	471	0.00152859	EGFR
ENSG00000244355	0.0132885	60	0.000416793	LY6G6D
ENSG00000179331	0.0133297	199	0.000128942	RAB39A
ENSG00000269755	0.0133298	468	0.00199991	AC008758.6
ENSG00000114349	0.0133799	64	0.000346425	GNAT1
ENSG00000174306	0.013404	249	0.00216645	ZHX3
ENSG00000196611	0.0134044	170	0.00156065	MMP1
ENSG00000115850	0.0134283	149	0.00199307	LCT
ENSG00000187626	0.0134341	104	0.0026647	ZKSCAN4
ENSG00000164078	0.0134409	70	0.00394837	MST1R
ENSG00000139675	0.0134796	31	0.00171133	HNRNPA1L2
ENSG00000186868	0.0134941	906	3.78547e-06	MAPT
ENSG00000108389	0.0135335	88	0.00261751	MTMR4
ENSG00000169962	0.0136167	53	0.00418498	TAS1R3
ENSG00000075240	0.0136967	558	0.0003219	GRAMD4
ENSG00000120254	0.013719	805	0.000361601	MTHFD1L
ENSG00000154920	0.0137675	114	0.00143604	EME1
ENSG00000236699	0.0137822	451	1.28477e-05	ARHGEF38
ENSG00000239900	0.0137993	76	0.00396955	ADSL
ENSG00000255378	0.0138243	2	0.0105805	PRR23D2
ENSG00000285950	0.0138243	2	0.0105805	AC084121.13
ENSG00000170145	0.0138417	168	0.00399647	SIK2
ENSG00000135373	0.0138726	189	0.000494763	EHF
ENSG00000096395	0.0138791	209	0.000221982	MLN
ENSG00000161649	0.0139062	90	0.001495	CD300LG
ENSG00000160307	0.0139119	246	7.88353e-05	S100B
ENSG00000105427	0.0139295	51	0.00104619	CNFN
ENSG00000133710	0.0139465	419	7.78937e-05	SPINK5
ENSG00000147874	0.0139677	386	0.000467785	HAUS6
ENSG00000188283	0.0139955	85	0.000725216	ZNF383
ENSG00000171724	0.0139994	957	0.000637774	VAT1L
ENSG00000083838	0.0140207	90	0.00205421	ZNF446
ENSG00000175376	0.0140305	111	0.000198109	EIF1AD
ENSG00000244274	0.014046	90	0.000275366	DBNDD2
ENSG00000189337	0.0141055	3630	8.92554e-05	KAZN
ENSG00000167194	0.0141139	79	0.00292949	C16orf92
ENSG00000133121	0.0141345	668	0.000596345	STARD13
ENSG00000172936	0.0141457	27	0.00267455	MYD88
ENSG00000204420	0.0141484	70	0.000416793	MPIG6B
ENSG00000204469	0.0141745	143	0.00134129	PRRC2A
ENSG00000166090	0.0141792	91	0.00776894	IL25
ENSG00000091129	0.0141838	797	0.000883364	NRCAM
ENSG00000160255	0.0141892	342	0.000232907	ITGB2
ENSG00000181617	0.0141932	245	0.00122617	FDCSP
ENSG00000136628	0.0141945	326	0.000108094	EPRS
ENSG00000057608	0.0142164	252	0.00294359	GDI2
ENSG00000185479	0.014221	221	0.00295294	KRT6B
ENSG00000157315	0.0142463	79	0.00437383	TMED6
ENSG00000075213	0.014251	1427	0.000368708	SEMA3A
ENSG00000103047	0.014291	403	9.33431e-05	TANGO6
ENSG00000158315	0.0142993	245	6.14835e-05	RHBDL2
ENSG00000162702	0.014329	74	0.00238061	ZNF281
ENSG00000213402	0.0143301	48	1.15979e-05	PTPRCAP
ENSG00000113638	0.0143621	570	2.2568e-05	TTC33
ENSG00000171617	0.0143817	150	0.00378162	ENC1
ENSG00000127415	0.0144078	165	0.001511	IDUA
ENSG00000169862	0.0144649	1748	0.00165841	CTNND2
ENSG00000132357	0.0144742	140	0.000107625	CARD6
ENSG00000110090	0.0144985	225	0.000625897	CPT1A
ENSG00000284479	0.0145157	53	0.00122405	AC009477.2
ENSG00000146776	0.0145164	658	0.00324005	ATXN7L1
ENSG00000135249	0.0145427	281	0.000400113	RINT1
ENSG00000165097	0.014547	260	0.0070078	KDM1B
ENSG00000188064	0.014547	309	1.5009e-05	WNT7B
ENSG00000175202	0.0146061	46	0.00308173	HIGD2B
ENSG00000100027	0.0146079	197	9.95463e-05	YPEL1
ENSG00000204688	0.0146246	41	3.87966e-05	OR2H1
ENSG00000130402	0.0146296	287	0.000227261	ACTN4
ENSG00000214237	0.0146865	138	0.000449895	MINDY4B
ENSG00000187045	0.0147446	205	0.000300281	TMPRSS6
ENSG00000177558	0.0147512	190	0.000212926	FAM187B
ENSG00000089101	0.0147674	667	0.000274365	CFAP61
ENSG00000079462	0.0147945	39	0.00666672	PAFAH1B3
ENSG00000204472	0.0148208	122	0.00134129	AIF1
ENSG00000177374	0.0148262	83	0.000466135	HIC1
ENSG00000133030	0.0148625	306	0.000649667	MPRIP
ENSG00000145642	0.0148783	109	0.00272015	SHISAL2B
ENSG00000185737	0.0148879	2250	4.64014e-05	NRG3
ENSG00000204571	0.0148998	230	1.77329e-06	KRTAP5-11
ENSG00000166886	0.0149017	68	8.86151e-06	NAB2
ENSG00000227507	0.0149213	85	0.00111441	LTB
ENSG00000197714	0.0149221	181	0.00235056	ZNF460
ENSG00000158796	0.014975	74	0.00120913	DEDD
ENSG00000234289	0.0149805	16	0.00125651	H2BFS
ENSG00000146670	0.0149944	55	0.00165676	CDCA5
ENSG00000204388	0.015012	41	0.00601948	HSPA1B
ENSG00000173548	0.0150178	108	0.00110674	SNX33
ENSG00000141040	0.0150382	52	0.0125851	ZNF287
ENSG00000110367	0.0150499	202	0.00470999	DDX6
ENSG00000138031	0.0150689	388	0.00336059	ADCY3
ENSG00000165671	0.0150833	197	0.000383506	NSD1
ENSG00000162836	0.0150994	148	0.000210794	ACP6
ENSG00000284431	0.0151086	95	0.00396955	AL022238.4
ENSG00000149926	0.0151103	88	0.00292949	FAM57B
ENSG00000110887	0.0151484	163	0.00275067	DAO
ENSG00000197776	0.0151794	83	0.00681431	KLHDC1
ENSG00000237330	0.0151965	115	0.000741512	RNF223
ENSG00000205363	0.0152312	146	0.00110127	INSYN1
ENSG00000204421	0.0152328	66	0.000416793	LY6G6C
ENSG00000172731	0.015271	339	0.000291087	LRRC20
ENSG00000124557	0.0152761	126	0.00089596	BTN1A1
ENSG00000213886	0.0152798	137	1.25623e-07	UBD
ENSG00000088298	0.0152816	188	0.00034176	EDEM2
ENSG00000261652	0.0153069	186	0.00424827	C15orf65
ENSG00000214654	0.0153132	47	0.00857898	B3GNT10
ENSG00000188368	0.0153369	36	0.00746467	PRR19
ENSG00000091127	0.0153377	376	0.000400113	PUS7
ENSG00000152954	0.0153441	156	0.000232984	NRSN1
ENSG00000164796	0.0153557	2224	0.000902044	CSMD3
ENSG00000134569	0.0154074	120	0.00650081	LRP4
ENSG00000198060	0.0154164	132	0.000258862	MARCH5
ENSG00000071189	0.0154518	378	0.00160728	SNX13
ENSG00000154309	0.0154547	423	0.000925768	DISP1
ENSG00000188624	0.0154578	51	0.00299444	IGFL3
ENSG00000111863	0.0154813	354	0.000393583	ADTRP
ENSG00000116874	0.015498	328	0.000172971	WARS2
ENSG00000100359	0.0155143	62	0.00396955	SGSM3
ENSG00000204482	0.0155148	91	0.00111441	LST1
ENSG00000240065	0.0155414	288	3.1683e-05	PSMB9
ENSG00000152583	0.0155701	289	0.00107726	SPARCL1
ENSG00000260916	0.0155974	317	0.000282922	CCPG1
ENSG00000167346	0.0156113	1116	5.45746e-05	MMP26
ENSG00000198271	0.0156147	71	0.000289254	KRTAP4-5
ENSG00000140450	0.0156411	178	0.000145042	ARRDC4
ENSG00000014216	0.0156774	141	0.000163483	CAPN1
ENSG00000003393	0.0156919	296	1.59521e-05	ALS2
ENSG00000049618	0.0157008	676	0.00142989	ARID1B
ENSG00000136436	0.015728	92	0.000549437	CALCOCO2
ENSG00000136928	0.0157584	1310	0.000513088	GABBR2
ENSG00000104765	0.0157605	424	8.06983e-05	BNIP3L
ENSG00000082781	0.0157627	411	0.00276023	ITGB5
ENSG00000135506	0.0157796	119	0.00484435	OS9
ENSG00000085831	0.0157862	79	0.0097644	TTC39A
ENSG00000089248	0.015793	68	0.00777152	ERP29
ENSG00000103042	0.0158043	199	0.000877841	SLC38A7
ENSG00000235194	0.0158206	62	0.00051489	PPP1R3E
ENSG00000183153	0.0158222	25	0.00392253	GJD3
ENSG00000108384	0.0158343	116	0.00222098	RAD51C
ENSG00000205076	0.0158948	207	0.000227261	LGALS7
ENSG00000166670	0.0159188	158	0.00156065	MMP10
ENSG00000133059	0.0159252	199	0.00201716	DSTYK
ENSG00000182134	0.015928	149	0.000212063	TDRKH
ENSG00000162923	0.0159295	133	0.00111742	WDR26
ENSG00000180708	0.0159428	204	0.00540845	OR10K2
ENSG00000175216	0.0159693	177	0.0082618	CKAP5
ENSG00000009413	0.0159933	313	0.000816857	REV3L
ENSG00000178172	0.0160084	178	1.11433e-05	SPINK6
ENSG00000204475	0.0160319	99	0.00111441	NCR3
ENSG00000185798	0.016048	158	0.00141581	WDR53
ENSG00000078814	0.0160551	169	0.00073737	MYH7B
ENSG00000179813	0.0160777	133	0.00353904	FAM216B
ENSG00000214511	0.0161012	192	0.000319903	HIGD1C
ENSG00000186063	0.0161236	97	0.00063961	AIDA
ENSG00000038427	0.0161277	346	0.000260171	VCAN
ENSG00000186642	0.0161384	362	0.000102898	PDE2A
ENSG00000172939	0.0161605	66	0.00233733	OXSR1
ENSG00000134516	0.0161877	1103	9.32044e-05	DOCK2
ENSG00000143771	0.0161889	78	0.00941648	CNIH4
ENSG00000172725	0.016192	51	1.15979e-05	CORO1B
ENSG00000180739	0.0161946	141	0.001333	S1PR5
ENSG00000204859	0.0162017	63	0.000357804	ZBTB48
ENSG00000157796	0.0162088	220	0.000738555	WDR19
ENSG00000145779	0.016212	389	0.00261504	TNFAIP8
ENSG00000162927	0.0162243	138	0.00244848	PUS10
ENSG00000167130	0.0162486	60	0.00335646	DOLPP1
ENSG00000119402	0.0162957	108	0.00702065	FBXW2
ENSG00000121853	0.0163347	124	0.00084027	GHSR
ENSG00000033011	0.0163683	314	0.000612835	ALG1
ENSG00000274611	0.016378	1	0.016378	TBC1D3
ENSG00000120088	0.0164016	443	0.00227358	CRHR1
ENSG00000269891	0.0164056	427	0.00161571	ARHGAP19-SLIT1
ENSG00000113719	0.0164689	390	0.00102134	ERGIC1
ENSG00000146122	0.016492	305	0.00447827	DAAM2
ENSG00000141338	0.0165074	250	0.000685723	ABCA8
ENSG00000176160	0.0165223	122	0.00446339	HSF5
ENSG00000122133	0.0165616	174	9.30481e-05	PAEP
ENSG00000168676	0.0165623	36	0.0123977	KCTD19
ENSG00000105825	0.0165856	89	0.000669497	TFPI2
ENSG00000102908	0.0165866	332	0.000351423	NFAT5
ENSG00000255582	0.0166054	208	0.00123383	OR10G2
ENSG00000149742	0.0166431	176	0.00481254	SLC22A9
ENSG00000143458	0.0166911	137	0.00415028	GABPB2
ENSG00000132603	0.0166913	86	0.00437383	NIP7
ENSG00000109475	0.0166938	107	0.00397938	RPL34
ENSG00000266826	0.0166977	113	0.00222098	AC011195.2
ENSG00000105610	0.0167036	62	0.00259203	KLF1
ENSG00000138152	0.0167613	325	0.000702079	BTBD16
ENSG00000114455	0.0167835	292	0.000291883	HHLA2
ENSG00000150459	0.016801	206	0.001586	SAP18
ENSG00000186603	0.0168083	39	0.00166345	HPDL
ENSG00000074966	0.0168107	207	0.000721172	TXK
ENSG00000112033	0.0168137	120	0.000127948	PPARD
ENSG00000183255	0.0168349	254	0.000232907	PTTG1IP
ENSG00000035928	0.0168371	163	0.000738555	RFC1
ENSG00000235376	0.0168423	42	0.0011681	RPEL1
ENSG00000198961	0.0168721	359	0.00349663	PJA2
ENSG00000081248	0.0168799	307	0.000438475	CACNA1S
ENSG00000241399	0.0169687	213	0.000347466	CD302
ENSG00000169410	0.0169756	168	0.00362383	PTPN9
ENSG00000162771	0.0169798	72	0.00166822	FAM71A
ENSG00000135314	0.0170133	261	0.00174231	KHDC1
ENSG00000187800	0.0170362	134	0.000855272	PEAR1
ENSG00000108666	0.0170458	92	0.00526727	C17orf75
ENSG00000285043	0.0170462	59	0.00292949	AC093512.2
ENSG00000164976	0.01707	101	0.000698974	MYORG
ENSG00000185294	0.0170929	317	0.00173419	SPPL2C
ENSG00000100311	0.017134	215	7.1705e-07	PDGFB
ENSG00000111319	0.0172139	145	0.00496527	SCNN1A
ENSG00000130383	0.0172562	212	1.70024e-08	FUT5
ENSG00000162437	0.0172719	180	0.0020314	RAVER2
ENSG00000086504	0.0172893	215	0.000231967	MRPL28
ENSG00000185271	0.0173074	195	8.20499e-06	KLHL33
ENSG00000164190	0.0173281	189	0.00152045	NIPBL
ENSG00000122912	0.0173672	257	0.00534663	SLC25A16
ENSG00000177150	0.0173836	234	0.00219471	FAM210A
ENSG00000132669	0.0173853	795	0.000435732	RIN2
ENSG00000104290	0.0173895	213	0.00126162	FZD3
ENSG00000144481	0.0174107	394	0.00111873	TRPM8
ENSG00000088727	0.0174447	58	0.0083144	KIF9
ENSG00000170929	0.0174559	224	0.00129244	OR1M1
ENSG00000134817	0.0174825	88	0.00097141	APLNR
ENSG00000198353	0.017496	96	0.000869147	HOXC4
ENSG00000217930	0.0175398	87	0.00290398	PAM16
ENSG00000104872	0.0175411	113	0.00172363	PIH1D1
ENSG00000214456	0.0175562	138	0.00173125	PLIN5
ENSG00000149927	0.0175986	88	0.0033112	DOC2A
ENSG00000090097	0.017606	13	0.000681592	PCBP4
ENSG00000083812	0.0176201	97	0.00298256	ZNF324
ENSG00000266086	0.0176368	78	0.00333642	AC015813.2
ENSG00000100024	0.0176657	103	0.000565895	UPB1
ENSG00000259900	0.0176691	95	0.00437383	AC026464.1
ENSG00000171877	0.0176694	357	0.0014816	FRMD5
ENSG00000089041	0.0176893	382	0.00322451	P2RX7
ENSG00000242498	0.0177016	133	0.00224497	ARPIN
ENSG00000172146	0.017721	205	8.81463e-05	OR1A1
ENSG00000071243	0.017723	82	0.00511193	ING3
ENSG00000136098	0.0177353	76	0.00261981	NEK3
ENSG00000108395	0.0177439	152	0.000928957	TRIM37
ENSG00000263715	0.0177668	1038	0.00115307	LINC02210-CRHR1
ENSG00000153006	0.0177953	128	0.00252465	SREK1IP1
ENSG00000250641	0.0178757	65	0.000416793	LY6G6F-LY6G6D
ENSG00000170776	0.0178818	1139	0.00118298	AKAP13
ENSG00000133110	0.0179083	278	7.92675e-05	POSTN
ENSG00000016082	0.017916	74	0.00544323	ISL1
ENSG00000179598	0.0179597	96	0.00374151	PLD6
ENSG00000214128	0.0179697	211	0.00181047	TMEM213
ENSG00000038002	0.0179699	122	0.00188479	AGA
ENSG00000135374	0.017982	219	0.000538463	ELF5
ENSG00000131165	0.0179996	189	0.00188956	CHMP1A
ENSG00000159202	0.0180049	60	0.00440626	UBE2Z
ENSG00000141101	0.0180172	111	0.0022408	NOB1
ENSG00000115756	0.0180518	555	0.00158688	HPCAL1
ENSG00000276644	0.0180725	344	0.0017762	DACH1
ENSG00000183474	0.0180791	4	0.00908099	GTF2H2C
ENSG00000132000	0.0180918	46	0.00636334	PODNL1
ENSG00000132005	0.0180955	71	0.00418128	RFX1
ENSG00000129219	0.0181201	135	0.000455028	PLD2
ENSG00000155980	0.0181425	70	0.0099775	KIF5A
ENSG00000144893	0.0181432	674	0.000247631	MED12L
ENSG00000148834	0.0181849	117	0.00199561	GSTO1
ENSG00000065325	0.0181875	473	0.00236129	GLP2R
ENSG00000125818	0.0181903	264	0.00471571	PSMF1
ENSG00000125409	0.0182252	177	0.000364319	TEKT3
ENSG00000159167	0.0182277	171	0.000311623	STC1
ENSG00000243501	0.0182626	274	0.000208866	AL365232.1
ENSG00000167580	0.0182721	86	0.00193827	AQP2
ENSG00000136450	0.0182772	62	0.00446013	SRSF1
ENSG00000162714	0.0182817	163	0.00100126	ZNF496
ENSG00000182944	0.0183195	124	0.000320505	EWSR1
ENSG00000120903	0.0183292	188	0.017587	CHRNA2
ENSG00000178372	0.0183709	153	0.00125948	CALML5
ENSG00000103855	0.0183935	160	0.00247713	CD276
ENSG00000137073	0.0183945	438	0.000932926	UBAP2
ENSG00000170454	0.018402	170	0.00264635	KRT75
ENSG00000105383	0.018456	112	0.000512458	CD33
ENSG00000015532	0.0184574	130	0.00143604	XYLT2
ENSG00000101084	0.0184869	22	0.00655547	RAB5IF
ENSG00000010438	0.0184916	222	0.00363808	PRSS3
ENSG00000260371	0.0184933	97	0.00437383	AC026464.3
ENSG00000100226	0.0185065	85	0.0035156	GTPBP1
ENSG00000167680	0.018516	166	0.00173125	SEMA6B
ENSG00000116039	0.0185492	175	0.00099267	ATP6V1B1
ENSG00000099968	0.0185783	462	4.73221e-05	BCL2L13
ENSG00000213190	0.0186436	80	0.00441047	MLLT11
ENSG00000143436	0.0186699	112	0.000212063	MRPL9
ENSG00000122859	0.0186709	124	0.000259313	NEUROG3
ENSG00000137204	0.0186765	95	0.00185691	SLC22A7
ENSG00000185386	0.0186818	123	0.000965848	MAPK11
ENSG00000118514	0.0186832	121	0.00341633	ALDH8A1
ENSG00000099998	0.0186835	150	0.000541187	GGT5
ENSG00000131626	0.0187022	279	0.00544126	PPFIA1
ENSG00000182771	0.0187156	1526	0.000682727	GRID1
ENSG00000197616	0.0187207	141	0.00584999	MYH6
ENSG00000225190	0.0187322	144	0.00245485	PLEKHM1
ENSG00000120645	0.0187569	335	0.00374662	IQSEC3
ENSG00000112039	0.0187571	66	0.0006309	FANCE
ENSG00000230561	0.0187585	390	0.00530894	CCDC192
ENSG00000266076	0.0188281	311	0.000379096	AC004805.1
ENSG00000155918	0.0188522	150	0.00388774	RAET1L
ENSG00000170465	0.0189199	274	0.00403898	KRT6C
ENSG00000198133	0.0189475	332	0.000305297	TMEM229B
ENSG00000129473	0.0189605	68	0.00051489	BCL2L2
ENSG00000174807	0.0189614	79	0.000747248	CD248
ENSG00000119688	0.0189831	91	0.00280206	ABCD4
ENSG00000140015	0.0189949	778	0.000891652	KCNH5
ENSG00000285868	0.0190183	500	0.00124622	AC008676.3
ENSG00000149925	0.0190256	46	0.00292949	ALDOA
ENSG00000054690	0.0190388	287	0.000305297	PLEKHH1
ENSG00000068489	0.0190756	110	0.00389392	PRR11
ENSG00000204387	0.0190999	44	0.00601948	C6orf48
ENSG00000167550	0.0191312	27	0.0118567	RHEBL1
ENSG00000169288	0.0191895	180	0.000875574	MRPL1
ENSG00000188483	0.0191942	73	0.00424736	IER5L
ENSG00000221978	0.0192325	148	0.00289912	CCNL2
ENSG00000172935	0.0192468	124	8.11958e-05	MRGPRF
ENSG00000198121	0.0192671	490	0.00181921	LPAR1
ENSG00000204140	0.0192717	193	0.00518072	CLPSL1
ENSG00000005379	0.0192941	141	0.0019489	TSPOAP1
ENSG00000237172	0.0193319	10	0.00423269	B3GNT9
ENSG00000178761	0.0193497	66	0.00640398	FAM219B
ENSG00000030582	0.0193528	67	0.000261209	GRN
ENSG00000137185	0.0193561	119	0.0026647	ZSCAN9
ENSG00000120688	0.0193745	56	0.00199502	WBP4
ENSG00000245680	0.0193861	90	0.000725216	ZNF585B
ENSG00000132793	0.0194413	95	0.00227589	LPIN3
ENSG00000184497	0.0194453	334	0.000893953	TMEM255B
ENSG00000276240	0.0195057	162	0.000866595	OR4E1
ENSG00000100836	0.019555	56	0.00325589	PABPN1
ENSG00000095321	0.0195551	95	0.00335646	CRAT
ENSG00000237988	0.0195607	139	1.25623e-07	OR2I1P
ENSG00000150630	0.0195767	319	0.00705363	VEGFC
ENSG00000100991	0.0195788	323	0.00073737	TRPC4AP
ENSG00000168631	0.0195848	223	0.00107839	MUCL3
ENSG00000130222	0.0195936	124	0.00264348	GADD45G
ENSG00000108556	0.0196047	165	0.000641992	CHRNE
ENSG00000163995	0.0196234	721	3.61217e-05	ABLIM2
ENSG00000172349	0.0196252	406	0.0027062	IL16
ENSG00000051825	0.0196571	272	0.00266327	MPHOSPH9
ENSG00000162571	0.0197165	209	0.00762503	TTLL10
ENSG00000114529	0.0197236	115	0.00239739	C3orf52
ENSG00000159307	0.0197622	546	2.74077e-05	SCUBE1
ENSG00000144283	0.0197834	738	0.00321204	PKP4
ENSG00000107341	0.0197897	331	0.0016292	UBE2R2
ENSG00000128250	0.0197919	140	5.30322e-05	RFPL1
ENSG00000179051	0.0198062	231	0.000957837	RCC2
ENSG00000013306	0.019817	77	0.000261209	SLC25A39
ENSG00000143365	0.0198345	146	0.00226605	RORC
ENSG00000113722	0.0198992	156	2.75214e-05	CDX1
ENSG00000162664	0.0199059	63	0.00176963	ZNF326
ENSG00000256061	0.0199237	371	0.00424827	DNAAF4
ENSG00000154229	0.0199524	1466	0.00129411	PRKCA
ENSG00000198739	0.0200153	461	0.00235306	LRRTM3
ENSG00000108861	0.0200193	115	0.00211916	DUSP3
ENSG00000145217	0.0200236	154	0.001511	SLC26A1
ENSG00000230124	0.0200569	653	0.00151903	ACBD6
ENSG00000103126	0.0200606	360	0.000231967	AXIN1
ENSG00000116138	0.0200679	342	0.00170339	DNAJC16
ENSG00000124574	0.0200764	104	0.00149284	ABCC10
ENSG00000131389	0.0200948	294	0.00105246	SLC6A6
ENSG00000169398	0.0201141	514	0.00260974	PTK2
ENSG00000156411	0.0201252	118	0.000217193	ATP5MPL
ENSG00000196081	0.0201415	161	0.00573406	ZNF724
ENSG00000178741	0.0201515	90	0.000665569	COX5A
ENSG00000144741	0.0201848	633	9.83903e-05	SLC25A26
ENSG00000116044	0.0201851	316	0.00160266	NFE2L2
ENSG00000140853	0.0202208	391	0.000643052	NLRC5
ENSG00000116852	0.0202236	199	0.000641079	KIF21B
ENSG00000142583	0.0202345	265	0.000121879	SLC2A5
ENSG00000283321	0.020251	376	0.000496768	AC019117.2
ENSG00000152760	0.020271	176	0.0025683	TCTEX1D1
ENSG00000171126	0.0202786	217	0.00117107	KCNG3
ENSG00000134690	0.0203132	182	0.000422436	CDCA8
ENSG00000178802	0.0203188	62	0.00893866	MPI
ENSG00000255552	0.0203269	58	0.000416793	LY6G6E
ENSG00000148468	0.0203327	564	0.000775593	FAM171A1
ENSG00000183775	0.0203697	448	0.00320013	KCTD16
ENSG00000169375	0.0203946	102	0.00442359	SIN3A
ENSG00000276747	0.0204125	247	0.000957837	PADI6
ENSG00000284791	0.0204356	190	0.000325719	OR7E47P
ENSG00000181790	0.0204367	259	9.8212e-05	ADGRB1
ENSG00000136002	0.0204373	418	0.00115567	ARHGEF4
ENSG00000186806	0.0204375	163	0.00133876	VSIG10L
ENSG00000215182	0.0204403	201	0.00141763	MUC5AC
ENSG00000091972	0.0204684	233	0.00162802	CD200
ENSG00000003400	0.0204689	93	0.000471127	CASP10
ENSG00000213064	0.0205617	141	0.00700215	SFT2D2
ENSG00000049239	0.0206007	268	0.000552455	H6PD
ENSG00000196260	0.020673	241	0.00107839	SFTA2
ENSG00000171462	0.0206827	67	0.00149284	DLK2
ENSG00000183763	0.0206948	86	0.00394837	TRAIP
ENSG00000139151	0.0206975	257	0.0020865	PLCZ1
ENSG00000113712	0.0206989	130	0.00139716	CSNK1A1
ENSG00000148842	0.0207094	430	0.000202208	CNNM2
ENSG00000165338	0.0207123	78	0.0101735	HECTD2
ENSG00000139515	0.0207388	181	0.00227994	PDX1
ENSG00000144847	0.0207469	578	0.00341358	IGSF11
ENSG00000123243	0.0207721	531	0.000546013	ITIH5
ENSG00000205710	0.0207863	120	0.000641992	C17orf107
ENSG00000124664	0.0208233	103	0.000397916	SPDEF
ENSG00000168282	0.0208281	138	0.00384416	MGAT2
ENSG00000283782	0.0208579	412	0.000593228	AC116366.3
ENSG00000154165	0.0208721	90	0.000763939	GPR15
ENSG00000285827	0.0208785	95	0.00107757	AP001267.5
ENSG00000062822	0.0208793	157	0.00369237	POLD1
ENSG00000144791	0.0208892	382	0.000899914	LIMD1
ENSG00000166159	0.0208911	168	0.00211863	LRTM2
ENSG00000165810	0.0208943	197	0.000853293	BTNL9
ENSG00000105327	0.0208992	71	0.00664233	BBC3
ENSG00000043093	0.0209101	112	0.00421369	DCUN1D1
ENSG00000108829	0.0209477	159	0.00143604	LRRC59
ENSG00000243056	0.0209522	38	0.0111844	EIF4EBP3
ENSG00000160161	0.0209574	82	0.00424904	CILP2
ENSG00000196937	0.0209866	130	0.00132599	FAM3C
ENSG00000159516	0.0210102	85	0.00535952	SPRR2G
ENSG00000102547	0.0210158	358	0.00218232	CAB39L
ENSG00000167377	0.0210161	108	0.00147435	ZNF23
ENSG00000118513	0.0210168	137	0.000345049	MYB
ENSG00000198028	0.0210666	235	0.000138017	ZNF560
ENSG00000182393	0.0210831	37	0.00116307	IFNL1
ENSG00000152207	0.0211966	189	0.00360825	CYSLTR2
ENSG00000136247	0.021215	122	0.00565724	ZDHHC4
ENSG00000100078	0.0212352	103	0.0007358	PLA2G3
ENSG00000143450	0.0212462	124	0.000212063	OAZ3
ENSG00000232653	0.0212797	40	0.00132255	GOLGA8N
ENSG00000196155	0.0213494	24	0.0154932	PLEKHG4
ENSG00000203867	0.0213711	642	6.0532e-05	RBM20
ENSG00000118985	0.021387	156	0.000699541	ELL2
ENSG00000197622	0.0214059	99	0.00415028	CDC42SE1
ENSG00000158850	0.0214208	61	0.00333761	B4GALT3
ENSG00000106123	0.0214222	134	0.00236983	EPHB6
ENSG00000163875	0.0214292	140	0.000377712	MEAF6
ENSG00000165283	0.0214318	71	0.00101203	STOML2
ENSG00000183798	0.0214527	74	0.00260675	EMILIN3
ENSG00000213380	0.0214554	105	0.00400451	COG8
ENSG00000175175	0.0215266	255	0.000928957	PPM1E
ENSG00000148832	0.0215319	103	0.00123879	PAOX
ENSG00000137404	0.0215495	27	0.000891826	NRM
ENSG00000175764	0.0215791	706	9.15288e-05	TTLL11
ENSG00000102710	0.0215808	115	0.000812316	SUPT20H
ENSG00000264187	0.0215942	155	0.00374151	AC055811.2
ENSG00000118231	0.0216054	221	0.000903844	CRYGD
ENSG00000118007	0.0216378	530	0.00205269	STAG1
ENSG00000123080	0.0216644	61	0.00210397	CDKN2C
ENSG00000168131	0.0216662	60	0.00146235	OR2B2
ENSG00000090238	0.0216923	45	0.00327464	YPEL3
ENSG00000166228	0.0217366	135	0.010477	PCBD1
ENSG00000053918	0.0217534	969	0.000510814	KCNQ1
ENSG00000258429	0.0217734	85	0.0054603	PDF
ENSG00000182208	0.0218062	226	0.00101124	MOB2
ENSG00000165280	0.0218281	85	0.00186856	VCP
ENSG00000120054	0.0218743	124	0.00263834	CPN1
ENSG00000100505	0.0218754	552	0.000704399	TRIM9
ENSG00000161940	0.0219067	120	0.00172016	BCL6B
ENSG00000168615	0.0219306	249	0.00399207	ADAM9
ENSG00000280670	0.021931	103	4.6957e-05	CCDC163
ENSG00000184012	0.0219545	435	0.00245139	TMPRSS2
ENSG00000095539	0.0219844	85	0.000338967	SEMA4G
ENSG00000106128	0.0219895	232	0.00239	GHRHR
ENSG00000204520	0.0220163	771	6.75828e-05	MICA
ENSG00000120910	0.0220176	243	0.00271009	PPP3CC
ENSG00000076003	0.0220296	122	0.00329041	MCM6
ENSG00000111321	0.0220416	128	0.00188869	LTBR
ENSG00000130731	0.0220439	118	0.000895989	METTL26
ENSG00000103657	0.022062	477	0.000437355	HERC1
ENSG00000145391	0.0220698	314	0.00246333	SETD7
ENSG00000088888	0.0220761	138	0.00370236	MAVS
ENSG00000113838	0.0220892	129	0.00701121	TBCCD1
ENSG00000250067	0.022095	86	0.00424904	YJEFN3
ENSG00000235162	0.0220955	542	0.000404466	C12orf75
ENSG00000077380	0.0221564	149	0.000246167	DYNC1I2
ENSG00000139433	0.0221697	103	0.000164587	GLTP
ENSG00000158615	0.0221745	80	0.000203363	PPP1R15B
ENSG00000272617	0.0221984	86	0.0054603	AC026464.6
ENSG00000159640	0.0222418	115	0.000974052	ACE
ENSG00000186010	0.022254	89	0.00424904	NDUFA13
ENSG00000137218	0.0222661	92	6.38164e-05	FRS3
ENSG00000189227	0.022317	119	0.00146719	C15orf61
ENSG00000148019	0.0223201	113	0.00267432	CEP78
ENSG00000135457	0.0224098	263	0.000982699	TFCP2
ENSG00000170381	0.0224229	903	0.000130007	SEMA3E
ENSG00000179750	0.0224811	96	0.00102145	APOBEC3B
ENSG00000002822	0.0224893	998	0.00119608	MAD1L1
ENSG00000157895	0.0225154	173	0.000736897	C12orf43
ENSG00000151208	0.0225203	377	0.00081854	DLG5
ENSG00000183023	0.0226043	1329	0.000379206	SLC8A1
ENSG00000162669	0.022606	306	0.00163548	HFM1
ENSG00000165181	0.0226106	398	0.00123803	C9orf84
ENSG00000159708	0.0226221	38	0.00960274	LRRC36
ENSG00000138617	0.0226298	205	0.00184012	PARP16
ENSG00000171209	0.0226378	283	0.00122617	CSN3
ENSG00000167523	0.0226402	195	0.00188956	SPATA33
ENSG00000055950	0.0226501	89	0.000338967	MRPL43
ENSG00000197603	0.0226772	162	0.00152045	CPLANE1
ENSG00000204257	0.0226903	171	0.00186389	HLA-DMA
ENSG00000092094	0.0227127	187	8.20499e-06	OSGEP
ENSG00000140497	0.0227606	86	0.000568727	SCAMP2
ENSG00000123485	0.0227946	249	0.00648678	HJURP
ENSG00000262406	0.0227963	131	0.0017779	MMP12
ENSG00000101265	0.0228333	450	0.000749928	RASSF2
ENSG00000258674	0.0228362	102	0.00424904	AC011448.1
ENSG00000117114	0.0228935	1782	3.04659e-06	ADGRL2
ENSG00000213171	0.0229029	112	0.000882173	LINGO4
ENSG00000169372	0.0229539	475	0.00210543	CRADD
ENSG00000187855	0.0229546	128	0.0014739	ASCL4
ENSG00000128604	0.0230069	102	0.00055075	IRF5
ENSG00000167548	0.0230152	44	0.00921109	KMT2D
ENSG00000132932	0.0230641	1479	0.000166981	ATP8A2
ENSG00000197961	0.0230691	271	0.000417925	ZNF121
ENSG00000187608	0.0230797	141	0.00140759	ISG15
ENSG00000164258	0.0231202	439	0.000479577	NDUFS4
ENSG00000107404	0.0231647	106	0.00378136	DVL1
ENSG00000132024	0.0231925	45	0.00636334	CC2D1A
ENSG00000073792	0.0232171	245	9.04015e-05	IGF2BP2
ENSG00000127080	0.0232195	123	0.00467205	IPPK
ENSG00000167914	0.0232432	235	0.0010353	GSDMA
ENSG00000073969	0.0232779	68	0.000215899	NSF
ENSG00000132635	0.0233115	102	0.000334553	PCED1A
ENSG00000119383	0.023394	151	0.00335646	PTPA
ENSG00000163218	0.0234098	215	0.00724656	PGLYRP4
ENSG00000132823	0.0234314	152	0.00266611	OSER1
ENSG00000178093	0.0234358	71	0.00424904	TSSK6
ENSG00000013573	0.0234445	262	0.0021636	DDX11
ENSG00000135454	0.0234706	83	0.00861498	B4GALNT1
ENSG00000144559	0.0234874	168	0.00378335	TAMM41
ENSG00000100266	0.0235231	528	0.00469723	PACSIN2
ENSG00000109501	0.0235976	278	0.00425073	WFS1
ENSG00000164185	0.0235988	67	0.0026959	ZNF474
ENSG00000186867	0.0236092	339	0.000409553	QRFPR
ENSG00000198400	0.0236747	176	0.00607258	NTRK1
ENSG00000205497	0.023683	175	5.45746e-05	OR51A4
ENSG00000111817	0.0237085	393	0.00228893	DSE
ENSG00000069188	0.0237157	837	4.47733e-05	SDK2
ENSG00000011347	0.0237604	66	0.00988204	SYT7
ENSG00000174038	0.0237629	68	0.00780228	C9orf131
ENSG00000135365	0.0238084	284	0.000595774	PHF21A
ENSG00000112149	0.0238185	161	0.00475923	CD83
ENSG00000148090	0.023866	301	0.00474736	AUH
ENSG00000112514	0.0238715	65	0.00452268	CUTA
ENSG00000075290	0.0238868	106	0.000225888	WNT8B
ENSG00000170113	0.0238885	264	0.00365967	NIPA1
ENSG00000154511	0.0239597	231	0.00568239	FAM69A
ENSG00000104142	0.0239606	60	0.0103812	VPS18
ENSG00000124177	0.0239851	376	0.0001033	CHD6
ENSG00000110344	0.024024	93	0.000466081	UBE4A
ENSG00000132604	0.0241099	129	0.00437383	TERF2
ENSG00000132881	0.0241169	96	9.06728e-05	CPLANE2
ENSG00000204463	0.0241295	128	0.00137737	BAG6
ENSG00000181929	0.0241914	33	0.00921109	PRKAG1
ENSG00000144749	0.0242066	262	9.83903e-05	LRIG1
ENSG00000181555	0.0242443	132	0.00622583	SETD2
ENSG00000113073	0.0242767	50	0.00310664	SLC4A9
ENSG00000140474	0.024328	58	0.000568727	ULK3
ENSG00000175344	0.0243829	530	0.000520683	CHRNA7
ENSG00000078070	0.0243871	250	0.000665671	MCCC1
ENSG00000148541	0.0244155	297	0.000830311	FAM13C
ENSG00000079332	0.0244915	108	0.000874578	SAR1A
ENSG00000165458	0.0245374	48	0.00440264	INPPL1
ENSG00000198855	0.0245389	119	0.00155315	FICD
ENSG00000165804	0.0245585	126	0.0032675	ZNF219
ENSG00000187701	0.0245722	142	0.00194016	OR2T27
ENSG00000176783	0.0245792	310	6.00308e-05	RUFY1
ENSG00000132780	0.0245947	106	0.00261106	NASP
ENSG00000117697	0.024666	327	0.003298	NSL1
ENSG00000119614	0.0246847	184	0.00107164	VSX2
ENSG00000152763	0.0247361	277	0.000101594	WDR78
ENSG00000130818	0.0247431	250	0.0066193	ZNF426
ENSG00000130638	0.0247601	349	0.00132081	ATXN10
ENSG00000100206	0.0248522	59	0.0100456	DMC1
ENSG00000283201	0.0248684	222	0.00573406	AC092329.3
ENSG00000262165	0.0248848	124	0.000455028	AC233723.1
ENSG00000131370	0.0248973	225	0.00144079	SH3BP5
ENSG00000160207	0.0249269	115	0.00125651	HSF2BP
ENSG00000124140	0.0249271	122	5.13469e-05	SLC12A5
ENSG00000186501	0.0249346	63	0.00448897	TMEM222
ENSG00000075618	0.024936	124	0.00115827	FSCN1
ENSG00000181404	0.0249363	32	0.00151613	WASHC1
ENSG00000087502	0.0249596	195	0.00201756	ERGIC2
ENSG00000143224	0.0249676	70	0.00333761	PPOX
ENSG00000125107	0.0249723	370	0.000877841	CNOT1
ENSG00000075856	0.0249741	194	0.00155315	SART3
ENSG00000204619	0.0249748	219	0.000352522	PPP1R11
ENSG00000135503	0.0249974	106	0.0028148	ACVR1B
ENSG00000179071	0.025006	49	0.00520613	CCDC89
ENSG00000162378	0.0250209	208	9.14396e-06	ZYG11B
ENSG00000108298	0.0250248	87	9.67019e-06	RPL19
ENSG00000091010	0.0250564	102	0.000884257	POU4F3
ENSG00000129925	0.0250812	227	0.000231967	TMEM8A
ENSG00000011083	0.0250871	191	2.75214e-05	SLC6A7
ENSG00000178662	0.0250931	420	0.000275546	CSRNP3
ENSG00000146378	0.0250983	191	0.00453297	TAAR2
ENSG00000131591	0.0251128	214	0.000690179	C1orf159
ENSG00000163510	0.0251391	235	0.00100434	CWC22
ENSG00000132670	0.0251581	360	1.2573e-06	PTPRA
ENSG00000120729	0.0251716	51	0.0155774	MYOT
ENSG00000100023	0.025221	208	9.95463e-05	PPIL2
ENSG00000170275	0.0252238	202	0.000839408	CRTAP
ENSG00000136697	0.0252257	284	0.0014549	IL1F10
ENSG00000198842	0.025227	260	0.00208706	DUSP27
ENSG00000130700	0.0252567	197	0.000879725	GATA5
ENSG00000133069	0.0252971	209	0.000972218	TMCC2
ENSG00000078140	0.0252977	354	0.00652013	UBE2K
ENSG00000092607	0.025316	316	0.000414175	TBX15
ENSG00000237649	0.0253311	87	0.00452268	KIFC1
ENSG00000169592	0.0253339	80	0.00382184	INO80E
ENSG00000186306	0.025442	171	0.00540845	OR10T2
ENSG00000152078	0.0254457	282	0.000103311	TMEM56
ENSG00000100473	0.0254513	90	0.00503166	COCH
ENSG00000171236	0.025506	125	0.00173125	LRG1
ENSG00000101680	0.0255213	606	0.000679427	LAMA1
ENSG00000196800	0.0255481	212	0.00401255	SPINK14
ENSG00000109787	0.0256185	175	0.00416593	KLF3
ENSG00000185104	0.025628	542	0.00302553	FAF1
[truncated: 16,874 more rows]

## Sheet: GCST006085
gene	pascalx_pvalue	nsnps	pascalx_min_pvalue	gene_symbol
ENSG00000198092	1e-300	299	0.07413	TMPRSS11F
ENSG00000275410	2.58557e-143	220	3.06e-141	HNF1B
ENSG00000212993	2.53835e-89	526	2.81e-141	POU5F1B
ENSG00000100290	1.98033e-55	164	5.546e-71	BIK
ENSG00000174562	1.44274e-49	243	4.258e-81	KLK15
ENSG00000167034	2.48146e-49	164	5.092e-59	NKX3-1
ENSG00000167751	1.17111e-41	293	4.258e-81	KLK2
ENSG00000142515	2.34043e-41	246	4.258e-81	KLK3
ENSG00000168769	6.66731e-39	224	8.273e-50	TET2
ENSG00000284713	1.43614e-38	156	1.54e-53	AP003071.5
ENSG00000100294	9.12873e-38	150	2.8e-40	MCAT
ENSG00000083937	9.79053e-37	116	3.369e-31	CHMP2B
ENSG00000112499	1.046e-35	522	6.478e-38	SLC22A2
ENSG00000164362	1.11407e-34	157	3.46e-52	TERT
ENSG00000164715	1.77906e-34	193	6.965e-37	LMTK2
ENSG00000153814	1.35297e-32	730	2.037e-45	JAZF1
ENSG00000180176	1.01545e-31	175	2.794e-48	TH
ENSG00000013297	2.15786e-30	151	4.637e-46	CLDN11
ENSG00000115507	3.99578e-30	20	1.108e-49	OTX1
ENSG00000167641	4.45015e-30	117	4.867e-34	PPP1R14A
ENSG00000100300	5.25211e-30	185	1.029e-38	TSPO
ENSG00000146477	5.84443e-30	266	6.083e-35	SLC22A3
ENSG00000115504	1.0613e-29	320	1.108e-49	EHBP1
ENSG00000100271	4.04752e-29	313	5.546e-71	TTLL1
ENSG00000132394	8.98432e-29	415	5.798e-31	EEFSEC
ENSG00000162341	2.03747e-28	435	1.54e-53	TPCN2
ENSG00000170421	2.94553e-26	293	1.113e-42	KRT8
ENSG00000106052	1.04298e-25	282	5.931e-28	TAX1BP1
ENSG00000180535	1.59576e-25	84	6.965e-37	BHLHA15
ENSG00000167642	5.24057e-25	202	4.867e-34	SPINT2
ENSG00000254647	1.87418e-24	140	1.166e-40	INS
ENSG00000168906	1.62773e-23	134	6.674e-25	MAT2A
ENSG00000115486	2.5044e-23	163	6.674e-25	GGCX
ENSG00000118640	1.16332e-22	135	6.674e-25	VAMP8
ENSG00000136603	1.77244e-22	142	5.597e-67	SKIL
ENSG00000129965	2.70164e-22	209	1.166e-40	INS-IGF2
ENSG00000011332	1.01614e-21	135	4.867e-34	DPF1
ENSG00000163110	1.66524e-21	427	4.34e-25	PDLIM5
ENSG00000273047	2.3837e-21	155	1.924e-24	AL121845.2
ENSG00000203896	2.58843e-21	160	1.924e-24	LIME1
ENSG00000273154	3.39111e-21	215	1.924e-24	AL121845.3
ENSG00000125520	3.58845e-21	158	1.924e-24	SLC2A4RG
ENSG00000197114	4.2247e-21	203	1.924e-24	ZGPAT
ENSG00000091844	4.85752e-21	501	1.036e-21	RGS17
ENSG00000198625	9.52729e-21	139	3.168e-24	MDM4
ENSG00000101246	1.13088e-20	166	3.579e-19	ARFRP1
ENSG00000243509	1.57812e-20	153	3.579e-19	TNFRSF6B
ENSG00000168899	3.38222e-20	105	3.231e-23	VAMP5
ENSG00000026036	3.51588e-20	272	3.579e-19	RTEL1-TNFRSF6B
ENSG00000258366	3.78059e-20	267	3.579e-19	RTEL1
ENSG00000205356	5.19434e-20	149	8.352e-37	TECPR1
ENSG00000168890	1.25707e-19	79	7.301e-23	TMEM150A
ENSG00000072858	1.42103e-19	283	1.984e-26	SIDT1
ENSG00000168894	4.84071e-19	76	7.301e-23	RNF181
ENSG00000137166	5.25923e-19	224	8.781e-21	FOXP4
ENSG00000185002	6.77815e-19	328	2.896e-22	RFX6
ENSG00000175792	7.8133e-19	257	1.428e-30	RUVBL1
ENSG00000186889	9.02183e-19	190	8.415e-21	TMEM17
ENSG00000133056	3.90909e-18	174	4.308e-24	PIK3C2B
ENSG00000168887	5.95611e-18	65	7.301e-23	C2orf68
ENSG00000168883	1.47837e-17	110	7.301e-23	USP39
ENSG00000143951	4.09513e-17	1085	3.429e-20	WDPCP
ENSG00000197457	4.93555e-17	224	2.888e-18	STMN3
ENSG00000106049	8.89823e-17	487	4.12e-30	HIBADH
ENSG00000115761	1.39149e-16	549	1.588e-17	NOL10
ENSG00000164713	2.16529e-16	236	1.17e-16	BRI3
ENSG00000167748	2.19751e-16	184	3.676e-41	KLK1
ENSG00000256463	2.45469e-16	109	5.345e-22	SALL3
ENSG00000173889	2.54352e-16	187	1.012e-24	PHC3
ENSG00000173612	3.27483e-16	160	3.861e-21	GPRC6A
ENSG00000100304	4.49365e-16	217	9.991e-37	TTLL12
ENSG00000284779	1.11022e-15	201	3.829e-37	IGF2
ENSG00000006453	2.33147e-15	315	3.846e-16	BAIAP2L1
ENSG00000138175	3.10862e-15	126	2.538e-16	ARL3
ENSG00000167695	3.21965e-15	160	4.342e-24	FAM57A
ENSG00000101216	3.94129e-15	263	2.888e-18	GMEB2
ENSG00000111057	7.60503e-15	104	4.111e-40	KRT18
ENSG00000091409	9.38138e-15	293	1.292e-37	ITGA6
ENSG00000006607	1.65978e-14	413	3.939e-15	FARP2
ENSG00000137310	1.7597e-14	560	7.662e-15	TCF19
ENSG00000168385	2.31482e-14	159	3.206e-15	SEPT2
ENSG00000171206	2.36478e-14	96	2.538e-16	TRIM8
ENSG00000141252	3.01981e-14	559	4.342e-24	VPS53
ENSG00000180053	4.13558e-14	187	2.536e-58	NKX2-6
ENSG00000206530	5.44564e-14	369	9.236e-17	CFAP44
ENSG00000163352	8.04912e-14	21	1.809e-15	LENEP
ENSG00000073712	8.70415e-14	243	8.462e-18	FERMT2
ENSG00000144857	9.99201e-14	289	6.961e-15	BOC
ENSG00000167553	1.08136e-13	173	2.348e-15	TUBA1C
ENSG00000160688	1.13853e-13	20	1.809e-15	FLAD1
ENSG00000138777	1.6126e-13	385	1.032e-18	PPA2
ENSG00000183807	1.71474e-13	109	8.512e-21	FAM162B
ENSG00000173207	1.83853e-13	6	1.671e-11	CKS1B
ENSG00000172927	2.24043e-13	221	3.099e-29	MYEOV
ENSG00000170423	2.4275e-13	130	7.562e-39	KRT78
ENSG00000143869	3.03924e-13	138	1.919e-21	GDF7
ENSG00000136205	3.04201e-13	756	1.598e-12	TNS3
ENSG00000285943	4.13836e-13	394	9.236e-17	AC112128.1
ENSG00000115677	6.81066e-13	280	9.433e-21	HDLBP
ENSG00000014641	1.17584e-12	88	5.231e-13	MDH1
ENSG00000204531	1.19232e-12	708	2.106e-14	POU5F1
ENSG00000143570	1.44112e-12	47	1.016e-13	SLC39A1
ENSG00000115694	1.52128e-12	178	9.556e-15	STK25
ENSG00000204540	1.52511e-12	786	7.662e-15	PSORS1C1
ENSG00000285779	1.61338e-12	54	1.016e-13	AL358472.7
ENSG00000198837	1.7244e-12	69	1.016e-13	DENND4B
ENSG00000160741	1.92585e-12	59	1.016e-13	CRTC2
ENSG00000107882	1.9279e-12	316	4.533e-16	SUFU
ENSG00000143578	2.12985e-12	43	1.016e-13	CREB3L4
ENSG00000064835	2.14756e-12	131	1.646e-28	POU1F1
ENSG00000204410	2.68829e-12	91	7.471e-11	MSH5
ENSG00000155876	2.82385e-12	222	6.526e-14	RRAGA
ENSG00000267748	2.85388e-12	133	3.555e-20	AC011479.1
ENSG00000048028	3.01054e-12	240	5.899e-10	USP28
ENSG00000255152	3.24551e-12	93	7.471e-11	MSH5-SAPCD1
ENSG00000007129	3.3103e-12	89	5.186e-16	CEACAM21
ENSG00000143543	3.49759e-12	40	1.016e-13	JTB
ENSG00000130589	3.52079e-12	181	9.447e-15	HELZ2
ENSG00000204444	3.89855e-12	110	5.784e-11	APOM
ENSG00000143552	4.26537e-12	218	1.064e-12	NUP210L
ENSG00000285641	5.31858e-12	47	3.164e-13	AL358472.6
ENSG00000147454	7.53975e-12	458	3.01e-15	SLC25A37
ENSG00000198807	7.57838e-12	189	2.339e-12	PAX9
ENSG00000173890	8.21271e-12	185	1.64e-24	GPR160
ENSG00000213719	8.40855e-12	78	7.471e-11	CLIC1
ENSG00000143409	8.42981e-12	113	3.209e-13	MINDY1
ENSG00000143614	8.47145e-12	231	4.082e-13	GATAD2B
ENSG00000204536	8.68799e-12	606	7.662e-15	CCHCR1
ENSG00000115648	8.72585e-12	424	3.984e-12	MLPH
ENSG00000179348	9.6092e-12	128	3.171e-09	GATA2
ENSG00000133477	1.00228e-11	94	2.232e-13	FAM83F
ENSG00000204463	1.00546e-11	143	1.021e-12	BAG6
ENSG00000204614	1.05042e-11	264	2.303e-12	TRIM40
ENSG00000177954	1.06737e-11	43	1.14e-12	RPS27
ENSG00000143545	1.07911e-11	44	3.164e-13	RAB13
ENSG00000213722	1.1444e-11	69	7.471e-11	DDAH2
ENSG00000163354	1.37781e-11	63	1.809e-15	DCST2
ENSG00000049656	1.47317e-11	127	2.241e-45	CLPTM1L
ENSG00000179409	1.71033e-11	132	1.749e-20	GEMIN4
ENSG00000156398	2.11262e-11	134	1.606e-13	SFXN2
ENSG00000198670	2.42601e-11	271	7.262e-26	LPA
ENSG00000160685	2.5933e-11	47	1.809e-15	ZBTB7B
ENSG00000204613	2.61798e-11	235	2.303e-12	TRIM10
ENSG00000204539	2.71808e-11	636	7.662e-15	CDSN
ENSG00000138111	2.89456e-11	159	3.599e-11	MFSD13A
ENSG00000204439	3.10938e-11	101	6.008e-11	C6orf47
ENSG00000204610	3.5804e-11	220	2.303e-12	TRIM15
ENSG00000137331	3.77296e-11	88	4.459e-08	IER3
ENSG00000152601	3.80769e-11	348	5.589e-11	MBNL1
ENSG00000160691	3.80882e-11	26	1.671e-11	SHC1
ENSG00000120055	4.02342e-11	101	3.599e-11	C10orf95
ENSG00000153179	4.14449e-11	498	3.378e-12	RASSF3
ENSG00000163357	4.48314e-11	78	2.113e-11	DCST1
ENSG00000204420	4.68484e-11	81	7.471e-11	MPIG6B
ENSG00000137312	4.99826e-11	93	4.459e-08	FLOT1
ENSG00000147874	5.06456e-11	396	6.526e-14	HAUS6
ENSG00000204301	5.1088e-11	357	9.548e-12	NOTCH4
ENSG00000204469	5.42583e-11	159	1.021e-12	PRRC2A
ENSG00000138107	5.73382e-11	215	2.138e-11	ACTR1A
ENSG00000170382	7.22519e-11	224	1.363e-20	LRRN2
ENSG00000135406	7.24496e-11	144	2.348e-15	PRPH
ENSG00000111859	7.39131e-11	696	1.906e-12	NEDD9
ENSG00000163348	8.75228e-11	30	1.671e-11	PYGO2
ENSG00000204438	1.00048e-10	99	6.161e-11	GPANK1
ENSG00000204421	1.11843e-10	76	7.471e-11	LY6G6C
ENSG00000204389	1.23068e-10	62	3.668e-11	HSPA1A
ENSG00000204616	1.28084e-10	329	7.143e-12	TRIM31
ENSG00000204394	1.52738e-10	81	3.668e-11	VARS
ENSG00000204472	1.65813e-10	137	1.021e-12	AIF1
ENSG00000163346	1.67766e-10	42	1.671e-11	PBXIP1
ENSG00000204390	1.7206e-10	64	3.668e-11	HSPA1L
ENSG00000167085	1.98416e-10	102	6.549e-13	PHB
ENSG00000143537	1.99237e-10	73	4.018e-09	ADAM15
ENSG00000146205	2.45851e-10	198	9.433e-21	ANO7
ENSG00000204392	2.47463e-10	64	3.668e-11	LSM2
ENSG00000124217	2.95811e-10	63	9.896e-13	MOCS3
ENSG00000244355	3.01064e-10	68	7.471e-11	LY6G6D
ENSG00000163344	3.29698e-10	69	4.51e-11	PMVK
ENSG00000143412	3.40366e-10	104	3.209e-13	ANXA9
ENSG00000213676	3.42706e-10	83	7.868e-09	ATF6B
ENSG00000204435	3.77857e-10	88	6.341e-11	CSNK2B
ENSG00000143384	3.82932e-10	77	3.947e-12	MCL1
ENSG00000228727	3.87285e-10	70	1.07e-10	SAPCD1
ENSG00000146457	4.07963e-10	148	9.647e-20	WTAP
ENSG00000204542	4.20253e-10	588	3.216e-11	C6orf15
ENSG00000183734	4.43111e-10	188	8.401e-20	ASCL2
ENSG00000204396	4.45859e-10	82	1.07e-10	VWA7
ENSG00000168631	4.78165e-10	243	4.272e-12	MUCL3
ENSG00000158636	4.86364e-10	202	7.48e-13	EMSY
ENSG00000204422	5.24506e-10	105	7.471e-11	AL662899.1
ENSG00000204388	5.29348e-10	67	3.668e-11	HSPA1B
ENSG00000112096	6.01982e-10	274	9.647e-20	SOD2
ENSG00000250641	6.20113e-10	76	7.471e-11	LY6G6F-LY6G6D
ENSG00000285441	6.34394e-10	286	9.647e-20	SOD2
ENSG00000196260	6.55789e-10	264	4.272e-12	SFTA2
ENSG00000168878	6.94482e-10	74	1.817e-12	SFTPB
ENSG00000143420	6.97443e-10	86	1.75e-12	ENSA
ENSG00000163611	6.98562e-10	222	2.492e-16	SPICE1
ENSG00000175003	7.40438e-10	148	2.148e-36	SLC22A1
ENSG00000204538	7.77866e-10	506	7.662e-15	PSORS1C2
ENSG00000255552	7.79566e-10	65	7.471e-11	LY6G6E
ENSG00000187715	8.23181e-10	270	2.228e-15	KBTBD12
ENSG00000113430	9.1027e-10	241	1.122e-25	IRX4
ENSG00000263020	9.17304e-10	92	6.341e-11	AL662899.2
ENSG00000240053	9.29208e-10	82	6.341e-11	LY6G5B
ENSG00000143363	9.54317e-10	120	7.765e-13	PRUNE1
ENSG00000115970	1.00377e-09	866	2.955e-23	THADA
ENSG00000204428	1.41907e-09	88	6.341e-11	LY6G5C
ENSG00000107929	1.44193e-09	318	9.56e-13	LARP4B
ENSG00000143549	1.60428e-09	88	2.45e-11	TPM3
ENSG00000146453	1.6636e-09	187	9.237e-12	PNLDC1
ENSG00000000419	1.7565e-09	81	9.896e-13	DPM1
ENSG00000204387	1.82203e-09	71	3.668e-11	C6orf48
ENSG00000204424	1.90616e-09	64	7.471e-11	LY6G6F
ENSG00000080546	2.13339e-09	227	1.992e-10	SESN1
ENSG00000069275	2.17527e-09	119	3.376e-09	NUCKS1
ENSG00000118690	2.49494e-09	289	1.992e-10	ARMC2
ENSG00000074416	2.54006e-09	860	2.228e-15	MGLL
ENSG00000258388	2.67375e-09	110	7.868e-09	PPT2-EGFL8
ENSG00000149305	2.9099e-09	155	3.928e-15	HTR3B
ENSG00000204310	3.14557e-09	96	1.052e-08	AGPAT1
ENSG00000167644	3.18444e-09	98	6.391e-16	C19orf33
ENSG00000204304	3.22503e-09	109	1.052e-08	PBX2
ENSG00000204427	3.8024e-09	94	7.471e-11	ABHD16A
ENSG00000143382	3.96401e-09	108	7.901e-12	ADAMTSL4
ENSG00000064012	4.00274e-09	159	3.525e-08	CASP8
ENSG00000204308	4.16783e-09	93	1.052e-08	RNF5
ENSG00000204525	4.24109e-09	1064	1.072e-14	HLA-C
ENSG00000155875	4.46243e-09	988	6.526e-14	SAXO1
ENSG00000166682	4.46663e-09	261	1.272e-08	TMPRSS5
ENSG00000241370	4.85214e-09	151	1.709e-11	RPP21
ENSG00000221988	4.97557e-09	100	7.868e-09	PPT2
ENSG00000241404	5.08155e-09	84	7.868e-09	EGFL8
ENSG00000167244	5.81951e-09	169	3.28e-13	IGF2
ENSG00000050767	5.83181e-09	1169	6.732e-09	COL23A1
ENSG00000137337	6.02143e-09	65	1.812e-09	MDC1
ENSG00000204568	6.27753e-09	54	5.557e-09	MRPS18B
ENSG00000224389	6.40033e-09	75	1.234e-07	C4B
ENSG00000169764	6.40529e-09	129	1.673e-14	UGP2
ENSG00000204287	7.00612e-09	865	1.302e-12	HLA-DRA
ENSG00000168477	7.0511e-09	167	6.389e-08	TNXB
ENSG00000204305	7.2866e-09	100	1.052e-08	AGER
ENSG00000135451	7.84766e-09	96	1.294e-14	TROAP
ENSG00000139219	8.90873e-09	262	1.891e-11	COL2A1
ENSG00000231852	9.49723e-09	78	1.234e-07	CYP21A2
ENSG00000143603	9.71095e-09	490	3.451e-10	KCNN3
ENSG00000070193	1.03982e-08	219	3.583e-09	FGF10
ENSG00000204315	1.04881e-08	66	7.868e-09	FKBPL
ENSG00000204314	1.05585e-08	80	7.868e-09	PRRT1
ENSG00000285085	1.09306e-08	83	7.868e-09	AL662884.4
ENSG00000213246	1.11565e-08	85	1.55e-07	SUPT4H1
ENSG00000197081	1.29405e-08	324	5.902e-17	IGF2R
ENSG00000112787	1.46908e-08	443	9.501e-10	FBRSL1
ENSG00000204296	1.70773e-08	1015	7.607e-10	C6orf10
ENSG00000163558	1.95601e-08	158	2.043e-43	PRKCI
ENSG00000043143	2.08025e-08	204	5.428e-11	JADE2
ENSG00000107341	2.49162e-08	342	4.356e-08	UBE2R2
ENSG00000130584	2.58859e-08	508	1.924e-24	ZBTB46
ENSG00000065060	2.93423e-08	320	5.265e-09	UHRF1BP1
ENSG00000196230	3.10715e-08	59	1.812e-09	TUBB
ENSG00000124562	3.11011e-08	217	7.475e-09	SNRPC
ENSG00000198740	3.20947e-08	255	4.52e-13	ZNF652
ENSG00000134291	3.24138e-08	166	4.865e-09	TMEM106C
ENSG00000143418	3.35567e-08	101	3.209e-13	CERS2
ENSG00000167645	3.66413e-08	121	7.465e-16	YIF1B
ENSG00000137073	3.67411e-08	439	1.336e-08	UBAP2
ENSG00000183137	3.68123e-08	109	2.435e-08	CEP57L1
ENSG00000118961	3.99432e-08	254	1.919e-21	LDAH
ENSG00000086827	4.11286e-08	282	1.231e-09	ZW10
ENSG00000204264	4.1501e-08	237	1.806e-09	PSMB8
ENSG00000248167	4.19728e-08	201	1.709e-11	TRIM39-RPP21
ENSG00000143952	4.34924e-08	255	2.435e-13	VPS54
ENSG00000285897	4.45118e-08	154	1.579e-08	AC004687.2
ENSG00000058262	4.57408e-08	157	8.288e-28	SEC61A1
ENSG00000204560	4.79417e-08	61	5.557e-09	DHX16
ENSG00000196821	4.88112e-08	281	1.186e-08	C6orf106
ENSG00000213654	5.20039e-08	128	1.052e-08	GPSM3
ENSG00000125531	5.29733e-08	152	1.903e-11	FNDC11
ENSG00000136827	5.5975e-08	244	1.102e-09	TOR1A
ENSG00000166272	5.87946e-08	288	5.897e-13	WBP1L
ENSG00000136816	6.27686e-08	219	1.102e-09	TOR1B
ENSG00000120437	6.31324e-08	168	2.336e-11	ACAT2
ENSG00000119537	6.6317e-08	135	1.666e-07	KDSR
ENSG00000137673	6.89445e-08	189	1.172e-19	MMP7
ENSG00000108375	7.40627e-08	144	1.579e-08	RNF43
ENSG00000101126	8.22429e-08	134	9.896e-13	ADNP
ENSG00000137343	8.84985e-08	55	5.557e-09	ATAT1
ENSG00000109956	1.04133e-07	216	4.773e-08	B3GAT1
ENSG00000152256	1.07758e-07	232	4.3e-17	PDK1
ENSG00000234745	1.10059e-07	3800	1.072e-14	HLA-B
ENSG00000005073	1.14304e-07	59	4.196e-09	HOXA11
ENSG00000196218	1.14727e-07	352	5.075e-07	RYR1
ENSG00000179240	1.16095e-07	130	7.459e-12	GVQW3
ENSG00000117280	1.22901e-07	106	3.376e-09	RAB29
ENSG00000137411	1.24206e-07	224	4.272e-12	VARS2
ENSG00000206538	1.27244e-07	239	6.228e-10	VGLL3
ENSG00000079387	1.29637e-07	278	1.891e-11	SENP1
ENSG00000171777	1.3661e-07	85	8.791e-11	RASGRP4
ENSG00000167625	1.38277e-07	46	8.827e-09	ZNF526
ENSG00000122194	1.38714e-07	264	2.24e-14	PLG
ENSG00000105855	1.45015e-07	355	3.607e-08	ITGB8
ENSG00000186510	1.55527e-07	402	3.5e-07	CLCNKA
ENSG00000228607	1.60029e-07	137	9.715e-10	CLDN25
ENSG00000184058	1.60224e-07	142	8.541e-12	TBX1
ENSG00000167699	1.63474e-07	179	5.299e-14	GLOD4
ENSG00000242574	1.76677e-07	113	1.482e-08	HLA-DMB
ENSG00000010438	1.82825e-07	234	4.356e-08	PRSS3
ENSG00000100354	1.88337e-07	437	2.232e-13	TNRC6B
ENSG00000158055	1.92155e-07	204	1.402e-05	GRHL3
ENSG00000132466	2.08378e-07	105	1.095e-10	ANKRD17
ENSG00000213780	2.12168e-07	202	4.272e-12	GTF2H4
ENSG00000186897	2.16552e-07	67	8.392e-09	C1QL4
ENSG00000164651	2.27131e-07	61	6.526e-09	SP8
ENSG00000204599	2.33347e-07	185	3.237e-11	TRIM39
ENSG00000204290	2.39867e-07	672	6.17e-10	BTNL2
ENSG00000179344	2.4126e-07	1767	1.687e-13	HLA-DQB1
ENSG00000160570	2.50346e-07	59	8.827e-09	DEDD2
ENSG00000105723	2.5153e-07	58	3.731e-07	GSK3A
ENSG00000206503	2.61983e-07	1126	2.278e-11	HLA-A
ENSG00000106031	2.77643e-07	52	4.196e-09	HOXA13
ENSG00000003400	2.98657e-07	99	1.142e-07	CASP10
ENSG00000112110	3.0075e-07	155	2.336e-11	MRPL18
ENSG00000253293	3.02908e-07	71	4.196e-09	HOXA10
ENSG00000257184	3.17414e-07	79	4.196e-09	AC004080.3
ENSG00000120438	3.61099e-07	159	2.336e-11	TCP1
ENSG00000164363	3.71357e-07	178	2.07e-22	SLC6A18
ENSG00000177311	3.74639e-07	214	8.47e-09	ZBTB38
ENSG00000180900	3.77925e-07	102	3.684e-07	SCRIB
ENSG00000204569	4.00777e-07	61	5.557e-09	PPP1R10
ENSG00000152556	4.29148e-07	207	5.189e-10	PFKM
ENSG00000143554	4.33093e-07	61	7.962e-13	SLC27A3
ENSG00000078399	4.53615e-07	75	4.196e-09	HOXA9
ENSG00000184908	5.23609e-07	316	3.5e-07	CLCNKB
ENSG00000169435	5.40611e-07	166	9.152e-16	RASSF6
ENSG00000130244	5.49406e-07	55	8.791e-11	FAM98C
ENSG00000136819	5.62463e-07	252	1.102e-09	C9orf78
ENSG00000149328	5.91503e-07	220	4.773e-08	GLB1L2
ENSG00000167552	6.06758e-07	56	1.124e-07	TUBA1A
ENSG00000234127	6.40955e-07	254	3.278e-11	TRIM26
ENSG00000163626	6.48716e-07	40	4.895e-10	COX18
ENSG00000203499	6.82872e-07	149	3.684e-07	IQANK1
ENSG00000088305	7.00784e-07	202	1.046e-07	DNMT3B
ENSG00000147889	7.3765e-07	109	5.961e-08	CDKN2A
ENSG00000204592	7.63242e-07	141	1.512e-08	HLA-E
ENSG00000108557	7.91757e-07	194	6.169e-07	RAI1
ENSG00000101019	8.08179e-07	246	3.815e-07	UQCC1
ENSG00000196735	8.48462e-07	2772	1.687e-13	HLA-DQA1
ENSG00000185519	8.61456e-07	298	3.5e-07	FAM131C
ENSG00000204632	9.00998e-07	803	2.297e-09	HLA-G
ENSG00000268643	9.40265e-07	63	3.731e-07	AC006486.1
ENSG00000184012	9.59177e-07	448	2.019e-12	TMPRSS2
ENSG00000133985	1.03526e-06	214	5.604e-09	TTC9
ENSG00000137404	1.06783e-06	36	1.812e-09	NRM
ENSG00000205336	1.14617e-06	302	1.52e-10	ADGRG1
ENSG00000130701	1.17284e-06	282	2.763e-08	RBBP8NL
ENSG00000174358	1.20758e-06	222	1.394e-09	SLC6A19
ENSG00000182628	1.31525e-06	81	5.433e-07	SKA2
ENSG00000133065	1.33569e-06	139	3.935e-09	SLC41A1
ENSG00000143569	1.349e-06	118	1.324e-08	UBAP2L
ENSG00000143575	1.37535e-06	67	1.394e-08	HAX1
ENSG00000204516	1.4198e-06	624	2.983e-08	MICB
ENSG00000177272	1.47475e-06	98	1.56e-07	KCNA3
ENSG00000175029	1.48029e-06	648	2.051e-12	CTBP2
ENSG00000134317	1.49899e-06	380	2.417e-10	GRHL1
ENSG00000123416	1.54566e-06	65	3.645e-08	TUBA1B
ENSG00000184719	1.55804e-06	596	6.545e-09	RNLS
ENSG00000105722	1.61246e-06	57	3.731e-07	ERF
ENSG00000143612	1.81329e-06	65	8.644e-09	C1orf43
ENSG00000065526	1.84964e-06	215	3.115e-05	SPEN
ENSG00000146112	1.96162e-06	45	1.812e-09	PPP1R18
ENSG00000248993	2.05145e-06	138	1.482e-08	AL645941.2
ENSG00000204267	2.06797e-06	403	1.806e-09	TAP2
ENSG00000030419	2.18197e-06	427	7.637e-06	IKZF2
ENSG00000147872	2.22563e-06	330	2.361e-11	PLIN2
ENSG00000136854	2.22593e-06	143	8.789e-08	STXBP1
ENSG00000163263	2.28552e-06	46	8.644e-09	C1orf189
ENSG00000188766	2.329e-06	67	8.791e-11	SPRED3
ENSG00000143387	2.34955e-06	53	5.331e-14	CTSK
ENSG00000155749	2.3965e-06	213	4.516e-08	ALS2CR12
ENSG00000204252	2.46302e-06	322	1.34e-08	HLA-DOA
ENSG00000158615	2.51202e-06	81	1.439e-07	PPP1R15B
ENSG00000072310	2.63656e-06	77	6.169e-07	SREBF1
ENSG00000130856	2.7194e-06	327	5.254e-06	ZNF236
ENSG00000152527	2.79816e-06	564	1.985e-14	PLEKHH2
ENSG00000143437	2.96409e-06	114	5.331e-14	ARNT
ENSG00000180479	3.09094e-06	127	1.133e-05	ZNF571
ENSG00000164061	3.12638e-06	175	1.042e-06	BSN
ENSG00000105738	3.23093e-06	744	7.707e-11	SIPA1L3
ENSG00000163141	3.25829e-06	88	2.207e-06	BNIPL
ENSG00000171817	3.49449e-06	150	1.104e-05	ZNF540
ENSG00000135862	3.51652e-06	520	1.203e-06	LAMC1
ENSG00000187987	3.5838e-06	116	1.649e-06	ZSCAN23
ENSG00000204564	3.64683e-06	50	5.557e-09	C6orf136
ENSG00000066468	3.69132e-06	227	8.854e-06	FGFR2
ENSG00000205867	3.86975e-06	197	2.607e-08	KRTAP5-2
ENSG00000137812	3.9358e-06	237	1.321e-08	KNL1
ENSG00000204580	4.12089e-06	234	2.901e-10	DDR1
ENSG00000129514	4.16835e-06	100	2.261e-05	FOXA1
ENSG00000141052	4.19152e-06	361	1.641e-07	MYOCD
ENSG00000099338	4.25958e-06	128	8.791e-11	CATSPERG
ENSG00000243364	4.38271e-06	65	8.094e-09	EFNA4
ENSG00000142655	4.4575e-06	352	5.581e-07	PEX14
ENSG00000180921	4.47396e-06	86	5.874e-07	FAM83H
ENSG00000143842	4.63865e-06	223	1.024e-08	SOX13
ENSG00000196224	4.67637e-06	236	2.607e-08	KRTAP5-3
ENSG00000120784	4.70557e-06	173	1.104e-05	ZFP30
ENSG00000114790	4.95412e-06	343	9.112e-06	ARHGEF26
ENSG00000188501	4.97882e-06	218	1.016e-09	LCTL
ENSG00000187024	5.03336e-06	65	8.789e-08	PTRH1
ENSG00000139636	5.16299e-06	61	4.611e-07	LMBR1L
ENSG00000060749	5.19112e-06	157	8.505e-07	QSER1
ENSG00000182885	5.38692e-06	184	1.274e-08	ADGRG3
ENSG00000176160	5.56892e-06	123	3.339e-08	HSF5
ENSG00000196381	5.66068e-06	115	1.14e-05	ZNF781
ENSG00000099337	6.44428e-06	111	5.711e-10	KCNK6
ENSG00000181085	6.65799e-06	90	1.342e-06	MAPK15
ENSG00000285218	6.69229e-06	1085	4.637e-46	AC026316.5
ENSG00000117481	6.93621e-06	270	5.085e-06	NSUN4
ENSG00000183888	7.22319e-06	270	7.092e-05	SRARP
ENSG00000182107	7.34172e-06	62	2.248e-07	TMEM30B
ENSG00000160404	7.59169e-06	52	1.544e-06	TOR2A
ENSG00000160049	7.6307e-06	114	5.87e-07	DFFA
ENSG00000213886	7.66493e-06	145	4.842e-07	UBD
ENSG00000102554	7.99032e-06	185	6.214e-07	KLF5
ENSG00000167094	8.39057e-06	53	1.544e-06	TTC16
ENSG00000185640	8.71093e-06	116	7.79e-07	KRT79
ENSG00000173641	8.74528e-06	308	3.961e-05	HSPB7
ENSG00000095370	9.04787e-06	106	1.544e-06	SH2D3C
ENSG00000169032	9.18354e-06	349	4.644e-10	MAP2K1
ENSG00000179981	9.74346e-06	290	5.595e-08	TSHZ1
ENSG00000152518	9.78985e-06	98	2.427e-09	ZFP36L2
ENSG00000126460	9.91719e-06	84	3.561e-07	PRRG2
ENSG00000100522	1.0028e-05	77	2.11e-10	GNPNAT1
ENSG00000090447	1.04326e-05	99	1e-06	TFAP4
ENSG00000160401	1.06146e-05	48	1.544e-06	CFAP157
ENSG00000231389	1.08309e-05	1032	4.33e-08	HLA-DPA1
ENSG00000110665	1.10132e-05	237	1.047e-10	C11orf21
ENSG00000250264	1.11113e-05	495	1.806e-09	AL669918.1
ENSG00000161958	1.1237e-05	93	5.653e-06	FGF11
ENSG00000204511	1.13939e-05	257	3.733e-07	MCCD1
ENSG00000267552	1.15301e-05	117	1.14e-05	AC093227.2
ENSG00000172530	1.15607e-05	635	1.153e-05	BANP
ENSG00000171791	1.19617e-05	428	4.159e-07	BCL2
ENSG00000276430	1.22867e-05	34	3.516e-06	FAM25C
ENSG00000198563	1.2373e-05	272	3.733e-07	DDX39B
ENSG00000237988	1.23798e-05	147	4.842e-07	OR2I1P
ENSG00000254870	1.23875e-05	279	3.733e-07	ATP6V1G2-DDX39B
ENSG00000175387	1.24056e-05	190	6.332e-06	SMAD2
ENSG00000117480	1.24614e-05	131	5.56e-06	FAAH
ENSG00000137338	1.25879e-05	113	2.339e-05	PGBD1
ENSG00000135175	1.26967e-05	230	1.053e-15	OCM2
ENSG00000075131	1.29237e-05	192	1.595e-09	TIPIN
ENSG00000223658	1.30362e-05	185	6.552e-08	C1GALT1C1L
ENSG00000068489	1.33277e-05	112	5.433e-07	PRR11
ENSG00000171804	1.34085e-05	102	1.346e-05	WDR87
ENSG00000223865	1.3429e-05	1004	4.33e-08	HLA-DPB1
ENSG00000116809	1.36623e-05	182	3.115e-05	ZBTB17
ENSG00000140718	1.41273e-05	1181	2.332e-07	FTO
ENSG00000178401	1.41798e-05	51	3.516e-06	DNAJC22
ENSG00000198182	1.42253e-05	111	1.14e-05	ZNF607
ENSG00000144354	1.42496e-05	148	2.823e-08	CDCA7
ENSG00000181284	1.44466e-05	83	7.138e-06	TMEM102
ENSG00000131351	1.4461e-05	196	1.387e-08	HAUS8
ENSG00000198945	1.45505e-05	334	1.013e-05	L3MBTL3
ENSG00000283439	1.46291e-05	88	7.537e-06	SPEM3
ENSG00000162882	1.46642e-05	228	5.588e-06	HAAO
ENSG00000125508	1.48129e-05	146	1.903e-11	SRMS
ENSG00000189319	1.48363e-05	350	1.127e-05	FAM53B
ENSG00000204475	1.485e-05	128	1.021e-12	NCR3
ENSG00000066336	1.48879e-05	136	3.368e-08	SPI1
ENSG00000174442	1.51672e-05	232	5.743e-10	ZWILCH
ENSG00000183032	1.56174e-05	1109	2.339e-12	SLC25A21
ENSG00000132518	1.56615e-05	108	1.756e-10	GUCY2D
ENSG00000178031	1.56753e-05	3003	1.233e-08	ADAMTSL1
ENSG00000080298	1.58015e-05	604	2.541e-06	RFX3
ENSG00000176834	1.58028e-05	252	1.175e-05	VSIG10
ENSG00000187492	1.58199e-05	70	3.036e-06	CDHR4
ENSG00000197329	1.59371e-05	194	4.23e-11	PELI1
ENSG00000174446	1.59929e-05	120	5.743e-10	SNAPC5
ENSG00000115685	1.60185e-05	234	3.288e-08	PPP1R7
ENSG00000237541	1.60517e-05	1251	1.398e-10	HLA-DQA2
ENSG00000204681	1.61424e-05	359	4.842e-07	GABBR1
ENSG00000065665	1.61868e-05	199	4.212e-06	SEC61A2
ENSG00000028277	1.62876e-05	110	8.827e-09	POU2F2
ENSG00000182185	1.67123e-05	1713	1.004e-10	RAD51B
ENSG00000126464	1.68192e-05	114	3.561e-07	PRR12
ENSG00000148795	1.68778e-05	104	4.445e-07	CYP17A1
ENSG00000154447	1.75762e-05	410	7.494e-06	SH3RF1
ENSG00000133997	1.76971e-05	182	5.604e-09	MED6
ENSG00000111424	1.79318e-05	334	1.121e-06	VDR
ENSG00000196782	1.79925e-05	924	1.095e-06	MAML3
ENSG00000122592	1.80415e-05	69	4.196e-09	HOXA7
ENSG00000182208	1.8255e-05	233	7.422e-09	MOB2
ENSG00000137713	1.84355e-05	56	8.422e-06	PPP2R1B
ENSG00000183801	1.86219e-05	210	6.556e-09	OLFML1
ENSG00000100266	1.87022e-05	538	1.952e-14	PACSIN2
ENSG00000008952	1.88797e-05	137	8.39e-14	SEC62
ENSG00000197062	1.9023e-05	102	2.339e-05	ZSCAN26
ENSG00000064995	1.92034e-05	81	1.597e-08	TAF11
ENSG00000258539	1.92944e-05	403	1.127e-05	AC068896.1
ENSG00000204574	1.95085e-05	68	1.664e-08	ABCF1
ENSG00000170477	2.00477e-05	133	7.79e-07	KRT4
ENSG00000170175	2.01106e-05	112	5.653e-06	CHRNB1
ENSG00000124657	2.06812e-05	38	0.0001996	OR2B6
ENSG00000196586	2.07234e-05	361	4.68e-08	MYO6
ENSG00000235109	2.09081e-05	150	5.816e-06	ZSCAN31
ENSG00000115523	2.13912e-05	146	1.817e-12	GNLY
ENSG00000189144	2.2117e-05	175	1.875e-05	ZNF573
ENSG00000136352	2.2267e-05	68	3.557e-06	NKX2-1
ENSG00000174444	2.22914e-05	173	5.743e-10	RPL4
ENSG00000248710	2.23923e-05	301	3.159e-06	AC079594.2
ENSG00000276302	2.24529e-05	107	2.339e-05	AL021997.3
ENSG00000013293	2.27033e-05	314	4.876e-26	SLC7A14
ENSG00000204386	2.29664e-05	96	9.252e-10	NEU1
ENSG00000124635	2.43209e-05	48	0.0001543	HIST1H2BJ
ENSG00000189134	2.43685e-05	82	2.339e-05	NKAPL
ENSG00000108387	2.49736e-05	87	2.741e-06	SEPT4
ENSG00000241106	2.5225e-05	448	1.806e-09	HLA-DOB
ENSG00000080345	2.56462e-05	183	1.883e-06	RIF1
ENSG00000261272	2.58967e-05	668	1.191e-09	MUC22
ENSG00000248905	2.62834e-05	1454	2.299e-06	FMN1
ENSG00000143379	2.75202e-05	122	3.209e-13	SETDB1
ENSG00000188227	2.77887e-05	112	1.133e-05	ZNF793
ENSG00000113810	2.85109e-05	114	5.156e-06	SMC4
ENSG00000258644	2.86708e-05	412	1.649e-08	SYNJ2BP-COX16
ENSG00000213186	2.87419e-05	138	3.954e-06	TRIM59
ENSG00000185614	2.881e-05	50	3.422e-06	INKA1
ENSG00000142700	2.8957e-05	106	2.218e-05	DMRTA2
ENSG00000123080	3.03059e-05	62	9.159e-07	CDKN2C
ENSG00000139549	3.04515e-05	43	1.203e-06	DHH
ENSG00000068885	3.07557e-05	195	3.159e-06	IFT80
ENSG00000189298	3.14923e-05	138	5.816e-06	ZKSCAN3
ENSG00000134571	3.18995e-05	118	1.257e-07	MYBPC3
ENSG00000108389	3.20982e-05	88	2.741e-06	MTMR4
ENSG00000135698	3.26902e-05	443	1.71e-08	MPHOSPH6
ENSG00000228570	3.27536e-05	105	7.783e-07	NUTM2E
ENSG00000184560	3.2764e-05	82	9.4e-06	SPEM2
ENSG00000175662	3.2963e-05	201	6.169e-07	TOM1L2
ENSG00000133983	3.35975e-05	288	1.649e-08	COX16
ENSG00000196787	3.416e-05	45	0.0001543	HIST1H2AG
ENSG00000178982	3.47227e-05	68	1.594e-06	EIF3K
ENSG00000181013	3.52079e-05	69	2.741e-06	C17orf47
ENSG00000115468	3.574e-05	273	2.059e-06	EFHD1
ENSG00000166736	3.84933e-05	117	4.833e-07	HTR3A
ENSG00000079432	3.85081e-05	66	1.804e-06	CIC
ENSG00000221818	3.86913e-05	551	9.194e-13	EBF2
ENSG00000005379	3.87092e-05	145	1.55e-07	TSPOAP1
ENSG00000099341	3.91998e-05	69	8.791e-11	PSMD8
ENSG00000182179	3.92715e-05	63	3.422e-06	UBA7
ENSG00000158715	3.93463e-05	161	1.697e-08	SLC45A3
ENSG00000159307	3.99748e-05	554	1.703e-12	SCUBE1
ENSG00000165609	4.00579e-05	154	4.212e-06	NUDT5
ENSG00000186432	4.01714e-05	149	2.003e-06	KPNA4
ENSG00000142546	4.0934e-05	174	3.561e-07	NOSIP
ENSG00000101367	4.18471e-05	150	4.994e-07	MAPRE1
ENSG00000001460	4.18746e-05	256	1.37e-05	STPG1
ENSG00000166938	4.20385e-05	182	1.669e-09	DIS3L
ENSG00000198252	4.24677e-05	118	2.11e-10	STYX
ENSG00000139865	4.30312e-05	804	8.77e-06	TTC6
ENSG00000134007	4.30948e-05	122	1.348e-05	ADAM20
ENSG00000089639	4.34382e-05	73	2.778e-05	GMIP
ENSG00000151338	4.45024e-05	406	1.578e-05	MIPOL1
ENSG00000149600	4.62666e-05	223	1.046e-07	COMMD7
ENSG00000143443	4.6588e-05	77	2.207e-06	C1orf56
ENSG00000153786	4.71964e-05	341	4.305e-07	ZDHHC7
ENSG00000179168	4.72248e-05	60	8.791e-11	GGN
ENSG00000147526	4.83333e-05	306	1.989e-05	TACC1
ENSG00000112812	4.83799e-05	105	3.115e-05	PRSS16
ENSG00000162599	4.89952e-05	1032	0.0001168	NFIA
ENSG00000143294	4.94729e-05	169	2.466e-05	PRCC
ENSG00000204655	5.08924e-05	310	1.313e-06	MOG
ENSG00000100519	5.15746e-05	114	1.903e-08	PSMC6
ENSG00000173660	5.21369e-05	57	6.671e-06	UQCRH
ENSG00000105726	5.27222e-05	65	2.778e-05	ATP13A1
ENSG00000104814	5.28802e-05	56	1.594e-06	MAP4K1
ENSG00000170004	5.30968e-05	76	1.02e-14	CHD3
ENSG00000105996	5.31084e-05	66	6.449e-06	HOXA2
ENSG00000168394	5.34571e-05	274	1.806e-09	TAP1
ENSG00000119408	5.36642e-05	250	2.883e-06	NEK6
ENSG00000140307	5.38166e-05	156	4.095e-06	GTF2A2
ENSG00000110536	5.4879e-05	54	2.449e-06	PTPMT1
ENSG00000170703	5.52124e-05	193	1.279e-06	TTLL6
ENSG00000133661	5.58183e-05	365	1.834e-05	SFTPD
ENSG00000176095	5.59431e-05	130	3.036e-06	IP6K1
ENSG00000105997	5.68669e-05	117	3.331e-08	HOXA3
ENSG00000165915	5.79208e-05	142	3.368e-08	SLC39A13
ENSG00000278139	5.93189e-05	249	2.489e-05	AL358075.4
ENSG00000067560	5.98015e-05	138	8.632e-05	RHOA
ENSG00000171861	5.99434e-05	175	5.299e-14	MRM3
ENSG00000140297	6.03887e-05	238	1.17e-05	GCNT3
ENSG00000166133	6.05722e-05	172	2.076e-08	RPUSD2
ENSG00000105991	6.11425e-05	68	6.449e-06	HOXA1
ENSG00000136878	6.1887e-05	380	1.102e-09	USP20
ENSG00000205882	6.20312e-05	188	2.833e-05	DEFB134
ENSG00000104689	6.26807e-05	219	2.677e-06	TNFRSF10A
ENSG00000232040	6.29133e-05	127	9.562e-06	ZBED9
ENSG00000213463	6.29384e-05	277	1.797e-08	SYNJ2BP
ENSG00000213445	6.38258e-05	71	1.755e-06	SIPA1
ENSG00000162881	6.4172e-05	147	6.567e-06	OXER1
ENSG00000149679	6.5098e-05	225	4.73e-08	CABLES2
ENSG00000066248	6.77975e-05	545	4.328e-05	NGEF
ENSG00000180573	6.87313e-05	146	4.242e-05	HIST1H2AC
ENSG00000186153	6.91163e-05	5073	7.518e-06	WWOX
ENSG00000148737	6.9718e-05	385	4.842e-08	TCF7L2
ENSG00000027075	7.02755e-05	733	2.248e-07	PRKCH
ENSG00000143127	7.09774e-05	49	0.0001139	ITGA10
ENSG00000204498	7.18223e-05	192	1.432e-06	NFKBIL1
ENSG00000241598	7.18293e-05	296	2.607e-08	KRTAP5-4
ENSG00000163083	7.3522e-05	127	1.169e-07	INHBB
ENSG00000120860	7.45401e-05	97	6.352e-06	WASHC3
ENSG00000198704	7.45702e-05	126	9.281e-06	GPX6
ENSG00000158691	7.73539e-05	162	5.816e-06	ZSCAN12
ENSG00000153982	7.84987e-05	158	6.063e-05	GDPD1
ENSG00000145029	7.90274e-05	76	6.51e-05	NICN1
ENSG00000184545	7.91249e-05	179	2.444e-07	DUSP8
ENSG00000075188	7.93538e-05	95	7.1e-06	NUP37
ENSG00000213760	7.97366e-05	194	9.202e-06	ATP6V1G2
ENSG00000171992	8.02331e-05	119	0.0001235	SYNPO
ENSG00000170145	8.04453e-05	169	8.422e-06	SIK2
ENSG00000136930	8.12684e-05	107	2.372e-06	PSMB7
ENSG00000205869	8.13824e-05	165	1.075e-07	KRTAP5-1
ENSG00000134046	8.1523e-05	196	2.311e-08	MBD2
ENSG00000125965	8.24709e-05	122	6.076e-07	GDF5
ENSG00000204978	8.34239e-05	71	5.825e-07	ERICH4
ENSG00000283189	8.49768e-05	90	6.51e-05	AC104452.1
ENSG00000145020	8.51143e-05	82	0.000108	AMT
ENSG00000214954	8.52925e-05	294	4.863e-06	LRRC69
ENSG00000150873	8.53186e-05	184	7.486e-05	C2orf50
ENSG00000170743	8.75612e-05	850	0.0001201	SYT9
ENSG00000139428	8.93773e-05	211	4.865e-06	MMAB
ENSG00000204618	8.94229e-05	330	2.446e-08	RNF39
ENSG00000242372	9.0741e-05	84	3.787e-07	EIF6
ENSG00000173039	9.20157e-05	84	1.755e-06	RELA
ENSG00000173402	9.2814e-05	132	3.779e-05	DAG1
ENSG00000283324	9.62154e-05	89	6.565e-13	CTXND2
ENSG00000117461	9.66274e-05	206	4.557e-05	PIK3R3
ENSG00000204576	9.83058e-05	60	2.501e-07	PRR3
ENSG00000100605	9.94668e-05	448	4.927e-05	ITPK1
ENSG00000255181	9.96947e-05	96	3.026e-06	CCDC166
ENSG00000125998	0.000100375	86	3.787e-07	FAM83C
ENSG00000126603	0.000101753	97	4.751e-06	GLIS2
ENSG00000153395	0.000101811	246	1.927e-09	LPCAT1
ENSG00000213619	0.000102796	66	2.449e-06	NDUFS3
ENSG00000229415	0.000103052	94	3.557e-06	SFTA3
ENSG00000160789	0.000103875	152	3.328e-05	LMNA
ENSG00000180596	0.000104579	152	4.242e-05	HIST1H2BC
ENSG00000265303	0.000104614	87	5.74e-05	AC099850.2
ENSG00000140299	0.00010463	210	4.095e-06	BNIP2
ENSG00000187475	0.000105153	150	4.242e-05	HIST1H1T
ENSG00000204381	0.00010599	40	5.201e-05	LAYN
ENSG00000145022	0.000108279	83	0.000108	TCTA
ENSG00000185480	0.000110436	144	9.418e-06	PARPBP
ENSG00000197903	0.000110893	44	0.0001453	HIST1H2BK
ENSG00000240065	0.000111479	299	1.806e-09	PSMB9
ENSG00000112559	0.000111943	190	3.064e-10	MDFI
ENSG00000008853	0.000112128	181	2.516e-07	RHOBTB2
ENSG00000110921	0.00011222	245	5.374e-06	MVK
ENSG00000204385	0.000112575	100	9.252e-10	SLC44A4
ENSG00000224586	0.000113052	105	9.281e-06	GPX5
ENSG00000165916	0.000113161	139	3.368e-08	PSMC3
ENSG00000106006	0.000113818	69	3.331e-08	HOXA6
ENSG00000196628	0.000113929	491	2.846e-08	TCF4
ENSG00000019995	0.000115114	187	2.051e-12	ZRANB1
ENSG00000183644	0.00011588	40	5.201e-05	C11orf88
ENSG00000167447	0.000116709	74	5.74e-05	SMG8
ENSG00000274997	0.000118937	42	0.0001453	HIST1H2AH
ENSG00000147655	0.000120835	495	1.97e-06	RSPO2
ENSG00000171962	0.000121163	97	7.067e-05	DRC3
ENSG00000027869	0.000122089	115	2.466e-05	SH2D2A
ENSG00000183763	0.000122441	88	3.422e-06	TRAIP
ENSG00000118900	0.000123784	235	1.53e-05	UBN1
ENSG00000143321	0.000124607	122	2.831e-05	HDGF
ENSG00000163131	0.000125081	128	7.767e-13	CTSS
ENSG00000001461	0.000127834	229	1.37e-05	NIPAL3
ENSG00000112742	0.000130286	244	1.911e-05	TTK
ENSG00000205883	0.000130547	194	2.833e-05	DEFB135
ENSG00000185838	0.0001318	259	8.541e-12	GNB1L
ENSG00000174672	0.000132204	395	7.422e-09	BRSK2
ENSG00000197061	0.000132892	151	5.215e-05	HIST1H4C
ENSG00000107937	0.000133092	206	2.279e-05	GTPBP4
ENSG00000136111	0.00013385	528	0.0002015	TBC1D4
ENSG00000197576	0.000134056	66	1.899e-06	HOXA4
ENSG00000285382	0.000134475	357	1.046e-07	FO393400.1
ENSG00000123444	0.000135947	50	2.449e-06	KBTBD4
ENSG00000183395	0.000137206	58	1.595e-05	PMCH
ENSG00000121101	0.000137971	270	5.484e-06	TEX14
ENSG00000066379	0.000138888	314	2.446e-08	ZNRD1
ENSG00000077348	0.000139208	112	1.935e-05	EXOSC5
ENSG00000106004	0.000139566	71	3.331e-08	HOXA5
ENSG00000143457	0.000141396	184	3.764e-13	GOLPH3L
ENSG00000223501	0.000141441	86	1.917e-06	VPS52
ENSG00000124664	0.000142531	103	2.729e-06	SPDEF
ENSG00000275832	0.000144072	377	1.664e-06	ARHGAP23
ENSG00000166387	0.000145647	621	6.556e-09	PPFIBP2
ENSG00000141510	0.00014658	186	8.801e-05	TP53
ENSG00000204590	0.000147052	86	2.501e-07	GNL1
ENSG00000116667	0.000147531	498	5.967e-05	C1orf21
ENSG00000115687	0.00014815	273	6.844e-06	PASK
ENSG00000179407	0.000149162	145	7.09e-08	DNAJB8
ENSG00000171953	0.000151551	122	7.067e-05	ATPAF2
ENSG00000105223	0.00015164	130	1.709e-05	PLD3
ENSG00000164062	0.000151837	63	1.042e-06	APEH
ENSG00000144935	0.000151977	183	1.446e-05	TRPC1
ENSG00000089220	0.000152775	101	1.175e-05	PEBP1
ENSG00000164068	0.000152816	90	3.131e-06	RNF123
ENSG00000276180	0.000153969	44	0.0001453	HIST1H4I
ENSG00000204482	0.000153996	124	1.432e-06	LST1
ENSG00000149187	0.000155878	133	1.483e-06	CELF1
ENSG00000175279	0.000157378	124	5.95e-07	CENPS
ENSG00000177981	0.000157561	240	1.834e-09	ASB8
ENSG00000104447	0.000158556	517	2.434e-05	TRPS1
ENSG00000086848	0.000158677	115	8.653e-05	ALG9
ENSG00000175600	0.000159485	1083	6.72e-14	SUGCT
ENSG00000189120	0.000162148	143	2.767e-06	SP6
ENSG00000135346	0.000162335	130	1.03e-05	CGA
ENSG00000197935	0.000162702	132	5.146e-06	ZNF311
ENSG00000070748	0.000163721	168	2.539e-06	CHAT
ENSG00000101457	0.000164946	150	4.738e-06	DNTTIP1
ENSG00000251246	0.000165969	97	8.094e-09	AL691442.1
ENSG00000164411	0.000166335	263	1.479e-05	GJB7
ENSG00000255730	0.000168273	214	1.935e-05	AC011462.1
ENSG00000166450	0.000168607	448	9.577e-07	PRTG
ENSG00000112701	0.000169755	293	2.321e-06	SENP6
ENSG00000099331	0.000170588	600	8.168e-09	MYO9B
ENSG00000248098	0.000172801	140	1.935e-05	BCKDHA
ENSG00000273703	0.000175233	66	0.0001121	HIST1H2BM
ENSG00000125966	0.000176585	124	3.787e-07	MMP24
ENSG00000251503	0.000176885	130	5.95e-07	CENPS-CORT
ENSG00000086015	0.000177121	517	1.405e-05	MAST2
ENSG00000174953	0.000177159	141	0.0001228	DHX36
ENSG00000164828	0.000179178	412	3.133e-06	SUN1
ENSG00000064547	0.000179711	67	2.778e-05	LPAR2
ENSG00000187626	0.000181086	105	2.905e-05	ZKSCAN4
ENSG00000179859	0.000182247	41	1.02e-14	RNF227
ENSG00000159111	0.000182493	149	2.767e-06	MRPL10
ENSG00000115339	0.000183284	123	7.743e-05	GALNT3
ENSG00000105341	0.000183847	98	1.935e-05	DMAC2
ENSG00000141295	0.000185384	128	2.767e-06	SCRN2
ENSG00000158553	0.000186852	133	3.605e-05	POM121L2
ENSG00000155545	0.000187057	245	4.393e-05	MIER3
ENSG00000261582	0.000187169	88	3.787e-07	AL121753.1
ENSG00000258529	0.000187338	125	8.653e-05	AP001781.2
ENSG00000141294	0.00018888	145	2.767e-06	LRRC46
ENSG00000134020	0.000190948	744	2.516e-07	PEBP4
ENSG00000160392	0.000190964	134	1.709e-05	C19orf47
ENSG00000275221	0.000192515	70	0.0001408	HIST1H2AK
ENSG00000129244	0.000192889	177	8.801e-05	ATP1B2
ENSG00000276368	0.000193363	66	0.0001121	HIST1H2AJ
ENSG00000204619	0.000194145	313	2.446e-08	PPP1R11
ENSG00000148377	0.000197123	145	2.279e-05	IDI2
ENSG00000275066	0.000197871	176	7.671e-06	SYNRG
ENSG00000175063	0.000201085	113	4.738e-06	UBE2C
ENSG00000130700	0.000204276	199	2.763e-08	GATA5
ENSG00000023902	0.000206409	85	8.524e-05	PLEKHO1
ENSG00000057935	0.000207698	628	6.567e-06	MTA3
ENSG00000124116	0.000207698	327	4.738e-06	WFDC3
ENSG00000123268	0.000207704	135	3.584e-05	ATF1
ENSG00000204366	0.000208107	72	2.423e-05	ZBTB12
ENSG00000164818	0.000209111	340	1.125e-06	DNAAF5
ENSG00000205884	0.00020915	199	2.833e-05	DEFB136
ENSG00000126005	0.000211251	194	3.787e-07	MMP24OS
ENSG00000225528	0.000212457	49	1.212e-07	Z82206.1
ENSG00000177191	0.000214359	98	1.935e-05	B3GNT8
ENSG00000197622	0.000219289	104	2.207e-06	CDC42SE1
ENSG00000136631	0.000219922	168	0.0001548	VPS45
ENSG00000147457	0.000221925	189	2.677e-06	CHMP7
ENSG00000176020	0.000222974	59	3.131e-06	AMIGO3
ENSG00000142046	0.000223335	139	2.387e-05	TMEM91
ENSG00000095015	0.000226378	262	2.621e-05	MAP3K1
ENSG00000114316	0.000228136	108	6.845e-05	USP4
ENSG00000198483	0.000229193	59	0.0001139	ANKRD35
ENSG00000188994	0.000229752	394	1.479e-05	ZNF292
ENSG00000203872	0.000230085	197	4.561e-05	C6orf163
ENSG00000159184	0.000230414	94	2.621e-05	HOXB13
ENSG00000241563	0.000231136	103	5.95e-07	CORT
ENSG00000204257	0.000231897	187	3.813e-08	HLA-DMA
ENSG00000233822	0.000232757	119	0.0001291	HIST1H2BN
ENSG00000124587	0.000234993	126	0.0003321	PEX6
ENSG00000278828	0.000236013	62	0.0001121	HIST1H3H
ENSG00000181031	0.000237823	799	8.124e-06	RPH3AL
ENSG00000067064	0.000238577	135	2.279e-05	IDI1
ENSG00000197238	0.000242548	82	0.0001121	HIST1H4J
ENSG00000150938	0.000243303	522	7.131e-05	CRIM1
ENSG00000124243	0.000248304	249	3.635e-12	BCAS4
ENSG00000100994	0.000250574	235	3.839e-05	PYGB
ENSG00000170162	0.00025667	167	9.093e-05	VGLL2
ENSG00000204644	0.000265248	406	2.147e-06	ZFP57
ENSG00000198860	0.000265541	147	2.004e-05	TSEN15
ENSG00000173156	0.000265801	43	0.0001325	RHOD
ENSG00000173540	0.000266261	63	3.131e-06	GMPPB
ENSG00000184937	0.000266799	333	1.41e-05	WT1
ENSG00000235608	0.00026755	118	5.52e-05	NKX1-1
ENSG00000136807	0.00026797	64	2.624e-05	CDK9
ENSG00000197586	0.00026806	182	3.839e-05	ENTPD6
ENSG00000273542	0.000271007	70	0.0001408	HIST1H4K
ENSG00000278053	0.000273514	79	1.551e-06	DDX52
ENSG00000084207	0.000274445	126	7.969e-07	GSTP1
ENSG00000149651	0.000275175	189	2.483e-05	SPINT4
ENSG00000134962	0.000276569	246	2.525e-05	KLB
ENSG00000166275	0.000277371	128	5.453e-06	BORCS7
ENSG00000002822	0.000278792	1030	1.187e-06	MAD1L1
ENSG00000101473	0.000280707	129	0.000101	ACOT8
ENSG00000144959	0.000280856	360	6.501e-06	NCEH1
ENSG00000010704	0.000281228	166	3.686e-05	HFE
ENSG00000178057	0.000284391	27	6.43e-05	NDUFAF3
ENSG00000147606	0.000286178	330	7.365e-05	SLC26A7
ENSG00000196747	0.000286655	61	0.0001121	HIST1H2AI
ENSG00000021762	0.000288611	414	2.891e-06	OSBPL5
ENSG00000170606	0.000291518	179	6.913e-05	HSPA4
ENSG00000176720	0.000291797	227	3.987e-07	BOK
ENSG00000124104	0.000292878	105	8.199e-05	SNX21
ENSG00000101751	0.000294435	280	2.311e-08	POLI
ENSG00000101004	0.000295947	289	6.423e-05	NINL
ENSG00000100461	0.000296589	129	0.0001946	RBM23
ENSG00000203791	0.000301509	128	3.556e-05	EEF1AKMT2
ENSG00000100997	0.000301894	306	7.274e-05	ABHD12
ENSG00000168612	0.000303334	108	0.000101	ZSWIM1
ENSG00000100462	0.000305026	105	0.0001946	PRMT5
ENSG00000121310	0.000305948	53	3.3e-05	ECHDC2
ENSG00000143674	0.00030653	331	0.0001134	MAP3K21
ENSG00000101003	0.000306738	192	7.274e-05	GINS1
ENSG00000142319	0.000309696	201	6.633e-06	SLC6A3
ENSG00000140481	0.000311357	333	0.000184	CCDC33
ENSG00000149634	0.000313453	103	0.000101	SPATA25
ENSG00000164076	0.000317347	73	3.553e-06	CAMKV
ENSG00000236699	0.000319295	458	4.692e-07	ARHGEF38
ENSG00000137492	0.000320574	119	0.0002497	THAP12
ENSG00000160216	0.000321809	334	2.221e-07	AGPAT3
ENSG00000155254	0.000324443	113	2.455e-05	MARVELD1
ENSG00000126254	0.000328167	93	1.891e-05	RBM42
ENSG00000168634	0.000328298	153	2.483e-05	WFDC13
ENSG00000136877	0.000328968	72	2.624e-05	FPGS
ENSG00000167791	0.000329234	43	7.708e-05	CABP2
ENSG00000185130	0.000329461	62	0.0001121	HIST1H2BL
ENSG00000162877	0.000329483	155	1.787e-07	PM20D1
ENSG00000197153	0.000332516	86	0.0001291	HIST1H3J
ENSG00000163874	0.000332789	131	0.0002107	ZC3H12A
ENSG00000081923	0.000335729	573	6.199e-06	ATP8B1
ENSG00000204256	0.00033677	217	2.842e-05	BRD2
ENSG00000285396	0.000337919	154	3.3e-08	AC012476.1
ENSG00000178035	0.000340135	27	6.43e-05	IMPDH2
ENSG00000003756	0.000341996	100	6.64e-05	RBM5
ENSG00000155542	0.000345322	156	2.621e-05	SETD9
ENSG00000124257	0.000351676	103	0.000101	NEURL2
ENSG00000276903	0.000352926	76	0.0001291	HIST1H2AL
ENSG00000174448	0.000354462	233	3.486e-07	STARD6
ENSG00000132801	0.00035606	131	0.000101	ZSWIM3
ENSG00000019505	0.000356468	181	7.902e-05	SYT13
ENSG00000197971	0.000357245	675	8.279e-05	MBP
ENSG00000113615	0.000360058	55	4.182e-05	SEC24A
ENSG00000185940	0.000361677	340	2.607e-08	KRTAP5-5
ENSG00000189129	0.00036312	273	2.884e-05	PLAC9
ENSG00000157823	0.000364523	233	7.253e-05	AP3S2
ENSG00000131779	0.000365047	25	0.0001139	PEX11B
ENSG00000138483	0.000366365	104	1.139e-05	CCDC54
ENSG00000126778	0.000368826	53	0.0001389	SIX1
ENSG00000203995	0.000368858	107	1.473e-05	ZYG11A
ENSG00000003402	0.000368932	102	3.071e-07	CFLAR
ENSG00000204688	0.000373688	43	1.167e-05	OR2H1
ENSG00000157227	0.00037377	169	1.549e-08	MMP14
ENSG00000126246	0.000375584	97	0.0001641	IGFLR1
ENSG00000051180	0.000376096	157	3.3e-08	RAD51
ENSG00000197930	0.000376541	151	1.903e-08	ERO1A
ENSG00000213588	0.000376616	84	8.499e-05	ZBTB9
ENSG00000132911	0.000382031	331	2.594e-06	NMUR2
ENSG00000114270	0.000385225	18	8.08e-06	COL7A1
ENSG00000174502	0.000385285	179	4.628e-06	SLC26A9
ENSG00000196189	0.000387586	159	3.328e-05	SEMA4A
ENSG00000141293	0.000387755	673	2.562e-05	SKAP1
ENSG00000139985	0.000388136	187	1.351e-05	ADAM21
ENSG00000167419	0.000389427	116	5.157e-05	LPO
ENSG00000128891	0.000394905	209	2.22e-08	CCDC32
ENSG00000111850	0.000399142	348	2.763e-05	SMIM8
ENSG00000103024	0.000400529	139	0.0001577	NME3
ENSG00000134323	0.00040608	89	8.657e-05	MYCN
ENSG00000144136	0.000408867	137	2.813e-05	SLC20A1
ENSG00000172765	0.000411421	289	8.024e-06	TMCC1
ENSG00000250021	0.000411736	251	7.253e-05	C15orf38-AP3S2
ENSG00000186442	0.000411849	156	1.495e-05	KRT3
ENSG00000166747	0.000413735	247	0.000159	AP1G1
ENSG00000091490	0.000427826	396	0.0001702	SEL1L3
ENSG00000196353	0.000429816	2610	3.844e-07	CPNE4
ENSG00000131759	0.000432158	42	0.0003061	RARA
ENSG00000173531	0.000432987	65	3.863e-06	MST1
ENSG00000227057	0.000433605	72	3.258e-05	WDR46
ENSG00000143303	0.000433743	73	2.831e-05	RRNAD1
ENSG00000145040	0.000435113	15	8.08e-06	UCN2
ENSG00000174939	0.000435128	59	4.499e-05	ASPHD1
ENSG00000028839	0.000436121	147	1.251e-06	TBPL1
ENSG00000272333	0.000436662	131	0.0001641	KMT2B
ENSG00000131873	0.000438283	316	5.966e-05	CHSY1
ENSG00000145868	0.000439078	115	3.513e-05	FBXO38
ENSG00000177453	0.000442075	241	4.001e-05	NIM1K
ENSG00000101470	0.000443124	101	7.095e-05	TNNC2
ENSG00000006025	0.000447456	161	4.311e-05	OSBPL7
ENSG00000186470	0.000447655	274	0.0005239	BTN3A2
ENSG00000105352	0.000462993	96	1.711e-07	CEACAM4
ENSG00000138834	0.000465872	197	0.0001577	MAPK8IP3
ENSG00000178149	0.000469361	30	6.43e-05	DALRD3
ENSG00000168131	0.000470164	62	0.0001789	OR2B2
ENSG00000196666	0.000470178	43	2.449e-06	FAM180B
ENSG00000164167	0.000470778	130	0.0001947	LSM6
ENSG00000132698	0.000474047	49	0.0001137	RAB25
ENSG00000181135	0.000475912	156	1.821e-06	ZNF707
ENSG00000161265	0.000477762	101	0.0001641	U2AF1L4
ENSG00000105717	0.00047863	129	6.159e-05	PBX4
ENSG00000174943	0.000478682	65	4.499e-05	KCTD13
ENSG00000167749	0.000480956	198	1.65e-05	KLK4
ENSG00000168298	0.000482926	62	4.242e-05	HIST1H1E
ENSG00000242247	0.000483172	252	8.255e-10	ARFGAP3
ENSG00000130368	0.000485876	91	1.442e-10	MAS1
ENSG00000064601	0.000485937	115	0.000101	CTSA
ENSG00000141034	0.000486386	99	9.504e-05	GID4
ENSG00000267120	0.000486489	106	0.0001641	AD000671.2
ENSG00000176635	0.000486536	199	7.24e-05	HORMAD2
ENSG00000137674	0.000489021	516	1.201e-05	MMP20
ENSG00000179950	0.000489042	87	3.632e-06	PUF60
ENSG00000198400	0.000494887	179	2.466e-05	NTRK1
ENSG00000105732	0.000495298	27	1.038e-05	ZNF574
ENSG00000254726	0.000496885	44	0.0001137	MEX3A
ENSG00000197136	0.000499109	79	1.755e-06	PCNX3
ENSG00000121858	0.000502732	261	1.907e-05	TNFSF10
ENSG00000164403	0.000506721	82	0.000641	SHROOM1
ENSG00000196126	0.000512906	1402	4.316e-10	HLA-DRB1
ENSG00000231500	0.000518148	62	1.917e-06	RPS18
ENSG00000198336	0.000523083	171	0.0002103	MYL4
ENSG00000266826	0.000524016	111	9.179e-05	AC011195.2
ENSG00000160396	0.000525543	80	1.709e-05	HIPK4
ENSG00000204220	0.000534473	72	2.913e-05	PFDN6
ENSG00000184357	0.000534711	76	0.0001291	HIST1H1B
ENSG00000092036	0.000538822	85	0.0002651	HAUS4
ENSG00000004534	0.000539437	296	6.64e-05	RBM6
ENSG00000074071	0.000539605	152	0.0001577	MRPS34
ENSG00000229637	0.000540295	87	2.621e-05	PRAC2
ENSG00000172247	0.000543164	45	2.449e-06	C1QTNF4
ENSG00000275126	0.000545013	70	0.0001291	HIST1H4L
ENSG00000197774	0.000545827	238	0.0001577	EME2
ENSG00000183091	0.000550576	336	4.641e-06	NEB
ENSG00000265241	0.000552415	20	0.0001245	RBM8A
ENSG00000100503	0.000553547	389	1.049e-06	NIN
ENSG00000066135	0.000554059	164	1.124e-05	KDM4A
ENSG00000204657	0.000560448	162	4.842e-07	OR2H2
ENSG00000185104	0.00056245	553	9.159e-07	FAF1
ENSG00000186298	0.000562817	93	7.281e-05	PPP1CC
ENSG00000274641	0.000564843	77	0.0001299	HIST1H2BO
ENSG00000250673	0.000564874	140	0.0003108	REELD1
ENSG00000205155	0.000567177	104	5.427e-05	PSENEN
ENSG00000197283	0.000567741	130	8.499e-05	SYNGAP1
ENSG00000101152	0.000571664	168	0.0002381	DNAJC5
ENSG00000107960	0.000572187	154	4.11e-05	STN1
ENSG00000040199	0.000574184	251	0.000262	PHLPP2
ENSG00000050405	0.000577567	180	0.0002614	LIMA1
ENSG00000167491	0.000578209	207	0.000205	GATAD2A
ENSG00000143314	0.000581541	75	2.831e-05	MRPL24
ENSG00000167595	0.000582003	148	3.493e-05	PROSER3
ENSG00000092439	0.000585693	432	9.99e-05	TRPM7
ENSG00000119397	0.000587933	270	0.0002082	CNTRL
ENSG00000178645	0.000594071	179	2.539e-06	C10orf53
ENSG00000174839	0.000597444	217	0.0002131	DENND6A
ENSG00000170324	0.000603131	176	2.135e-05	FRMPD2
ENSG00000163875	0.000606114	142	0.0002107	MEAF6
ENSG00000197837	0.000618468	126	0.0001227	HIST4H4
ENSG00000156510	0.000619429	247	4.929e-05	HKDC1
ENSG00000275379	0.000619921	71	0.0001291	HIST1H3I
ENSG00000143319	0.000621437	61	2.831e-05	ISG20L2
ENSG00000162591	0.000622292	444	4.64e-05	MEGF6
ENSG00000065413	0.000623473	748	9.375e-06	ANKRD44
ENSG00000255561	0.000626073	62	0.0007175	FDXACB1
ENSG00000137720	0.000626416	60	0.0007175	C11orf1
ENSG00000164077	0.000626504	81	0.0002015	MON1A
ENSG00000227507	0.000628443	120	1.432e-06	LTB
ENSG00000213190	0.000628924	83	2.032e-05	MLLT11
ENSG00000112640	0.00063162	111	0.0003052	PPP2R5D
ENSG00000237649	0.000635032	96	9.146e-05	KIFC1
ENSG00000232629	0.000635718	963	1.398e-10	HLA-DQB2
ENSG00000254470	0.000636471	102	0.0001379	AP5B1
ENSG00000172053	0.000640856	38	6.882e-05	QARS
ENSG00000237441	0.000641706	70	2.913e-05	RGL2
ENSG00000064201	0.000645025	272	2.055e-10	TSPAN32
ENSG00000100351	0.000647798	124	6.706e-08	GRAP2
ENSG00000027644	0.000648267	80	2.466e-05	INSRR
ENSG00000244731	0.000651747	59	4.632e-06	C4A
ENSG00000159182	0.000660292	90	3.241e-05	PRAC1
ENSG00000249115	0.000660652	100	1.891e-05	HAUS5
ENSG00000011143	0.000668202	76	5.157e-05	MKS1
ENSG00000162976	0.000668255	158	7.486e-05	PQLC3
ENSG00000137707	0.000669675	106	8.817e-05	BTG4
ENSG00000157429	0.000676834	227	0.0002258	ZNF19
ENSG00000169180	0.000677272	151	0.0002402	XPO6
ENSG00000242498	0.000678454	133	7.253e-05	ARPIN
ENSG00000138738	0.000681375	871	1.718e-05	PRDM5
ENSG00000155016	0.000685318	142	0.0003126	CYP2U1
ENSG00000167792	0.000687093	141	7.969e-07	NDUFV1
ENSG00000163104	0.000692578	265	2.779e-06	SMARCAD1
ENSG00000259132	0.000695467	109	0.0002651	AL132780.3
ENSG00000178252	0.000706372	28	6.43e-05	WDR6
ENSG00000008405	0.00071285	183	9.687e-05	CRY1
ENSG00000278677	0.000713376	77	0.0001299	HIST1H2AM
ENSG00000173421	0.000714525	101	0.0001173	CCDC36
ENSG00000105221	0.000715413	149	7.038e-05	AKT2
ENSG00000166377	0.000722685	895	7.629e-07	ATP9B
ENSG00000124713	0.000723026	115	0.0003529	GNMT
ENSG00000182931	0.000727002	168	2.483e-05	WFDC10B
ENSG00000170043	0.000727741	70	1.02e-14	TRAPPC1
ENSG00000174437	0.000729075	76	0.0008328	ATP2A2
ENSG00000085511	0.00073409	268	1.381e-07	MAP3K4
ENSG00000101150	0.000737671	151	0.0002381	TPD52L2
ENSG00000185189	0.000737964	57	8.423e-06	NRBP2
ENSG00000188827	0.00073975	178	9.54e-05	SLX4
ENSG00000264545	0.000742355	462	2.256e-10	AL359922.1
ENSG00000038382	0.000744059	753	3.267e-05	TRIO
ENSG00000204344	0.00075784	70	4.632e-06	STK19
ENSG00000198218	0.000758492	67	6.43e-05	QRICH1
ENSG00000235863	0.000764861	66	1.917e-06	B3GALT4
ENSG00000017427	0.000770704	106	1.274e-05	IGF1
ENSG00000123810	0.000773588	90	0.0001339	B9D2
ENSG00000162458	0.000775145	181	6.221e-05	FBLIM1
ENSG00000130270	0.000775769	172	7.243e-05	ATP8B3
ENSG00000004777	0.000780597	138	3.493e-05	ARHGAP33
ENSG00000258674	0.000793322	104	0.0001851	AC011448.1
ENSG00000163945	0.00080401	240	5.52e-05	UVSSA
ENSG00000129214	0.000805158	160	0.000337	SHBG
ENSG00000119396	0.000813081	126	0.0002567	RAB14
ENSG00000104679	0.000813246	249	1.014e-05	R3HCC1
ENSG00000168875	0.000814031	66	3.665e-05	SOX14
ENSG00000246705	0.000817678	122	0.0001227	H2AFJ
ENSG00000270316	0.00081887	219	5.453e-06	BORCS7-ASMT
ENSG00000122359	0.000825713	350	6.813e-05	ANXA11
ENSG00000153094	0.000835316	173	3.511e-12	BCL2L11
ENSG00000124508	0.000839916	276	0.0003345	BTN2A2
ENSG00000204371	0.000842293	107	4.623e-08	EHMT2
ENSG00000172922	0.000847322	153	0.0001507	RNASEH2C
ENSG00000088808	0.000858419	300	0.0002778	PPP1R13B
ENSG00000181896	0.000863983	105	2.778e-05	ZNF101
ENSG00000187535	0.000867903	355	0.0002302	IFT140
ENSG00000168515	0.000869794	165	2.811e-07	SCGB1D1
ENSG00000079337	0.000870769	255	3.741e-06	RAPGEF3
ENSG00000140832	0.000886009	127	0.0004137	MARVELD3
ENSG00000104643	0.000886326	222	5.285e-06	MTMR9
ENSG00000142748	0.000890032	60	1.793e-05	FCN3
ENSG00000237172	0.000892507	10	3.823e-05	B3GNT9
ENSG00000141504	0.000894339	139	0.0004625	SAT2
ENSG00000172977	0.000895109	155	0.0001507	KAT5
ENSG00000088325	0.000898522	146	0.0002247	TPX2
ENSG00000103647	0.0008988	409	0.0001221	CORO2B
ENSG00000115488	0.000906084	113	0.0001643	NEU2
ENSG00000204704	0.000907659	136	7.181e-06	OR2W1
ENSG00000204687	0.000909068	67	1.433e-05	MAS1L
ENSG00000137672	0.000911791	1530	1.889e-05	TRPC6
ENSG00000170037	0.000915327	95	1.02e-14	CNTROB
ENSG00000198876	0.000920483	252	0.0001645	DCAF12
ENSG00000163947	0.000926342	1050	0.0004004	ARHGEF3
ENSG00000158321	0.000927541	1534	6.304e-06	AUTS2
ENSG00000137185	0.000930521	117	5.616e-05	ZSCAN9
ENSG00000262730	0.000936801	69	1.02e-14	AC104581.2
ENSG00000174456	0.000941882	99	0.0002521	C12orf76
ENSG00000163157	0.000945387	42	0.0001381	TMOD4
ENSG00000165917	0.000946808	113	1.379e-07	RAPSN
ENSG00000178093	0.000953674	73	0.0004827	TSSK6
ENSG00000186010	0.00096461	91	0.0002378	NDUFA13
ENSG00000167080	0.000971124	290	3.709e-07	B4GALNT2
ENSG00000146411	0.000974463	145	1.251e-06	SLC2A12
ENSG00000142733	0.000977465	73	1.793e-05	MAP3K6
ENSG00000130402	0.00097779	300	4.699e-05	ACTN4
ENSG00000064393	0.000983619	347	1.485e-06	HIPK2
ENSG00000160161	0.000984404	82	0.0001804	CILP2
ENSG00000111405	0.000988206	164	0.001009	ENDOU
ENSG00000131634	0.000989401	201	0.0002302	TMEM204
ENSG00000111237	0.000989681	57	0.0005018	VPS29
ENSG00000108384	0.0010015	114	1.86e-05	RAD51C
ENSG00000184270	0.00100379	51	0.0002462	HIST2H2AB
ENSG00000184678	0.00100379	51	0.0002462	HIST2H2BE
ENSG00000184260	0.00100379	51	0.0002462	HIST2H2AC
ENSG00000109686	0.00100494	466	0.0001131	SH3D19
ENSG00000105429	0.00100632	98	4.813e-05	MEGF8
ENSG00000152291	0.00100889	146	0.0001715	TGOLN2
ENSG00000079435	0.0010116	61	4.813e-05	LIPE
ENSG00000124564	0.00101239	244	5.937e-05	SLC17A3
ENSG00000185888	0.00101448	143	0.0003869	PRSS38
ENSG00000155893	0.00101582	360	4.925e-08	PXYLP1
ENSG00000181323	0.0010175	82	1.016e-05	SPEM1
ENSG00000122986	0.00101826	123	0.0002372	HVCN1
ENSG00000094804	0.00101911	40	0.0003238	CDC6
ENSG00000110484	0.00102357	136	4.554e-05	SCGB2A2
ENSG00000105427	0.00103178	51	4.813e-05	CNFN
ENSG00000112511	0.00103211	74	9.679e-05	PHF1
ENSG00000171552	0.00103301	152	0.0002247	BCL2L1
ENSG00000198650	0.00103508	103	0.0006588	TAT
ENSG00000142657	0.00103942	135	0.0001033	PGD
ENSG00000100376	0.00104208	212	1.416e-05	FAM118A
ENSG00000068697	0.00104328	156	7.669e-06	LAPTM4A
ENSG00000186090	0.00104418	169	0.0003682	HTR3D
ENSG00000147883	0.00104457	93	3.291e-06	CDKN2B
ENSG00000136830	0.00104518	242	1.039e-06	FAM129B
ENSG00000263528	0.00105182	160	7.173e-05	IKBKE
ENSG00000264522	0.00105227	146	2.086e-05	OTUD7B
ENSG00000149932	0.00105532	87	4.499e-05	TMEM219
ENSG00000198944	0.00107032	66	0.000641	SOWAHA
ENSG00000250067	0.00107471	87	0.0001851	YJEFN3
ENSG00000095906	0.00107588	287	0.0001577	NUBP2
ENSG00000205726	0.00108134	409	0.0002416	ITSN1
ENSG00000275714	0.00108402	88	4e-05	HIST1H3A
ENSG00000131788	0.00108454	51	0.0002569	PIAS3
ENSG00000106991	0.00108911	124	0.0003006	ENG
ENSG00000117016	0.00108956	185	3.506e-05	RIMS3
ENSG00000270276	0.00111069	19	0.0007416	HIST2H4B
ENSG00000129933	0.00112265	138	0.000205	MAU2
ENSG00000106302	0.00112974	152	0.0004043	HYAL4
ENSG00000151164	0.00113084	66	0.0003899	RAD9B
ENSG00000159596	0.00113264	88	0.0002199	TMEM69
ENSG00000068745	0.00116127	104	7.78e-05	IP6K2
ENSG00000154358	0.0011645	431	9.163e-05	OBSCN
ENSG00000108395	0.00116529	152	2.068e-06	TRIM37
ENSG00000171475	0.00116656	112	0.0002361	WIPF2
ENSG00000139890	0.00116669	82	0.0001946	REM2
ENSG00000204152	0.00117047	48	5.231e-05	TIMM23B
ENSG00000163154	0.00117083	51	0.0001381	TNFAIP8L2
ENSG00000143590	0.00117247	85	1.125e-07	EFNA3
ENSG00000164078	0.00117268	71	0.0003316	MST1R
ENSG00000125454	0.00118191	153	0.0004188	SLC25A19
ENSG00000188223	0.00118192	135	5.427e-05	AD000671.1
ENSG00000175175	0.00118197	264	1.86e-05	PPM1E
ENSG00000119392	0.00118262	72	0.0002804	GLE1
ENSG00000167984	0.00118542	155	9.54e-05	NLRC3
ENSG00000163155	0.00118773	50	0.0001381	LYSMD1
ENSG00000179674	0.00119223	114	0.0001572	ARL14
ENSG00000211584	0.00119262	229	3.741e-06	SLC48A1
ENSG00000122970	0.00119536	90	0.0004381	IFT81
ENSG00000259207	0.00120147	327	0.0002103	ITGB3
ENSG00000181904	0.00120318	27	5.455e-05	C5orf24
ENSG00000143190	0.0012038	212	0.0001653	POU2F1
ENSG00000267796	0.00121161	133	5.427e-05	LIN37
ENSG00000170236	0.00122162	198	9.99e-05	USP50
ENSG00000143119	0.00122199	299	7.493e-05	CD53
ENSG00000122852	0.00122387	208	0.0004011	SFTPA1
ENSG00000162076	0.00123278	282	0.0001644	FLYWCH2
ENSG00000182247	0.0012368	1153	0.0001042	UBE2E2
ENSG00000170049	0.00123702	67	1.02e-14	KCNAB3
ENSG00000133678	0.00123952	169	1.044e-05	TMEM254
ENSG00000066084	0.00124617	322	3.584e-05	DIP2B
ENSG00000101407	0.00124771	137	0.0004363	TTI1
ENSG00000186364	0.0012496	48	0.0007263	NUDT17
ENSG00000164615	0.00125445	31	4.627e-05	CAMLG
ENSG00000143452	0.0012615	139	3.764e-13	HORMAD1
ENSG00000121440	0.00126963	594	2.024e-05	PDZRN3
ENSG00000173120	0.00127234	47	7.818e-09	KDM2A
ENSG00000106070	0.00128872	677	4.402e-05	GRB10
ENSG00000122515	0.00130319	107	0.0002535	ZMIZ2
ENSG00000132004	0.00130474	19	0.0006451	FBXW9
ENSG00000283980	0.00130474	19	0.0006451	GNG14
ENSG00000204544	0.0013069	318	1.037e-09	MUC21
ENSG00000126458	0.0013071	64	5.495e-05	RRAS
ENSG00000163156	0.00131168	57	0.0001381	SCNM1
ENSG00000197429	0.00131427	172	0.0002199	IPP
ENSG00000197345	0.00131532	110	0.0001003	MRPL21
ENSG00000166845	0.0013167	241	1.149e-06	C18orf54
ENSG00000196850	0.00131718	72	0.0003899	PPTC7
ENSG00000171858	0.0013198	181	0.000462	RPS21
ENSG00000143248	0.00132164	810	9.026e-05	RGS5
ENSG00000236980	0.0013299	62	0.0001173	C3orf84
ENSG00000213918	0.00133102	258	0.0004622	DNASE1
ENSG00000140459	0.00133434	129	0.000184	CYP11A1
ENSG00000178096	0.00133963	70	0.0002462	BOLA1
ENSG00000232810	0.00134294	121	1.432e-06	TNF
ENSG00000102580	0.00134318	113	0.0006309	DNAJC3
ENSG00000186141	0.00135872	41	0.0007263	POLR3C
ENSG00000067167	0.00136304	183	4.2e-05	TRAM1
ENSG00000120833	0.00137882	128	4.542e-05	SOCS2
ENSG00000175426	0.00137939	166	0.000216	PCSK1
ENSG00000139547	0.00137979	123	0.0002155	RDH16
ENSG00000149503	0.001384	245	3.034e-10	INCENP
ENSG00000278637	0.00138557	91	4e-05	HIST1H4A
ENSG00000279961	0.00138854	207	0.0007625	OR5R1
ENSG00000183688	0.00138977	78	7.269e-05	RFLNB
ENSG00000157181	0.00139006	136	0.0008266	ODR4
ENSG00000085274	0.00139915	51	4.965e-06	MYNN
ENSG00000137193	0.00139984	100	9.063e-06	PIM1
ENSG00000166471	0.00140504	216	0.0004291	TMEM41B
ENSG00000170191	0.00140657	76	3.378e-05	NANP
ENSG00000204695	0.0014146	136	9.969e-06	OR14J1
ENSG00000188243	0.00141528	169	0.0001606	COMMD6
ENSG00000198736	0.00141594	176	0.0001202	MSRB1
ENSG00000285238	0.00141734	121	0.0004751	AC006064.6
ENSG00000204852	0.00141867	55	0.0007495	TCTN1
ENSG00000165471	0.00142301	216	0.0002776	MBL2
ENSG00000130779	0.00142545	286	0.0002585	CLIP1
ENSG00000123610	0.00142581	162	1.883e-06	TNFAIP6
ENSG00000204642	0.00142889	647	1.923e-08	HLA-F
ENSG00000110092	0.00143137	82	2.136e-05	CCND1
ENSG00000004776	0.00143309	127	5.427e-05	HSPB6
ENSG00000111790	0.00143984	146	3.016e-07	FGFR1OP2
ENSG00000181192	0.00145429	305	3.551e-05	DHTKD1
ENSG00000147509	0.00148816	88	0.0005266	RGS20
ENSG00000204120	0.00148977	388	0.0004476	GIGYF2
ENSG00000181873	0.00149238	54	9.52e-05	IBA57
ENSG00000250719	0.00149451	54	2.489e-05	AL672043.1
ENSG00000115993	0.00149924	158	2.943e-06	TRAK2
ENSG00000167799	0.00150076	138	7.969e-07	NUDT8
ENSG00000239857	0.00150698	207	3.843e-05	GET4
ENSG00000171126	0.00150932	227	6.547e-05	KCNG3
ENSG00000204713	0.0015131	182	1.511e-05	TRIM27
ENSG00000124610	0.00152713	86	4.843e-05	HIST1H1A
ENSG00000110911	0.00152885	274	9.927e-05	SLC11A2
ENSG00000283516	0.00152944	136	5.083e-05	AC022167.5
ENSG00000187902	0.00153097	94	0.0002058	SHISA7
ENSG00000126775	0.00153624	252	0.0003118	ATG14
ENSG00000159592	0.00153804	184	0.000157	GPBP1L1
ENSG00000168175	0.00153894	113	9.29e-06	MAPK1IP1L
ENSG00000129474	0.00153928	67	0.0003075	AJUBA
ENSG00000217930	0.00153932	87	0.0001261	PAM16
ENSG00000111641	0.00154242	82	0.0006718	NOP2
ENSG00000178467	0.0015478	29	6.43e-05	P4HTM
ENSG00000249209	0.00156201	526	0.0002416	AP000311.1
ENSG00000198835	0.00156482	30	0.0003823	GJC2
ENSG00000204856	0.0015662	69	0.0005251	FAM216A
ENSG00000116586	0.00157032	38	0.0001137	LAMTOR2
ENSG00000215148	0.00157127	72	0.002967	PRSS41
ENSG00000035141	0.00157934	110	0.0007847	FAM136A
ENSG00000057608	0.00158307	254	0.0001545	GDI2
ENSG00000175166	0.00158539	71	0.0001446	PSMD2
ENSG00000163884	0.00160797	139	0.0008201	KLF15
ENSG00000148090	0.00160969	309	0.00063	AUH
ENSG00000245680	0.00161249	96	0.0009798	ZNF585B
ENSG00000163946	0.00161309	260	0.0004004	FAM208A
ENSG00000066739	0.00161767	218	0.0006473	ATG2B
ENSG00000185958	0.00162517	136	0.0001894	FAM186A
ENSG00000124935	0.00163499	102	4.554e-05	SCGB1D2
ENSG00000233954	0.00163795	182	6.221e-05	UQCRHL
ENSG00000182600	0.00164321	149	0.001172	SNORC
ENSG00000165105	0.0016433	145	0.0004263	RASEF
ENSG00000204520	0.00165184	1006	3.063e-08	MICA
ENSG00000173227	0.00165305	65	0.0001325	SYT12
ENSG00000134440	0.0016605	202	6.199e-06	NARS
ENSG00000203852	0.00166206	12	0.0008385	HIST2H3A
ENSG00000124568	0.00166249	232	9.386e-05	SLC17A1
ENSG00000172590	0.00166254	184	1.549e-08	MRPL52
ENSG00000143228	0.00166899	455	9.026e-05	NUF2
ENSG00000126787	0.00167191	143	0.0001621	DLGAP5
ENSG00000172845	0.00169092	211	0.000447	SP3
ENSG00000066136	0.00169439	214	3.506e-05	NFYC
ENSG00000143369	0.00169624	138	2.457e-05	ECM1
ENSG00000198502	0.00171216	754	5.71e-06	HLA-DRB5
ENSG00000167323	0.00171877	527	0.0001192	STIM1
ENSG00000143434	0.00172454	75	0.0001381	SEMA6C
ENSG00000062038	0.00172804	301	8.672e-06	CDH3
ENSG00000047410	0.00173544	189	0.0009802	TPR
ENSG00000204227	0.00173782	85	3.765e-06	RING1
ENSG00000166510	0.00173822	235	0.0002675	CCDC68
ENSG00000166278	0.00174216	153	4.632e-06	C2
ENSG00000168140	0.00175157	83	0.0001261	VASN
ENSG00000150867	0.00176607	454	3.832e-05	PIP4K2A
ENSG00000137824	0.00176765	94	9.218e-08	RMDN3
ENSG00000261150	0.00177553	114	1.997e-05	EPPK1
ENSG00000082146	0.00177606	172	2.943e-06	STRADB
ENSG00000134780	0.00177653	190	0.0001318	DAGLA
ENSG00000197982	0.00178012	75	0.0003844	C1orf122
ENSG00000163877	0.00179723	135	0.0001033	SNIP1
ENSG00000184378	0.00180435	47	4.965e-06	ACTRT3
ENSG00000129009	0.00180774	82	0.0009397	ISLR
ENSG00000143816	0.00180904	208	0.0001616	WNT9A
ENSG00000114861	0.00181588	1019	2.497e-06	FOXP1
ENSG00000108021	0.00181635	262	2.312e-06	FAM208B
ENSG00000248871	0.00181645	157	6.87e-06	TNFSF12-TNFSF13
ENSG00000188315	0.00181946	54	0.0002178	C3orf62
ENSG00000145819	0.00182471	710	8.388e-05	ARHGAP26
ENSG00000117472	0.00182543	61	2.489e-05	TSPAN1
ENSG00000163848	0.00183328	315	0.0001336	ZNF148
ENSG00000159164	0.0018336	85	0.0002462	SV2A
ENSG00000171827	0.00183608	79	0.0008946	ZNF570
ENSG00000204348	0.00183782	62	4.632e-06	DXO
ENSG00000178796	0.00184377	101	2.359e-05	RIIAD1
ENSG00000143774	0.0018647	21	0.0003823	GUK1
ENSG00000165660	0.00187374	73	0.0002275	ABRAXAS2
ENSG00000145833	0.00188111	69	4.627e-05	DDX46
ENSG00000214511	0.00188243	205	0.0004004	HIGD1C
ENSG00000129484	0.00189526	148	0.0002662	PARP2
ENSG00000115457	0.00189559	88	0.000348	IGFBP2
ENSG00000181222	0.00190056	235	5.125e-06	POLR2A
ENSG00000058729	0.00190344	167	0.0007066	RIOK2
ENSG00000172818	0.00190413	140	0.0002777	OVOL1
ENSG00000080854	0.00190496	227	5.41e-05	IGSF9B
ENSG00000121853	0.00190795	125	4.981e-05	GHSR
ENSG00000174332	0.001909	522	0.0008344	GLIS1
ENSG00000170523	0.00191353	202	0.0004957	KRT83
ENSG00000239697	0.00191572	156	6.87e-06	TNFSF12
ENSG00000100744	0.0019192	105	0.0009867	GSKIP
ENSG00000125686	0.00192692	141	0.0009395	MED1
ENSG00000140506	0.00192778	71	0.0006797	LMAN1L
ENSG00000196437	0.00193326	110	0.0007197	ZNF569
ENSG00000100325	0.00193433	152	0.0002671	ASCC2
ENSG00000183153	0.00194295	25	0.0003061	GJD3
ENSG00000137100	0.00194379	78	0.0003436	DCTN3
ENSG00000064999	0.00194391	392	1.597e-08	ANKS1A
ENSG00000112763	0.00194419	165	0.0003191	BTN2A1
ENSG00000188283	0.00194728	95	0.001343	ZNF383
ENSG00000143337	0.00194851	177	1.563e-05	TOR1AIP1
ENSG00000114302	0.0019494	92	8.02e-05	PRKAR2A
ENSG00000109846	0.00195785	63	0.0005816	CRYAB
ENSG00000137868	0.00195914	139	0.0005166	STRA6
ENSG00000170276	0.00196316	48	0.000769	HSPB2
ENSG00000147955	0.00196458	58	0.0003409	SIGMAR1
ENSG00000185432	0.00196646	150	0.0005801	METTL7A
ENSG00000100249	0.0019669	115	0.0009388	C22orf31
ENSG00000159588	0.00197249	85	0.000157	CCDC17
ENSG00000100979	0.00198035	101	0.000101	PLTP
ENSG00000272196	0.00198185	11	0.0009848	HIST2H2AA4
ENSG00000166825	0.00202142	242	0.000237	ANPEP
ENSG00000101306	0.00203039	110	0.0003799	MYLK2
ENSG00000008256	0.00203217	183	9.733e-05	CYTH3
ENSG00000196449	0.00203261	80	0.0002227	YRDC
ENSG00000174844	0.00203305	607	1.868e-05	DNAH12
ENSG00000105576	0.00203774	15	0.0006451	TNPO2
ENSG00000143882	0.00205806	381	8.67e-10	ATP6V1C2
ENSG00000105672	0.00205862	98	1.891e-05	ETV2
ENSG00000136327	0.00206548	152	1.737e-07	NKX2-8
ENSG00000105737	0.00206836	46	1.038e-05	GRIK5
ENSG00000196510	0.00207052	83	0.0007087	ANAPC7
ENSG00000159409	0.00207557	87	2.359e-05	CELF3
ENSG00000100678	0.00208426	601	2.812e-08	SLC8A3
ENSG00000149262	0.0020871	378	0.0001055	INTS4
ENSG00000167258	0.0020887	234	0.0008768	CDK12
ENSG00000204149	0.00209748	93	5.231e-05	AGAP6
ENSG00000112699	0.0021043	1251	2.758e-07	GMDS
ENSG00000140939	0.00210756	19	3.823e-05	NOL3
ENSG00000011465	0.00211442	51	0.0006414	DCN
ENSG00000096654	0.00211517	178	8.735e-05	ZNF184
ENSG00000164494	0.00211561	635	9.81e-05	PDSS2
ENSG00000184014	0.00211826	343	0.0004291	DENND5A
ENSG00000111231	0.00213866	74	0.0005615	GPN3
ENSG00000185909	0.00213929	55	0.0001173	KLHDC8B
ENSG00000167118	0.0021412	59	0.0001754	URM1
ENSG00000105705	0.00214162	144	0.0002426	SUGP1
ENSG00000159212	0.00214513	160	3.659e-05	CLIC6
ENSG00000122756	0.00215545	157	0.0001102	CNTFR
ENSG00000169992	0.00216584	114	1.016e-05	NLGN2
ENSG00000285708	0.00217198	1418	2.497e-06	AC097634.4
ENSG00000214435	0.00217384	191	4.418e-05	AS3MT
ENSG00000140835	0.00217478	87	0.0008035	CHST4
ENSG00000226979	0.00219158	120	1.432e-06	LTA
ENSG00000154305	0.00219255	157	0.0003013	MIA3
ENSG00000164023	0.00220014	196	0.0001583	SGMS2
ENSG00000074054	0.00220084	470	0.0005934	CLASP1
ENSG00000171757	0.0022067	75	4.965e-06	LRRC34
ENSG00000171316	0.00220844	327	0.0001965	CHD7
ENSG00000174282	0.00221174	184	5.653e-06	ZBTB4
ENSG00000123352	0.00225196	164	8.643e-05	SPATS2
ENSG00000103653	0.00225435	81	0.0006797	CSK
ENSG00000162032	0.00226115	345	0.0001577	SPSB3
ENSG00000231925	0.00227772	75	2.913e-05	TAPBP
ENSG00000186529	0.00228608	462	8.281e-05	CYP4F3
ENSG00000112514	0.00229283	67	9.679e-05	CUTA
ENSG00000278705	0.00229334	97	4e-05	HIST1H4B
ENSG00000213996	0.00230391	92	0.0008508	TM6SF2
ENSG00000213578	0.00230443	62	0.0006797	CPLX3
ENSG00000176387	0.0023054	23	3.231e-05	HSD11B2
ENSG00000059122	0.00230882	376	0.0005546	FLYWCH1
ENSG00000187555	0.00233546	259	5.083e-05	USP7
ENSG00000058063	0.00235298	300	0.0001503	ATP11B
ENSG00000236104	0.00236165	60	2.913e-05	ZBTB22
ENSG00000174804	0.00236218	126	0.0006835	FZD4
ENSG00000167619	0.00236739	46	0.0003454	TMEM145
ENSG00000154930	0.00237258	220	0.0002796	ACSS1
ENSG00000134013	0.0023794	697	7.134e-07	LOXL2
ENSG00000259753	0.00239271	389	0.0002103	AC068234.1
ENSG00000166971	0.00240061	114	0.0009052	AKTIP
ENSG00000130669	0.00240466	265	0.0006211	PAK4
ENSG00000140443	0.00240604	634	0.000113	IGF1R
ENSG00000177875	0.00241085	208	1.387e-06	CCDC184
ENSG00000100711	0.00241209	107	0.0003392	ZFYVE21
ENSG00000181666	0.00241304	108	0.002628	HKR1
ENSG00000167797	0.00241862	21	0.0004388	CDK2AP2
ENSG00000143368	0.00242008	70	0.0002462	SF3B4
ENSG00000110697	0.00242538	29	9.965e-07	PITPNM1
ENSG00000166181	0.00242643	112	0.0008946	API5
ENSG00000261611	0.00244154	157	0.0002258	AC010547.4
ENSG00000110514	0.00245714	177	0.0001067	MADD
ENSG00000170234	0.00245889	151	0.0005446	PWWP2A
ENSG00000138640	0.00245937	1085	5.149e-06	FAM13A
ENSG00000262180	0.00246853	74	0.0008266	OCLM
ENSG00000142552	0.00247099	160	1.412e-05	RCN3
ENSG00000170442	0.00248571	356	0.0004957	KRT86
ENSG00000172046	0.00249588	35	7.567e-05	USP19
ENSG00000126461	0.00249756	68	5.495e-05	SCAF1
ENSG00000108306	0.0024991	298	0.0009762	FBXL20
ENSG00000143458	0.00249932	139	2.032e-05	GABPB2
ENSG00000182149	0.00250293	252	4.382e-05	IST1
ENSG00000180008	0.00251684	93	7.508e-06	SOCS4
ENSG00000227345	0.00252333	126	0.0001034	PARG
ENSG00000285064	0.00252703	86	2.913e-05	AL662820.1
ENSG00000140474	0.00252705	60	0.0006797	ULK3
ENSG00000204209	0.00253303	68	2.913e-05	DAXX
ENSG00000136122	0.00253778	91	3.946e-05	BORA
ENSG00000090316	0.0025388	266	0.0001098	MAEA
ENSG00000173327	0.00254859	77	0.0002469	MAP3K11
ENSG00000064115	0.00256118	223	3.016e-07	TM7SF3
ENSG00000187664	0.00257592	85	0.0008508	HAPLN4
ENSG00000203811	0.0025788	14	0.001879	HIST2H3C
ENSG00000121053	0.00260434	113	5.157e-05	EPX
ENSG00000096996	0.00261317	293	3.173e-05	IL12RB1
ENSG00000183598	0.00262244	38	0.001808	HIST2H3D
ENSG00000054598	0.00263365	133	0.0001365	FOXC1
ENSG00000178966	0.00263765	94	0.0007705	RMI1
ENSG00000139330	0.00264887	115	0.002387	KERA
ENSG00000101413	0.00265323	191	0.001522	RPRD1B
ENSG00000198829	0.00265822	126	2.037e-05	SUCNR1
ENSG00000125457	0.00268379	120	0.0004188	MIF4GD
ENSG00000187210	0.00268472	702	1.234e-05	GCNT1
ENSG00000164967	0.00268591	75	0.0003436	RPP25L
ENSG00000224531	0.00268964	221	3.798e-07	SMIM13
ENSG00000142611	0.00268995	1161	7.759e-05	PRDM16
ENSG00000213930	0.00269613	91	0.0003409	GALT
ENSG00000137269	0.0027026	406	0.0009285	LRRC1
ENSG00000117013	0.00271509	274	5.367e-05	KCNQ4
ENSG00000128655	0.00272399	1472	0.0005764	PDE11A
ENSG00000143977	0.00272816	111	0.001166	SNRPG
ENSG00000120158	0.00272979	400	6.603e-05	RCL1
ENSG00000111229	0.00272995	75	0.0006433	ARPC3
ENSG00000165119	0.00273266	68	0.0007698	HNRNPK
ENSG00000189164	0.00273402	74	0.001521	ZNF527
ENSG00000188368	0.00273709	36	0.0003454	PRR19
ENSG00000136811	0.00275323	114	0.0004245	ODF2
ENSG00000175356	0.00275456	335	0.0005188	SCUBE2
ENSG00000080802	0.00275546	283	0.0005381	CNOT4
ENSG00000112655	0.00278088	153	0.001197	PTK7
ENSG00000164451	0.00279304	138	0.0001359	CALHM4
ENSG00000169429	0.00279577	107	0.001932	CXCL8
ENSG00000010295	0.00280127	111	0.0006718	IFFO1
ENSG00000284741	0.00281533	1523	0.0005764	PDE11A
ENSG00000167800	0.00282672	145	1.045e-05	TBX10
ENSG00000283758	0.00283164	83	4.178e-05	PMIS2
ENSG00000261371	0.00283222	97	7.085e-05	PECAM1
ENSG00000150337	0.00283666	46	0.001808	FCGR1A
ENSG00000203814	0.00284224	48	0.001808	HIST2H2BF
ENSG00000119185	0.00284448	119	0.0008925	ITGB1BP1
ENSG00000090339	0.00286294	125	0.002364	ICAM1
ENSG00000135686	0.00287971	200	0.0001443	KLHL36
ENSG00000109705	0.00289817	102	0.001085	NKX3-2
ENSG00000183760	0.0029068	270	0.0002933	ACP7
ENSG00000114770	0.00290965	390	0.0002072	ABCC5
ENSG00000123144	0.00291356	11	0.002979	TRIR
ENSG00000164405	0.00291931	97	0.001134	UQCRQ
ENSG00000130762	0.0029369	163	7.759e-05	ARHGEF16
ENSG00000135709	0.00294166	487	5.36e-06	KIAA0513
ENSG00000278272	0.00294222	102	3.686e-05	HIST1H3C
ENSG00000165617	0.00294251	126	0.0003542	DACT1
ENSG00000103355	0.00294294	65	0.005688	PRSS33
ENSG00000255423	0.00294486	118	0.0001248	EBLN2
ENSG00000183011	0.00295196	76	2.092e-08	NAA38
ENSG00000140632	0.0029541	242	8.754e-05	GLYR1
ENSG00000270882	0.00297301	21	0.001808	HIST2H4A
ENSG00000117758	0.00298088	4	0.00229	STX12
ENSG00000164404	0.0029851	101	0.001118	GDF9
ENSG00000258728	0.00299217	95	0.0003409	AL162231.3
ENSG00000111642	0.00300432	103	0.0004751	CHD4
ENSG00000254445	0.00300471	55	0.0005816	HSPB2-C11orf52
ENSG00000169174	0.00301011	229	5.451e-05	PCSK9
ENSG00000205143	0.00302402	71	0.0004464	ARID3C
ENSG00000186493	0.00302606	185	5.921e-05	C5orf38
ENSG00000121892	0.00303433	454	0.000189	PDS5A
ENSG00000231068	0.00303999	243	0.001273	KRTAP21-3
ENSG00000011590	0.00304005	128	0.0001641	ZBTB32
ENSG00000130294	0.00306086	306	0.0002262	KIF1A
ENSG00000177710	0.003093	125	5.285e-06	SLC35G5
ENSG00000140678	0.00310023	145	0.001468	ITGAX
ENSG00000132780	0.00310235	109	0.000157	NASP
ENSG00000278463	0.00310249	104	4e-05	HIST1H2AB
ENSG00000140986	0.00310455	205	0.0001202	RPL3L
ENSG00000108591	0.00310772	114	0.0002533	DRG2
ENSG00000184302	0.00311121	85	0.0001576	SIX6
ENSG00000171634	0.00312017	295	0.0003879	BPTF
ENSG00000110723	0.00312533	253	1.022e-05	EXPH5
ENSG00000100802	0.00312892	81	0.0002651	C14orf93
ENSG00000010256	0.00314054	23	8.08e-06	UQCRC1
ENSG00000079462	0.00314166	39	0.001565	PAFAH1B3
ENSG00000114209	0.00315111	109	0.001792	PDCD10
ENSG00000100726	0.00315516	267	0.0002302	TELO2
ENSG00000188786	0.00316077	129	0.0004225	MTF1
ENSG00000105327	0.00316904	71	8.693e-05	BBC3
ENSG00000139624	0.00318446	124	0.0002614	CERS5
ENSG00000084463	0.00318942	143	0.000136	WBP11
ENSG00000169604	0.00319321	583	1.378e-05	ANTXR1
ENSG00000159263	0.00319539	192	4.251e-06	SIM2
ENSG00000134697	0.00320063	135	8.598e-05	GNL2
ENSG00000077984	0.00320429	283	5.596e-05	CST7
ENSG00000276410	0.00320546	99	3.686e-05	HIST1H2BB
ENSG00000014914	0.0032208	74	0.0002462	MTMR11
ENSG00000215271	0.0032421	154	0.000255	HOMEZ
ENSG00000197674	0.00324799	183	0.0001222	OR51C1P
ENSG00000143624	0.00324819	115	1.606e-12	INTS3
ENSG00000103351	0.00325261	138	0.0005808	CLUAP1
ENSG00000206560	0.00327654	437	0.0005968	ANKRD28
ENSG00000140497	0.00327679	87	0.0006797	SCAMP2
ENSG00000163050	0.00328426	308	0.001822	COQ8A
ENSG00000263001	0.00328497	98	0.001514	GTF2I
ENSG00000128283	0.0032948	139	0.0008163	CDC42EP1
ENSG00000157933	0.00329938	307	0.001027	SKI
ENSG00000124702	0.00331829	57	0.0003052	KLHDC3
ENSG00000163879	0.00331836	112	0.0001033	DNALI1
ENSG00000119689	0.00332706	144	0.0001798	DLST
ENSG00000265491	0.00333394	94	0.0002181	RNF115
ENSG00000261115	0.00333475	708	0.0001104	TMEM178B
ENSG00000120832	0.00333887	82	0.0001461	MTERF2
ENSG00000188581	0.00334937	157	0.0004721	KRTAP1-1
ENSG00000274267	0.003353	103	4e-05	HIST1H3B
ENSG00000092621	0.00336714	253	0.0009991	PHGDH
ENSG00000106804	0.00336982	286	0.0002068	C5
ENSG00000212725	0.00337104	151	0.0004721	KRTAP2-1
ENSG00000170561	0.00337937	186	6.272e-05	IRX2
ENSG00000277481	0.00337964	376	4.382e-05	PKD1L3
ENSG00000070019	0.0033813	129	0.0001314	GUCY2C
ENSG00000126001	0.00339809	138	9.784e-07	CEP250
ENSG00000066405	0.0034034	146	0.0002435	CLDN18
ENSG00000162378	0.00340491	213	1.353e-05	ZYG11B
ENSG00000121895	0.00341166	385	0.0006465	TMEM156
ENSG00000125445	0.0034138	111	0.0004188	MRPS7
ENSG00000069011	0.00342914	121	0.0002173	PITX1
ENSG00000153157	0.00343264	311	0.0001565	SYCP2L
ENSG00000142949	0.00343285	311	0.0001981	PTPRF
ENSG00000005381	0.00343934	99	0.0002421	MPO
ENSG00000140505	0.00344324	68	0.0009741	CYP1A2
ENSG00000151148	0.00345672	300	4.865e-06	UBE3B
ENSG00000005243	0.00346435	117	4.904e-05	COPZ2
ENSG00000243943	0.00347255	107	5.354e-05	ZNF512
ENSG00000019485	0.00347857	324	7.902e-05	PRDM11
ENSG00000099769	0.00348231	334	0.0002148	IGFALS
ENSG00000103363	0.00348809	70	0.005688	ELOB
ENSG00000136573	0.00350364	393	7.785e-05	BLK
ENSG00000124733	0.0035177	60	0.0003052	MEA1
ENSG00000177352	0.00354482	50	0.0001173	CCDC71
ENSG00000042445	0.00354667	112	0.0001735	RETSAT
ENSG00000125149	0.00354711	20	3.823e-05	C16orf70
ENSG00000180044	0.00355333	63	0.001324	C3orf80
ENSG00000143498	0.00355699	200	0.0003013	TAF1A
ENSG00000159228	0.0035611	150	0.000455	CBR1
ENSG00000173868	0.00356399	101	1.497e-11	PHOSPHO1
ENSG00000102871	0.00359595	14	3.823e-05	TRADD
ENSG00000101446	0.00360209	98	0.0003733	SPINT3
ENSG00000084444	0.00360221	177	0.001507	FAM234B
ENSG00000163320	0.00361035	283	0.002096	CGGBP1
ENSG00000173598	0.00362564	133	0.0008469	NUDT4
ENSG00000179021	0.00364151	126	0.002096	C3orf38
ENSG00000172478	0.00364284	290	5.022e-05	MAB21L4
ENSG00000115474	0.00364362	102	0.001484	KCNJ13
ENSG00000159720	0.00364495	30	3.231e-05	ATP6V0D1
ENSG00000163681	0.00364671	252	0.0004443	SLMAP
ENSG00000134198	0.00364676	260	0.0001624	TSPAN2
ENSG00000266094	0.00365098	262	7.173e-05	RASSF5
ENSG00000273513	0.0036544	5	0.001289	TBC1D3K
ENSG00000183914	0.00365895	253	1.078e-07	DNAH2
ENSG00000143374	0.00366825	175	4.475e-05	TARS2
ENSG00000132740	0.00366972	211	0.0001003	IGHMBP2
ENSG00000143376	0.00369331	152	2.359e-05	SNX27
ENSG00000166831	0.00370419	112	0.001375	RBPMS2
ENSG00000203812	0.00370522	9	0.002193	HIST2H2AA3
ENSG00000155256	0.00372058	138	2.455e-05	ZFYVE27
ENSG00000143367	0.00372402	142	9.887e-06	TUFT1
ENSG00000198208	0.00372702	143	0.0001798	RPS6KL1
ENSG00000114771	0.00372903	238	1.944e-05	AADAC
ENSG00000119771	0.00372957	910	0.002009	KLHL29
ENSG00000214050	0.00374082	302	6.582e-05	FBXO16
ENSG00000243543	0.0037492	158	0.0003733	WFDC6
ENSG00000149300	0.00375608	50	0.0005816	C11orf52
ENSG00000102882	0.00375649	50	0.001003	MAPK3
ENSG00000277865	0.00376992	2	0.006222	GOLGA6L22
ENSG00000183579	0.00377147	279	0.0009388	ZNRF3
ENSG00000269858	0.00379316	129	0.0002483	EGLN2
ENSG00000165219	0.00380394	169	0.0006914	GAPVD1
ENSG00000189057	0.00380612	83	0.0003711	FAM111B
ENSG00000179008	0.00380704	289	0.0001576	C14orf39
ENSG00000175105	0.00381322	263	0.002096	ZNF654
ENSG00000122085	0.00381399	205	8.578e-06	MTERF4
ENSG00000125744	0.00382013	152	0.0002976	RTN2
ENSG00000083123	0.00383741	711	6.075e-05	BCKDHB
ENSG00000137070	0.00384276	99	0.0003409	IL11RA
ENSG00000180376	0.00386087	261	0.000492	CCDC66
ENSG00000100625	0.00387274	44	0.001807	SIX4
ENSG00000070961	0.00387953	140	2.061e-11	ATP2B1
ENSG00000185917	0.00388074	259	0.000455	SETD4
ENSG00000205426	0.00391581	189	0.0004957	KRT81
ENSG00000180357	0.00392458	266	0.0005728	ZNF609
ENSG00000221843	0.00392466	123	0.0001225	C2orf16
ENSG00000186918	0.00392689	168	6.582e-05	ZNF395
ENSG00000136436	0.0039297	108	9.24e-06	CALCOCO2
ENSG00000100258	0.00395071	115	0.0006282	LMF2
ENSG00000076108	0.00396052	68	0.001257	BAZ2A
ENSG00000171421	0.00396593	163	0.0002095	MRPL36
ENSG00000101000	0.00396772	156	1.834e-05	PROCR
ENSG00000063241	0.00397548	100	0.0002058	ISOC2
ENSG00000102753	0.00397885	320	0.000397	KPNA3
ENSG00000250799	0.00398723	142	3.493e-05	PRODH2
ENSG00000182472	0.00398763	316	0.0001615	CAPN12
ENSG00000087884	0.00399203	267	0.0001055	AAMDC
ENSG00000179593	0.00399592	145	1.756e-10	ALOX15B
ENSG00000170893	0.00402114	143	0.0005902	TRH
ENSG00000101448	0.00402614	200	0.0003733	EPPIN
ENSG00000101474	0.00402835	300	5.596e-05	APMAP
ENSG00000177479	0.00404311	77	0.0001131	ARIH2
ENSG00000249139	0.00404384	208	0.0003733	EPPIN-WFDC6
ENSG00000102984	0.00405953	146	0.0002007	ZNF821
ENSG00000105371	0.00406245	108	0.002364	ICAM4
ENSG00000118193	0.00406755	291	1.645e-05	KIF14
ENSG00000178033	0.00409519	133	0.0009593	CALHM5
ENSG00000035928	0.00410598	174	0.001029	RFC1
ENSG00000167578	0.0041098	129	0.0002483	RAB4B
ENSG00000187186	0.00412021	89	0.0003409	AL162231.1
ENSG00000145860	0.00412282	180	0.0002488	RNF145
ENSG00000158901	0.00412901	319	0.0001988	WFDC8
ENSG00000070614	0.00413506	146	0.0003452	NDST1
ENSG00000137171	0.0041359	68	0.0008124	KLC4
ENSG00000117682	0.00413878	114	0.0001243	DHDDS
ENSG00000189431	0.00416069	150	0.0002718	RASSF10
ENSG00000104870	0.00416933	176	0.0007471	FCGRT
ENSG00000148842	0.00417828	438	0.0005365	CNNM2
ENSG00000103426	0.00419211	166	0.0001261	CORO7-PAM16
ENSG00000215529	0.00419515	294	0.0003461	EFCAB8
ENSG00000118898	0.00420876	472	1.53e-05	PPL
ENSG00000167123	0.00421967	123	0.0001754	CERCAM
ENSG00000106346	0.00422216	142	9.733e-05	USP42
ENSG00000075884	0.0042278	1291	8.136e-05	ARHGAP15
ENSG00000268975	0.00424319	137	0.0002483	MIA-RAB4B
ENSG00000080293	0.00425454	253	0.0007732	SCTR
ENSG00000113262	0.00425503	208	0.0008339	GRM6
ENSG00000095059	0.00427022	29	0.0006451	DHPS
ENSG00000146109	0.00427911	141	3.58e-05	ABT1
ENSG00000196372	0.00427954	286	2.312e-06	ASB13
ENSG00000129566	0.0042808	287	0.0002662	TEP1
ENSG00000198276	0.00428488	149	0.0002904	UCKL1
ENSG00000172482	0.00430834	301	5.022e-05	AGXT
ENSG00000163515	0.00433665	154	0.0002176	RETNLB
ENSG00000138600	0.00433762	254	0.0002767	SPPL2A
ENSG00000011426	0.00435043	230	0.0001207	ANLN
ENSG00000171570	0.00435138	159	0.0002483	RAB4B-EGLN2
ENSG00000149295	0.00436739	250	0.0009251	DRD2
ENSG00000213672	0.00437917	68	7.78e-05	NCKIPSD
ENSG00000005175	0.00438074	207	0.0003625	RPAP3
ENSG00000178718	0.00438134	87	0.001663	RPP25
ENSG00000135722	0.00438649	16	3.823e-05	FBXL8
ENSG00000044090	0.0043887	57	0.0008124	CUL7
ENSG00000136574	0.00439938	386	0.0001598	GATA4
ENSG00000186204	0.00441488	564	0.0001312	CYP4F12
ENSG00000214518	0.00442763	148	0.0004721	KRTAP2-2
ENSG00000108352	0.00443565	56	0.0002361	RAPGEFL1
ENSG00000082269	0.00443839	340	0.000485	FAM135A
ENSG00000127152	0.00444075	280	0.0004604	BCL11B
ENSG00000188620	0.00444235	91	0.0004107	HMX3
ENSG00000124939	0.00444259	130	1.771e-05	SCGB2A1
ENSG00000213927	0.00444621	89	0.0003409	CCL27
ENSG00000184574	0.00447442	57	0.0004751	LPAR5
ENSG00000159714	0.00449719	30	3.231e-05	ZDHHC1
ENSG00000163605	0.00452568	360	0.0001248	PPP4R2
ENSG00000112031	0.00453164	169	0.000459	MTRF1L
ENSG00000158517	0.00453582	15	0.002875	NCF1
ENSG00000198920	0.00453714	289	0.0002951	KIAA0753
ENSG00000109919	0.00454201	68	1.817e-06	MTCH2
ENSG00000196123	0.00454518	21	0.0001658	KIAA0895L
ENSG00000177693	0.00455054	6	0.00401	OR4F4
ENSG00000172199	0.00456743	180	0.0009906	OR8U1
ENSG00000130287	0.00457082	114	0.0008508	NCAN
ENSG00000137161	0.0045732	107	0.0003529	CNPY3
ENSG00000183765	0.00459794	148	0.0002047	CHEK2
ENSG00000169905	0.00462305	166	0.0001383	TOR1AIP2
ENSG00000112029	0.0046631	211	0.0004692	FBXO5
ENSG00000007545	0.00468266	157	0.0004342	CRAMP1
ENSG00000052841	0.0046851	274	0.0008961	TTC17
ENSG00000156162	0.00468922	296	7.707e-05	DPY19L4
ENSG00000251247	0.00469539	194	5.253e-05	ZNF345
ENSG00000130939	0.00470265	127	0.0002403	UBE4B
ENSG00000112715	0.00470355	131	2.39e-06	VEGFA
ENSG00000103671	0.00471603	111	0.0005822	TRIP4
ENSG00000166793	0.0047197	65	4.017e-05	YPEL4
ENSG00000138592	0.00472216	281	5.107e-05	USP8
ENSG00000139329	0.00473109	90	0.001432	LUM
ENSG00000020256	0.00473935	621	0.000484	ZFP64
ENSG00000213889	0.00474188	154	0.0002976	PPM1N
ENSG00000174950	0.00474793	53	2.275e-05	CD164L2
ENSG00000221914	0.00475476	167	1.589e-06	PPP2R2A
ENSG00000140564	0.00475479	118	0.0002972	FURIN
ENSG00000145494	0.004759	190	0.0002095	NDUFS6
ENSG00000186665	0.00476383	65	0.0008321	C17orf58
ENSG00000169241	0.00477425	98	1.297e-07	SLC50A1
ENSG00000259431	0.00477528	38	0.0003998	THTPA
ENSG00000110958	0.00478852	86	0.001419	PTGES3
ENSG00000124541	0.00479594	60	0.0003052	RRP36
ENSG00000083782	0.00479971	156	0.002387	EPYC
ENSG00000126602	0.00481219	197	0.0004622	TRAP1
ENSG00000197324	0.00485341	103	0.0001744	LRP10
ENSG00000146216	0.00485914	164	0.0003563	TTBK1
ENSG00000178974	0.00486927	290	0.0001355	FBXO34
ENSG00000149131	0.00487057	114	4.017e-05	SERPING1
ENSG00000272162	0.00488645	398	0.0001565	AL024498.2
ENSG00000006740	0.00489873	808	0.0008347	ARHGAP44
ENSG00000135373	0.00489937	193	0.0008081	EHF
ENSG00000140396	0.00491506	451	0.0001236	NCOA2
ENSG00000137880	0.00491535	54	2.816e-07	GCHFR
ENSG00000112651	0.00492593	44	0.0008124	MRPL2
ENSG00000176871	0.00492809	180	1.235e-05	WSB2
ENSG00000174948	0.00492917	264	6.808e-05	GPR149
ENSG00000204899	0.00493035	111	8.31e-05	MZT1
ENSG00000179256	0.00493394	108	0.000136	SMCO3
ENSG00000110955	0.0049445	52	0.001257	ATP5F1B
ENSG00000196498	0.00497236	677	0.0001774	NCOR2
ENSG00000170369	0.00497245	290	0.0005644	CST2
ENSG00000079385	0.00498182	70	0.0009326	CEACAM1
ENSG00000150433	0.00501999	225	0.0007749	TMEM218
ENSG00000105989	0.00502892	184	0.0001607	WNT2
ENSG00000284989	0.00503674	564	1.124e-05	AL451062.3
ENSG00000162402	0.00504163	278	5.451e-05	USP24
ENSG00000120756	0.00505269	266	1.446e-05	PLS1
ENSG00000040275	0.00506965	91	0.001978	SPDL1
ENSG00000167978	0.00507676	83	0.005688	SRRM2
ENSG00000164406	0.00508809	88	0.001134	LEAP2
ENSG00000169504	0.00510049	178	0.001036	CLIC4
ENSG00000179044	0.00510599	22	0.0001658	EXOC3L1
ENSG00000100330	0.00510905	330	7.726e-05	MTMR3
ENSG00000206104	0.00511183	81	0.004564	KRTAP20-3
ENSG00000102886	0.00512489	47	0.001003	GDPD3
ENSG00000185499	0.00513343	52	8.173e-05	MUC1
ENSG00000197953	0.00513597	266	0.001823	AADACL2
ENSG00000151690	0.00514023	314	0.0002523	MFSD6
ENSG00000142867	0.00518026	142	0.001566	BCL10
ENSG00000142765	0.00518142	69	1.793e-05	SYTL1
ENSG00000275385	0.0051866	126	0.0005012	CCL18
ENSG00000157212	0.0052001	175	0.001759	PAXIP1
ENSG00000066926	0.00520797	205	0.001615	FECH
ENSG00000148841	0.00521357	68	0.0008273	ITPRIP
ENSG00000182224	0.00523012	65	2.092e-08	CYB5D1
ENSG00000174840	0.00523306	118	0.0003336	PDE12
ENSG00000126777	0.00523727	494	0.001492	KTN1
ENSG00000150051	0.00524404	243	0.0001423	MKX
ENSG00000205307	0.0052518	47	0.002524	SAP25
ENSG00000189377	0.00526102	36	0.002385	CXCL17
ENSG00000008394	0.00526511	473	0.0001011	MGST1
ENSG00000174527	0.00527674	495	1.139e-05	MYO1H
ENSG00000118292	0.00527996	94	0.0007892	C1orf54
ENSG00000129235	0.00528755	168	0.0002951	TXNDC17
ENSG00000168374	0.00529399	153	0.000279	ARF4
ENSG00000179772	0.00530475	101	0.000486	FOXS1
ENSG00000111832	0.00531149	121	0.0001359	RWDD1
ENSG00000100604	0.00531173	180	4.927e-05	CHGA
ENSG00000255192	0.00533566	106	0.0008803	NANOGP8
ENSG00000025770	0.00533603	168	0.0006282	NCAPH2
ENSG00000171174	0.00533632	158	7.571e-05	RBKS
ENSG00000224470	0.00534344	151	0.0002007	ATXN1L
ENSG00000105219	0.00534417	59	7.628e-05	CNTD2
ENSG00000126267	0.00534912	146	1.891e-05	COX6B1
ENSG00000124839	0.00535494	381	6.773e-08	RAB17
ENSG00000167916	0.00536097	107	0.003579	KRT24
ENSG00000221883	0.00536814	39	0.0001656	ARIH2OS
ENSG00000136478	0.00538916	272	0.000286	TEX2
ENSG00000179085	0.00539115	83	1.297e-07	DPM3
ENSG00000182521	0.00539845	355	0.0003914	TBPL2
ENSG00000103187	0.00539915	426	0.0007224	COTL1
ENSG00000137642	0.00541791	257	0.002592	SORL1
ENSG00000285625	0.00542033	62	0.002028	AC117378.1
ENSG00000076685	0.00542573	268	0.002113	NT5C2
ENSG00000143995	0.00544741	265	1.277e-06	MEIS1
ENSG00000085998	0.00545433	68	2.489e-05	POMGNT1
ENSG00000146433	0.00547948	405	0.00118	TMEM181
ENSG00000184076	0.00548728	87	0.0002671	UQCR10
ENSG00000198356	0.00551109	13	0.002979	ASNA1
ENSG00000185869	0.00551324	157	5.253e-05	ZNF829
ENSG00000167693	0.00551818	827	5.299e-14	NXN
ENSG00000169231	0.00552664	55	8.173e-05	THBS3
ENSG00000122591	0.00553329	457	0.0002146	FAM126A
ENSG00000285551	0.00554615	462	3.847e-05	AC067752.1
ENSG00000187166	0.00555879	165	1.878e-09	H1FNT
ENSG00000079313	0.00557233	158	0.001186	REXO1
ENSG00000187079	0.00558222	474	0.002296	TEAD1
ENSG00000255151	0.00559547	75	0.0003711	GLYATL1B
ENSG00000176771	0.00559586	1782	7.761e-05	NCKAP5
ENSG00000070540	0.00560936	163	0.001651	WIPI1
ENSG00000120008	0.00562418	339	2.366e-05	WDR11
ENSG00000151882	0.00562612	96	1.633e-05	CCL28
ENSG00000108798	0.00564376	120	1.106e-07	ABI3
ENSG00000047056	0.00567425	313	2.279e-05	WDR37
ENSG00000173626	0.00569227	206	0.0009593	TRAPPC3L
ENSG00000025434	0.00569448	128	0.0001067	NR1H3
ENSG00000105376	0.0057093	128	0.002364	ICAM5
ENSG00000159713	0.00571501	19	5.237e-05	TPPP3
ENSG00000180525	0.00572462	26	0.002199	PRR26
ENSG00000167083	0.00576051	112	1.106e-07	GNGT2
ENSG00000116005	0.00576989	134	0.001101	PCYOX1
ENSG00000064989	0.00580383	272	0.001885	CALCRL
ENSG00000196531	0.00581579	57	0.002028	NACA
ENSG00000265690	0.00582008	15	3.823e-05	AC074143.1
ENSG00000090020	0.00583641	168	0.001279	SLC9A1
ENSG00000116001	0.00585925	164	0.001013	TIA1
ENSG00000005020	0.00588104	781	6.072e-05	SKAP2
ENSG00000166016	0.00588231	642	0.0005841	ABTB2
ENSG00000112667	0.00591266	74	0.0006298	DNPH1
ENSG00000185100	0.00591357	180	0.0007553	ADSSL1
ENSG00000118263	0.00592293	339	1.148e-06	KLF7
ENSG00000178741	0.00595386	91	0.001663	COX5A
ENSG00000116690	0.00595829	120	0.001202	PRG4
ENSG00000162174	0.00600038	259	0.000121	ASRGL1
ENSG00000120889	0.00601859	228	2.516e-07	TNFRSF10B
ENSG00000169242	0.00601955	107	1.297e-07	EFNA1
ENSG00000196155	0.00602431	25	6.442e-05	PLEKHG4
ENSG00000175229	0.00604049	93	0.000319	GAL3ST3
ENSG00000056558	0.00605515	173	0.0005171	TRAF1
ENSG00000204909	0.00605678	114	0.0006938	SPINK9
ENSG00000102900	0.00605877	258	0.0004062	NUP93
ENSG00000150760	0.00607389	1820	0.0001032	DOCK1
ENSG00000130489	0.00610052	127	0.0006282	SCO2
ENSG00000149716	0.00611824	89	2.136e-05	LTO1
ENSG00000100319	0.00613754	164	0.000267	ZMAT5
ENSG00000164342	0.00613804	287	0.0006223	TLR3
ENSG00000174521	0.00614107	64	7.628e-05	TTC9B
ENSG00000204595	0.00614168	169	0.0001018	DPRX
ENSG00000180305	0.0061624	151	0.0004176	WFDC10A
ENSG00000137270	0.00617725	101	0.002265	GCM1
ENSG00000179097	0.00618993	103	0.0001699	HTR1F
ENSG00000165995	0.00619118	1397	4.178e-05	CACNB2
ENSG00000077454	0.00620636	55	0.002524	LRCH4
ENSG00000177706	0.00621029	530	1.859e-05	FAM20C
ENSG00000204701	0.00622987	115	8.116e-06	OR2J3
ENSG00000185090	0.0062331	92	0.0002227	MANEAL
ENSG00000151353	0.00623763	194	0.001132	TMEM18
ENSG00000255713	0.00624106	143	0.0008191	OR4D2
ENSG00000180205	0.0062785	266	0.0001988	WFDC9
ENSG00000108839	0.00630172	151	0.001134	ALOX12
ENSG00000126705	0.00630964	60	0.001379	AHDC1
ENSG00000272636	0.00631719	169	0.002198	DOC2B
ENSG00000243147	0.00633741	266	7.571e-05	MRPL33
ENSG00000182117	0.00634394	171	0.0002994	NOP10
ENSG00000182667	0.00634633	2427	1.559e-05	NTM
ENSG00000154856	0.00635996	248	0.002073	APCDD1
ENSG00000132386	0.00636044	191	0.001927	SERPINF1
ENSG00000135677	0.00636939	102	0.00066	GNS
ENSG00000150961	0.00637897	265	0.0007837	SEC24D
ENSG00000244255	0.00638916	128	4.632e-06	AL645922.1
ENSG00000144290	0.00640378	944	0.001274	SLC4A10
ENSG00000050426	0.00640485	133	0.0007164	LETMD1
ENSG00000261732	0.00641086	142	0.0004342	AL031708.1
ENSG00000158296	0.00642938	299	7.192e-05	SLC13A3
ENSG00000198919	0.00642988	159	0.002534	DZIP3
ENSG00000149930	0.00643514	88	0.001929	TAOK2
ENSG00000149929	0.00645213	73	0.001929	HIRIP3
ENSG00000167711	0.00645227	171	0.001927	SERPINF2
ENSG00000145879	0.00645734	74	0.001117	SPINK7
ENSG00000124469	0.00646407	50	0.0009326	CEACAM8
ENSG00000284194	0.00646875	130	0.0006282	SCO2
ENSG00000262246	0.00646904	160	0.0001261	CORO7
ENSG00000112659	0.00647539	127	0.0006298	CUL9
ENSG00000186526	0.00650264	431	8.281e-05	CYP4F8
ENSG00000159208	0.00650381	100	0.0007892	CIART
ENSG00000081026	0.00650449	557	2.958e-05	MAGI3
ENSG00000106351	0.00652829	87	0.002524	AGFG2
ENSG00000172037	0.00652983	42	7.567e-05	LAMB2
ENSG00000178295	0.00655267	141	0.002049	GEN1
ENSG00000151715	0.00656241	235	0.0004179	TMEM45B
ENSG00000071677	0.00657694	200	6.773e-08	PRLH
ENSG00000212938	0.00657767	85	0.0006505	KRTAP6-3
ENSG00000067955	0.00658001	33	0.005035	CBFB
ENSG00000198056	0.0065846	55	0.003961	PRIM1
ENSG00000101443	0.00658495	135	0.0007361	WFDC2
ENSG00000058272	0.00659537	175	0.001161	PPP1R12A
ENSG00000188191	0.00659597	655	2.244e-06	PRKAR1B
ENSG00000169605	0.0066265	181	0.001021	GKN1
ENSG00000088854	0.00662924	528	0.001039	C20orf194
ENSG00000132356	0.0066537	147	0.005661	PRKAA1
ENSG00000266472	0.00665793	138	0.0007892	MRPS21
ENSG00000149599	0.0066583	143	0.000486	DUSP15
ENSG00000102878	0.00666565	16	3.823e-05	HSF4
ENSG00000206106	0.0066806	86	0.0006505	KRTAP22-2
ENSG00000142534	0.00671	101	0.001442	RPS11
ENSG00000124812	0.00671959	207	0.000998	CRISP1
ENSG00000204702	0.00672907	111	2.518e-06	OR2J1
ENSG00000141499	0.00673445	134	8.801e-05	WRAP53
ENSG00000155903	0.00674962	249	0.0003575	RASA2
ENSG00000169436	0.00675008	956	0.000608	COL22A1
ENSG00000159692	0.00677221	157	0.0009943	CTBP1
ENSG00000166670	0.00682099	163	0.00291	MMP10
ENSG00000125740	0.0068469	147	0.001113	FOSB
ENSG00000111490	0.0068778	114	0.006494	TBC1D30
ENSG00000184939	0.00688316	240	8.582e-06	ZFP90
ENSG00000162598	0.00690919	247	0.0003175	C1orf87
ENSG00000171044	0.00693236	982	0.0009584	XKR6
ENSG00000131914	0.00694083	122	0.0001243	LIN28A
ENSG00000198794	0.00694475	218	0.002164	SCAMP5
ENSG00000080166	0.00695199	258	0.0008582	DCT
ENSG00000110042	0.0069665	169	0.0002186	DTX4
ENSG00000204703	0.00698193	114	2.518e-06	OR2B3
ENSG00000243927	0.00698928	169	5.437e-06	MRPS6
ENSG00000159231	0.00699299	237	0.0004817	CBR3
ENSG00000197444	0.00700167	146	0.0001748	OGDHL
ENSG00000154079	0.00701157	182	0.001836	SDHAF4
ENSG00000182481	0.0070382	107	0.0007073	KPNA2
ENSG00000163171	0.00704046	478	0.0001667	CDC42EP3
ENSG00000173535	0.00705085	148	3.856e-05	TNFRSF10C
ENSG00000083520	0.00705497	112	3.946e-05	DIS3
ENSG00000141551	0.00708916	77	0.001399	CSNK1D
ENSG00000187837	0.00711303	113	3.686e-05	HIST1H1C
ENSG00000163581	0.00712719	155	0.0006595	SLC2A2
ENSG00000230453	0.00713047	294	0.0009766	ANKRD18B
ENSG00000152705	0.00713155	117	0.0001213	CATSPER3
ENSG00000100410	0.0071352	50	0.00384	PHF5A
ENSG00000133275	0.00714171	265	0.0008128	CSNK1G2
ENSG00000186930	0.00717173	81	0.0006671	KRTAP6-2
ENSG00000167377	0.00718191	112	0.0002258	ZNF23
ENSG00000174173	0.007218	125	0.001893	TRMT10C
ENSG00000100154	0.00722287	751	1.174e-06	TTC28
ENSG00000187260	0.00724435	223	0.0007625	WDR86
ENSG00000132704	0.00724789	80	0.001191	FCRL2
ENSG00000215277	0.00726013	335	0.000255	RNF212B
ENSG00000115053	0.00726693	238	2.797e-05	NCL
ENSG00000135090	0.00729536	351	1.175e-05	TAOK3
ENSG00000111305	0.00732739	76	0.008065	GSG1
ENSG00000007038	0.00733664	80	0.0006836	PRSS21
ENSG00000205250	0.00736645	24	0.0001658	E2F4
ENSG00000169592	0.00736771	84	0.001929	INO80E
ENSG00000178761	0.00736862	65	0.001663	FAM219B
ENSG00000226321	0.00738585	423	5.022e-05	CROCC2
ENSG00000132313	0.00741468	137	0.002543	MRPL35
ENSG00000137033	0.00741923	168	6.675e-05	IL33
ENSG00000025423	0.00742228	113	0.003961	HSD17B6
ENSG00000066697	0.0074269	121	0.00149	MSANTD3
ENSG00000189362	0.00743828	150	0.0002477	NEMP2
ENSG00000165923	0.00745066	139	1.817e-06	AGBL2
ENSG00000176658	0.00745073	617	0.000519	MYO1D
ENSG00000106038	0.007474	65	0.001936	EVX1
ENSG00000077935	0.00749268	324	1.416e-05	SMC1B
ENSG00000099904	0.00749614	148	0.001667	ZDHHC8
ENSG00000185069	0.00750195	128	0.000652	KRT76
ENSG00000197702	0.00750314	504	0.0001598	PARVA
ENSG00000101384	0.00750339	150	0.0001197	JAG1
ENSG00000145194	0.00755425	90	0.0001446	ECE2
ENSG00000184792	0.00755479	507	0.0004769	OSBP2
ENSG00000256762	0.00757164	262	1.793e-05	STH
ENSG00000164093	0.00757209	93	8.026e-05	PITX2
ENSG00000188883	0.00757914	245	0.001082	KLRG2
ENSG00000144677	0.00760676	219	0.001189	CTDSPL
ENSG00000130204	0.00762668	147	9.847e-05	TOMM40
ENSG00000005001	0.00762793	153	0.0001644	PRSS22
ENSG00000058091	0.0076366	1757	0.0003443	CDK14
ENSG00000172724	0.00763815	103	0.004869	CCL19
ENSG00000119608	0.00764463	121	0.00217	PROX2
ENSG00000083535	0.00765285	481	1.869e-05	PIBF1
ENSG00000196220	0.00765437	1044	0.0002538	SRGAP3
ENSG00000102890	0.00765807	23	0.0001658	ELMO3
ENSG00000108590	0.00766516	197	0.0002951	MED31
ENSG00000176714	0.00766877	74	5.354e-05	CCDC121
ENSG00000081019	0.00766949	108	4.462e-05	RSBN1
ENSG00000284956	0.00767819	183	3.856e-05	AC107959.5
ENSG00000028116	0.00768546	476	0.0004044	VRK2
ENSG00000131981	0.00770428	117	4.067e-05	LGALS3
ENSG00000163798	0.00771543	45	0.000439	SLC4A1AP
ENSG00000181610	0.00772248	154	0.0007131	MRPS23
ENSG00000115935	0.00772482	257	0.0004533	WIPF1
ENSG00000172409	0.00774705	77	4.017e-05	CLP1
ENSG00000140320	0.00776454	123	0.003463	BAHD1
ENSG00000117602	0.00777082	208	0.000266	RCAN3
ENSG00000111404	0.00777813	823	5.945e-05	RERGL
ENSG00000140836	0.0078083	2315	0.0002991	ZFHX3
ENSG00000164506	0.00781038	148	0.001447	STXBP5
ENSG00000254004	0.00781692	171	0.001327	ZNF260
ENSG00000139144	0.00783796	1139	5.945e-05	PIK3C2G
ENSG00000078900	0.00788224	304	0.0008405	TP73
ENSG00000183864	0.00788237	105	0.00384	TOB2
ENSG00000178802	0.00789015	61	0.004307	MPI
ENSG00000184507	0.00789693	232	0.0002994	NUTM1
ENSG00000198648	0.00791333	771	2.494e-05	STK39
ENSG00000001617	0.00792241	109	6.755e-05	SEMA3F
ENSG00000145592	0.00794411	99	0.004705	RPL37
ENSG00000091428	0.00799979	659	4.371e-10	RAPGEF4
ENSG00000105793	0.00800075	215	0.0006162	GTPBP10
ENSG00000125753	0.00801171	146	0.0001875	VASP
ENSG00000178537	0.00803576	62	0.0001297	SLC25A20
ENSG00000113621	0.0080618	45	5.455e-05	TXNDC15
ENSG00000273088	0.00807046	77	4.017e-05	AL713999.1
ENSG00000020426	0.0080897	102	0.002405	MNAT1
ENSG00000110711	0.00811899	26	9.965e-07	AIP
ENSG00000095596	0.00812531	86	0.0003008	CYP26A1
ENSG00000172640	0.00812852	227	5.153e-05	OR10AD1
ENSG00000100814	0.00813511	180	0.0002662	CCNB1IP1
ENSG00000136153	0.00815102	624	0.0001842	LMO7
ENSG00000174938	0.00817276	65	8.78e-05	SEZ6L2
ENSG00000120071	0.00818111	1163	0.0008748	KANSL1
ENSG00000182580	0.00818138	181	8.45e-05	EPHB3
ENSG00000128383	0.00818976	194	0.0003436	APOBEC3A
ENSG00000136104	0.00821175	303	2.309e-06	RNASEH2B
ENSG00000132744	0.0082436	172	1.153e-05	ACY3
ENSG00000165806	0.00826541	300	4.164e-05	CASP7
ENSG00000116793	0.00826818	142	3.256e-05	PHTF1
ENSG00000117360	0.00829331	191	0.00299	PRPF3
ENSG00000267360	0.00830649	243	0.0003998	AC012309.1
ENSG00000166856	0.00832946	70	0.001195	GPR182
ENSG00000125970	0.00832948	184	0.002738	RALY
ENSG00000133318	0.00834282	126	0.000834	RTN3
ENSG00000182511	0.008369	119	0.0002972	FES
ENSG00000186924	0.00837261	85	0.0007011	KRTAP22-1
ENSG00000132773	0.00837716	45	0.005607	TOE1
ENSG00000204228	0.00837782	85	3.765e-06	HSD17B8
ENSG00000134574	0.00842723	122	6.068e-05	DDB2
ENSG00000132781	0.00845157	53	0.005607	MUTYH
ENSG00000181418	0.00845825	30	0.0004455	DDN
ENSG00000174197	0.00847057	245	0.001387	MGA
ENSG00000197816	0.00847184	285	0.0008659	CCDC180
ENSG00000120068	0.00848797	99	0.0004629	HOXB8
[truncated: 16,930 more rows]

## Sheet: GCST90018921
gene	pascalx_pvalue	nsnps	pascalx_min_pvalue	gene_symbol
ENSG00000003249	1.55972e-92	222	8.87e-93	DBNDD1
ENSG00000177946	1.24221e-90	138	4.33e-94	CENPBD1
ENSG00000140995	2.50736e-70	200	4.33e-94	DEF8
ENSG00000141013	3.32939e-70	218	3.53e-92	GAS8
ENSG00000015413	7.6438e-61	233	1.46e-96	DPEP1
ENSG00000178773	1.20269e-47	195	1.312e-81	CPNE7
ENSG00000131165	3.46744e-47	196	1.46e-96	CHMP1A
ENSG00000185324	2.17385e-40	180	4.44e-99	CDK10
ENSG00000167523	2.69601e-40	201	1.46e-96	SPATA33
ENSG00000075399	1.91957e-36	206	2.45e-100	VPS9D1
ENSG00000158792	1.71562e-35	148	2.45e-100	SPATA2L
ENSG00000125780	5.7408e-34	244	1.032e-34	TGM3
ENSG00000155749	8.29409e-34	212	3.21e-37	ALS2CR12
ENSG00000258947	3.26349e-29	188	8.74e-107	TUBB3
ENSG00000064012	1.10279e-28	158	3.21e-37	CASP8
ENSG00000158805	3.52758e-27	298	7.1e-101	ZNF276
ENSG00000179051	6.16023e-27	236	7.713e-34	RCC2
ENSG00000101460	1.1007e-26	60	6.523e-47	MAP1LC3A
ENSG00000137265	5.6486e-25	140	2.487e-30	IRF4
ENSG00000126856	6.92233e-25	197	5.954e-79	PRDM7
ENSG00000077498	2.6707e-24	313	6.625e-43	TYR
ENSG00000276747	4.09493e-24	253	6.791e-33	PADI6
ENSG00000198211	5.33177e-24	190	8.74e-107	AC092143.1
ENSG00000187741	1.0957e-22	584	7.1e-101	FANCA
ENSG00000285708	2.56598e-21	1418	4.144e-21	AC097634.4
ENSG00000115993	3.61173e-21	156	4.094e-30	TRAK2
ENSG00000114861	6.48035e-21	1019	4.144e-21	FOXP1
ENSG00000164362	1.74707e-20	159	4.807e-24	TERT
ENSG00000197912	2.66734e-20	299	3.307e-57	SPG7
ENSG00000082146	7.17855e-19	170	4.094e-30	STRADB
ENSG00000101464	8.9973e-19	213	6.523e-47	PIGU
ENSG00000167526	1.5729e-18	134	3.307e-57	RPL13
ENSG00000204991	8.50356e-18	305	3.1e-80	SPIRE2
ENSG00000196735	1.53009e-17	2836	4.483e-20	HLA-DQA1
ENSG00000125971	2.78195e-17	68	3.238e-47	DYNLRB1
ENSG00000204290	3.15719e-17	488	4.725e-16	BTNL2
ENSG00000049656	3.94831e-17	130	5.136e-17	CLPTM1L
ENSG00000198646	6.66564e-17	224	8.01e-47	NCOA6
ENSG00000196126	9.9976e-17	1387	8.517e-19	HLA-DRB1
ENSG00000167522	1.08248e-16	440	3.758e-57	ANKRD11
ENSG00000264545	1.83187e-15	465	1.361e-19	AL359922.1
ENSG00000147883	2.55351e-15	94	3.338e-16	CDKN2B
ENSG00000204287	9.99201e-15	685	4.86e-16	HLA-DRA
ENSG00000131061	1.29896e-14	130	4.648e-40	ZNF341
ENSG00000125967	3.05866e-14	40	8.003e-38	NECAB3
ENSG00000078814	6.15064e-14	171	5.269e-16	MYH7B
ENSG00000086991	7.34413e-14	326	6.017e-33	NOX4
ENSG00000170454	8.11018e-14	178	2.083e-15	KRT75
ENSG00000185479	1.00475e-13	219	1.163e-15	KRT6B
ENSG00000170465	1.52767e-13	271	1.163e-15	KRT6C
ENSG00000147889	5.23359e-13	111	4.165e-15	CDKN2A
ENSG00000100991	5.89973e-13	327	6.215e-46	TRPC4AP
ENSG00000078804	7.88314e-13	75	4.949e-28	TP53INP2
ENSG00000179344	9.68281e-13	1865	1.203e-19	HLA-DQB1
ENSG00000205420	1.11366e-12	292	1.983e-18	KRT6A
ENSG00000163599	2.28861e-12	94	2.931e-14	CTLA4
ENSG00000131067	3.93846e-12	101	8.01e-47	GGT7
ENSG00000088298	4.7235e-12	191	3.431e-16	EDEM2
ENSG00000205189	1.05034e-11	154	5.519e-12	ZBTB10
ENSG00000168959	1.64881e-11	1153	3.364e-26	GRM5
ENSG00000078699	2.08865e-11	87	1.305e-39	CBFA2T2
ENSG00000101417	2.45616e-11	85	4.887e-40	PXMP4
ENSG00000100983	3.11809e-11	111	1.51e-26	GSS
ENSG00000149609	5.87661e-11	31	6.611e-31	C20orf144
ENSG00000182584	7.02977e-11	30	6.611e-31	ACTL10
ENSG00000101400	7.19953e-11	65	3.552e-38	SNTA1
ENSG00000125970	1.62747e-10	185	1.408e-36	RALY
ENSG00000101412	1.76492e-10	62	8.003e-38	E2F1
ENSG00000101444	1.84519e-10	95	2.912e-15	AHCY
ENSG00000258839	2.28018e-10	167	8.74e-107	MC1R
ENSG00000131059	3.39643e-10	61	1.771e-15	BPIFA3
ENSG00000132554	4.56341e-10	259	2.267e-20	RGS22
ENSG00000125977	4.56443e-10	76	1.717e-11	EIF2S2
ENSG00000101440	5.26469e-10	122	1.972e-16	ASIP
ENSG00000198183	5.43442e-10	92	1.771e-15	BPIFA1
ENSG00000101391	6.8061e-10	95	3.552e-38	CDK5RAP1
ENSG00000173068	6.9359e-10	1368	3.458e-13	BNC2
ENSG00000101421	8.26721e-10	122	1.09e-34	CHMP4B
ENSG00000186081	8.31505e-10	214	3.937e-19	KRT5
ENSG00000141002	2.11721e-09	235	8.74e-107	TCF25
ENSG00000126432	2.44529e-09	52	1.001e-11	PRDX5
ENSG00000173153	2.74397e-09	49	1.001e-11	ESRRA
ENSG00000173113	2.87296e-09	45	1.001e-11	TRMT112
ENSG00000232629	3.15027e-09	956	1.77e-11	HLA-DQB2
ENSG00000078747	6.74759e-09	179	3.238e-47	ITCH
ENSG00000163600	8.41419e-09	208	5.86e-13	ICOS
ENSG00000125999	8.98635e-09	157	2.96e-15	BPIFB1
ENSG00000080845	9.04816e-09	186	3.942e-21	DLGAP4
ENSG00000131069	1.02677e-08	133	3.101e-30	ACSS2
ENSG00000112685	1.21055e-08	618	3.205e-22	EXOC2
ENSG00000237541	1.30498e-08	1223	3.818e-21	HLA-DQA2
ENSG00000168071	1.37763e-08	116	1.001e-11	CCDC88B
ENSG00000161850	2.38465e-08	221	2.083e-15	KRT82
ENSG00000162302	2.50655e-08	127	1.001e-11	RPS6KA4
ENSG00000115841	4.00942e-08	547	3.212e-13	RMDN2
ENSG00000013441	4.25232e-08	70	1.449e-14	CLK1
ENSG00000112182	4.43878e-08	659	2.975e-11	BACH2
ENSG00000163352	5.38481e-08	22	6.396e-10	LENEP
ENSG00000137310	7.32708e-08	559	1.767e-09	TCF19
ENSG00000127666	7.74206e-08	251	1.091e-09	TICAM1
ENSG00000160685	8.91099e-08	47	9.035e-11	ZBTB7B
ENSG00000219435	8.91825e-08	40	1.112e-09	CATSPERZ
ENSG00000204536	1.10826e-07	605	1.767e-09	CCHCR1
ENSG00000204531	1.13781e-07	708	1.087e-09	POU5F1
ENSG00000136824	1.14529e-07	225	7.524e-10	SMC2
ENSG00000002330	1.23156e-07	57	8.422e-10	BAD
ENSG00000140044	1.24294e-07	200	3.163e-08	JDP2
ENSG00000126456	1.34716e-07	49	9.192e-08	IRF3
ENSG00000126453	1.36842e-07	62	9.192e-08	BCL2L12
ENSG00000163354	1.40448e-07	63	9.035e-11	DCST2
ENSG00000234745	1.46763e-07	3701	3.568e-10	HLA-B
ENSG00000163357	1.4921e-07	78	9.035e-11	DCST1
ENSG00000104043	1.67969e-07	1006	3.932e-08	ATP8B4
ENSG00000126005	1.74159e-07	194	3.884e-34	MMP24OS
ENSG00000160688	2.03009e-07	21	6.396e-10	FLAD1
ENSG00000204296	2.1508e-07	940	4.725e-16	C6orf10
ENSG00000173264	2.31594e-07	61	8.422e-10	GPR137
ENSG00000126461	2.39539e-07	67	9.192e-08	SCAF1
ENSG00000186191	2.47904e-07	228	4.872e-12	BPIFB4
ENSG00000182450	2.52123e-07	42	1.743e-09	KCNK4
ENSG00000138061	2.78098e-07	269	3.212e-13	CYP1B1
ENSG00000101000	3.07039e-07	157	3.256e-16	PROCR
ENSG00000101079	3.8166e-07	53	1.274e-17	NDRG3
ENSG00000136205	3.88402e-07	754	2.548e-07	TNS3
ENSG00000143382	4.34834e-07	108	8.923e-07	ADAMTSL4
ENSG00000145012	4.458e-07	1568	3.994e-11	LPP
ENSG00000197106	4.9997e-07	178	3.96e-07	SLC6A17
ENSG00000213066	5.93098e-07	387	2.429e-11	FGFR1OP
ENSG00000126458	5.94175e-07	63	9.192e-08	RRAS
ENSG00000082153	6.55987e-07	85	1.449e-14	BZW1
ENSG00000003400	6.6391e-07	97	2.323e-17	CASP10
ENSG00000143409	7.69942e-07	111	8.019e-06	MINDY1
ENSG00000198502	9.62552e-07	217	1.002e-19	HLA-DRB5
ENSG00000204538	9.87685e-07	505	1.767e-09	PSORS1C2
ENSG00000126464	1.21287e-06	113	2.085e-07	PRR12
ENSG00000105355	1.25654e-06	277	1.091e-09	PLIN3
ENSG00000131043	1.32019e-06	45	1.058e-18	AAR2
ENSG00000186190	1.32625e-06	177	4.872e-12	BPIFB3
ENSG00000149782	1.37016e-06	73	8.422e-10	PLCB3
ENSG00000155754	1.61603e-06	419	5.874e-22	C2CD6
ENSG00000178202	1.66622e-06	105	3.434e-07	KDELC2
ENSG00000026297	1.82117e-06	235	7.479e-11	RNASET2
ENSG00000250264	2.20984e-06	492	7.003e-09	AL669918.1
ENSG00000156509	2.27631e-06	76	3.177e-07	FBXO43
ENSG00000143412	2.27833e-06	102	8.019e-06	ANXA9
ENSG00000134824	2.33246e-06	202	1.966e-08	FADS2
ENSG00000241106	2.44479e-06	445	7.003e-09	HLA-DOB
ENSG00000204060	2.61828e-06	161	7.699e-06	FOXO6
ENSG00000104450	2.83058e-06	206	1.058e-07	SPAG1
ENSG00000143494	2.89266e-06	119	2.372e-05	VASH2
ENSG00000143363	4.28046e-06	118	8.019e-06	PRUNE1
ENSG00000143384	4.28067e-06	76	8.923e-07	MCL1
ENSG00000215529	4.35522e-06	294	1.161e-06	EFCAB8
ENSG00000125998	4.41267e-06	86	3.884e-34	FAM83C
ENSG00000143420	5.12875e-06	86	2.507e-06	ENSA
ENSG00000244731	5.3879e-06	55	1.754e-05	C4A
ENSG00000204348	5.59752e-06	62	1.363e-05	DXO
ENSG00000126460	5.75863e-06	84	1.085e-06	PRRG2
ENSG00000204540	5.84474e-06	785	1.767e-09	PSORS1C1
ENSG00000147669	5.89074e-06	73	1.29e-07	POLR2K
ENSG00000153574	5.91711e-06	68	1.333e-11	RPIA
ENSG00000159339	6.22951e-06	422	7.199e-29	PADI4
ENSG00000204344	6.94798e-06	69	1.363e-05	STK19
ENSG00000221968	7.07416e-06	138	3e-06	FADS3
ENSG00000149485	7.35879e-06	95	1.966e-08	FADS1
ENSG00000204568	7.7698e-06	54	2.269e-06	MRPS18B
ENSG00000143537	7.88891e-06	73	9.035e-11	ADAM15
ENSG00000204569	7.99598e-06	61	6.788e-06	PPP1R10
ENSG00000172818	8.01716e-06	140	1.485e-06	OVOL1
ENSG00000084110	8.04846e-06	247	3.502e-11	HAL
ENSG00000125966	8.19082e-06	124	3.884e-34	MMP24
ENSG00000249141	9.07433e-06	419	7.479e-11	AL159163.1
ENSG00000204520	9.66123e-06	1006	5.731e-09	MICA
ENSG00000112486	1.00515e-05	156	2.429e-11	CCR6
ENSG00000141965	1.12626e-05	239	9.134e-09	FEM1A
ENSG00000133059	1.20077e-05	205	3.298e-06	DSTYK
ENSG00000204539	1.45184e-05	636	1.767e-09	CDSN
ENSG00000125834	1.49815e-05	315	1.805e-11	STK35
ENSG00000163157	1.52475e-05	42	4.665e-05	TMOD4
ENSG00000149636	1.52577e-05	26	8.2e-16	DSN1
ENSG00000163141	1.56626e-05	88	8.019e-06	BNIPL
ENSG00000204267	1.64434e-05	401	7.003e-09	TAP2
ENSG00000001617	1.6973e-05	109	8.293e-06	SEMA3F
ENSG00000110492	1.7374e-05	25	1.593e-05	MDK
ENSG00000110497	1.97027e-05	119	6.653e-06	AMBRA1
ENSG00000167104	2.00348e-05	131	4.872e-12	BPIFB6
ENSG00000139597	2.02106e-05	113	7.246e-07	N4BP2L1
ENSG00000283288	2.03258e-05	46	2.168e-05	SMIM33
ENSG00000173457	2.05066e-05	69	8.422e-10	PPP1R14B
ENSG00000180720	2.05978e-05	22	1.593e-05	CHRM4
ENSG00000204574	2.08211e-05	69	6.788e-06	ABCF1
ENSG00000003756	2.10274e-05	102	8.356e-06	RBM5
ENSG00000175224	2.11616e-05	64	6.653e-06	ATG13
ENSG00000166025	2.15363e-05	246	5.569e-06	AMOTL1
ENSG00000171222	2.26465e-05	65	1.173e-25	SCAND1
ENSG00000242372	2.2794e-05	84	3.884e-34	EIF6
ENSG00000101019	2.41653e-05	248	9.614e-34	UQCC1
ENSG00000180423	2.43651e-05	36	6.653e-06	HARBI1
ENSG00000172239	2.55348e-05	121	1.086e-05	PAIP1
ENSG00000249751	2.75491e-05	48	2.168e-05	ECSCR
ENSG00000183763	2.80399e-05	87	3.264e-05	TRAIP
ENSG00000106336	2.98778e-05	74	1.538e-05	FBXO24
ENSG00000184584	3.08581e-05	51	2.168e-05	TMEM173
ENSG00000204576	3.13771e-05	61	7.951e-06	PRR3
ENSG00000204542	3.14847e-05	589	1.767e-09	C6orf15
ENSG00000004534	3.20166e-05	298	6.956e-06	RBM6
ENSG00000168496	3.27398e-05	49	4.407e-06	FEN1
ENSG00000183629	3.2885e-05	3	3.292e-05	GOLGA8G
ENSG00000143457	3.37039e-05	184	2.044e-06	GOLPH3L
ENSG00000204351	3.57068e-05	82	1.363e-05	SKIV2L
ENSG00000279686	3.6072e-05	52	2.168e-05	AC142391.1
ENSG00000261272	3.61377e-05	673	5.033e-07	MUC22
ENSG00000106333	3.67977e-05	61	4.77e-05	PCOLCE
ENSG00000164076	3.68927e-05	73	1.694e-05	CAMKV
ENSG00000175592	3.77248e-05	65	6.388e-06	FOSL1
ENSG00000172354	3.83302e-05	77	6.347e-05	GNB2
ENSG00000204590	3.92649e-05	87	7.951e-06	GNL1
ENSG00000134262	4.1157e-05	86	1.656e-07	AP4B1
ENSG00000128731	4.2661e-05	198	1.236e-09	HERC2
ENSG00000173486	4.35658e-05	69	8.422e-10	FKBP2
ENSG00000114349	4.40261e-05	64	1.069e-05	GNAT1
ENSG00000064225	4.42944e-05	270	3.886e-08	ST3GAL6
ENSG00000143452	4.47428e-05	139	2.044e-06	HORMAD1
ENSG00000172757	4.48037e-05	157	1.485e-06	CFL1
ENSG00000061656	4.5079e-05	73	6.003e-25	SPAG4
ENSG00000168769	4.58676e-05	224	7.712e-06	TET2
ENSG00000161849	4.61239e-05	193	1.039e-08	KRT84
ENSG00000164077	4.62223e-05	81	6.956e-06	MON1A
ENSG00000188761	4.65395e-05	85	1.656e-07	BCL2L15
ENSG00000175573	4.70149e-05	44	7.253e-06	C11orf68
ENSG00000175602	4.72889e-05	61	6.388e-06	CCDC85B
ENSG00000035115	4.88164e-05	178	5.218e-07	SH3YL1
ENSG00000176095	4.88915e-05	130	3.536e-05	IP6K1
ENSG00000163131	4.99246e-05	129	2.044e-06	CTSS
ENSG00000175550	5.00273e-05	43	7.253e-06	DRAP1
ENSG00000196605	5.00937e-05	144	5.108e-06	ZNF846
ENSG00000149646	5.17611e-05	124	1.173e-25	CNBD2
ENSG00000125965	5.28293e-05	123	3.61e-27	GDF5
ENSG00000172803	5.48022e-05	130	1.485e-06	SNX32
ENSG00000106327	5.5475e-05	77	4.77e-05	TFR2
ENSG00000173540	5.61633e-05	63	3.979e-05	GMPPB
ENSG00000176020	5.88675e-05	59	3.979e-05	AMIGO3
ENSG00000078898	5.97168e-05	168	1.592e-07	BPIFB2
ENSG00000261582	6.0361e-05	88	3.884e-34	AL121753.1
ENSG00000077080	6.12754e-05	67	5.263e-05	ACTL6B
ENSG00000106330	6.15509e-05	60	4.77e-05	MOSPD3
ENSG00000129993	6.31551e-05	289	6.928e-11	CBFA2T3
ENSG00000118655	6.48452e-05	78	1.656e-07	DCLRE1B
ENSG00000172244	6.64648e-05	124	9.603e-06	C5orf34
ENSG00000143418	6.64962e-05	99	1.698e-05	CERS2
ENSG00000117222	6.8552e-05	157	5.395e-06	RBBP5
ENSG00000269469	6.96912e-05	165	5.949e-06	AC010619.1
ENSG00000126457	7.18251e-05	81	9.192e-08	PRMT1
ENSG00000188338	7.388e-05	51	1.782e-05	SLC38A3
ENSG00000164068	7.41991e-05	91	3.979e-05	RNF123
ENSG00000175513	7.86229e-05	69	3.383e-06	TSGA10IP
ENSG00000164078	7.89264e-05	71	1.694e-05	MST1R
ENSG00000025293	8.16293e-05	273	1.173e-25	PHF20
ENSG00000175220	8.31219e-05	79	4.66e-05	ARHGAP1
ENSG00000149091	8.32688e-05	78	2.102e-05	DGKZ
ENSG00000175467	8.3756e-05	94	3.383e-06	SART1
ENSG00000182612	8.48833e-05	358	9.707e-07	TSPAN10
ENSG00000182179	8.52499e-05	62	3.475e-05	UBA7
ENSG00000171466	8.58727e-05	158	2.825e-05	ZNF562
ENSG00000187492	8.5917e-05	70	3.908e-05	CDHR4
ENSG00000151881	8.64627e-05	136	9.603e-06	TMEM267
ENSG00000101367	8.73612e-05	150	4.144e-06	MAPRE1
ENSG00000173511	8.80979e-05	72	8.422e-10	VEGFB
ENSG00000126001	8.94202e-05	137	3.61e-27	CEP250
ENSG00000142546	9.08227e-05	178	1.085e-06	NOSIP
ENSG00000146830	9.17687e-05	110	4.495e-05	GIGYF1
ENSG00000182446	9.2971e-05	632	9.707e-07	NPLOC4
ENSG00000185614	9.79545e-05	50	3.908e-05	INKA1
ENSG00000131966	9.91377e-05	89	2.011e-05	ACTR10
ENSG00000171469	0.000102784	105	2.281e-05	ZNF561
ENSG00000090554	0.000103006	129	5.949e-06	FLT3LG
ENSG00000204592	0.000104357	142	1.226e-05	HLA-E
ENSG00000143437	0.0001044	114	7.647e-06	ARNT
ENSG00000158773	0.000104542	95	0.0002454	USF1
ENSG00000143387	0.000105895	54	7.647e-06	CTSK
ENSG00000163155	0.000106349	50	1.051e-05	LYSMD1
ENSG00000139618	0.000107983	245	7.242e-07	BRCA2
ENSG00000165912	0.000109642	83	1.094e-05	PACSIN3
ENSG00000163156	0.000114675	57	1.051e-05	SCNM1
ENSG00000116771	0.000115353	215	6.611e-05	AGMAT
ENSG00000149182	0.000115551	81	1.094e-05	ARFGAP2
ENSG00000204356	0.000118452	97	1.363e-05	NELFE
ENSG00000215845	0.000118656	88	0.0002454	TSTD1
ENSG00000116138	0.000118684	348	6.611e-05	DNAJC16
ENSG00000167566	0.000119584	136	1.223e-05	NCKAP5L
ENSG00000214078	0.000120802	93	6.003e-25	CPNE1
ENSG00000139344	0.000126123	304	3.502e-11	AMDHD1
ENSG00000110011	0.000126403	74	8.422e-10	DNAJC4
ENSG00000179588	0.000128188	422	3.545e-06	ZFPM1
ENSG00000050405	0.000131682	178	6.365e-05	LIMA1
ENSG00000161618	0.000136787	151	5.949e-06	ALDH16A1
ENSG00000172500	0.000142891	71	6.388e-06	FIBP
ENSG00000099810	0.000145815	311	2.964e-06	MTAP
ENSG00000163159	0.000151905	64	4.665e-05	VPS72
ENSG00000163125	0.000153696	446	2.046e-06	RPRD2
ENSG00000104964	0.000163355	192	7.342e-07	AES
ENSG00000166278	0.000164116	156	1.363e-05	C2
ENSG00000137266	0.000166006	818	9.038e-05	SLC22A23
ENSG00000163154	0.000166714	51	1.051e-05	TNFAIP8L2
ENSG00000103047	0.000172131	406	4.305e-06	TANGO6
ENSG00000167098	0.000174024	164	1.198e-06	SUN5
ENSG00000142541	0.000177704	107	5.443e-06	RPL13A
ENSG00000185958	0.000178263	133	6.172e-05	FAM186A
ENSG00000272897	0.000178724	90	6.003e-25	AL109827.1
ENSG00000149639	0.000184536	138	8.937e-13	SOGA1
ENSG00000164175	0.000185386	92	1.387e-28	SLC45A2
ENSG00000124243	0.000187331	250	3.652e-13	BCAS4
ENSG00000134825	0.00018756	96	4.407e-06	TMEM258
ENSG00000240344	0.000190626	64	1.701e-14	PPIL3
ENSG00000182631	0.000203398	55	1.387e-28	RXFP3
ENSG00000215695	0.000203953	84	9.572e-05	RSC1A1
ENSG00000197312	0.0002042	216	6.611e-05	DDI2
ENSG00000168631	0.000204452	245	7.261e-10	MUCL3
ENSG00000174529	0.000205564	97	7.738e-06	TMEM81
ENSG00000112787	0.000208783	445	7.804e-06	FBRSL1
ENSG00000149761	0.000211375	69	8.422e-10	NUDT22
ENSG00000204264	0.000221565	236	7.003e-09	PSMB8
ENSG00000176920	0.000235446	149	8.715e-05	FUT2
ENSG00000109323	0.000239287	259	2.43e-05	MANBA
ENSG00000155755	0.000243083	137	2.177e-10	TMEM237
ENSG00000178951	0.000243184	143	0.0001456	ZBTB7A
ENSG00000139648	0.000244911	230	3.937e-19	KRT71
ENSG00000130307	0.00024747	268	5.954e-07	USHBP1
ENSG00000172543	0.000247713	77	6.388e-06	CTSW
ENSG00000149179	0.000249462	264	5.3e-05	C11orf49
ENSG00000064932	0.000249953	300	1.248e-07	SBNO2
ENSG00000082126	0.000250965	204	2.895e-07	MPP4
ENSG00000244255	0.000251364	131	1.363e-05	AL645922.1
ENSG00000105605	0.000253133	98	8.282e-07	CACNG7
ENSG00000138801	0.000262894	408	2.36e-05	PAPSS1
ENSG00000184144	0.000263238	162	7.738e-06	CNTN2
ENSG00000142534	0.00026548	101	5.443e-06	RPS11
ENSG00000115750	0.000268453	628	3.616e-05	TAF1B
ENSG00000243649	0.00027016	100	1.363e-05	CFB
ENSG00000160117	0.000279061	176	5.954e-07	ANKLE1
ENSG00000178307	0.000281835	79	0.0001311	TMEM11
ENSG00000196260	0.000283221	266	7.261e-10	SFTA2
ENSG00000105393	0.000291109	187	5.954e-07	BABAM1
ENSG00000092531	0.000296	120	0.0001252	SNAP23
ENSG00000137285	0.000298094	66	9.038e-05	TUBB2B
ENSG00000269307	0.000302547	195	5.954e-07	AC010463.1
ENSG00000285942	0.000305499	118	0.0001252	AC018362.3
ENSG00000175213	0.000311378	74	0.0001612	ZNF408
ENSG00000164363	0.000312295	181	2.966e-05	SLC6A18
ENSG00000130312	0.000319001	211	5.954e-07	MRPL34
ENSG00000143374	0.000321893	176	2.585e-06	TARS2
ENSG00000204681	0.000321964	356	8.689e-05	GABBR1
ENSG00000127220	0.000322436	215	5.954e-07	ABHD8
ENSG00000189079	0.000323234	153	0.0001615	ARID2
ENSG00000186517	0.000323244	113	0.0002454	ARHGAP30
ENSG00000168477	0.000328905	173	1.635e-05	TNXB
ENSG00000137814	0.000335019	78	0.0001252	HAUS2
ENSG00000283324	0.000344888	90	8.517e-06	CTXND2
ENSG00000225614	0.000345809	151	3.545e-06	ZNF469
ENSG00000143443	0.000347446	77	8.308e-05	C1orf56
ENSG00000072042	0.000348221	140	0.0001434	RDH11
ENSG00000143379	0.000348332	120	1.698e-05	SETDB1
ENSG00000204544	0.00035286	324	7.261e-10	MUC21
ENSG00000197183	0.000357902	245	2.432e-07	NOL4L
ENSG00000168060	0.000367527	99	0.0001887	NAALADL1
ENSG00000180979	0.000368525	68	0.0001252	LRRC57
ENSG00000226288	0.000377394	216	0.000147	OR52I2
ENSG00000123737	0.000380348	110	5.442e-05	EXOSC9
ENSG00000173531	0.000380491	66	3.979e-05	MST1
ENSG00000172336	0.000389957	103	4.495e-05	POP7
ENSG00000143727	0.000394042	110	1.213e-05	ACP1
ENSG00000173207	0.000394513	7	0.0002529	CKS1B
ENSG00000180822	0.000396142	369	9.038e-05	PSMG4
ENSG00000101342	0.000407462	118	1.392e-10	TLDC2
ENSG00000258466	0.000408141	148	0.0001434	AL049779.1
ENSG00000143369	0.000408429	138	2.585e-06	ECM1
ENSG00000232268	0.000413014	175	0.000147	OR52I1
ENSG00000137343	0.000413489	55	2.269e-06	ATAT1
ENSG00000149743	0.000423423	67	8.422e-10	TRPT1
ENSG00000176909	0.000423492	139	8.715e-05	MAMSTR
ENSG00000167468	0.000429024	171	1.248e-07	GPX4
ENSG00000101452	0.000433325	199	5.373e-05	DHX35
ENSG00000175376	0.000434823	115	1.696e-05	EIF1AD
ENSG00000189182	0.000439214	177	1.59e-05	KRT77
ENSG00000204657	0.000439223	161	8.689e-05	OR2H2
ENSG00000100568	0.000440406	126	0.0001434	VTI1B
ENSG00000196132	0.000448068	417	0.000409	MYT1
ENSG00000135443	0.000448091	187	1.366e-06	KRT85
ENSG00000153879	0.000448211	166	6.897e-05	CEBPG
ENSG00000244462	0.00044974	71	8.987e-05	RBM12
ENSG00000167333	0.000457098	207	0.000147	TRIM68
ENSG00000138686	0.000462081	117	5.442e-05	BBS7
ENSG00000185527	0.000465178	338	9.707e-07	PDE6G
ENSG00000139988	0.000469872	158	0.0001434	RDH12
ENSG00000064989	0.000474682	271	0.0002022	CALCRL
ENSG00000144560	0.000476801	706	7.645e-06	VGLL4
ENSG00000113448	0.000486064	3250	9.135e-05	PDE4D
ENSG00000205883	0.000490352	192	0.000248	DEFB135
ENSG00000100567	0.000491215	85	2.011e-05	PSMA3
ENSG00000168061	0.000497267	86	0.0001887	SAC3D1
ENSG00000154822	0.000497656	673	3.168e-05	PLCL2
ENSG00000172638	0.000503889	78	6.388e-06	EFEMP2
ENSG00000110025	0.00051244	97	0.0001887	SNX15
ENSG00000101447	0.000516536	120	3.451e-05	FAM83D
ENSG00000152242	0.000521908	193	0.000148	C18orf25
ENSG00000164062	0.000523315	64	3.979e-05	APEH
ENSG00000124920	0.000530305	121	4.407e-06	MYRF
ENSG00000156885	0.000535751	45	9.971e-05	COX6A2
ENSG00000131050	0.000543874	58	7.4e-13	BPIFA2
ENSG00000254470	0.000559079	102	2.78e-05	AP5B1
ENSG00000168653	0.000571172	191	1.48e-05	NDUFS5
ENSG00000129595	0.000572355	737	0.0001181	EPB41L4A
ENSG00000138378	0.000577187	310	0.0005218	STAT4
ENSG00000119013	0.000577224	38	3.704e-15	NDUFB3
ENSG00000187066	0.000595448	46	0.0002821	TMEM262
ENSG00000163827	0.000596219	305	4.804e-06	LRRC2
ENSG00000172732	0.000601213	75	6.388e-06	MUS81
ENSG00000174606	0.000612567	73	2.372e-05	ANGEL2
ENSG00000273003	0.00061486	114	0.0001887	ARL2-SNX15
ENSG00000115520	0.000618388	57	0.0001991	COQ10B
ENSG00000205882	0.000626498	180	0.000248	DEFB134
ENSG00000138741	0.000627235	153	9.216e-05	TRPC3
ENSG00000144381	0.000628845	70	0.0001773	HSPD1
ENSG00000213445	0.000630694	71	0.0001908	SIPA1
ENSG00000162300	0.000640152	46	0.0002821	ZFPL1
ENSG00000116001	0.000641552	163	0.0001173	TIA1
ENSG00000130427	0.000646088	89	4.495e-05	EPO
ENSG00000116005	0.000650077	134	0.0001173	PCYOX1
ENSG00000168542	0.000651632	134	0.0005932	COL3A1
ENSG00000175334	0.00065288	104	1.696e-05	BANF1
ENSG00000125975	0.000668126	65	7.939e-06	C20orf173
ENSG00000231852	0.000671319	83	1.635e-05	CYP21A2
ENSG00000233050	0.0006731	1	0.0006731	DEFB130B
ENSG00000176723	0.000683972	57	9.971e-05	ZNF843
ENSG00000224389	0.000696885	77	1.635e-05	C4B
ENSG00000170464	0.000697338	56	3.473e-05	DNAJC18
ENSG00000143367	0.000697342	139	5.306e-05	TUFT1
ENSG00000213465	0.000702185	99	0.0001887	ARL2
ENSG00000166323	0.000708881	315	2.554e-07	C11orf65
ENSG00000172977	0.000710107	154	0.0001468	KAT5
ENSG00000128394	0.000713204	109	9.533e-05	APOBEC3F
ENSG00000172922	0.000716422	152	0.0001468	RNASEH2C
ENSG00000204371	0.000721864	107	1.659e-05	EHMT2
ENSG00000116786	0.00073153	180	0.0001006	PLEKHM2
ENSG00000158545	0.000741728	399	4.915e-06	ZC3H18
ENSG00000143434	0.000749811	74	1.051e-05	SEMA6C
ENSG00000115977	0.000758726	288	0.000189	AAK1
ENSG00000180210	0.000760009	91	0.0002033	F2
ENSG00000284554	0.00077095	155	9.533e-05	AL022318.4
ENSG00000197948	0.000780626	116	4.312e-05	FCHSD1
ENSG00000205884	0.000786027	199	0.000248	DEFB136
ENSG00000197046	0.000786392	103	0.0003254	SIGLEC15
ENSG00000204366	0.000789113	72	1.659e-05	ZBTB12
ENSG00000148396	0.000791118	185	9.309e-05	SEC16A
ENSG00000131051	0.00079159	151	1.214e-24	RBM39
ENSG00000091656	0.000800187	228	9.496e-10	ZFHX4
ENSG00000127452	0.000807177	83	5.108e-06	FBXL12
ENSG00000101082	0.000809976	33	1.274e-17	SLA2
ENSG00000243811	0.00081287	138	9.533e-05	APOBEC3D
ENSG00000165688	0.000820606	152	9.309e-05	PMPCA
ENSG00000146285	0.000831678	444	0.000137	SCML4
ENSG00000111144	0.000844883	289	3.502e-11	LTA4H
ENSG00000244005	0.000845389	92	0.0001714	NFS1
ENSG00000197622	0.000853365	104	8.308e-05	CDC42SE1
ENSG00000148384	0.000855491	134	9.309e-05	INPP5E
ENSG00000125991	0.000857357	104	7.939e-06	ERGIC3
ENSG00000166165	0.000867802	108	0.0003393	CKB
ENSG00000270149	0.000878003	198	0.0002454	AL591806.3
ENSG00000156886	0.000889774	79	9.971e-05	ITGAD
ENSG00000171987	0.000895049	237	0.000147	C11orf40
ENSG00000146670	0.000897733	58	0.0002821	CDCA5
ENSG00000075413	0.000902728	347	0.0001284	MARK3
ENSG00000132906	0.000924993	213	0.000802	CASP9
ENSG00000003402	0.000926771	101	1.572e-14	CFLAR
ENSG00000143977	0.000938729	109	0.0001333	SNRPG
ENSG00000165689	0.000949658	160	9.309e-05	ENTR1
ENSG00000070950	0.000973405	744	6.439e-07	RAD18
ENSG00000117602	0.000979952	212	1.802e-05	RCAN3
ENSG00000216490	0.000980789	117	4.7e-05	IFI30
ENSG00000145386	0.000986252	79	5.442e-05	CCNA2
ENSG00000104872	0.000996217	119	5.949e-06	PIH1D1
ENSG00000163825	0.00101721	112	4.804e-06	RTP3
ENSG00000203760	0.00101926	39	0.0001274	CENPW
ENSG00000115998	0.00102823	299	0.0001173	C2orf42
ENSG00000173039	0.00105257	84	0.0001908	RELA
ENSG00000115446	0.00106481	71	0.0003391	UNC50
ENSG00000032219	0.00106614	120	4.674e-05	ARID4A
ENSG00000131504	0.00107843	164	7.055e-05	DIAPH1
ENSG00000101347	0.00107968	207	4.198e-08	SAMHD1
ENSG00000105146	0.00108807	166	0.0001737	AURKC
ENSG00000183513	0.00109343	69	0.0003391	COA5
ENSG00000125995	0.00110151	69	0.0006867	ROMO1
ENSG00000178462	0.00110288	166	0.001596	TUBAL3
ENSG00000105538	0.00110594	199	8.715e-05	RASIP1
ENSG00000070031	0.00111155	159	0.0003905	SCT
ENSG00000081181	0.0011261	161	0.0002662	ARG2
ENSG00000149823	0.00112956	59	0.0002821	VPS51
ENSG00000144115	0.0011299	123	0.0001242	THNSL2
ENSG00000116396	0.00114399	295	3.96e-07	KCNC4
ENSG00000204386	0.00114839	96	9.792e-05	NEU1
ENSG00000270757	0.00115147	85	0.0001761	HSPE1-MOB4
ENSG00000197548	0.00115384	562	7.645e-06	ATG7
ENSG00000143970	0.00115392	299	0.0001188	ASXL2
ENSG00000164308	0.00116654	362	0.0003447	ERAP2
ENSG00000168081	0.00116785	187	0.0003917	PNOC
ENSG00000177731	0.00117225	107	3.564e-05	FLII
ENSG00000204385	0.0011807	100	1.659e-05	SLC44A4
ENSG00000171695	0.00118722	104	0.0009851	LKAAEAR1
ENSG00000204524	0.0011904	207	0.0001737	ZNF805
ENSG00000103994	0.00119573	135	0.000162	ZNF106
ENSG00000204237	0.00121144	278	9.707e-07	OXLD1
ENSG00000143398	0.00122903	93	0.0001416	PIP5K1A
ENSG00000170482	0.00123225	41	0.0001462	SLC23A1
ENSG00000099834	0.00123369	169	0.0003905	CDHR5
ENSG00000125510	0.00124599	148	0.0009851	OPRL1
ENSG00000134242	0.00126243	143	1.89e-07	PTPN22
ENSG00000198642	0.00127677	57	0.0006603	KLHL9
ENSG00000224420	0.00130909	70	1.272e-07	ADM5
ENSG00000112992	0.00131291	139	1.306e-05	NNT
ENSG00000170469	0.00132085	40	0.0001462	SPATA24
ENSG00000213190	0.00132663	83	8.524e-05	MLLT11
ENSG00000243364	0.00132754	65	9.035e-11	EFNA4
ENSG00000079332	0.00132889	110	4.607e-05	SAR1A
ENSG00000204560	0.00134246	61	2.269e-06	DHX16
ENSG00000189292	0.00137364	95	1.213e-05	ALKAL2
ENSG00000124391	0.00137773	156	6.801e-06	IL17C
ENSG00000105856	0.0013885	126	0.0002949	HBP1
ENSG00000115540	0.00140269	75	0.0001761	MOB4
ENSG00000117360	0.00142243	190	2.046e-06	PRPF3
ENSG00000166984	0.00142284	307	8.61e-07	TCP10L2
ENSG00000170476	0.00142361	31	0.0001462	MZB1
ENSG00000228672	0.00142855	32	0.0001462	PROB1
ENSG00000149948	0.00145887	216	1.55e-06	HMGA2
ENSG00000215704	0.00148602	190	0.000802	CELA2B
ENSG00000115541	0.00149227	44	0.000225	HSPE1
ENSG00000105647	0.00149278	152	4.7e-05	PIK3R2
ENSG00000159352	0.00150797	59	0.0006215	PSMD4
ENSG00000231389	0.00151835	981	1.061e-05	HLA-DPA1
ENSG00000147873	0.00152163	87	0.0009705	IFNA5
ENSG00000091542	0.001528	157	3.564e-05	ALKBH5
ENSG00000183977	0.00153128	240	2.96e-05	PP2D1
ENSG00000223865	0.00154625	953	1.061e-05	HLA-DPB1
ENSG00000164620	0.00156624	101	4.312e-05	RELL2
ENSG00000213029	0.00157202	104	0.0002838	SPHAR
ENSG00000185650	0.00160991	140	0.0009884	ZFP36L1
ENSG00000180376	0.00161571	260	3.938e-05	CCDC66
ENSG00000158769	0.0016265	183	0.0002483	F11R
ENSG00000107104	0.00164905	1396	4.991e-08	KANK1
ENSG00000156521	0.00165886	88	4.607e-05	TYSND1
ENSG00000176273	0.00165921	152	0.0006083	SLC35G1
ENSG00000113742	0.00165939	326	1.856e-05	CPEB4
ENSG00000146839	0.0016668	196	7.814e-06	ZAN
ENSG00000213676	0.00168209	83	0.0009646	ATF6B
ENSG00000261949	0.00169122	105	7.346e-05	GFY
ENSG00000143341	0.00170167	483	4.882e-05	HMCN1
ENSG00000040933	0.0017278	224	0.0003391	INPP4A
ENSG00000125522	0.00173166	104	0.0009851	NPBWR2
ENSG00000171700	0.00173614	116	0.0009851	RGS19
ENSG00000105229	0.00174799	150	0.0001456	PIAS4
ENSG00000174358	0.00174866	225	2.966e-05	SLC6A19
ENSG00000066117	0.00176119	74	0.0005145	SMARCD1
ENSG00000174574	0.00176629	194	1.091e-05	AKIRIN1
ENSG00000088367	0.00176732	77	5.204e-24	EPB41L1
ENSG00000185298	0.00177899	291	9.707e-07	CCDC137
ENSG00000198380	0.00178062	198	0.0005657	GFPT1
ENSG00000168685	0.00178325	222	2.385e-05	IL7R
ENSG00000115896	0.00181193	1141	0.0001643	PLCL1
ENSG00000162761	0.00182074	489	8.594e-05	LMX1A
ENSG00000134460	0.00183381	269	1.293e-05	IL2RA
ENSG00000131899	0.00184012	132	3.564e-05	LLGL1
ENSG00000146425	0.00185146	135	0.0005271	DYNLT1
ENSG00000174652	0.00187955	231	0.001428	ZNF266
ENSG00000154429	0.00188647	120	0.0002846	CCSAP
ENSG00000166166	0.00188732	116	0.0003393	TRMT61A
ENSG00000143458	0.00189717	139	1.051e-05	GABPB2
ENSG00000167994	0.00190552	116	3.855e-06	RAB3IL1
ENSG00000133574	0.00190857	366	0.0004494	GIMAP4
ENSG00000149781	0.00190907	92	8.422e-10	FERMT3
ENSG00000163479	0.00191254	62	3.644e-05	SSR2
ENSG00000143799	0.00192967	252	0.0006825	PARP1
ENSG00000204475	0.00193834	128	0.0001786	NCR3
ENSG00000198258	0.00194317	63	5.108e-06	UBL5
ENSG00000167588	0.00194329	74	0.0005145	GPD1
ENSG00000126259	0.00194779	27	0.000972	KIRREL2
ENSG00000087206	0.00195727	197	0.0002686	UIMC1
ENSG00000131019	0.0019584	259	1.713e-05	ULBP3
ENSG00000113441	0.00196196	350	0.0003045	LNPEP
ENSG00000106066	0.00196443	696	2.769e-06	CPVL
ENSG00000186666	0.00197952	131	1.287e-05	BCDIN3D
ENSG00000204525	0.00205089	1057	2.903e-07	HLA-C
ENSG00000165684	0.00205106	182	9.309e-05	SNAPC4
ENSG00000126217	0.00205631	759	3.448e-07	MCF2L
ENSG00000134574	0.00205938	122	1.094e-05	DDB2
ENSG00000185507	0.00206098	141	0.0003905	IRF7
ENSG00000109332	0.00206098	213	0.0009934	UBE2D3
ENSG00000114812	0.00208304	191	7.817e-05	VIPR1
ENSG00000204482	0.00208628	124	1.858e-06	LST1
ENSG00000269095	0.00210018	219	6.17e-06	AC010646.1
ENSG00000130340	0.00210419	862	0.0009764	SNX9
ENSG00000168118	0.00210781	155	0.0002392	RAB4A
ENSG00000099817	0.00210978	204	1.248e-07	POLR2E
ENSG00000227507	0.00211104	120	1.858e-06	LTB
ENSG00000051523	0.00212173	168	5.237e-05	CYBA
ENSG00000166167	0.00212263	431	0.0001128	BTRC
ENSG00000110075	0.00212994	368	0.0002955	PPP6R3
ENSG00000118707	0.00214677	22	6.051e-11	TGIF2
ENSG00000124641	0.00215602	60	3.524e-05	MED20
ENSG00000167768	0.00218617	159	1.59e-05	KRT1
ENSG00000268173	0.00218652	168	4.7e-05	AC007192.1
ENSG00000081019	0.00218806	108	5.982e-07	RSBN1
ENSG00000144566	0.0021884	289	2.96e-05	RAB5A
ENSG00000136842	0.00222252	267	0.0002318	TMOD1
ENSG00000155918	0.00223087	166	5.835e-05	RAET1L
ENSG00000120329	0.00223315	103	0.0001365	SLC25A2
ENSG00000063180	0.0022366	85	9.221e-05	CA11
ENSG00000141279	0.00224316	186	0.000684	NPEPPS
ENSG00000108424	0.00228006	99	0.0005375	KPNB1
ENSG00000145354	0.00229126	105	0.0009934	CISD2
ENSG00000155846	0.00229665	392	4.448e-07	PPARGC1B
ENSG00000120727	0.00229852	49	0.0009368	PAIP2
ENSG00000160883	0.00229903	80	0.001201	HK3
ENSG00000116793	0.00234103	142	7.206e-07	PHTF1
ENSG00000069696	0.00234757	176	0.0003905	DRD4
ENSG00000274180	0.00236165	93	0.0001311	NATD1
ENSG00000146433	0.00238947	405	0.0005271	TMEM181
ENSG00000223601	0.00239151	70	0.0004974	EBLN1
ENSG00000130311	0.00239241	204	5.954e-07	DDA1
ENSG00000164061	0.0023932	178	0.001463	BSN
ENSG00000120235	0.0023997	63	0.0006598	IFNA6
ENSG00000116584	0.00243584	108	3.644e-05	ARHGEF2
ENSG00000226979	0.00245836	120	1.37e-06	LTA
ENSG00000115267	0.00247352	12	0.0001573	IFIH1
ENSG00000171703	0.00247537	136	0.001476	TCEA2
ENSG00000104870	0.00248274	181	5.443e-06	FCGRT
ENSG00000178449	0.00249632	80	0.0005145	COX14
ENSG00000133561	0.00250559	247	0.0002071	GIMAP6
ENSG00000003436	0.00254086	284	0.000359	TFPI
ENSG00000162461	0.00254336	115	0.0001512	SLC25A34
ENSG00000120055	0.00256101	100	0.0004247	C10orf95
ENSG00000171720	0.00258319	109	7.055e-05	HDAC3
ENSG00000170100	0.0026496	235	5.034e-15	ZNF778
ENSG00000243480	0.00265679	13	0.002077	AMY2A
ENSG00000164037	0.00266564	283	0.001181	SLC9B1
ENSG00000120318	0.0026708	173	4.312e-05	ARAP3
ENSG00000164597	0.00268468	679	0.0002213	COG5
ENSG00000121743	0.0026869	269	1.917e-05	GJA3
ENSG00000244509	0.0026991	126	0.000107	APOBEC3C
ENSG00000039068	0.00270571	342	1.901e-05	CDH1
ENSG00000114353	0.00273047	48	2.151e-05	GNAI2
ENSG00000065717	0.00274798	350	7.342e-07	TLE2
ENSG00000163576	0.00279529	346	7.41e-05	EFHB
ENSG00000034677	0.00284704	206	4.682e-07	RNF19A
ENSG00000168005	0.00293826	108	0.0003481	SPINDOC
ENSG00000164236	0.0029651	422	0.0003286	ANKRD33B
ENSG00000170044	0.00298304	762	0.0002578	ZPLD1
ENSG00000125459	0.0029859	23	0.000859	MSTO1
ENSG00000184564	0.00299246	283	0.0008554	SLITRK6
ENSG00000164663	0.00304208	173	3.524e-05	USP49
ENSG00000232810	0.00305034	121	1.858e-06	TNF
ENSG00000175216	0.00308325	175	0.0002545	CKAP5
ENSG00000139218	0.00309468	89	0.0003307	SCAF11
ENSG00000142538	0.00315821	95	7.346e-05	PTH2
ENSG00000125245	0.00318152	87	0.0003524	GPR18
ENSG00000175806	0.00320044	1292	7.06e-05	MSRA
ENSG00000144824	0.00320345	881	0.0006214	PHLDB2
ENSG00000155744	0.00320709	80	3.704e-15	FAM126B
ENSG00000163374	0.00321856	54	0.001575	YY1AP1
ENSG00000278224	0.00323623	77	0.0001783	PRICKLE4
ENSG00000100029	0.00330941	199	0.000119	PES1
ENSG00000075239	0.00333178	113	9.504e-07	ACAT1
ENSG00000163900	0.0033731	90	0.0009504	TMEM41A
ENSG00000152611	0.00340667	253	2.476e-05	CAPSL
ENSG00000177427	0.00342026	83	3.692e-05	MIEF2
ENSG00000165972	0.00342247	430	5.058e-05	CCDC38
ENSG00000104888	0.00345168	117	7.346e-05	SLC17A7
ENSG00000035928	0.00346534	171	0.0002519	RFC1
ENSG00000061273	0.00346745	237	3.173e-05	HDAC7
ENSG00000139624	0.00347042	126	0.0004089	CERS5
ENSG00000183486	0.00348488	189	0.0005131	MX2
ENSG00000178473	0.00352618	229	0.002821	UCN3
ENSG00000169599	0.00354172	175	0.0005657	NFU1
ENSG00000256713	0.00354898	16	0.001646	PGA5
ENSG00000132003	0.00355455	173	9.603e-05	ZSWIM4
ENSG00000204564	0.00356601	50	2.269e-06	C6orf136
ENSG00000129422	0.00357083	841	0.0001416	MTUS1
ENSG00000197428	0.00358396	287	0.0005049	OR51D1
ENSG00000205899	0.00359448	180	0.0003171	BHLHA9
ENSG00000109016	0.00361027	129	0.0001311	DHRS7B
ENSG00000164715	0.00361237	192	0.0005882	LMTK2
ENSG00000168394	0.00364467	267	1.618e-08	TAP1
ENSG00000124593	0.00368163	80	0.0001783	AL365205.1
ENSG00000175643	0.00369699	778	0.0001656	RMI2
ENSG00000214736	0.00370022	68	0.0001783	TOMM6
ENSG00000150630	0.00372237	349	0.000831	VEGFC
ENSG00000002822	0.00374003	1027	2.253e-05	MAD1L1
ENSG00000162337	0.0037568	335	0.0002955	LRP5
ENSG00000254997	0.00376895	178	0.001036	KRTAP5-9
ENSG00000143373	0.00378745	46	0.0006215	ZNF687
ENSG00000240065	0.00380236	292	1.618e-08	PSMB9
ENSG00000170390	0.00382022	549	6.556e-05	DCLK2
ENSG00000149212	0.00383843	119	0.0005545	SESN3
ENSG00000115524	0.00389035	84	0.0002262	SF3B1
ENSG00000110881	0.00389847	71	0.0005145	ASIC1
ENSG00000240764	0.0039129	102	0.0003338	PCDHGC5
ENSG00000163202	0.00395984	60	0.0006013	LCE3D
ENSG00000214336	0.00396793	91	6.88e-05	FOXI3
ENSG00000113761	0.00403748	182	0.0002191	ZNF346
ENSG00000178913	0.00404028	193	0.0001365	TAF7
ENSG00000091536	0.00406539	205	5.715e-05	MYO15A
ENSG00000136925	0.00406777	96	0.001212	TSTD2
ENSG00000155428	0.00407949	12	0.0005522	TRIM74
ENSG00000170606	0.00408064	182	0.003256	HSPA4
ENSG00000186207	0.00413472	66	0.0001002	LCE5A
ENSG00000168385	0.0041728	160	2.635e-05	SEPT2
ENSG00000101331	0.00418628	99	0.0004334	CCM2L
ENSG00000184995	0.00419343	109	0.002483	IFNE
ENSG00000010278	0.00421862	185	0.001057	CD9
ENSG00000239713	0.00424327	173	0.0001198	APOBEC3G
ENSG00000105696	0.00427501	154	0.0001141	TMEM59L
ENSG00000140153	0.00428535	197	0.0002764	WDR20
ENSG00000143514	0.00428775	235	0.0004728	TP53BP2
ENSG00000171790	0.00429449	129	0.0001801	SLFNL1
ENSG00000254858	0.00436462	118	4.7e-05	MPV17L2
ENSG00000204632	0.00437945	782	0.0002473	HLA-G
ENSG00000164111	0.00441069	202	4.186e-05	ANXA5
ENSG00000169692	0.00441149	140	8.773e-06	AGPAT2
ENSG00000112578	0.00442144	71	3.524e-05	BYSL
ENSG00000131508	0.00442483	137	0.0001324	UBE2D2
ENSG00000133069	0.00443065	212	3.298e-06	TMCC2
ENSG00000213085	0.00444002	148	0.0008018	CFAP45
ENSG00000197919	0.00446254	101	0.002314	IFNA1
ENSG00000182898	0.0044802	25	0.0002304	TCHHL1
ENSG00000131746	0.00448157	97	2.835e-05	TNS4
ENSG00000241233	0.00449319	162	0.001036	KRTAP5-8
ENSG00000274349	0.00449674	2	0.001789	ZNF658
ENSG00000070047	0.00453924	269	0.0003614	PHRF1
ENSG00000198842	0.00455359	270	0.0008586	DUSP27
ENSG00000204936	0.00455697	179	0.0003041	CD177
ENSG00000078098	0.00457925	16	0.0001573	FAP
ENSG00000168389	0.00459314	86	0.0001578	MFSD2A
ENSG00000285551	0.00461448	476	0.0001549	AC067752.1
ENSG00000065882	0.00465661	722	0.0001398	TBC1D1
ENSG00000172889	0.00470981	141	8.773e-06	EGFL7
ENSG00000137218	0.00471046	93	0.0001783	FRS3
ENSG00000164342	0.00471648	291	0.0001962	TLR3
ENSG00000164850	0.00472151	213	0.001278	GPER1
ENSG00000134569	0.00473143	122	0.0002326	LRP4
ENSG00000170484	0.0047339	212	2.756e-06	KRT74
ENSG00000185966	0.00473525	118	0.0006013	LCE3E
ENSG00000136238	0.00473597	212	3.721e-06	RAC1
ENSG00000162873	0.00474134	225	0.001753	KLHDC8A
ENSG00000149483	0.00477363	11	0.001225	TMEM138
ENSG00000167037	0.00477955	506	0.0004825	SGSM1
ENSG00000107874	0.00478632	80	0.0004247	CUEDC2
ENSG00000211456	0.00480022	235	0.0007845	SACM1L
ENSG00000233816	0.00482765	70	0.0006598	IFNA13
ENSG00000129910	0.00483846	184	1.194e-05	CDH15
ENSG00000112812	0.00489995	104	0.000111	PRSS16
ENSG00000256029	0.00490853	201	0.001148	SNHG28
ENSG00000177556	0.00490915	119	0.001123	ATOX1
ENSG00000150048	0.00492096	255	0.003187	CLEC1A
ENSG00000157613	0.00494093	105	0.0001212	CREB3L1
ENSG00000160803	0.00496874	54	0.0002659	UBQLN4
ENSG00000169413	0.00497973	246	0.0002601	RNASE6
ENSG00000182223	0.00499923	65	0.001137	ZAR1
ENSG00000164112	0.00501153	216	0.0003986	TMEM155
ENSG00000204315	0.00504344	65	0.001295	FKBPL
ENSG00000204228	0.00504929	85	0.0003835	HSD17B8
ENSG00000230561	0.00512084	418	0.0007327	CCDC192
ENSG00000163898	0.00515841	124	0.0009504	LIPH
ENSG00000118246	0.00520856	198	0.001311	FASTKD2
ENSG00000196313	0.0052318	47	0.0005522	POM121
ENSG00000163545	0.00523248	180	0.0004867	NUAK2
ENSG00000145248	0.00523807	80	0.001137	SLC10A4
ENSG00000187796	0.00524163	141	0.0003666	CARD9
ENSG00000197872	0.00524434	306	0.002143	FAM49A
ENSG00000185339	0.00524888	200	0.000119	TCN2
ENSG00000163961	0.00525575	197	0.0001865	RNF168
ENSG00000069020	0.00528629	1189	9.799e-05	MAST4
ENSG00000159450	0.00529861	21	0.0001343	TCHH
ENSG00000088305	0.00531955	202	4.144e-06	DNMT3B
ENSG00000171984	0.00533709	512	0.0006212	SHLD1
ENSG00000188629	0.00535411	132	0.002501	ZNF177
ENSG00000204913	0.00535853	158	0.0003639	LRRC3C
ENSG00000116539	0.00538858	129	0.002836	ASH1L
ENSG00000112473	0.00539878	84	0.0003835	SLC39A7
ENSG00000142233	0.00542572	102	9.221e-05	NTN5
ENSG00000266472	0.00542673	135	7.22e-05	MRPS21
ENSG00000107960	0.00542843	154	7.243e-06	STN1
ENSG00000169509	0.00546687	82	0.0001002	CRCT1
ENSG00000100065	0.0054722	159	0.0004272	CARD10
ENSG00000135766	0.00547529	335	0.00197	EGLN1
ENSG00000132915	0.0055045	238	0.0006587	PDE6A
ENSG00000109320	0.00550603	325	0.0001595	NFKB1
ENSG00000063176	0.00552527	122	0.0002003	SPHK2
ENSG00000148057	0.00561668	165	4e-06	IDNK
ENSG00000221946	0.00564098	205	0.0005184	FXYD7
ENSG00000197136	0.00564954	79	0.0001908	PCNX3
ENSG00000131351	0.00566082	197	0.0004349	HAUS8
ENSG00000160888	0.00568428	68	0.001887	IER2
ENSG00000071082	0.00568689	163	0.001644	RPL31
ENSG00000066084	0.00571232	321	0.000107	DIP2B
ENSG00000134882	0.00571679	483	0.0002037	UBAC2
ENSG00000167065	0.00571965	166	0.001152	DUSP18
ENSG00000149021	0.0057197	180	0.004448	SCGB1A1
ENSG00000164500	0.00572238	316	8.97e-06	SPATA48
ENSG00000196911	0.00573533	136	0.001261	KPNA5
ENSG00000091972	0.00579914	236	1.181e-06	CD200
ENSG00000149806	0.00581369	40	0.0009881	FAU
ENSG00000146112	0.00584964	45	0.0001685	PPP1R18
ENSG00000198589	0.00589028	899	4.197e-05	LRBA
ENSG00000167272	0.00590644	133	0.0003388	POP5
ENSG00000168672	0.00592141	94	0.0003059	FAM84B
ENSG00000214097	0.00594745	172	0.0001865	SMCO1
ENSG00000215788	0.00599177	109	1.381e-05	TNFRSF25
ENSG00000255552	0.00603847	65	1.069e-05	LY6G6E
ENSG00000184381	0.00605253	375	0.0007394	PLA2G6
ENSG00000162144	0.00608823	12	0.001225	CYB561A3
ENSG00000213886	0.00609262	145	0.0001359	UBD
ENSG00000138400	0.00609651	241	0.002497	MDH1B
ENSG00000143167	0.00609839	507	0.0008586	GPA33
ENSG00000177181	0.00610226	245	0.0001688	RIMKLA
ENSG00000175315	0.00612559	107	2.591e-05	CST6
ENSG00000167996	0.00613772	108	0.000947	FTH1
ENSG00000270011	0.00614575	214	0.002501	ZNF559-ZNF177
ENSG00000140691	0.00616105	46	0.0004937	ARMC5
ENSG00000001461	0.00616328	233	4.821e-05	NIPAL3
ENSG00000176994	0.00616899	147	0.001644	SMCR8
ENSG00000204231	0.00617888	105	0.0003835	RXRB
ENSG00000105516	0.00618655	91	0.0002003	DBP
ENSG00000138092	0.00618742	180	0.000448	CENPO
ENSG00000129538	0.00620208	174	0.0002601	RNASE1
ENSG00000166257	0.00620414	294	0.001101	SCN3B
ENSG00000167914	0.00621749	242	0.0003639	GSDMA
ENSG00000213221	0.00622	128	0.0003729	DNLZ
ENSG00000186918	0.00622704	168	0.0003917	ZNF395
ENSG00000243660	0.00624635	186	0.001836	ZNF487
ENSG00000101773	0.00627231	410	0.002405	RBBP8
ENSG00000136937	0.00629534	60	0.001212	NCBP1
ENSG00000132286	0.00630612	94	0.00171	TIMM10B
ENSG00000204572	0.00631441	196	0.001036	KRTAP5-10
ENSG00000142552	0.00632178	165	5.443e-06	RCN3
ENSG00000087077	0.00636743	88	0.0006709	TRIP6
ENSG00000167103	0.00640962	67	0.001374	PIP5KL1
ENSG00000115677	0.00643755	282	0.0001023	HDLBP
ENSG00000171208	0.00649091	24	0.001418	NETO2
ENSG00000169169	0.00649411	86	2.623e-07	CPT1C
ENSG00000185559	0.00649428	145	0.0009325	DLK1
ENSG00000149476	0.00652414	13	0.001225	TKFC
ENSG00000198945	0.00660117	335	0.0001105	L3MBTL3
ENSG00000125746	0.00667894	243	2.467e-05	EML2
ENSG00000178372	0.00670973	162	0.0006619	CALML5
ENSG00000166171	0.00671712	131	0.0001128	DPCD
ENSG00000177302	0.00672398	179	3.692e-05	TOP3A
ENSG00000188452	0.00673071	410	0.001183	CERKL
ENSG00000140262	0.00673542	692	0.0005945	TCF12
ENSG00000172243	0.00673697	222	0.003414	CLEC7A
ENSG00000167992	0.00674833	26	0.001646	VWCE
ENSG00000087087	0.00675368	118	0.0006709	SRRT
ENSG00000127324	0.00680579	819	9.092e-05	TSPAN8
ENSG00000089327	0.00680775	287	0.0005184	FXYD5
ENSG00000066185	0.00683488	193	0.0002531	ZMYND12
ENSG00000242419	0.00687858	114	0.0003338	PCDHGC4
ENSG00000143622	0.0068863	78	0.0002658	RIT1
ENSG00000083844	0.00690292	218	0.0001737	ZNF264
ENSG00000176125	0.00691246	101	0.0006709	UFSP1
ENSG00000056558	0.00691328	174	0.00255	TRAF1
ENSG00000136630	0.00691511	122	0.0002433	HLX
ENSG00000180801	0.0069906	299	0.0004009	ARSJ
ENSG00000160948	0.00699164	96	0.001937	VPS28
ENSG00000244355	0.00702243	68	1.069e-05	LY6G6D
ENSG00000172057	0.00703133	116	0.0003639	ORMDL3
ENSG00000087085	0.00705763	110	0.0006709	ACHE
ENSG00000128594	0.00706845	52	0.0008087	LRRC4
ENSG00000100302	0.00709199	176	0.002509	RASD2
ENSG00000186832	0.00709731	122	0.004026	KRT16
ENSG00000120242	0.00711448	106	0.002314	IFNA8
ENSG00000100036	0.00713004	220	0.001012	SLC35E4
ENSG00000132254	0.00714852	91	0.002345	ARFIP2
ENSG00000164741	0.00718176	2426	0.0001962	DLC1
ENSG00000285991	0.00721157	247	0.0005215	AL355312.5
ENSG00000117215	0.00723173	99	0.0004265	PLA2G2D
ENSG00000130294	0.00723973	306	0.0003767	KIF1A
ENSG00000169813	0.00724288	140	0.001836	HNRNPF
ENSG00000136840	0.00724327	62	0.001374	ST6GALNAC4
ENSG00000120256	0.00725433	164	0.003692	LRP11
ENSG00000004975	0.00725465	47	0.001739	DVL2
ENSG00000149792	0.00725732	47	0.0009881	MRPL49
ENSG00000118702	0.00726603	77	0.00841	GHRH
ENSG00000008853	0.00726826	182	1.928e-06	RHOBTB2
ENSG00000132953	0.00728177	354	0.002025	XPO4
ENSG00000164920	0.00733119	27	0.00374	OSR2
ENSG00000139971	0.0073324	665	2.011e-05	ARMH4
ENSG00000244411	0.00733541	153	0.001036	KRTAP5-7
ENSG00000187049	0.00733857	23	0.003215	TMEM216
ENSG00000012223	0.00736123	331	5.927e-06	LTF
ENSG00000171206	0.00737282	96	0.001169	TRIM8
ENSG00000183048	0.0074033	145	1.763e-05	SLC25A10
ENSG00000043514	0.00745175	156	1.252e-05	TRIT1
ENSG00000259399	0.00747559	31	6.051e-11	TGIF2-RAB5IF
ENSG00000173848	0.00748957	241	0.001596	NET1
ENSG00000116406	0.00749541	147	0.001956	EDEM3
ENSG00000167193	0.00757462	250	0.0005092	CRK
ENSG00000162909	0.00757472	279	0.0004728	CAPN2
ENSG00000152127	0.00757524	792	2.592e-05	MGAT5
ENSG00000138756	0.00760877	63	0.0005967	BMP2K
ENSG00000062194	0.00761339	142	0.0005355	GPBP1
ENSG00000105649	0.00761594	125	4.7e-05	RAB3A
ENSG00000163291	0.00761844	81	0.0009207	PAQR3
ENSG00000166169	0.00766919	87	0.0001128	POLL
ENSG00000163349	0.0077497	138	1.656e-07	HIPK1
ENSG00000147536	0.00775039	180	0.0002231	GINS4
ENSG00000072778	0.00776104	40	0.001739	ACADVL
ENSG00000111859	0.00776361	693	0.002632	NEDD9
ENSG00000226690	0.00785003	665	2.291e-05	AC013470.2
ENSG00000008441	0.00785082	124	0.001541	NFIX
ENSG00000175646	0.00785728	177	0.0007708	PRM1
ENSG00000162298	0.00788076	55	0.0009881	SYVN1
ENSG00000162460	0.00788303	102	0.0001743	TMEM82
ENSG00000159208	0.00789042	97	7.22e-05	CIART
ENSG00000068650	0.00790557	563	3.448e-07	ATP11A
ENSG00000228083	0.00791172	149	0.00216	IFNA14
ENSG00000177728	0.0079222	242	0.002524	TMEM94
ENSG00000152583	0.00792769	303	0.0002524	SPARCL1
ENSG00000122304	0.00792877	169	0.0008831	PRM2
ENSG00000167508	0.00792981	163	0.0001096	MVD
ENSG00000283977	0.00796298	154	0.00171	AC084337.2
ENSG00000204392	0.00796325	65	5.096e-05	LSM2
ENSG00000178257	0.0080077	166	0.0008831	PRM3
ENSG00000015479	0.00803575	52	0.002582	MATR3
ENSG00000250641	0.00804386	76	1.069e-05	LY6G6F-LY6G6D
ENSG00000188321	0.0080638	140	0.003106	ZNF559
ENSG00000080824	0.00808485	170	0.0001785	HSP90AA1
ENSG00000121274	0.00810217	157	3.542e-05	TENT4B
ENSG00000147804	0.00812679	102	0.001937	SLC39A4
ENSG00000081154	0.00813098	149	0.003875	PCNP
ENSG00000204394	0.00813411	81	3.58e-05	VARS
ENSG00000078304	0.0081503	448	0.00943	PPP2R5C
ENSG00000204410	0.00817944	91	3.063e-05	MSH5
ENSG00000162944	0.00818683	208	0.0001761	RFTN2
ENSG00000166189	0.00822527	60	7.151e-06	HPS6
ENSG00000185022	0.00825508	131	0.0009101	MAFF
ENSG00000204227	0.00829264	85	0.005694	RING1
ENSG00000180448	0.00829361	229	1.248e-07	ARHGAP45
ENSG00000071894	0.00830988	103	0.001937	CPSF1
ENSG00000141469	0.00832292	456	0.0005329	SLC14A1
ENSG00000157796	0.00833308	244	0.0002519	WDR19
ENSG00000101445	0.00835099	305	3.451e-05	PPP1R16B
ENSG00000137404	0.00835111	36	0.0001685	NRM
ENSG00000077454	0.00837853	54	1.538e-05	LRCH4
ENSG00000197980	0.00837859	512	0.0003517	LEKR1
ENSG00000167513	0.00839577	196	1.319e-06	CDT1
ENSG00000160949	0.00840978	112	0.001937	TONSL
ENSG00000237988	0.0084395	147	0.0001359	OR2I1P
ENSG00000124299	0.00854476	524	8.324e-05	PEPD
ENSG00000206069	0.00858174	106	0.005082	TMEM211
ENSG00000204388	0.00862295	68	9.792e-05	HSPA1B
ENSG00000160200	0.00863951	60	0.0001293	CBS
ENSG00000128422	0.00867516	89	0.004026	KRT17
ENSG00000160877	0.00867765	95	0.001541	NACC1
ENSG00000170486	0.00868866	207	2.756e-06	KRT72
ENSG00000139926	0.00869716	723	0.0002173	FRMD6
ENSG00000137337	0.00870426	66	0.0001685	MDC1
ENSG00000162419	0.00873368	111	0.0001867	GMEB1
ENSG00000255152	0.00873691	93	3.063e-05	MSH5-SAPCD1
ENSG00000115808	0.00874319	204	0.001857	STRN
ENSG00000115694	0.00876915	179	9.326e-06	STK25
ENSG00000146828	0.00876961	160	0.0006709	SLC12A9
ENSG00000108557	0.00877928	194	0.001003	RAI1
ENSG00000148400	0.00878858	212	0.0002362	NOTCH1
ENSG00000100298	0.00880793	185	0.001943	APOBEC3H
ENSG00000081026	0.00881961	560	0.0004337	MAGI3
ENSG00000101337	0.00883399	145	0.003085	TM9SF4
ENSG00000163346	0.00883721	43	0.0002529	PBXIP1
ENSG00000178919	0.00886891	147	0.0007767	FOXE1
ENSG00000136908	0.00887097	65	0.0008374	DPM2
ENSG00000173402	0.00889064	131	0.001944	DAG1
ENSG00000196860	0.00891674	45	0.0008681	TOMM20L
ENSG00000126934	0.00892898	192	0.0001333	MAP2K2
ENSG00000275896	0.0089467	74	0.0008258	PRSS2
ENSG00000180346	0.0089626	193	0.0006246	TIGD2
ENSG00000101336	0.00897301	134	0.0004359	HCK
ENSG00000171169	0.00898053	116	0.001833	NAIF1
ENSG00000134376	0.00900804	287	0.001424	CRB1
ENSG00000167986	0.00902225	20	0.001225	DDB1
ENSG00000135541	0.00903851	185	0.0007103	AHI1
ENSG00000243284	0.00903852	132	0.001633	VSIG8
ENSG00000180785	0.00904909	338	0.0005049	OR51E1
ENSG00000178279	0.0090549	162	0.0008831	TNP2
ENSG00000010310	0.00907912	212	2.467e-05	GIPR
ENSG00000104915	0.00908101	75	0.001541	STX10
ENSG00000105383	0.00908904	113	0.0001566	CD33
ENSG00000181552	0.00912151	276	0.0002601	EDDM3B
ENSG00000040633	0.00914533	42	0.001739	PHF23
ENSG00000120265	0.0091604	203	0.005514	PCMT1
ENSG00000203812	0.00917484	9	0.005848	HIST2H2AA3
ENSG00000113140	0.00918259	154	0.0008319	SPARC
ENSG00000186007	0.00918428	327	0.00145	LEMD1
ENSG00000285447	0.0091845	268	0.0003121	ZNF883
ENSG00000165119	0.0092127	68	0.004566	HNRNPK
ENSG00000204424	0.00922431	64	1.069e-05	LY6G6F
ENSG00000159259	0.0092259	156	0.0001306	CHAF1B
ENSG00000174173	0.00925945	124	0.003875	TRMT10C
ENSG00000163348	0.00928955	31	0.0002529	PYGO2
ENSG00000163104	0.00930105	265	0.001711	SMARCAD1
ENSG00000132128	0.0093431	55	0.002206	LRRC41
ENSG00000132535	0.00936774	72	0.001739	DLG4
ENSG00000091583	0.00936931	287	0.0004998	APOH
ENSG00000100385	0.00937614	267	0.001266	IL2RB
ENSG00000117362	0.00938849	65	0.0001377	APH1A
ENSG00000280987	0.00940971	66	0.002582	MATR3
ENSG00000110076	0.00941531	160	0.001158	NRXN2
ENSG00000006607	0.00942142	413	9.326e-06	FARP2
ENSG00000184811	0.00948108	268	0.0002413	TRARG1
ENSG00000070718	0.00949371	85	0.0008512	AP3M2
ENSG00000197647	0.00949668	37	0.001244	ZNF433
ENSG00000169508	0.00951348	109	0.0003524	GPR183
ENSG00000135917	0.00958092	279	0.001308	SLC19A3
ENSG00000100307	0.00958615	266	0.002455	CBX7
ENSG00000213722	0.0096085	69	1.069e-05	DDAH2
ENSG00000262814	0.00961674	162	1.763e-05	MRPL12
ENSG00000185739	0.00964614	297	0.001237	SRL
ENSG00000203880	0.00971118	132	0.000409	PCMTD2
ENSG00000035141	0.00971757	108	0.0001903	FAM136A
ENSG00000114770	0.00972936	389	0.0003784	ABCC5
ENSG00000284718	0.00974393	274	0.001584	SCYGR7
ENSG00000258659	0.00976494	247	0.0007834	TRIM34
ENSG00000119403	0.00979649	157	0.00255	PHF19
ENSG00000168899	0.00983314	108	0.001626	VAMP5
ENSG00000214050	0.0098366	306	0.0003917	FBXO16
ENSG00000173991	0.00987509	69	0.003525	TCAP
ENSG00000146426	0.00990241	1191	0.003027	TIAM2
ENSG00000189227	0.00991069	122	0.0005977	C15orf61
ENSG00000160691	0.00993292	27	0.0002529	SHC1
ENSG00000144410	0.00994228	169	0.0003388	CPO
ENSG00000128951	0.00996222	82	0.002278	DUT
ENSG00000146530	0.00997801	446	0.002613	VWDE
ENSG00000143217	0.00999153	98	0.0002454	NECTIN4
ENSG00000167995	0.0100002	127	0.000947	BEST1
ENSG00000136098	0.0100077	77	0.004064	NEK3
ENSG00000158764	0.0100085	211	0.0008468	ITLN2
ENSG00000262660	0.0100128	172	1.763e-05	AC139530.2
ENSG00000151882	0.010038	95	1.721e-05	CCL28
ENSG00000174276	0.0100533	39	0.0009881	ZNHIT2
ENSG00000241563	0.0100618	103	0.003236	CORT
ENSG00000135549	0.0100745	626	0.002096	PKIB
ENSG00000063177	0.01008	114	0.0005394	RPL18
ENSG00000116990	0.0100909	82	0.0003218	MYCL
ENSG00000149809	0.0101076	43	0.0009881	TM7SF2
ENSG00000168159	0.0101305	79	0.0009668	RNF187
ENSG00000178381	0.0101641	229	0.000591	ZFAND2A
ENSG00000170571	0.0102101	202	0.00374	EMB
ENSG00000178966	0.0102141	94	0.004566	RMI1
ENSG00000174004	0.0102293	260	0.0007354	NRROS
ENSG00000128242	0.0102312	135	0.000119	GAL3ST1
ENSG00000185090	0.0102522	91	0.003083	MANEAL
ENSG00000099331	0.0102641	601	0.0004079	MYO9B
ENSG00000102755	0.0102691	444	0.001495	FLT1
ENSG00000166402	0.010291	300	0.001923	TUB
ENSG00000126583	0.0103041	85	8.282e-07	PRKCG
ENSG00000120436	0.0103269	58	5.214e-05	GPR31
ENSG00000140682	0.0103401	39	0.0005897	TGFB1I1
ENSG00000161395	0.010343	85	0.003525	PGAP3
ENSG00000185982	0.0103573	179	0.0005183	DEFB128
ENSG00000196290	0.0103717	49	2.815e-10	NIF3L1
ENSG00000139219	0.0104083	264	0.00125	COL2A1
ENSG00000141744	0.0104132	71	0.003525	PNMT
ENSG00000204387	0.0104151	72	9.792e-05	C6orf48
ENSG00000204421	0.0104195	76	1.069e-05	LY6G6C
ENSG00000258539	0.0104216	405	0.0002973	AC068896.1
ENSG00000204420	0.0104672	81	1.069e-05	MPIG6B
ENSG00000141736	0.0105225	88	0.003525	ERBB2
ENSG00000163412	0.0105341	277	0.0003596	EIF4E3
ENSG00000153975	0.0105569	132	0.003495	ZUP1
ENSG00000131748	0.01058	98	0.003525	STARD3
ENSG00000143393	0.0105983	64	0.0006215	PI4KB
ENSG00000145022	0.0106294	81	0.002269	TCTA
ENSG00000072518	0.0106372	153	0.0001013	MARK2
ENSG00000240184	0.0106724	128	0.0003338	PCDHGC3
ENSG00000204983	0.0106828	67	0.0008258	PRSS1
ENSG00000240038	0.0106897	65	0.000924	AMY2B
ENSG00000105141	0.010705	261	0.0005283	CASP14
ENSG00000204396	0.0107785	82	3.58e-05	VWA7
ENSG00000107485	0.0107867	267	0.0002358	GATA3
ENSG00000204671	0.0108092	137	0.001269	IL31
ENSG00000149532	0.0108217	54	0.003215	CPSF7
ENSG00000146540	0.0108285	611	0.000591	C7orf50
ENSG00000128383	0.0108798	195	0.001358	APOBEC3A
ENSG00000111424	0.010883	335	3.173e-05	VDR
ENSG00000160752	0.010891	42	0.005818	FDPS
ENSG00000276045	0.0109363	81	0.004946	ORAI1
ENSG00000082074	0.0109492	463	0.0004537	FYB1
ENSG00000111665	0.0109607	81	0.0001165	CDCA3
ENSG00000168765	0.0109764	88	0.002251	GSTM4
ENSG00000102858	0.0109947	196	0.000592	MGRN1
ENSG00000189319	0.0110265	352	0.0002973	FAM53B
ENSG00000127445	0.0110345	87	5.108e-06	PIN1
ENSG00000204634	0.0110352	610	0.002854	TBC1D8
ENSG00000185306	0.011068	383	0.002383	C12orf56
ENSG00000060069	0.011073	374	0.0008391	CTDP1
ENSG00000165383	0.0110776	174	0.003694	LRRC18
ENSG00000174206	0.0111511	92	0.001635	C12orf66
ENSG00000089486	0.0111548	103	0.003365	CDIP1
ENSG00000149308	0.0111602	124	3.958e-07	NPAT
ENSG00000080986	0.0111989	356	0.0001297	NDC80
ENSG00000239839	0.0112117	134	0.0008663	DEFA3
ENSG00000168003	0.0112363	63	0.001581	SLC3A2
ENSG00000171044	0.0112504	986	0.0007512	XKR6
ENSG00000234829	0.0112685	188	0.00216	IFNA17
ENSG00000230257	0.0112981	51	0.001881	NFE4
ENSG00000185070	0.0113437	498	0.0003546	FLRT2
ENSG00000022840	0.011376	251	0.0003388	RNF10
ENSG00000105523	0.0113969	178	0.0005394	FAM83E
ENSG00000106952	0.0114276	150	0.001404	TNFSF8
ENSG00000152749	0.0114535	163	0.0002284	GPR180
ENSG00000101363	0.0114539	60	4.728e-05	MANBAL
ENSG00000112494	0.0114578	348	0.0003634	UNC93A
ENSG00000188379	0.0114741	87	0.0006598	IFNA2
ENSG00000080823	0.0115183	203	0.0003558	MOK
ENSG00000143627	0.0115211	57	0.005818	PKLR
ENSG00000136932	0.0115332	139	4.699e-05	TRMO
ENSG00000187017	0.0115411	187	1.381e-05	ESPN
ENSG00000186847	0.011575	131	0.004026	KRT14
ENSG00000108344	0.0116168	235	0.0009011	PSMD3
ENSG00000142867	0.011623	142	0.001791	BCL10
ENSG00000159128	0.0116619	275	7.771e-06	IFNGR2
ENSG00000169105	0.0116733	61	0.0007588	CHST14
ENSG00000198933	0.0116742	79	0.0009543	TBKBP1
ENSG00000094661	0.011692	228	0.0005283	OR1I1
ENSG00000100330	0.0117639	333	0.001439	MTMR3
ENSG00000010072	0.0117722	94	0.006697	SPRTN
ENSG00000264522	0.0117736	145	0.0004997	OTUD7B
ENSG00000168566	0.0117852	166	0.001184	SNRNP48
ENSG00000075539	0.0117946	236	0.001137	FRYL
ENSG00000163297	0.011839	542	0.00106	ANTXR2
ENSG00000170509	0.0118445	168	0.001391	HSD17B13
ENSG00000163946	0.0118669	258	4.159e-05	FAM208A
ENSG00000085999	0.0118798	42	0.002053	RAD54L
ENSG00000132793	0.0118899	98	0.003045	LPIN3
ENSG00000179532	0.0118964	264	0.00171	DNHD1
ENSG00000115919	0.0119446	431	0.003468	KYNU
ENSG00000090924	0.0120226	133	0.003939	PLEKHG2
ENSG00000284725	0.0120936	257	0.001584	SCYGR6
ENSG00000140675	0.0121065	59	0.002377	SLC5A2
ENSG00000182896	0.0121074	139	0.002796	TMEM95
ENSG00000118292	0.0121499	92	0.0001377	C1orf54
ENSG00000128165	0.0121614	135	0.001116	ADM2
ENSG00000158710	0.0122007	101	0.0008018	TAGLN2
ENSG00000196131	0.0122275	230	0.00168	VN1R2
ENSG00000160113	0.0122336	198	0.0007718	NR2F6
ENSG00000177508	0.0122358	126	0.002632	IRX3
ENSG00000172493	0.0122448	398	0.0002078	AFF1
ENSG00000197879	0.0122763	230	0.0005092	MYO1C
ENSG00000197891	0.0123086	61	0.001158	SLC22A12
ENSG00000120253	0.0123151	107	0.00566	NUP43
ENSG00000167106	0.0123265	119	0.0008374	FAM102A
ENSG00000169964	0.0123568	63	0.001611	TMEM42
ENSG00000067560	0.0123602	136	0.002269	RHOA
ENSG00000179144	0.0123809	244	0.001733	GIMAP7
ENSG00000141738	0.0123938	23	0.006852	GRB7
ENSG00000213859	0.012453	140	0.002796	KCTD11
ENSG00000182264	0.0124537	142	0.0003299	IZUMO1
ENSG00000168894	0.0124605	79	0.001626	RNF181
ENSG00000109180	0.0124874	69	0.003392	OCIAD1
ENSG00000214534	0.0125217	232	0.002581	ZNF705E
ENSG00000176974	0.0125358	226	0.001098	SHMT1
ENSG00000198130	0.0125385	446	0.002941	HIBCH
ENSG00000170296	0.012539	42	0.001739	GABARAP
ENSG00000182903	0.0125524	232	0.003694	ZNF721
ENSG00000100417	0.0126243	65	0.001528	PMM1
ENSG00000130489	0.0126494	128	0.002035	SCO2
ENSG00000148498	0.0126722	1274	0.002051	PARD3
ENSG00000284194	0.012697	131	0.002035	SCO2
ENSG00000132680	0.0127364	84	0.0002658	KHDC4
ENSG00000118620	0.0127449	193	0.003157	ZNF430
ENSG00000141741	0.0127463	22	0.006852	MIEN1
ENSG00000120539	0.0127477	196	0.003558	MASTL
ENSG00000185252	0.0127768	201	0.003843	ZNF74
ENSG00000137101	0.0127985	181	0.00512	CD72
ENSG00000097021	0.012807	330	0.001366	ACOT7
ENSG00000167985	0.0128383	55	0.003215	SDHAF2
ENSG00000134453	0.0128605	227	8.836e-05	RBM17
ENSG00000144791	0.0128892	384	0.001022	LIMD1
ENSG00000146122	0.0128919	312	0.002647	DAAM2
ENSG00000198931	0.0129215	191	1.319e-06	APRT
ENSG00000145020	0.0130076	80	0.002269	AMT
ENSG00000138696	0.0130337	995	0.0004531	BMPR1B
ENSG00000132676	0.0130644	81	0.0006037	DAP3
ENSG00000104907	0.0130747	68	0.001541	TRMT1
ENSG00000176476	0.0130882	167	0.001785	SGF29
ENSG00000070193	0.0130922	220	8.6e-05	FGF10
ENSG00000102524	0.0130931	163	9.432e-05	TNFSF13B
ENSG00000116903	0.0130947	56	0.006918	EXOC8
ENSG00000124615	0.0131039	145	0.002748	MOCS1
ENSG00000001460	0.0131156	257	0.001023	STPG1
ENSG00000125398	0.0131552	61	0.0009805	SOX9
ENSG00000205423	0.0131562	155	3.128e-05	CNEP1R1
ENSG00000101350	0.0131572	118	0.001131	KIF3B
ENSG00000070756	0.0131655	190	0.001184	PABPC1
ENSG00000196230	0.0131861	60	0.0003608	TUBB
ENSG00000171316	0.0132337	328	0.004169	CHD7
ENSG00000103415	0.0132441	107	0.003365	HMOX2
ENSG00000160360	0.0132757	157	0.000459	GPSM1
ENSG00000283189	0.0133096	87	0.002269	AC104452.1
ENSG00000104537	0.0133488	253	0.001185	ANXA13
ENSG00000168395	0.0133533	373	0.0008747	ING5
ENSG00000160352	0.013366	271	0.0006553	ZNF714
ENSG00000177202	0.0134131	143	0.0005394	SPACA4
ENSG00000006576	0.013501	331	0.001225	PHTF2
ENSG00000251246	0.0135167	97	9.035e-11	AL691442.1
ENSG00000160753	0.0135557	35	0.005818	RUSC1
ENSG00000105197	0.0136166	146	0.002759	TIMM50
ENSG00000165917	0.0136337	113	0.003731	RAPSN
ENSG00000259803	0.0136501	163	1.194e-05	SLC22A31
ENSG00000105290	0.0136839	12	0.00819	APLP1
ENSG00000119844	0.0136958	187	0.002815	AFTPH
ENSG00000184924	0.0137186	105	0.000448	PTRHD1
ENSG00000134575	0.0137222	106	2.317e-05	ACP2
ENSG00000168101	0.0137523	73	0.000592	NUDT16L1
ENSG00000073605	0.013763	109	0.0003639	GSDMB
ENSG00000153827	0.0137677	198	0.001971	TRIP12
ENSG00000153498	0.0137781	371	0.0004529	SPACA7
ENSG00000177045	0.0138351	62	0.001444	SIX5
ENSG00000134291	0.013905	166	0.00125	TMEM106C
ENSG00000069812	0.0139594	155	0.001366	HES2
ENSG00000025708	0.0139651	132	0.002035	TYMP
ENSG00000171217	0.013967	207	0.0001817	CLDN20
ENSG00000160049	0.0139964	112	0.004241	DFFA
ENSG00000143630	0.0140227	66	0.005818	HCN3
ENSG00000126351	0.0140411	94	0.002134	THRA
ENSG00000262526	0.0140602	45	0.001739	AC120057.2
ENSG00000118298	0.014088	67	0.003296	CA14
ENSG00000119681	0.0140891	281	0.001778	LTBP2
ENSG00000204422	0.0141406	105	1.069e-05	AL662899.1
ENSG00000185504	0.0141419	180	8.404e-06	FAAP100
ENSG00000177303	0.0141957	169	0.002548	CASKIN2
ENSG00000187954	0.0142132	100	0.003336	CYHR1
ENSG00000141298	0.0142233	254	0.003083	SSH2
ENSG00000184956	0.0142647	139	0.0004414	MUC6
ENSG00000256591	0.0142773	103	0.002929	AP003108.2
ENSG00000147885	0.0142881	221	0.00216	IFNA16
ENSG00000118640	0.0143007	137	0.001626	VAMP8
ENSG00000099864	0.0143056	350	0.0002417	PALM
ENSG00000152219	0.0143098	134	0.006167	ARL14EP
ENSG00000168944	0.014327	306	0.003922	CEP120
ENSG00000196110	0.014347	116	0.00398	ZNF699
ENSG00000222011	0.0143819	185	0.0005321	FAM185A
ENSG00000142615	0.0143898	142	0.000802	CELA2A
ENSG00000181323	0.0144541	82	0.001827	SPEM1
ENSG00000163808	0.0144595	163	0.001611	KIF15
ENSG00000186665	0.0144913	63	0.002115	C17orf58
ENSG00000203791	0.0145087	130	0.0003916	EEF1AKMT2
ENSG00000110723	0.0145227	253	1.018e-05	EXPH5
ENSG00000204472	0.0145772	138	0.0001786	AIF1
ENSG00000174990	0.0146064	409	0.001766	CA5A
ENSG00000237452	0.0146309	87	0.001444	BHMG1
ENSG00000137078	0.0146569	124	0.00512	SIT1
ENSG00000174177	0.0146698	238	8.56e-06	CTU2
ENSG00000162642	0.0146851	148	0.001791	C1orf52
ENSG00000106948	0.0147225	228	0.0005255	AKNA
ENSG00000048392	0.0147238	171	0.0009934	RRM2B
ENSG00000101489	0.0147399	773	0.0002034	CELF4
ENSG00000187791	0.0147536	104	0.0006448	FAM205C
ENSG00000006015	0.0147653	126	0.00022	REX1BD
ENSG00000158825	0.0148226	374	0.0001854	CDA
ENSG00000177989	0.0148979	126	0.002035	ODF3B
ENSG00000136286	0.0149147	138	0.00432	MYO1G
ENSG00000023902	0.0149306	83	6.222e-05	PLEKHO1
ENSG00000143603	0.0149322	489	9.304e-05	KCNN3
ENSG00000163586	0.0149526	162	0.0008122	FABP1
ENSG00000164520	0.0149617	160	0.0005215	RAET1E
ENSG00000124942	0.0149764	208	0.001185	AHNAK
ENSG00000213719	0.0150259	78	3.063e-05	CLIC1
ENSG00000171456	0.0151064	147	0.005828	ASXL1
ENSG00000180535	0.0151134	84	0.0007863	BHLHA15
ENSG00000072818	0.0151242	160	0.002796	ACAP1
ENSG00000152767	0.0151276	1015	0.0003055	FARP1
ENSG00000213171	0.0151505	114	7.308e-06	LINGO4
ENSG00000141946	0.0152023	181	0.001196	ZIM3
ENSG00000134759	0.0153228	245	0.0002372	ELP2
ENSG00000163106	0.0153247	201	0.001711	HPGDS
ENSG00000158113	0.0153314	184	0.001269	LRRC43
ENSG00000127125	0.0153404	169	0.004668	PPCS
ENSG00000072121	0.0154452	251	0.0002645	ZFYVE26
ENSG00000183098	0.0154544	2613	0.0004974	GPC6
ENSG00000141012	0.0154548	264	3.87e-07	GALNS
ENSG00000197343	0.0155269	33	0.005487	ZNF655
ENSG00000284635	0.0155335	246	0.003901	SCYGR8
ENSG00000100418	0.0155436	49	0.004979	DESI1
ENSG00000196235	0.0155491	217	0.002759	SUPT5H
ENSG00000066382	0.015566	454	0.0003031	MPPED2
ENSG00000121797	0.0155753	217	1.561e-05	CCRL2
ENSG00000179242	0.0156022	2377	0.0001086	CDH4
ENSG00000107872	0.0156285	65	0.003978	FBXL15
ENSG00000173273	0.0156396	916	0.0002434	TNKS
ENSG00000111780	0.0156583	165	0.001089	AL021546.1
ENSG00000130165	0.0156714	87	0.003187	ELOF1
ENSG00000198954	0.0156886	265	0.0002582	KIF1BP
ENSG00000153885	0.0156897	154	0.002889	KCTD15
ENSG00000251503	0.015707	130	0.003236	CENPS-CORT
ENSG00000116574	0.0157372	161	0.0004581	RHOU
ENSG00000121552	0.0157925	139	0.00183	CSTA
ENSG00000006016	0.0158085	173	0.0001141	CRLF1
ENSG00000036672	0.0158128	135	0.002537	USP2
ENSG00000228727	0.0158167	70	3.58e-05	SAPCD1
ENSG00000115310	0.0158706	479	0.002479	RTN4
ENSG00000242574	0.0159092	113	0.0001868	HLA-DMB
ENSG00000008838	0.0159121	185	0.002134	MED24
ENSG00000197992	0.0159208	171	0.003187	CLEC9A
ENSG00000197165	0.0159274	130	0.001785	SULT1A2
ENSG00000255690	0.0159343	164	0.000188	TRIL
ENSG00000185359	0.0159346	271	5.087e-06	HGS
ENSG00000092345	0.01594	500	0.0003727	DAZL
ENSG00000197168	0.0159945	204	0.004064	NEK5
ENSG00000105193	0.0160156	120	0.003939	RPS16
ENSG00000104936	0.0160709	81	0.001444	DMPK
ENSG00000159884	0.0160745	134	0.01182	CCDC107
ENSG00000066468	0.0161248	227	0.0002627	FGFR2
ENSG00000163171	0.0161309	480	0.0006576	CDC42EP3
ENSG00000181830	0.0161468	117	0.000383	SLC35C1
ENSG00000073282	0.016189	913	5.601e-05	TP63
ENSG00000161270	0.0162106	91	0.000972	NPHS1
ENSG00000115232	0.0162204	282	0.001141	ITGA4
ENSG00000111775	0.0162675	118	0.001089	COX6A1
ENSG00000137764	0.0163236	578	0.0005977	MAP2K5
ENSG00000110921	0.0163255	247	0.0009103	MVK
ENSG00000176715	0.0163627	394	9.336e-14	ACSF3
ENSG00000186792	0.0164086	29	0.01097	HYAL3
ENSG00000074803	0.0164408	107	0.001353	SLC12A1
ENSG00000071539	0.0164773	26	0.004357	TRIP13
ENSG00000183091	0.0164921	336	0.009636	NEB
ENSG00000175279	0.0165107	124	0.003236	CENPS
ENSG00000155393	0.0165599	218	2.64e-05	HEATR3
ENSG00000145029	0.0165959	74	0.002269	NICN1
ENSG00000239264	0.0166743	195	0.005343	TXNDC5
ENSG00000184276	0.0167066	199	0.002581	DEFB108B
ENSG00000257923	0.0167172	1071	1.731e-06	CUX1
ENSG00000197928	0.0167436	252	0.00168	ZNF677
ENSG00000186803	0.0167497	222	0.00216	IFNA10
ENSG00000153832	0.0168281	158	0.00133	FBXO36
ENSG00000010803	0.0168416	542	0.0001821	SCMH1
ENSG00000164743	0.0168445	280	0.00185	C8orf48
ENSG00000136631	0.0168456	166	6.222e-05	VPS45
ENSG00000139343	0.0168484	305	0.0002063	SNRPF
ENSG00000112699	0.0168551	1258	0.000926	GMDS
ENSG00000262481	0.01689	152	0.001827	TMEM256-PLSCR3
ENSG00000172346	0.0169129	85	0.001528	CSDC2
ENSG00000162367	0.0169214	126	0.003108	TAL1
ENSG00000144649	0.0169495	231	0.001452	FAM198A
ENSG00000104903	0.0169564	51	0.001541	LYL1
ENSG00000283428	0.0170092	83	0.00426	CCDC195
ENSG00000150201	0.0170358	93	0.004021	FXYD4
ENSG00000175294	0.017058	117	2.591e-05	CATSPER1
ENSG00000099812	0.0170702	261	0.0002417	MISP
ENSG00000154319	0.0170883	400	5.522e-05	FAM167A
ENSG00000135097	0.0170909	132	8.207e-05	MSI1
ENSG00000243477	0.0171056	26	0.01097	NAA80
ENSG00000172995	0.0171327	334	0.004837	ARPP21
ENSG00000155893	0.0171357	362	0.004338	PXYLP1
ENSG00000159140	0.0171687	69	0.003115	SON
ENSG00000155876	0.0171728	222	0.0009433	RRAGA
ENSG00000213995	0.01719	324	0.0008955	NAXD
ENSG00000106443	0.0172537	448	0.003953	PHF14
ENSG00000204427	0.0172553	94	1.069e-05	ABHD16A
ENSG00000182054	0.0172668	163	0.003531	IDH2
ENSG00000172209	0.0172933	95	0.0002213	GPR22
ENSG00000168439	0.0173483	96	5.728e-05	STIP1
ENSG00000253159	0.0173525	173	0.0003338	PCDHGA12
ENSG00000152430	0.0173953	120	0.00223	BOLL
ENSG00000131023	0.0174485	144	0.007095	LATS1
ENSG00000184208	0.0174617	75	0.003309	C22orf46
ENSG00000148339	0.0174671	155	0.002288	SLC25A25
ENSG00000105671	0.0175421	98	0.0014	DDX49
ENSG00000075643	0.0175852	355	0.0006496	MOCOS
ENSG00000183914	0.0175969	253	0.001536	DNAH2
ENSG00000111669	0.0176185	65	0.0001165	TPI1
ENSG00000111667	0.017619	91	0.0001165	USP5
ENSG00000163344	0.0176403	69	0.001741	PMVK
ENSG00000136573	0.0176872	393	0.0002084	BLK
ENSG00000164816	0.0177535	257	0.002169	DEFA5
ENSG00000138031	0.0177574	411	0.000448	ADCY3
ENSG00000204616	0.0178017	337	0.0002173	TRIM31
ENSG00000089351	0.0178117	194	0.0002452	GRAMD1A
ENSG00000169992	0.0178222	114	0.001827	NLGN2
ENSG00000049130	0.0178356	187	0.006934	KITLG
ENSG00000170855	0.0178584	126	0.001089	TRIAP1
ENSG00000168594	0.0178824	701	0.00364	ADAM29
ENSG00000214042	0.0178892	218	0.003255	IFNA7
ENSG00000176444	0.0179313	73	0.005818	CLK2
ENSG00000243910	0.0179582	69	0.006139	TUBA4B
ENSG00000259956	0.0179611	17	0.001826	RBM15B
ENSG00000204580	0.0180421	235	0.0001883	DDR1
ENSG00000099308	0.018043	269	4.7e-05	MAST3
ENSG00000135211	0.018048	85	0.001328	TMEM60
ENSG00000051128	0.0181039	104	0.0014	HOMER3
ENSG00000165916	0.0181048	140	0.003731	PSMC3
ENSG00000145623	0.0181199	228	0.001116	OSMR
ENSG00000158623	0.0181871	249	0.0003731	COPG2
ENSG00000145050	0.0182064	14	0.001826	MANF
ENSG00000266964	0.0182236	147	0.001579	FXYD1
ENSG00000143401	0.0182251	90	0.0006865	ANP32E
ENSG00000144815	0.0182387	94	0.002877	NXPE3
ENSG00000074181	0.0182437	223	0.001448	NOTCH3
ENSG00000187257	0.0182556	237	0.001168	RSBN1L
ENSG00000257218	0.0183118	166	0.001576	GATC
ENSG00000167077	0.018325	222	0.00233	MEI1
ENSG00000156170	0.0183408	602	0.001164	NDUFAF6
ENSG00000153406	0.0183971	107	0.003365	NMRAL1
ENSG00000205544	0.0184102	93	0.001827	TMEM256
ENSG00000166446	0.0184298	613	0.0004204	CDYL2
ENSG00000204389	0.0185091	63	0.001419	HSPA1A
ENSG00000100138	0.0185282	74	0.003309	SNU13
ENSG00000034053	0.0185331	578	0.001455	APBA2
ENSG00000090932	0.0185345	120	0.001151	DLL3
ENSG00000214595	0.0185969	736	0.0007877	EML6
ENSG00000197977	0.0186041	192	0.001168	ELOVL2
ENSG00000140284	0.0186194	313	0.0001934	SLC27A2
ENSG00000076641	0.0186291	395	0.001927	PAG1
ENSG00000196419	0.0187082	81	0.003309	XRCC6
ENSG00000203722	0.0187151	113	0.005001	RAET1G
ENSG00000228567	0.0187195	236	0.00168	VN1R4
ENSG00000168890	0.0187469	82	0.001626	TMEM150A
ENSG00000260903	0.018762	113	0.0004334	XKR7
ENSG00000173085	0.018763	227	0.0008697	COQ2
ENSG00000204498	0.0187895	193	7.876e-07	NFKBIL1
ENSG00000183876	0.0187991	174	0.005965	ARSI
ENSG00000103335	0.0188056	515	1.319e-06	PIEZO1
ENSG00000070814	0.01881	149	0.005441	TCOF1
ENSG00000139155	0.0188279	436	0.002511	SLCO1C1
ENSG00000107105	0.0188702	344	0.00276	ELAVL2
ENSG00000115486	0.0188824	165	0.001626	GGCX
ENSG00000150456	0.0189439	225	0.00329	EEF1AKMT1
ENSG00000128606	0.0189494	70	0.001787	LRRC17
ENSG00000137080	0.018974	147	0.004815	IFNA21
ENSG00000137947	0.0190012	159	0.0008229	GTF2B
ENSG00000178184	0.0190414	293	0.0001636	PARD6G
ENSG00000104312	0.0190824	189	0.003667	RIPK2
ENSG00000164535	0.0190971	321	0.0001753	DAGLB
ENSG00000185338	0.0191199	148	0.0004047	SOCS1
ENSG00000206013	0.0191404	171	0.004276	IFITM5
ENSG00000132388	0.0191496	171	0.007587	UBE2G1
ENSG00000221909	0.0191648	23	0.005487	FAM200A
ENSG00000167434	0.0191714	53	0.003475	CA4
ENSG00000078070	0.0191841	254	0.00176	MCCC1
ENSG00000101384	0.0191898	150	0.003748	JAG1
ENSG00000131143	0.0192293	91	0.003257	COX4I1
ENSG00000158669	0.0192356	273	0.00609	GPAT4
ENSG00000070087	0.0192729	211	0.001138	PFN2
ENSG00000139714	0.0192775	84	0.003147	MORN3
ENSG00000204583	0.01932	203	0.0001737	LRCOL1
ENSG00000134827	0.0193288	23	0.00659	TCN1
ENSG00000053918	0.0193312	1002	0.0004853	KCNQ1
ENSG00000179820	0.0193326	75	8.282e-07	MYADM
ENSG00000118705	0.0193482	211	3.064e-06	RPN2
ENSG00000203811	0.0193684	14	0.005848	HIST2H3C
ENSG00000164941	0.0194255	191	0.001164	INTS8
ENSG00000197119	0.019428	94	0.004972	SLC25A29
ENSG00000131148	0.0194302	130	0.003257	EMC8
ENSG00000168393	0.0194713	245	0.0008747	DTYMK
ENSG00000111057	0.0194803	104	0.0006981	KRT18
ENSG00000171403	0.0195133	106	0.004026	KRT9
ENSG00000188076	0.0195182	84	0.002426	SCGB1C1
ENSG00000128739	0.0195392	642	0.0002687	SNRPN
ENSG00000149292	0.0195488	224	0.004913	TTC12
ENSG00000183798	0.0195689	77	0.003045	EMILIN3
ENSG00000167074	0.0196228	135	0.004714	TEF
ENSG00000213079	0.0196323	153	0.002308	SCAF8
ENSG00000138336	0.0196541	468	0.002657	TET1
ENSG00000042088	0.0196655	78	0.01014	TDP1
ENSG00000232258	0.0196708	529	0.0002456	TMEM114
ENSG00000165799	0.0196959	126	0.0005925	RNASE7
ENSG00000165521	0.0197296	313	0.003627	EML5
ENSG00000175161	0.019784	2141	0.0007587	CADM2
ENSG00000103599	0.0198164	414	0.0004927	IQCH
ENSG00000263639	0.01983	1	0.01983	MSMB
ENSG00000127824	0.0198421	78	0.006139	TUBA4A
ENSG00000160199	0.0198475	331	0.0001056	PKNOX1
ENSG00000272647	0.01985	43	0.005487	AC005020.2
ENSG00000170542	0.0198575	177	0.001611	SERPINB9
ENSG00000168427	0.0198805	209	0.0005218	KLHL30
ENSG00000120949	0.0199504	259	0.001123	TNFRSF8
ENSG00000233932	0.0199576	3	0.007861	CTXN2
ENSG00000127129	0.0199585	143	0.0007854	EDN2
ENSG00000178965	0.0199615	218	0.00702	ERICH3
ENSG00000110906	0.0199885	233	0.003113	KCTD10
ENSG00000285082	0.020012	682	0.0002993	AL160272.2
ENSG00000029639	0.0200174	301	0.0001817	TFB1M
ENSG00000108175	0.0200184	716	7.419e-05	ZMIZ1
ENSG00000079387	0.0200822	278	0.00281	SENP1
ENSG00000283563	0.020083	3617	0.0002084	AC098650.1
ENSG00000161133	0.0201388	164	0.003843	USP41
ENSG00000005513	0.0201429	217	0.001921	SOX8
ENSG00000173327	0.0203167	77	0.0001916	MAP3K11
ENSG00000175826	0.0203367	56	0.001739	CTDNEP1
ENSG00000221931	0.0203448	114	0.004725	OR6X1
ENSG00000146802	0.0204051	90	0.01082	TMEM168
ENSG00000138639	0.0204408	1360	0.0003034	ARHGAP24
ENSG00000166170	0.0204458	107	0.0007595	BAG5
ENSG00000108821	0.0204811	113	0.0003088	COL1A1
ENSG00000184374	0.0205172	310	0.004339	COLEC10
ENSG00000186838	0.0205194	112	0.001151	SELENOV
ENSG00000282246	0.0205422	245	0.001096	AL157392.5
ENSG00000130940	0.0205444	289	0.0001884	CASZ1
ENSG00000140320	0.0205887	123	0.0007588	BAHD1
ENSG00000204390	0.0205969	65	0.0009188	HSPA1L
ENSG00000204516	0.0206153	625	1.331e-06	MICB
ENSG00000175868	0.0206685	331	0.005747	CALCB
ENSG00000019169	0.0206762	218	0.001732	MARCO
ENSG00000166415	0.0206773	783	0.0006466	WDR72
ENSG00000059915	0.0208368	79	0.003978	PSD
ENSG00000221855	0.0209266	149	0.001906	TAS2R41
ENSG00000048052	0.020937	1539	0.0003235	HDAC9
ENSG00000128513	0.020938	450	0.003019	POT1
ENSG00000163516	0.0209425	43	0.005905	ANKZF1
ENSG00000164674	0.0209673	441	0.001478	SYTL3
ENSG00000124102	0.0209903	113	0.01395	PI3
ENSG00000110171	0.0210601	124	0.002355	TRIM3
ENSG00000185946	0.0211302	72	0.000924	RNPC3
ENSG00000164088	0.0211374	68	0.0155	PPM1M
ENSG00000165660	0.021184	73	0.004172	ABRAXAS2
ENSG00000124788	0.0212553	977	0.006726	ATXN1
ENSG00000133739	0.0212934	50	0.003317	LRRCC1
ENSG00000205307	0.0213105	46	1.538e-05	SAP25
ENSG00000137135	0.0213331	151	0.01182	ARHGEF39
ENSG00000198792	0.0213486	214	0.002375	TMEM184B
ENSG00000164038	0.0213527	125	0.002144	SLC9B2
ENSG00000099330	0.0214014	180	0.0007718	OCEL1
ENSG00000161040	0.0214105	307	0.0003916	FBXL13
ENSG00000111664	0.0214112	89	0.0001165	GNB3
ENSG00000162174	0.0214217	260	0.005117	ASRGL1
ENSG00000186090	0.0214506	168	0.001728	HTR3D
ENSG00000106536	0.0215613	1387	0.001478	POU6F2
ENSG00000146083	0.0215652	128	0.002043	RNF44
ENSG00000214706	0.0215763	31	0.01097	IFRD2
ENSG00000173660	0.0215993	58	0.003572	UQCRH
ENSG00000186523	0.0216063	41	0.008502	FAM86B1
ENSG00000104413	0.0216133	353	0.001937	ESRP1
ENSG00000116497	0.021648	108	0.003607	S100PBP
ENSG00000174175	0.0216493	266	0.004305	SELP
ENSG00000168906	0.0216511	134	0.002502	MAT2A
ENSG00000165066	0.0216698	160	0.0035	NKX6-3
ENSG00000154096	0.0216736	107	0.006139	THY1
ENSG00000180530	0.021723	254	0.0002867	NRIP1
ENSG00000176046	0.021758	77	0.002536	NUPR1
ENSG00000268193	0.0217776	135	0.0014	AC002985.1
ENSG00000167658	0.0218088	88	0.0004718	EEF2
ENSG00000196652	0.0218247	31	0.005073	ZKSCAN5
ENSG00000116337	0.0219111	97	0.002251	AMPD2
ENSG00000274523	0.0219205	63	0.002835	RCC1L
ENSG00000095981	0.0219213	188	0.00202	KCNK16
ENSG00000153902	0.0219408	182	0.001579	LGI4
ENSG00000174306	0.021955	252	0.003045	ZHX3
ENSG00000111834	0.0219665	134	0.003962	RSPH4A
ENSG00000165118	0.0220059	96	0.00424	C9orf64
ENSG00000131864	0.022011	188	0.004572	USP29
ENSG00000118263	0.0220238	344	0.003676	KLF7
ENSG00000105732	0.0220388	28	8.754e-05	ZNF574
ENSG00000236637	0.0221272	195	0.005168	IFNA4
ENSG00000141258	0.0221507	157	0.004369	SGSM2
ENSG00000145907	0.0221607	139	0.001123	G3BP1
ENSG00000130487	0.0222276	154	0.002035	KLHDC7B
ENSG00000131951	0.0222293	270	0.007523	LRRC9
ENSG00000109881	0.0222354	160	0.0008568	CCDC34
ENSG00000187607	0.0222651	151	0.001162	ZNF286A
ENSG00000114378	0.0223433	33	0.009898	HYAL1
ENSG00000105738	0.0223548	749	0.0001617	SIPA1L3
ENSG00000103811	0.0224049	176	1.991e-06	CTSH
ENSG00000118162	0.0224464	50	0.008143	KPTN
ENSG00000165617	0.0224649	125	0.003568	DACT1
ENSG00000153802	0.022487	231	0.00377	TMPRSS11D
ENSG00000153989	0.0225079	164	0.0001992	NUS1
ENSG00000164849	0.0225243	261	0.001313	GPR146
ENSG00000088451	0.02254	140	0.0002626	TGDS
ENSG00000116774	0.0226132	171	3.115e-05	OLFML3
ENSG00000184182	0.022668	297	0.001959	UBE2F
ENSG00000006534	0.02267	119	0.007403	ALDH3B1
ENSG00000126003	0.02268	50	0.001482	PLAGL2
ENSG00000168421	0.0227304	242	0.00262	RHOH
ENSG00000151322	0.0227466	2245	0.0006848	NPAS3
ENSG00000196376	0.0227724	864	0.0009789	SLC35F1
ENSG00000042286	0.0229465	153	4.607e-05	AIFM2
ENSG00000171401	0.0230732	135	0.00425	KRT13
ENSG00000263429	0.0230988	110	0.00128	TMEM238L
ENSG00000165219	0.0231109	170	0.00888	GAPVD1
ENSG00000132718	0.0231197	91	0.0002658	SYT11
ENSG00000025770	0.0231829	168	0.002035	NCAPH2
ENSG00000198492	0.0231893	93	0.0001432	YTHDF2
ENSG00000206181	0.0232085	66	0.004339	ELOA2
ENSG00000261934	0.0232436	202	0.0003338	PCDHGA9
ENSG00000116521	0.0232534	68	0.009108	SCAMP3
ENSG00000111786	0.0232711	136	0.001576	SRSF9
ENSG00000166261	0.0233033	131	0.005314	ZNF202
ENSG00000144647	0.0233816	117	0.00222	POMGNT2
ENSG00000143669	0.0234015	379	0.003544	LYST
ENSG00000142864	0.0234204	113	0.00747	SERBP1
ENSG00000141431	0.0235324	394	0.001247	ASXL3
ENSG00000100364	0.0235635	356	0.00249	KIAA0930
ENSG00000215262	0.0235903	214	0.001746	KCNU1
ENSG00000254122	0.02366	190	0.0003338	PCDHGB7
ENSG00000110871	0.0236901	239	0.002557	COQ5
ENSG00000108946	0.0236992	180	0.004177	PRKAR1A
ENSG00000115257	0.0236996	115	0.0007378	PCSK4
ENSG00000136643	0.0237429	223	0.002346	RPS6KC1
ENSG00000241186	0.0237499	167	0.0001295	TDGF1
ENSG00000213760	0.023803	195	7.876e-07	ATP6V1G2
ENSG00000167721	0.023844	120	0.008252	TSR1
ENSG00000161405	0.0239118	83	0.007022	IKZF3
ENSG00000253873	0.0239169	186	0.0003338	PCDHGA11
ENSG00000113282	0.023981	332	0.00741	CLINT1
ENSG00000145284	0.0239904	800	0.001221	SCD5
ENSG00000154153	0.0240376	490	0.0002035	RETREG1
ENSG00000126822	0.0240684	190	0.0004802	PLEKHG3
ENSG00000116586	0.024075	38	0.0007502	LAMTOR2
ENSG00000087460	0.0240856	162	0.0004466	GNAS
ENSG00000070831	0.0241389	251	0.002397	CDC42
ENSG00000253846	0.0241772	193	0.0003338	PCDHGA10
ENSG00000164199	0.0241783	1260	0.0002756	ADGRV1
ENSG00000142102	0.0241826	199	0.004276	PGGHG
ENSG00000152234	0.0242043	204	0.002006	ATP5F1A
ENSG00000160908	0.0242263	28	0.005073	ZNF394
ENSG00000188039	0.0242353	204	0.0009448	NWD1
ENSG00000255104	0.0242463	209	0.001162	AC005324.4
ENSG00000254585	0.0242626	127	0.0001553	MAGEL2
ENSG00000140688	0.0242977	128	0.002377	C16orf58
ENSG00000273079	0.024327	1486	6.379e-05	GRIN2B
ENSG00000134684	0.024344	119	0.004388	YARS
ENSG00000111404	0.0243448	822	0.0001254	RERGL
ENSG00000060237	0.0243503	373	0.001351	WNK1
ENSG00000163521	0.0243649	47	0.005905	GLB1L
ENSG00000111678	0.0243829	47	0.004061	C12orf57
ENSG00000135472	0.0243897	195	0.0009358	FAIM2
ENSG00000161813	0.0243934	134	7.78e-05	LARP4
ENSG00000170074	0.0244259	147	0.001016	FAM153A
ENSG00000061455	0.0244262	447	0.001478	PRDM6
ENSG00000107159	0.0244936	109	0.01182	CA9
ENSG00000164091	0.024527	108	0.0155	WDR82
ENSG00000163807	0.0245363	65	0.002224	KIAA1143
ENSG00000135018	0.0245909	231	0.001011	UBQLN1
ENSG00000171105	0.024612	752	0.001089	INSR
ENSG00000186625	0.0246289	148	0.008771	KATNA1
ENSG00000272196	0.0246678	11	0.005848	HIST2H2AA4
ENSG00000185386	0.0246702	124	0.0006429	MAPK11
ENSG00000165898	0.0246961	99	0.01166	ISCA2
ENSG00000100429	0.0247272	113	0.0001272	HDAC10
ENSG00000106785	0.0247682	159	0.001721	TRIM14
ENSG00000182173	0.0247797	187	0.002548	TSEN54
ENSG00000183844	0.0247811	245	0.0005131	FAM3B
ENSG00000144827	0.0248155	253	0.0006214	ABHD10
ENSG00000122359	0.0248247	351	0.001407	ANXA11
ENSG00000086696	0.0248658	151	0.002165	HSD17B2
ENSG00000160097	0.0248813	61	0.003607	FNDC5
ENSG00000151148	0.0248989	301	0.006998	UBE3B
ENSG00000124171	0.0249167	157	8.766e-13	PARD6B
ENSG00000268434	0.0249665	86	0.001444	AC011530.1
ENSG00000133315	0.0249775	360	5.728e-05	MACROD1
ENSG00000162148	0.0249808	70	0.002929	PPP1R32
ENSG00000108342	0.0249935	152	0.004928	CSF3
ENSG00000105398	0.0250367	226	0.002942	SULT2A1
ENSG00000068001	0.0250567	28	0.009898	HYAL2
ENSG00000235718	0.0250687	112	0.002537	MFRP
ENSG00000164187	0.0250909	153	0.001865	LMBRD2
ENSG00000100413	0.0251259	96	0.001528	POLR3H
ENSG00000276547	0.0251282	207	0.0003338	PCDHGB5
ENSG00000253305	0.0251288	200	0.0003338	PCDHGB6
ENSG00000182504	0.0251949	131	0.005714	CEP97
ENSG00000176635	0.0251982	199	0.0007544	HORMAD2
ENSG00000188130	0.0252321	133	0.0001272	MAPK12
ENSG00000102575	0.0252515	127	0.003154	ACP5
ENSG00000203782	0.0253203	145	0.01037	LOR
ENSG00000267140	0.025342	152	0.003433	AC007998.2
ENSG00000187838	0.0253472	140	0.001827	PLSCR3
ENSG00000183864	0.0253751	105	0.008665	TOB2
ENSG00000108953	0.0253836	370	0.0009771	YWHAE
ENSG00000120440	0.0254042	303	0.0003634	TTLL2
ENSG00000115661	0.0254924	50	0.006139	STK16
ENSG00000157131	0.025504	248	0.002969	C8A
ENSG00000198556	0.025505	37	0.005073	ZNF789
ENSG00000002016	0.0255866	274	0.001351	RAD52
ENSG00000253767	0.025733	210	0.0003338	PCDHGA8
ENSG00000164414	0.025738	253	0.003444	SLC35A1
ENSG00000121966	0.0257604	65	0.009353	CXCR4
ENSG00000273749	0.0257857	4	0.02607	CYFIP1
ENSG00000198925	0.0257954	58	0.005905	ATG9A
ENSG00000148296	0.0258252	157	0.001437	SURF6
ENSG00000121058	0.025871	103	0.000734	COIL
ENSG00000092607	0.025897	319	0.001393	TBX15
ENSG00000237172	0.0259587	10	0.02175	B3GNT9
ENSG00000186075	0.0259901	60	0.007022	ZPBP2
ENSG00000103647	0.0260168	408	2.99e-05	CORO2B
ENSG00000149346	0.0260218	568	0.001987	SLX4IP
ENSG00000147655	0.0260319	498	0.00311	RSPO2
ENSG00000186409	0.0260949	603	0.004668	CCDC30
ENSG00000100234	0.0261534	266	0.001271	TIMP3
ENSG00000103404	0.0261891	228	0.009345	USP31
ENSG00000105669	0.0262011	121	0.0014	COPE
ENSG00000131127	0.0262401	222	0.005286	ZNF141
ENSG00000179564	0.026266	36	0.01097	LSMEM2
ENSG00000137691	0.0263016	126	0.01112	CFAP300
ENSG00000158488	0.0263061	95	0.005584	CD1E
ENSG00000196502	0.0263132	136	0.001785	SULT1A1
ENSG00000090661	0.0263136	331	0.0001143	CERS4
ENSG00000124233	0.0263255	83	0.01434	SEMG1
ENSG00000176927	0.0263757	184	0.01105	EFCAB5
ENSG00000204428	0.0263852	89	1.069e-05	LY6G5C
ENSG00000100253	0.0263903	124	0.001116	MIOX
ENSG00000038532	0.0264105	697	1.037e-05	CLEC16A
ENSG00000236699	0.0265189	459	0.0002269	ARHGEF38
ENSG00000187733	0.0265319	28	0.00403	AMY1C
ENSG00000168930	0.0265397	36	5.325e-07	TRIM49
ENSG00000165752	0.0265453	535	0.000193	STK32C
ENSG00000057657	0.0265537	124	0.002285	PRDM1
ENSG00000113805	0.0265941	627	0.005702	CNTN3
ENSG00000177239	0.0266099	136	0.003377	MAN1B1
ENSG00000247596	0.0266418	65	0.0155	TWF2
ENSG00000100410	0.0266545	50	0.0103	PHF5A
ENSG00000173080	0.0266728	55	0.0003948	RXFP4
ENSG00000117758	0.0266917	4	0.03137	STX12
ENSG00000170485	0.0266952	517	0.0009283	NPAS2
ENSG00000157540	0.0267006	482	0.0006708	DYRK1A
ENSG00000005249	0.0267404	286	0.0002949	PRKAR2B
ENSG00000262302	0.0267703	63	0.002054	AC003688.1
ENSG00000196449	0.026792	79	0.003083	YRDC
ENSG00000187556	0.0268156	124	9.603e-05	NANOS3
ENSG00000221947	0.0268227	539	0.001688	XKR9
ENSG00000103257	0.0269356	427	0.001766	SLC7A5
ENSG00000270882	0.0269476	20	0.005848	HIST2H4A
ENSG00000105278	0.026957	286	0.004018	ZFR2
ENSG00000135346	0.0269679	131	0.001139	CGA
ENSG00000184349	0.0269683	699	0.000461	EFNA5
ENSG00000162366	0.0270503	106	0.007788	PDZK1IP1
ENSG00000054179	0.0270904	100	0.001342	ENTPD2
ENSG00000205279	0.0270938	144	0.005407	CTXN3
ENSG00000269113	0.0271007	395	0.0002538	TRABD2B
ENSG00000164331	0.0271042	137	0.003832	ANKRA2
ENSG00000153391	0.027111	140	0.003433	INO80C
ENSG00000070366	0.0271175	538	8.083e-05	SMG6
ENSG00000253953	0.0271407	213	0.0003338	PCDHGB4
ENSG00000127418	0.0271483	180	0.0004125	FGFRL1
ENSG00000134812	0.0272729	25	0.00659	GIF
ENSG00000114423	0.0273098	419	0.0004649	CBLB
ENSG00000173456	0.0273282	89	0.006321	RNF26
ENSG00000170502	0.0273416	186	0.003793	NUDT9
ENSG00000163817	0.0273557	160	0.002037	SLC6A20
ENSG00000111679	0.0273734	53	0.004061	PTPN6
ENSG00000171045	0.0274303	680	0.0001392	TSNARE1
ENSG00000143365	0.0275182	149	1.86e-07	RORC
ENSG00000165915	0.0275329	143	0.003731	SLC39A13
ENSG00000070915	0.0275656	287	0.0038	SLC12A3
ENSG00000177030	0.027577	332	0.0003905	DEAF1
ENSG00000091136	0.0276064	250	0.002787	LAMB1
ENSG00000115268	0.0276087	56	0.0007378	RPS15
ENSG00000079950	0.0276169	237	0.0004408	STX7
ENSG00000066422	0.0276177	114	0.0002695	ZBTB11
ENSG00000168237	0.0276761	69	0.02018	GLYCTK
ENSG00000114383	0.0276945	29	0.009898	TUSC2
ENSG00000171487	0.0277138	596	0.0004142	NLRP5
ENSG00000244486	0.0277248	188	0.003843	SCARF2
ENSG00000203852	0.0277307	12	0.005848	HIST2H3A
ENSG00000100890	0.0277398	503	0.0007036	KIAA0391
ENSG00000173212	0.0278193	99	0.002294	MAB21L3
ENSG00000145626	0.0278373	227	0.0005982	UGT3A1
ENSG00000205022	0.0278389	95	3.87e-07	PABPN1L
ENSG00000070444	0.0278502	116	0.004369	MNT
ENSG00000119655	0.0278672	110	0.01166	NPC2
ENSG00000145332	0.0278734	231	0.0002562	KLHL8
ENSG00000228300	0.0278784	63	0.001907	C19orf24
ENSG00000135253	0.0278843	138	0.01056	KCP
ENSG00000167487	0.0279029	182	0.0001141	KLHL26
ENSG00000162552	0.0279233	176	0.002422	WNT4
ENSG00000119950	0.0279449	235	0.002831	MXI1
ENSG00000214087	0.0279729	224	5.087e-06	ARL16
ENSG00000120370	0.0279856	76	0.004006	GORAB
ENSG00000240247	0.0279875	46	0.0008663	DEFA1B
ENSG00000197241	0.0279895	176	0.0001763	SLC2A7
ENSG00000133619	0.02799	179	0.002747	KRBA1
ENSG00000165124	0.028009	896	0.001554	SVEP1
ENSG00000128294	0.0280327	342	0.005815	TPST2
ENSG00000164983	0.0280491	246	0.0006084	TMEM65
ENSG00000184602	0.0282806	141	0.001086	SNN
ENSG00000165462	0.0283656	33	0.001532	PHOX2A
ENSG00000258984	0.0283812	492	0.001959	UBE2F-SCLY
ENSG00000206047	0.0283917	107	0.001355	DEFA1
ENSG00000078618	0.0283979	139	0.008533	NRDC
ENSG00000189127	0.0284484	141	0.002886	ANKRD34B
ENSG00000165630	0.028543	223	0.001096	PRPF18
ENSG00000139428	0.0285528	213	0.01092	MMAB
ENSG00000223953	0.0286303	91	0.006321	C1QTNF5
ENSG00000007171	0.0286849	213	0.001225	NOS2
ENSG00000168824	0.0287678	405	0.0008567	NSG1
ENSG00000165496	0.0288171	101	0.001359	RPL10L
ENSG00000170291	0.0288311	62	0.002054	ELP5
ENSG00000177051	0.0288567	81	0.006102	FBXO46
ENSG00000137574	0.028885	211	0.01901	TGS1
ENSG00000182134	0.0289193	152	7.308e-06	TDRKH
ENSG00000071073	0.0289741	232	0.0003391	MGAT4A
ENSG00000146205	0.0290104	198	0.0001192	ANO7
ENSG00000180817	0.0290696	188	0.0004594	PPA1
ENSG00000116824	0.0290722	78	0.001367	CD2
ENSG00000175946	0.0291267	167	0.001185	KLHL38
ENSG00000176978	0.0291376	104	0.003377	DPP7
ENSG00000136574	0.0291596	386	0.0004032	GATA4
ENSG00000142347	0.0291811	215	0.001858	MYO1F
ENSG00000130638	0.0292237	356	0.0003103	ATXN10
ENSG00000101346	0.0292483	64	0.001482	POFUT1
ENSG00000136758	0.0292936	227	0.001956	YME1L1
ENSG00000178188	0.0293565	95	0.01244	SH2B1
ENSG00000160410	0.0293587	121	0.0006709	SHKBP1
ENSG00000177700	0.0293627	138	0.001489	POLR2L
ENSG00000100664	0.0294437	137	0.002462	EIF5
ENSG00000101290	0.0294587	220	0.0004549	CDS2
ENSG00000104047	0.0294764	87	0.00515	DTWD1
ENSG00000160767	0.0294796	71	0.01298	FAM189B
ENSG00000224712	0.0294927	3	0.02746	NPIPA3
ENSG00000186306	0.0295519	175	0.005584	OR10T2
ENSG00000170209	0.0295823	139	0.006726	ANKK1
ENSG00000197982	0.0296052	75	0.003083	C1orf122
ENSG00000170632	0.029616	26	0.01008	ARMC10
ENSG00000124134	0.0297152	111	0.008568	KCNS1
ENSG00000131771	0.0297455	48	0.004493	PPP1R1B
ENSG00000159131	0.0298126	99	0.003115	GART
ENSG00000168137	0.0298215	111	0.003815	SETD5
ENSG00000120693	0.0298696	180	0.001709	SMAD9
ENSG00000147874	0.0298947	396	0.0009433	HAUS6
ENSG00000205758	0.029898	83	0.00481	CRYZL1
ENSG00000130222	0.0299102	124	0.003641	GADD45G
ENSG00000285721	0.0299166	372	0.002397	AL031281.2
ENSG00000105352	0.029969	70	0.01516	CEACAM4
ENSG00000177697	0.0299925	138	0.001489	CD151
ENSG00000088986	0.0300302	204	0.001576	DYNLL1
ENSG00000285231	0.0300741	21	0.01785	OOSP3
ENSG00000258790	0.0300787	601	0.0007036	AL121594.1
ENSG00000101665	0.0301113	179	0.000954	SMAD7
ENSG00000138640	0.0301381	1096	0.0009486	FAM13A
ENSG00000163235	0.0301416	439	0.004101	TGFA
ENSG00000001626	0.0301832	334	0.003088	CFTR
ENSG00000152380	0.0301923	185	0.002886	FAM151B
ENSG00000138892	0.0302162	320	0.001969	TTLL8
ENSG00000188385	0.0302864	524	0.001612	JAKMIP3
ENSG00000168386	0.0303267	317	0.007831	FILIP1L
ENSG00000100427	0.0303447	330	0.001969	MLC1
ENSG00000103064	0.0303676	110	0.001022	SLC7A6
ENSG00000156026	0.0304368	139	0.008451	MCU
ENSG00000143815	0.0304722	144	0.007174	LBR
ENSG00000253537	0.0305068	220	0.0003338	PCDHGA7
ENSG00000062716	0.0305182	239	0.003765	VMP1
ENSG00000233232	0.0307046	22	0.01262	NPIPB7
ENSG00000178952	0.0307104	78	0.01244	TUFM
ENSG00000101203	0.0307886	211	0.001453	COL20A1
ENSG00000167291	0.0307945	499	0.002931	TBC1D16
ENSG00000107831	0.0308283	40	0.0001046	FGF8
ENSG00000025434	0.0308314	128	0.01049	NR1H3
ENSG00000198937	0.0308496	163	0.002954	CCDC167
ENSG00000115942	0.0308578	59	8.609e-07	ORC2
ENSG00000110057	0.0308726	162	0.005211	UNC93B1
ENSG00000146674	0.0308856	116	0.002482	IGFBP3
ENSG00000166135	0.0309066	139	0.01572	HIF1AN
ENSG00000096088	0.0309146	109	0.001258	PGC
ENSG00000168096	0.0309317	147	0.000592	ANKS3
ENSG00000136810	0.0309529	195	0.0036	TXN
ENSG00000197124	0.0309899	293	0.003591	ZNF682
ENSG00000163060	0.0309939	65	0.002023	TEKT4
ENSG00000253910	0.0309988	241	0.0003338	PCDHGB2
ENSG00000174292	0.0310455	151	0.001827	TNK1
ENSG00000074855	0.0310553	197	3.654e-06	ANO8
ENSG00000196475	0.031109	56	0.00448	GK2
ENSG00000196296	0.0311224	77	0.01216	ATP2A1
ENSG00000134317	0.0311718	386	6.091e-05	GRHL1
ENSG00000165837	0.0311782	263	0.001181	ERICH6B
ENSG00000174951	0.0311801	142	0.001029	FUT1
ENSG00000127947	0.0311933	229	0.001207	PTPN12
ENSG00000113763	0.0312184	108	0.001201	UNC5A
ENSG00000196990	0.0312507	250	0.0009735	FAM163B
ENSG00000110719	0.0312647	87	0.007403	TCIRG1
ENSG00000141753	0.0313115	86	0.002477	IGFBP4
ENSG00000174903	0.0313294	70	0.003728	RAB1B
ENSG00000110514	0.0313522	178	0.004405	MADD
ENSG00000177842	0.0314024	104	0.00359	ZNF620
ENSG00000178409	0.0314285	251	0.0002373	BEND3
ENSG00000137507	0.0314388	175	6.496e-05	LRRC32
ENSG00000010626	0.0315029	134	0.0001165	LRRC23
ENSG00000115593	0.0315944	252	0.0008122	SMYD1
ENSG00000110172	0.0316271	225	7.154e-06	CHORDC1
ENSG00000137312	0.0316717	94	0.0003608	FLOT1
ENSG00000181195	0.0317302	146	0.001629	PENK
ENSG00000134905	0.0317714	415	0.0008955	CARS2
ENSG00000107140	0.0317846	86	0.00512	TESK1
ENSG00000256500	0.0317879	310	0.0007848	AL139300.1
ENSG00000254221	0.0318826	245	0.0003338	PCDHGB1
ENSG00000262576	0.0318826	245	0.0003338	PCDHGA4
ENSG00000113194	0.0318834	205	0.002043	FAF2
ENSG00000107669	0.0318971	638	0.000268	ATE1
ENSG00000196421	0.0319062	112	0.003373	C20orf204
ENSG00000244219	0.0319766	27	0.005487	TMEM225B
ENSG00000177710	0.0319851	123	0.001233	SLC35G5
ENSG00000107672	0.0320077	207	0.000695	NSMCE4A
ENSG00000170890	0.0320368	110	0.0002777	PLA2G1B
ENSG00000126858	0.0320499	213	0.01426	RHOT1
ENSG00000177947	0.0320537	112	0.002426	ODF3
ENSG00000186446	0.0321318	56	0.006773	ZNF501
ENSG00000066455	0.0321549	285	0.003817	GOLGA5
ENSG00000273291	0.0321556	444	0.001452	AC092042.3
ENSG00000158553	0.0321884	132	0.002486	POM121L2
ENSG00000158483	0.0322154	267	0.002581	FAM86C1
ENSG00000172667	0.0322215	182	0.002585	ZMAT3
ENSG00000158717	0.0322701	213	8.56e-06	RNF166
ENSG00000058335	0.0322849	432	1.991e-06	RASGRF1
ENSG00000187699	0.0323267	485	0.0008686	C2orf88
ENSG00000253485	0.0323359	238	0.0003338	PCDHGA5
ENSG00000124157	0.0323428	77	0.01924	SEMG2
ENSG00000081721	0.0323726	140	0.005473	DUSP12
ENSG00000179943	0.0323962	163	0.0001182	FIZ1
ENSG00000266074	0.0323996	271	0.001718	BAHCC1
ENSG00000196411	0.0324329	134	0.0009973	EPHB4
ENSG00000168488	0.0324705	88	0.01244	ATXN2L
ENSG00000254245	0.0325602	255	0.0003338	PCDHGA3
ENSG00000089163	0.0326039	115	0.0002777	SIRT4
ENSG00000125409	0.0326518	184	0.003473	TEKT3
ENSG00000174453	0.0326557	437	0.0009824	VWC2L
ENSG00000213265	0.0326904	120	0.0003731	TSGA13
ENSG00000124490	0.0327378	212	0.001151	CRISP2
ENSG00000205784	0.032768	185	0.0003788	ARRDC5
ENSG00000197272	0.0327846	84	0.001593	IL27
ENSG00000166136	0.0328021	99	0.02212	NDUFB8
ENSG00000253731	0.0329157	224	0.0003338	PCDHGA6
ENSG00000174885	0.03293	213	0.002833	NLRP6
ENSG00000117643	0.0330062	253	0.003091	MAN1C1
ENSG00000182645	0.0330574	152	0.003626	CCDC172
ENSG00000111671	0.0330633	115	0.0001165	SPSB2
ENSG00000176720	0.0330667	228	3.276e-05	BOK
ENSG00000262209	0.0330747	229	0.0003338	PCDHGB3
ENSG00000116670	0.0332214	181	0.001887	MAD2L2
ENSG00000156574	0.0332331	101	0.006581	NODAL
ENSG00000132600	0.0332881	167	0.001022	PRMT7
ENSG00000184220	0.0333365	401	0.007831	CMSS1
ENSG00000164128	0.0334305	197	0.003562	NPY1R
ENSG00000204514	0.0334339	180	0.00219	ZNF814
ENSG00000270276	0.03354	19	0.005848	HIST2H4B
ENSG00000177685	0.0335635	145	0.001489	CRACR2B
ENSG00000105835	0.0335815	146	0.00289	NAMPT
ENSG00000107745	0.0336725	335	0.008847	MICU1
ENSG00000105135	0.0336743	170	0.003456	ILVBL
ENSG00000255339	0.0336892	114	0.02212	AL133352.1
ENSG00000215853	0.0336933	32	0.02001	RPTN
ENSG00000168539	0.0337081	82	0.001581	CHRM1
ENSG00000163531	0.0337315	561	1.48e-05	NFASC
ENSG00000180549	0.0337515	85	0.001342	FUT7
ENSG00000107833	0.0337614	42	0.0001046	NPM3
ENSG00000110717	0.0337855	89	0.007403	NDUFS8
ENSG00000166002	0.0338194	304	0.002795	SMCO4
ENSG00000163633	0.0338635	167	0.00582	C4orf36
ENSG00000102445	0.0339041	259	0.008983	RUBCNL
ENSG00000088826	0.0339881	455	0.001192	SMOX
ENSG00000115183	0.0340251	595	0.0007057	TANC1
ENSG00000158055	0.0340623	205	0.001023	GRHL3
ENSG00000185483	0.0341693	952	0.002723	ROR1
ENSG00000138175	0.0342276	127	0.001169	ARL3
ENSG00000213988	0.0343186	277	0.00717	ZNF90
ENSG00000197157	0.0343622	545	0.000164	SND1
ENSG00000100867	0.0343683	118	0.002052	DHRS2
ENSG00000073350	0.0343754	430	0.0003996	LLGL2
ENSG00000215356	0.0344137	2	0.02901	ZNF705B
ENSG00000183018	0.0344241	261	0.003701	SPNS2
ENSG00000114200	0.0344292	303	0.003546	BCHE
ENSG00000100147	0.0344443	133	0.003242	CCDC134
ENSG00000104133	0.0344472	19	0.01931	SPG11
ENSG00000104760	0.0346275	317	0.00104	FGL1
ENSG00000174807	0.0346958	83	0.003728	CD248
ENSG00000254870	0.0347982	279	7.876e-07	ATP6V1G2-DDX39B
ENSG00000014914	0.0348223	74	0.0004997	MTMR11
ENSG00000077063	0.0348446	291	0.003088	CTTNBP2
ENSG00000138468	0.0348544	574	0.006323	SENP7
ENSG00000145743	0.0348862	1121	0.001645	FBXL17
ENSG00000123171	0.0349091	92	0.002668	CCDC70
ENSG00000181885	0.0349136	56	0.003182	CLDN7
ENSG00000135778	0.0349449	141	0.01102	NTPCR
ENSG00000165474	0.0349584	145	4.366e-05	GJB2
ENSG00000170523	0.0349881	202	1.303e-05	KRT83
ENSG00000197054	0.034994	78	0.01191	ZNF763
ENSG00000100412	0.034996	108	0.0103	ACO2
ENSG00000259753	0.0350043	389	0.001988	AC068234.1
ENSG00000125968	0.0350174	106	0.007412	ID1
ENSG00000177374	0.0350315	89	8.083e-05	HIC1
ENSG00000183791	0.0350688	55	0.004539	ELOA3
ENSG00000164938	0.035084	201	0.003644	TP53INP1
ENSG00000146409	0.0351073	201	0.007043	SLC18B1
ENSG00000159147	0.0351077	53	0.00481	DONSON
ENSG00000125149	0.0352282	20	0.02175	C16orf70
ENSG00000141568	0.0352603	563	0.0002697	FOXK2
ENSG00000054118	0.0352735	105	0.008536	THRAP3
ENSG00000177666	0.0353228	144	0.001489	PNPLA2
ENSG00000204301	0.0353981	358	2.103e-06	NOTCH4
ENSG00000140534	0.0354039	271	0.003579	TICRR
ENSG00000167720	0.0354759	124	0.002505	SRR
ENSG00000100722	0.0355474	131	0.003515	ZC3H14
ENSG00000148297	0.0355581	156	0.001437	MED22
ENSG00000181264	0.0355941	84	0.0001139	TMEM136
ENSG00000128524	0.0356009	57	0.01056	ATP6V1F
ENSG00000135220	0.0356223	214	0.01034	UGT2A3
ENSG00000272899	0.0356316	60	0.01056	ATP6V1FNB
[truncated: 16,863 more rows]
