# Supplementary material for: Co-expression in tissue-specific gene networks links genes in cancer-susceptibility loci to known somatic driver genes
Source: BMC Med Genomics. 2024 Jul 15;17:186. doi: 10.1186/s12920-024-01941-4 (PMC11247850; doi:10.1186/s12920-024-01941-4)
Supplement: Supplementary file 5 — Supplementary Material 5 [file 12920_2024_1941_MOESM5_ESM.xls]

## Sheet: LD scores used for correction
gene	mean
ENSG00000236624	56.9002
ENSG00000159214	34.2571
ENSG00000164008	31.9724
ENSG00000143847	10.9252
ENSG00000131236	33.0266
ENSG00000132763	58.188
ENSG00000117450	58.9135
ENSG00000177868	33.0902
ENSG00000258664	39.2578
ENSG00000196517	25.943
ENSG00000164010	26.4223
ENSG00000122180	13.7496
ENSG00000117448	72.4578
ENSG00000163485	12.2204
ENSG00000164011	18.6479
ENSG00000133055	9.70536
ENSG00000203815	0.615836
ENSG00000150337	13.2255
ENSG00000133048	10.6237
ENSG00000117394	17.6551
ENSG00000203814	13.2255
ENSG00000183598	13.2255
ENSG00000131238	32.0401
ENSG00000183941	19.7738
ENSG00000133063	11.7665
ENSG00000203811	19.7738
ENSG00000183558	19.7738
ENSG00000090686	14.5656
ENSG00000203812	19.7738
ENSG00000186973	26.1891
ENSG00000203852	19.7738
ENSG00000171872	27.1771
ENSG00000182217	17.7349
ENSG00000117395	21.9886
ENSG00000184678	17.044
ENSG00000159388	9.36453
ENSG00000132780	104.603
ENSG00000184260	17.044
ENSG00000178028	35.7609
ENSG00000184270	17.044
ENSG00000122176	7.18567
ENSG00000178096	15.7264
ENSG00000188783	14.2273
ENSG00000117000	30.2546
ENSG00000188770	11.5436
ENSG00000159164	18.0618
ENSG00000188800	26.0806
ENSG00000243710	21.7043
ENSG00000084073	19.2068
ENSG00000058668	9.53579
ENSG00000143368	18.8373
ENSG00000049089	13.3954
ENSG00000122188	18.0059
ENSG00000179178	17.5629
ENSG00000117419	38.0592
ENSG00000058673	21.5579
ENSG00000253313	24.4105
ENSG00000187942	13.8531
ENSG00000066056	31.8533
ENSG00000159588	113.518
ENSG00000257315	20.7076
ENSG00000182004	22.5048
ENSG00000142798	14.9306
ENSG00000014914	17.4755
ENSG00000143842	8.11764
ENSG00000159592	114.51
ENSG00000143845	8.08606
ENSG00000117400	34.9685
ENSG00000187147	13.0861
ENSG00000159596	117.188
ENSG00000197429	113.497
ENSG00000084070	12.245
ENSG00000117399	32.2968
ENSG00000143839	9.83766
ENSG00000086015	93.1672
ENSG00000170498	13.679
ENSG00000174567	20.8955
ENSG00000163113	22.5705
ENSG00000143850	21.6971
ENSG00000066322	31.4557
ENSG00000158615	9.64503
ENSG00000187801	15.1388
ENSG00000133056	21.1017
ENSG00000187815	19.5456
ENSG00000159479	36.7438
ENSG00000164002	22.6362
ENSG00000117461	75.0525
ENSG00000126106	15.1177
ENSG00000219073	15.7647
ENSG00000136631	41.5481
ENSG00000117010	25.3601
ENSG00000142789	15.3757
ENSG00000117472	39.6693
ENSG00000198198	46.3864
ENSG00000198520	24.41
ENSG00000070831	14.5478
ENSG00000198625	31.7682
ENSG00000117016	22.7634
ENSG00000085998	40.0008
ENSG00000170382	22.2461
ENSG00000066136	23.8267
ENSG00000162552	14.4337
ENSG00000184677	18.8954
ENSG00000142945	46.1099
ENSG00000023902	35.654
ENSG00000070886	8.81392
ENSG00000171357	39.9982
ENSG00000085999	33.1286
ENSG00000132128	31.1082
ENSG00000143401	33.8798
ENSG00000173372	13.1355
ENSG00000159189	13.3708
ENSG00000178922	51.7545
ENSG00000173369	13.1956
ENSG00000163531	25.6376
ENSG00000173660	36.4689
ENSG00000133216	12.6559
ENSG00000117481	44.3304
ENSG00000142937	48.0324
ENSG00000117013	10.0707
ENSG00000117480	32.0124
ENSG00000118298	36.872
ENSG00000142959	46.8552
ENSG00000197587	15.8529
ENSG00000173846	44.9388
ENSG00000162456	19.6322
ENSG00000142949	47.559
ENSG00000179862	5.99492
ENSG00000215906	29.206
ENSG00000227868	42.7884
ENSG00000171793	23.6816
ENSG00000117362	38.5781
ENSG00000004487	39.5999
ENSG00000079277	23.9857
ENSG00000188396	46.3476
ENSG00000222009	46.1076
ENSG00000184144	25.946
ENSG00000117425	46.4645
ENSG00000171790	31.2162
ENSG00000142961	25.5346
ENSG00000174529	31.6212
ENSG00000117222	32.8856
ENSG00000123472	27.2919
ENSG00000010803	31.0732
ENSG00000118292	39.7568
ENSG00000070785	48.6017
ENSG00000066135	55.8367
ENSG00000133059	38.999
ENSG00000159658	29.0319
ENSG00000186118	28.913
ENSG00000204060	11.7918
ENSG00000133069	40.811
ENSG00000127129	9.39264
ENSG00000142973	23.415
ENSG00000159208	40.1327
ENSG00000163545	23.284
ENSG00000169641	37.8496
ENSG00000127124	25.7474
ENSG00000179546	37.7213
ENSG00000162873	17.9625
ENSG00000187145	44.0364
ENSG00000126107	58.8073
ENSG00000125944	27.9013
ENSG00000186007	10.6014
ENSG00000044012	27.9963
ENSG00000187048	26.8675
ENSG00000197273	28.4899
ENSG00000198815	30.9308
ENSG00000117360	39.3499
ENSG00000117266	8.43954
ENSG00000186377	35.3349
ENSG00000125945	26.3705
ENSG00000249087	25.1471
ENSG00000204219	20.7373
ENSG00000177181	29.7127
ENSG00000186160	47.4676
ENSG00000066185	34.855
ENSG00000162365	39.9197
ENSG00000126088	60.9383
ENSG00000127125	38.7806
ENSG00000126091	50.6012
ENSG00000162366	17.9939
ENSG00000162367	18.5973
ENSG00000088280	14.9456
ENSG00000269831	5.63424
ENSG00000269308	2.11703
ENSG00000187634	4.6859
ENSG00000186409	39.1588
ENSG00000174514	12.7247
ENSG00000123473	31.9423
ENSG00000158711	12.5614
ENSG00000163125	39.962
ENSG00000158715	13.7417
ENSG00000069275	19.5696
ENSG00000171960	35.4079
ENSG00000162368	30.7845
ENSG00000268313	17.9803
ENSG00000117280	21.0646
ENSG00000186790	27.0771
ENSG00000186564	25.964
ENSG00000269113	21.9543
ENSG00000273395	13.9664
ENSG00000269709	26.2037
ENSG00000065978	35.1805
ENSG00000268179	4.51252
ENSG00000117834	35.8262
ENSG00000133065	19.3528
ENSG00000188976	5.35145
ENSG00000162415	39.7171
ENSG00000186603	46.4448
ENSG00000143374	41.4382
ENSG00000162877	14.9216
ENSG00000187961	5.94577
ENSG00000007968	8.87728
ENSG00000117318	6.90038
ENSG00000132122	33.6185
ENSG00000197880	7.83588
ENSG00000187583	6.69625
ENSG00000174502	12.5295
ENSG00000142676	17.1601
ENSG00000164007	24.6414
ENSG00000187642	6.81673
ENSG00000186094	55.0074
ENSG00000162373	30.0577
ENSG00000117385	28.0374
ENSG00000198049	8.08908
ENSG00000188290	8.21827
ENSG00000196533	7.97828
ENSG00000187608	8.17855
ENSG00000227839	73.785
ENSG00000196188	6.63803
ENSG00000117407	41.0026
ENSG00000188157	7.14064
ENSG00000132781	49.6676
ENSG00000162374	47.8786
ENSG00000011007	24.0866
ENSG00000143369	37.7587
ENSG00000163486	11.4164
ENSG00000117408	40.7082
ENSG00000057757	28.1813
ENSG00000142700	52.4962
ENSG00000011009	29.9765
ENSG00000185104	42.5635
ENSG00000143466	13.8014
ENSG00000132768	39.8095
ENSG00000162888	13.4785
ENSG00000123080	50.0655
ENSG00000237330	7.51565
ENSG00000136653	13.1282
ENSG00000204006	33.3063
ENSG00000123091	24.3379
ENSG00000131591	7.66889
ENSG00000143486	11.9532
ENSG00000117410	37.8328
ENSG00000143382	33.4206
ENSG00000085831	21.398
ENSG00000143479	14.4021
ENSG00000117308	32.4732
ENSG00000117411	35.1444
ENSG00000162889	15.4554
ENSG00000136634	13.4673
ENSG00000225996	33.0573
ENSG00000142224	16.9894
ENSG00000203804	33.7121
ENSG00000132773	49.6676
ENSG00000143384	39.794
ENSG00000162891	19.1926
ENSG00000162571	7.68323
ENSG00000085832	25.2907
ENSG00000162892	22.859
ENSG00000117305	33.9628
ENSG00000070759	55.4059
ENSG00000162894	19.7344
ENSG00000179163	32.6802
ENSG00000143420	51.694
ENSG00000162896	18.947
ENSG00000188822	26.2223
ENSG00000189266	4.12247
ENSG00000162897	22.0323
ENSG00000186891	9.84976
ENSG00000182795	16.5217
ENSG00000186827	10.9544
ENSG00000180667	16.0634
ENSG00000188529	4.12247
ENSG00000078808	12.2054
ENSG00000143457	72.4543
ENSG00000123836	14.0126
ENSG00000123843	12.3639
ENSG00000143452	81.6027
ENSG00000176022	13.6557
ENSG00000184163	13.1149
ENSG00000123838	14.077
ENSG00000117859	18.4028
ENSG00000160087	12.8299
ENSG00000142661	16.6123
ENSG00000196352	40.5648
ENSG00000163131	82.1797
ENSG00000117322	24.3166
ENSG00000142677	11.2961
ENSG00000143387	53.8292
ENSG00000185436	8.44744
ENSG00000162572	12.5242
ENSG00000158055	22.6557
ENSG00000203710	23.2858
ENSG00000131584	13.1667
ENSG00000197721	30.2453
ENSG00000078618	24.4905
ENSG00000001460	27.4261
ENSG00000143437	59.0519
ENSG00000001461	27.0014
ENSG00000117335	35.345
ENSG00000169972	14.1576
ENSG00000169213	29.5436
ENSG00000117602	16.6834
ENSG00000117862	35.1272
ENSG00000184454	12.7924
ENSG00000198841	33.937
ENSG00000133226	12.2838
ENSG00000134717	34.6073
ENSG00000174059	20.8046
ENSG00000157077	45.8727
ENSG00000143379	59.9995
ENSG00000127054	14.8485
ENSG00000076356	17.1937
ENSG00000154222	43.9825
ENSG00000169504	25.5497
ENSG00000008118	12.3212
ENSG00000085840	39.0702
ENSG00000143418	54.5838
ENSG00000196878	11.9433
ENSG00000134748	44.01
ENSG00000123689	10.6019
ENSG00000117594	26.0385
ENSG00000009790	36.5735
ENSG00000143412	43.1347
ENSG00000134744	38.5008
ENSG00000162757	36.3546
ENSG00000117595	35.2218
ENSG00000143409	33.7871
ENSG00000117597	37.7982
ENSG00000224051	15.3941
ENSG00000116157	20.339
ENSG00000143469	46.1533
ENSG00000182183	23.3876
ENSG00000162377	43.8372
ENSG00000169962	17.5287
ENSG00000162378	49.8484
ENSG00000107404	17.1044
ENSG00000082497	31.9401
ENSG00000203995	41.9342
ENSG00000054392	17.6925
ENSG00000143363	27.8924
ENSG00000121310	41.7187
ENSG00000020633	12.7369
ENSG00000143473	18.1429
ENSG00000117614	8.81595
ENSG00000117625	28.1106
ENSG00000162576	16.563
ENSG00000116171	24.5204
ENSG00000163141	26.6498
ENSG00000082512	23.7102
ENSG00000175756	16.4479
ENSG00000198570	19.5989
ENSG00000170385	12.1699
ENSG00000143443	27.0324
ENSG00000117650	15.3618
ENSG00000174348	20.3674
ENSG00000197622	26.9188
ENSG00000123684	19.3808
ENSG00000162383	14.7463
ENSG00000213190	27.089
ENSG00000157184	19.3331
ENSG00000162384	22.6235
ENSG00000143493	22.6567
ENSG00000143458	28.2666
ENSG00000221978	15.6584
ENSG00000162385	23.5403
ENSG00000117616	13.8142
ENSG00000157193	17.4688
ENSG00000143434	28.5102
ENSG00000143476	21.1423
ENSG00000224870	16.659
ENSG00000143006	18.1678
ENSG00000066027	25.4039
ENSG00000187010	13.2368
ENSG00000242485	16.5851
ENSG00000174332	21.2311
ENSG00000065600	27.3233
ENSG00000235098	15.2183
ENSG00000163154	28.3438
ENSG00000117691	22.6962
ENSG00000058804	20.3111
ENSG00000163156	29.2094
ENSG00000162772	12.9701
ENSG00000205116	16.3804
ENSG00000179403	16.3804
ENSG00000162771	11.0182
ENSG00000123685	17.4536
ENSG00000215915	12.6953
ENSG00000163155	29.0025
ENSG00000160072	11.0862
ENSG00000117697	28.6224
ENSG00000163157	30.1799
ENSG00000203705	29.6396
ENSG00000058799	20.6251
ENSG00000163159	34.5097
ENSG00000211452	23.7281
ENSG00000185523	27.1706
ENSG00000162769	24.7154
ENSG00000081870	27.3422
ENSG00000183726	14.852
ENSG00000143494	20.2062
ENSG00000197785	12.8672
ENSG00000143398	39.8997
ENSG00000116212	27.9189
ENSG00000174606	27.1794
ENSG00000203985	24.537
ENSG00000205090	13.1591
ENSG00000160075	12.0383
ENSG00000116209	24.4545
ENSG00000215014	10.0744
ENSG00000228594	4.99885
ENSG00000136643	36.322
ENSG00000159352	37.5504
ENSG00000116205	22.3965
ENSG00000117707	14.7469
ENSG00000188672	21.1904
ENSG00000212670	23.2986
ENSG00000157211	16.0128
ENSG00000256407	13.0767
ENSG00000248835	14.2428
ENSG00000143499	16.5117
ENSG00000215883	12.4773
ENSG00000232671	36.0442
ENSG00000143373	36.1224
ENSG00000116221	12.3091
ENSG00000197530	3.71825
ENSG00000157216	9.47357
ENSG00000152104	17.4688
ENSG00000143393	33.504
ENSG00000117724	25.1828
ENSG00000198711	14.0989
ENSG00000162390	8.74579
ENSG00000204178	22.9484
ENSG00000157978	12.8049
ENSG00000082482	40.8151
ENSG00000162391	9.97375
ENSG00000136636	32.68
ENSG00000184313	10.9875
ENSG00000143390	28.6019
ENSG00000042781	18.7831
ENSG00000117643	22.1664
ENSG00000271723	11.4957
ENSG00000243725	13.1859
ENSG00000189409	3.61816
ENSG00000162396	11.3457
ENSG00000006555	13.2585
ENSG00000196482	17.0098
ENSG00000162430	33.0934
ENSG00000162398	20.292
ENSG00000116133	22.5483
ENSG00000255054	37.3617
ENSG00000117640	39.7119
ENSG00000143001	9.61552
ENSG00000092978	16.2346
ENSG00000162399	8.14707
ENSG00000169174	15.2371
ENSG00000248333	5.12301
ENSG00000143416	22.66
ENSG00000162814	23.2541
ENSG00000067533	11.1649
ENSG00000092969	15.4935
ENSG00000162402	28.7255
ENSG00000228208	15.9305
ENSG00000143353	46.7916
ENSG00000196660	27.28
ENSG00000223474	38.9053
ENSG00000162407	16.7678
ENSG00000127423	40.7937
ENSG00000182749	41.8322
ENSG00000162409	19.5943
ENSG00000117632	38.0921
ENSG00000136628	32.2908
ENSG00000159377	19.6517
ENSG00000189339	7.5729
ENSG00000187889	7.86334
ENSG00000158006	28.5284
ENSG00000157131	12.9027
ENSG00000021852	14.9025
ENSG00000158008	29.4664
ENSG00000008128	12.9479
ENSG00000162813	23.3365
ENSG00000173406	20.5528
ENSG00000067704	22.1192
ENSG00000158014	29.7315
ENSG00000162600	20.3432
ENSG00000158022	34.9484
ENSG00000184292	26.03
ENSG00000175087	37.6807
ENSG00000197245	26.1124
ENSG00000162601	31.7557
ENSG00000142684	26.6218
ENSG00000118873	20.5634
ENSG00000177606	14.3327
ENSG00000143442	21.5734
ENSG00000142675	26.5695
ENSG00000172456	13.9718
ENSG00000134709	25.9226
ENSG00000224867	13.4555
ENSG00000116141	28.7973
ENSG00000215790	23.1812
ENSG00000134716	24.4056
ENSG00000162817	25.2272
ENSG00000117791	25.59
ENSG00000143375	15.1502
ENSG00000186205	21.8544
ENSG00000162598	20.26
ENSG00000136630	19.4087
ENSG00000143507	15.4905
ENSG00000143512	16.0842
ENSG00000162599	10.005
ENSG00000143498	16.7143
ENSG00000143367	16.0189
ENSG00000162604	9.84047
ENSG00000188782	27.4511
ENSG00000130695	31.854
ENSG00000154305	20.8083
ENSG00000142669	33.1275
ENSG00000132849	16.0447
ENSG00000143376	27.6914
ENSG00000158062	31.8473
ENSG00000008130	26.3933
ENSG00000186063	20.4202
ENSG00000159409	28.8221
ENSG00000162819	20.5685
ENSG00000240563	15.9748
ENSG00000078369	24.1854
ENSG00000132854	19.7408
ENSG00000197520	20.3724
ENSG00000169885	23.7276
ENSG00000154309	15.6507
ENSG00000178821	23.4359
ENSG00000162607	44.0891
ENSG00000187554	17.9002
ENSG00000142609	17.4559
ENSG00000178796	29.0153
ENSG00000240510	29.0153
ENSG00000143502	24.6728
ENSG00000187730	6.36299
ENSG00000169442	30.266
ENSG00000143436	30.3581
ENSG00000176092	27.0928
ENSG00000178395	22.7364
ENSG00000203697	17.7241
ENSG00000116641	56.5281
ENSG00000067606	23.6643
ENSG00000176083	21.3403
ENSG00000143450	30.1014
ENSG00000131914	17.9963
ENSG00000162909	25.6159
ENSG00000117682	17.7654
ENSG00000143514	26.6078
ENSG00000182134	28.259
ENSG00000132855	54.4377
ENSG00000269624	55.4585
ENSG00000125703	34.6996
ENSG00000269358	9.76614
ENSG00000143756	28.8182
ENSG00000162585	22.9285
ENSG00000143753	26.5761
ENSG00000187140	8.41464
ENSG00000088035	26.2193
ENSG00000198830	19.0273
ENSG00000213171	24.2177
ENSG00000269554	24.543
ENSG00000203301	15.3887
ENSG00000157933	9.43436
ENSG00000143748	25.4213
ENSG00000142856	30.6627
ENSG00000143365	21.882
ENSG00000116151	7.52817
ENSG00000117676	17.7347
ENSG00000203965	31.6291
ENSG00000225556	18.7903
ENSG00000196407	21.736
ENSG00000269753	7.99667
ENSG00000116652	33.3475
ENSG00000143771	32.122
ENSG00000159445	29.1045
ENSG00000157916	6.56261
ENSG00000079739	17.3548
ENSG00000197747	32.7547
ENSG00000163191	22.6159
ENSG00000182898	21.4464
ENSG00000162923	32.0925
ENSG00000159450	21.0374
ENSG00000185483	20.3501
ENSG00000215853	28.7264
ENSG00000157911	6.63131
ENSG00000197915	47.0433
ENSG00000177414	25.8311
ENSG00000143631	49.1366
ENSG00000143520	44.3984
ENSG00000158966	10.8868
ENSG00000143536	38.9583
ENSG00000186207	25.0306
ENSG00000143786	32.3573
ENSG00000169509	25.6715
ENSG00000185966	30.0182
ENSG00000163202	28.9791
ENSG00000244057	50.4844
ENSG00000149527	10.5402
ENSG00000187238	56.2842
ENSG00000185962	55.5024
ENSG00000187223	53.4983
ENSG00000162437	22.3799
ENSG00000159455	51.6526
ENSG00000187180	52.6087
ENSG00000187173	56.7138
ENSG00000187170	56.6488
ENSG00000198854	57.741
ENSG00000117713	34.8042
ENSG00000162434	21.9669
ENSG00000203786	54.1588
ENSG00000240386	53.374
ENSG00000186226	47.635
ENSG00000172155	45.494
ENSG00000197084	39.7471
ENSG00000196734	34.537
ENSG00000186844	31.3587
ENSG00000185842	37.6158
ENSG00000235942	12.784
ENSG00000163206	34.3766
ENSG00000162433	15.8087
ENSG00000163207	43.731
ENSG00000184148	61.4882
ENSG00000169474	66.6159
ENSG00000163209	71.2626
ENSG00000116675	17.9385
ENSG00000169469	68.677
ENSG00000163216	66.9793
ENSG00000241794	62.7267
ENSG00000143815	31.4817
ENSG00000196805	44.1754
ENSG00000203785	45.1773
ENSG00000157881	17.4167
ENSG00000244094	33.9966
ENSG00000203691	30.2928
ENSG00000159516	35.2339
ENSG00000203784	22.7176
ENSG00000060642	32.9206
ENSG00000203783	21.9129
ENSG00000154380	30.9462
ENSG00000203782	22.0601
ENSG00000116678	32.4657
ENSG00000204160	30.9709
ENSG00000159527	23.0331
ENSG00000197921	17.5303
ENSG00000163218	23.8023
ENSG00000157873	24.5511
ENSG00000143742	15.0156
ENSG00000213625	19.7562
ENSG00000143819	12.0117
ENSG00000163220	23.4931
ENSG00000163221	20.9671
ENSG00000143546	24.7415
ENSG00000196187	11.739
ENSG00000184330	18.7688
ENSG00000175793	31.0783
ENSG00000184588	26.5912
ENSG00000142751	30.761
ENSG00000197364	15.1275
ENSG00000143556	16.4964
ENSG00000198746	30.7201
ENSG00000197956	24.3239
ENSG00000196420	23.5058
ENSG00000090273	32.8906
ENSG00000243709	12.5359
ENSG00000255835	12.0562
ENSG00000196154	21.3693
ENSG00000143811	10.8845
ENSG00000188015	20.6659
ENSG00000131910	34.6082
ENSG00000175707	33.2735
ENSG00000253368	22.7161
ENSG00000143768	9.26518
ENSG00000196754	14.3579
ENSG00000157870	31.5023
ENSG00000158246	20.3055
ENSG00000118473	44.2543
ENSG00000143751	15.408
ENSG00000090020	21.8512
ENSG00000188643	32.3397
ENSG00000163041	21.4636
ENSG00000189334	38.1568
ENSG00000142606	31.1494
ENSG00000182827	20.885
ENSG00000248458	49.6323
ENSG00000152760	30.2793
ENSG00000189171	35.3672
ENSG00000185155	19.4603
ENSG00000172410	17.3853
ENSG00000160678	35.4749
ENSG00000183814	19.1931
ENSG00000152763	20.6981
ENSG00000160679	35.1124
ENSG00000143799	22.4458
ENSG00000142784	14.7181
ENSG00000215912	22.4813
ENSG00000143553	31.0147
ENSG00000169717	19.0085
ENSG00000203685	14.3954
ENSG00000142611	7.5307
ENSG00000143772	17.0162
ENSG00000143621	29.6253
ENSG00000186501	13.9129
ENSG00000143801	27.7581
ENSG00000198160	35.335
ENSG00000163050	35.9245
ENSG00000142765	14.3326
ENSG00000130762	10.7884
ENSG00000116704	31.0167
ENSG00000169418	28.3283
ENSG00000162591	6.3055
ENSG00000203963	24.1606
ENSG00000162594	19.3057
ENSG00000142733	19.2228
ENSG00000158109	6.06669
ENSG00000116213	5.9303
ENSG00000142748	19.3184
ENSG00000081985	18.289
ENSG00000143624	28.2667
ENSG00000174950	19.1532
ENSG00000143776	49.9702
ENSG00000181773	27.0512
ENSG00000158195	34.2448
ENSG00000142864	21.3462
ENSG00000116717	26.3925
ENSG00000172380	26.6879
ENSG00000162595	9.87677
ENSG00000181450	50.4405
ENSG00000126705	14.1719
ENSG00000143740	40.8994
ENSG00000143554	30.2702
ENSG00000078900	6.14052
ENSG00000081692	40.8637
ENSG00000000938	6.19571
ENSG00000116729	12.4359
ENSG00000185888	21.0013
ENSG00000143816	30.8398
ENSG00000143614	51.3549
ENSG00000154342	44.3416
ENSG00000143761	48.429
ENSG00000126709	12.5487
ENSG00000116745	22.7187
ENSG00000198837	56.2988
ENSG00000143793	45.9387
ENSG00000024526	25.978
ENSG00000162592	10.3208
ENSG00000009780	20.5931
ENSG00000160741	57.8652
ENSG00000162910	46.6552
ENSG00000033122	25.899
ENSG00000235169	11.7961
ENSG00000130764	14.8976
ENSG00000116198	17.429
ENSG00000066557	36.3396
ENSG00000117758	19.1574
ENSG00000116754	36.2948
ENSG00000143774	41.4672
ENSG00000143570	56.0651
ENSG00000117751	15.7671
ENSG00000169598	12.8321
ENSG00000118454	32.065
ENSG00000268552	15.1833
ENSG00000197568	29.8444
ENSG00000130775	21.3334
ENSG00000198835	41.7959
ENSG00000203684	47.6709
ENSG00000181873	48.9204
ENSG00000162913	59.5618
ENSG00000116761	18.6538
ENSG00000050628	29.523
ENSG00000143578	56.373
ENSG00000132485	34.8403
ENSG00000172260	27.0076
ENSG00000198912	7.13765
ENSG00000117748	20.6033
ENSG00000196581	10.0873
ENSG00000162620	26.48
ENSG00000154358	44.377
ENSG00000130768	16.6493
ENSG00000131697	20.9492
ENSG00000143543	52.441
ENSG00000254685	24.9504
ENSG00000259030	20.837
ENSG00000143545	47.4163
ENSG00000116783	20.837
ENSG00000154370	34.0519
ENSG00000162931	35.1052
ENSG00000162621	17.2148
ENSG00000178965	18.7968
ENSG00000158156	17.0561
ENSG00000168148	35.961
ENSG00000181218	26.8898
ENSG00000196890	26.1417
ENSG00000168159	20.3243
ENSG00000177954	56.6416
ENSG00000116574	23.5196
ENSG00000177800	14.1651
ENSG00000116791	16.6627
ENSG00000168118	25.0253
ENSG00000158161	20.8296
ENSG00000213029	26.968
ENSG00000154429	23.6086
ENSG00000162623	21.8367
ENSG00000143632	16.8588
ENSG00000169403	18.5755
ENSG00000162624	31.0395
ENSG00000126698	22.9092
ENSG00000143552	47.9059
ENSG00000069424	14.2837
ENSG00000069248	27.3648
ENSG00000137968	36.4733
ENSG00000215902	20.9841
ENSG00000269804	20.9841
ENSG00000130770	26.3179
ENSG00000135776	34.1195
ENSG00000130766	26.0849
ENSG00000135801	26.1464
ENSG00000135763	25.4822
ENSG00000130772	39.8284
ENSG00000117054	45.7778
ENSG00000204138	49.1525
ENSG00000143641	13.3317
ENSG00000268332	12.6419
ENSG00000177614	11.5043
ENSG00000135775	18.2143
ENSG00000116254	10.2617
ENSG00000137955	43.3802
ENSG00000135744	20.8988
ENSG00000135773	19.6058
ENSG00000119280	17.8304
ENSG00000057468	42.0454
ENSG00000143549	41.2945
ENSG00000154007	45.3774
ENSG00000184005	16.1609
ENSG00000117069	17.6595
ENSG00000143643	26.1783
ENSG00000142892	19.274
ENSG00000154027	24.9886
ENSG00000180198	50.0835
ENSG00000173409	22.7328
ENSG00000182118	15.2998
ENSG00000163263	39.4968
ENSG00000119283	14.7895
ENSG00000036549	47.3132
ENSG00000116251	8.8997
ENSG00000180098	51.6179
ENSG00000143633	21.088
ENSG00000158286	9.40598
ENSG00000120656	40.4726
ENSG00000188060	45.2965
ENSG00000116906	24.3078
ENSG00000162419	43.0564
ENSG00000143612	39.2843
ENSG00000116903	49.803
ENSG00000077254	48.2948
ENSG00000010072	51.8423
ENSG00000135766	50.0271
ENSG00000270106	20.8726
ENSG00000198492	42.4307
ENSG00000116918	34.2476
ENSG00000116329	26.1602
ENSG00000180488	38.5169
ENSG00000116237	10.8742
ENSG00000173673	10.8427
ENSG00000158292	12.0417
ENSG00000159023	34.521
ENSG00000162614	29.6071
ENSG00000097021	19.3889
ENSG00000162946	15.6342
ENSG00000162613	28.779
ENSG00000253304	35.0589
ENSG00000162616	31.2295
ENSG00000116350	33.4627
ENSG00000137960	33.0659
ENSG00000143569	36.8425
ENSG00000122420	18.6133
ENSG00000116991	22.1933
ENSG00000137959	13.8361
ENSG00000212916	18.1567
ENSG00000116353	32.5406
ENSG00000135778	19.5238
ENSG00000137965	15.0097
ENSG00000135749	13.2878
ENSG00000162618	21.8132
ENSG00000069812	21.879
ENSG00000187017	17.9881
ENSG00000143674	19.6975
ENSG00000135750	13.3377
ENSG00000183780	13.7379
ENSG00000168275	10.4268
ENSG00000059588	9.72257
ENSG00000215788	14.8791
ENSG00000143575	33.2489
ENSG00000168264	13.8689
ENSG00000173726	23.594
ENSG00000188739	32.7781
ENSG00000143595	20.1732
ENSG00000060656	21.6993
ENSG00000054267	42.0226
ENSG00000117114	14.1093
ENSG00000143515	19.5567
ENSG00000152904	39.4909
ENSG00000116957	29.6852
ENSG00000162885	42.8917
ENSG00000137941	41.3439
ENSG00000160712	22.5675
ENSG00000168243	19.0626
ENSG00000162510	12.6837
ENSG00000143669	33.672
ENSG00000169291	25.2165
ENSG00000162511	11.5759
ENSG00000162512	10.6775
ENSG00000163239	24.2141
ENSG00000116962	13.6004
ENSG00000142875	39.9247
ENSG00000077585	14.3662
ENSG00000160714	22.5069
ENSG00000086619	21.0533
ENSG00000203943	14.2881
ENSG00000134644	28.9629
ENSG00000171680	17.5135
ENSG00000137976	18.5483
ENSG00000186197	13.0091
ENSG00000117133	20.5802
ENSG00000174021	21.4032
ENSG00000160716	20.8445
ENSG00000162408	20.2525
ENSG00000117151	23.0978
ENSG00000116977	43.1302
ENSG00000180869	20.5987
ENSG00000160710	21.4406
ENSG00000117155	19.8581
ENSG00000173662	23.0417
ENSG00000119285	55.1117
ENSG00000204859	22.1048
ENSG00000084628	48.5489
ENSG00000171517	11.7321
ENSG00000268141	22.2133
ENSG00000060688	60.2446
ENSG00000153898	18.6894
ENSG00000143603	9.17644
ENSG00000077522	19.6355
ENSG00000162643	20.7529
ENSG00000121766	56.2883
ENSG00000163344	21.7663
ENSG00000162413	26.5864
ENSG00000055732	21.9258
ENSG00000116273	28.1224
ENSG00000116984	32.0723
ENSG00000041988	30.0625
ENSG00000097096	19.4952
ENSG00000162642	20.39
ENSG00000142867	21.139
ENSG00000121769	54.9676
ENSG00000163346	18.6153
ENSG00000244020	9.11913
ENSG00000007923	32.4129
ENSG00000153904	23.0689
ENSG00000168528	51.6687
ENSG00000268950	49.8013
ENSG00000142871	21.7901
ENSG00000142910	22.6367
ENSG00000117174	31.8007
ENSG00000163348	19.0928
ENSG00000198626	12.7052
ENSG00000171502	30.2905
ENSG00000121764	32.2774
ENSG00000171735	16.8559
ENSG00000116996	21.5605
ENSG00000162517	31.2309
ENSG00000270188	22.2042
ENSG00000133019	15.3462
ENSG00000155816	18.5126
ENSG00000268365	7.29611
ENSG00000180875	5.17176
ENSG00000049245	20.3107
ENSG00000049246	18.9867
ENSG00000122417	27.0495
ENSG00000084636	23.9255
ENSG00000182901	12.7483
ENSG00000091483	16.185
ENSG00000137975	18.7216
ENSG00000049247	18.4824
ENSG00000016490	14.7703
ENSG00000117009	10.3799
ENSG00000049249	17.2438
ENSG00000016602	17.9474
ENSG00000116288	21.7918
ENSG00000054277	6.59273
ENSG00000097033	31.7306
ENSG00000203668	6.98192
ENSG00000160691	19.2482
ENSG00000183291	53.5311
ENSG00000162843	12.9682
ENSG00000153936	42.0292
ENSG00000267561	31.4219
ENSG00000143013	10.1287
ENSG00000174371	10.6916
ENSG00000197769	3.83269
ENSG00000116285	29.5659
ENSG00000180287	14.9695
ENSG00000065243	43.3175
ENSG00000162426	25.0698
ENSG00000142599	41.6863
ENSG00000137947	37.3075
ENSG00000143702	28.7968
ENSG00000137944	28.8674
ENSG00000121753	12.6321
ENSG00000173207	17.0485
ENSG00000269795	33.786
ENSG00000213516	28.7465
ENSG00000054282	30.7687
ENSG00000117226	25.1877
ENSG00000074800	26.2146
ENSG00000117020	54.9978
ENSG00000160688	17.3175
ENSG00000117228	30.5661
ENSG00000179456	7.20968
ENSG00000268146	6.00581
ENSG00000173728	11.4098
ENSG00000162645	40.5531
ENSG00000035687	14.0293
ENSG00000213512	38.3692
ENSG00000162654	31.4156
ENSG00000179397	15.674
ENSG00000163352	17.078
ENSG00000154451	17.4326
ENSG00000160685	19.1698
ENSG00000121644	10.6438
ENSG00000183347	20.144
ENSG00000203667	12.0468
ENSG00000134668	10.467
ENSG00000197147	25.522
ENSG00000171488	28.5653
ENSG00000153187	10.3286
ENSG00000271949	21.3648
ENSG00000163354	18.5855
ENSG00000131686	8.54668
ENSG00000171492	12.748
ENSG00000197241	8.08316
ENSG00000162664	7.04936
ENSG00000272195	19.6562
ENSG00000142583	11.6785
ENSG00000203666	20.4987
ENSG00000143032	13.7213
ENSG00000184007	13.1912
ENSG00000122482	26.4244
ENSG00000162849	10.3934
ENSG00000163357	18.5014
ENSG00000180758	10.7016
ENSG00000185420	21.8431
ENSG00000049239	7.57611
ENSG00000171621	6.69499
ENSG00000171612	20.024
ENSG00000162851	14.6752
ENSG00000162852	15.741
ENSG00000162669	22.8614
ENSG00000212673	14.8022
ENSG00000188807	18.6963
ENSG00000121774	14.7819
ENSG00000143653	21.3153
ENSG00000121775	19.4184
ENSG00000153207	24.7982
ENSG00000097046	17.8999
ENSG00000135747	22.5355
ENSG00000197472	24.0739
ENSG00000069702	20.0536
ENSG00000171608	11.7961
ENSG00000025800	18.1646
ENSG00000188295	15.6445
ENSG00000221953	15.0328
ENSG00000196418	15.9797
ENSG00000162714	15.0856
ENSG00000084652	17.5517
ENSG00000162711	9.9861
ENSG00000179840	9.92186
ENSG00000177535	10.5469
ENSG00000137948	39.3901
ENSG00000171603	14.633
ENSG00000160050	19.7709
ENSG00000169224	9.01664
ENSG00000160051	18.2062
ENSG00000196242	8.53303
ENSG00000177489	9.51021
ENSG00000177476	11.08
ENSG00000197437	14.1367
ENSG00000169214	16.8563
ENSG00000241128	18.554
ENSG00000153230	21.0163
ENSG00000221888	20.1064
ENSG00000196772	21.0447
ENSG00000197591	20.2572
ENSG00000172031	32.229
ENSG00000162722	15.085
ENSG00000222046	18.5174
ENSG00000238243	12.9092
ENSG00000177462	13.2079
ENSG00000177275	14.4586
ENSG00000189195	45.5218
ENSG00000196071	17.7529
ENSG00000196936	12.3927
ENSG00000187080	12.3612
ENSG00000197454	21.2214
ENSG00000203663	21.1377
ENSG00000160055	18.2298
ENSG00000198128	21.0484
ENSG00000162727	19.8391
ENSG00000198601	27.2135
ENSG00000228198	32.4341
ENSG00000171180	46.4895
ENSG00000069712	59.5703
ENSG00000177212	50.1835
ENSG00000177201	52.4982
ENSG00000177186	52.9291
ENSG00000178585	13.8868
ENSG00000177174	44.4136
ENSG00000196944	41.5882
ENSG00000198104	38.9782
ENSG00000203910	65.4613
ENSG00000175143	38.1853
ENSG00000227152	14.7229
ENSG00000196240	17.4473
ENSG00000196539	18.0268
ENSG00000203661	16.5791
ENSG00000188558	9.64202
ENSG00000182783	8.38129
ENSG00000183310	8.38129
ENSG00000184022	8.38129
ENSG00000183130	7.24035
ENSG00000177151	7.24035
ENSG00000187701	7.79125
ENSG00000189181	20.2477
ENSG00000266949	18.8292
ENSG00000175137	15.0544
ENSG00000162441	21.4936
ENSG00000174842	62.9993
ENSG00000171161	13.157
ENSG00000122484	58.8315
ENSG00000171163	12.7383
ENSG00000173614	21.3476
ENSG00000084623	17.0893
ENSG00000162444	21.4709
ENSG00000162676	68.4005
ENSG00000183615	13.5675
ENSG00000185220	7.05866
ENSG00000143537	19.5397
ENSG00000067208	71.1241
ENSG00000130939	25.2406
ENSG00000182866	10.7413
ENSG00000122406	63.971
ENSG00000154511	62.3319
ENSG00000116478	4.84823
ENSG00000143033	36.6759
ENSG00000117500	41.9757
ENSG00000054523	59.3401
ENSG00000122483	46.4365
ENSG00000175130	2.72959
ENSG00000162526	7.56803
ENSG00000225828	9.98725
ENSG00000243364	20.5677
ENSG00000117505	46.938
ENSG00000143590	25.6613
ENSG00000251246	25.6613
ENSG00000160058	10.2884
ENSG00000169242	33.7281
ENSG00000137942	26.194
ENSG00000137936	25.6875
ENSG00000169241	33.3163
ENSG00000067334	30.9526
ENSG00000142657	50.2908
ENSG00000023909	28.8877
ENSG00000254553	21.1426
ENSG00000273274	18.834
ENSG00000175279	35.2647
ENSG00000160062	22.5566
ENSG00000179085	34.0067
ENSG00000176261	16.1515
ENSG00000198691	14.3221
ENSG00000163463	35.6824
ENSG00000273088	35.5979
ENSG00000251503	35.2647
ENSG00000241563	31.2937
ENSG00000162521	14.1027
ENSG00000160049	33.5702
ENSG00000137962	26.4974
ENSG00000142655	28.1681
ENSG00000130940	7.64919
ENSG00000163462	35.4214
ENSG00000117528	30.1142
ENSG00000162520	13.343
ENSG00000117525	22.199
ENSG00000162522	23.8434
ENSG00000175262	9.08192
ENSG00000143036	18.1145
ENSG00000120948	26.7192
ENSG00000134684	26.9659
ENSG00000116497	25.1114
ENSG00000185499	35.3565
ENSG00000117519	17.7095
ENSG00000160097	25.4756
ENSG00000172339	25.5838
ENSG00000152078	22.6793
ENSG00000271092	22.9704
ENSG00000122481	23.3924
ENSG00000009724	35.8036
ENSG00000237435	33.707
ENSG00000116649	40.2369
ENSG00000121905	27.7678
ENSG00000121900	28.3091
ENSG00000116514	33.4077
ENSG00000171824	39.9275
ENSG00000267885	33.4788
ENSG00000117569	39.1004
ENSG00000004455	44.8834
ENSG00000188641	30.11
ENSG00000169231	37.5116
ENSG00000162627	32.9437
ENSG00000198793	36.395
ENSG00000142920	44.452
ENSG00000117598	22.3554
ENSG00000117600	16.0478
ENSG00000099260	20.209
ENSG00000116525	48.2805
ENSG00000156869	36.6182
ENSG00000173171	37.3289
ENSG00000160094	41.1086
ENSG00000184389	36.4704
ENSG00000171819	39.6923
ENSG00000120942	24.9473
ENSG00000177628	64.3742
ENSG00000134686	33.7191
ENSG00000162688	36.2427
ENSG00000117620	41.8376
ENSG00000160767	68.5893
ENSG00000156875	45.1235
ENSG00000204624	17.5682
ENSG00000121903	20.6453
ENSG00000116661	6.61954
ENSG00000156876	44.9799
ENSG00000132879	6.43931
ENSG00000122435	45.4503
ENSG00000122477	44.577
ENSG00000121904	15.9707
ENSG00000116521	72.1007
ENSG00000137992	45.7725
ENSG00000137996	35.2316
ENSG00000116663	5.44242
ENSG00000116670	5.30599
ENSG00000079335	24.0736
ENSG00000176444	74.9483
ENSG00000176256	25.3251
ENSG00000142698	12.7353
ENSG00000163866	9.70399
ENSG00000181656	31.1776
ENSG00000162490	5.93129
ENSG00000162692	22.3953
ENSG00000143630	77.3608
ENSG00000189280	7.15176
ENSG00000189433	7.43799
ENSG00000188910	8.23052
ENSG00000187513	9.24404
ENSG00000162694	33.5686
ENSG00000116544	8.53654
ENSG00000162695	35.3949
ENSG00000143627	75.2012
ENSG00000117543	41.0737
ENSG00000271741	30.5034
ENSG00000243749	30.2613
ENSG00000177674	14.6457
ENSG00000269175	39.1498
ENSG00000170989	9.12047
ENSG00000163867	30.5034
ENSG00000160752	66.182
ENSG00000118733	12.9447
ENSG00000215910	21.6564
ENSG00000177000	26.4923
ENSG00000197056	29.4771
ENSG00000160753	63.8945
ENSG00000060718	34.2913
ENSG00000116560	29.2627
ENSG00000011021	23.8789
ENSG00000146463	51.7744
ENSG00000116539	63.5992
ENSG00000185946	15.8067
ENSG00000175206	20.9558
ENSG00000120937	19.3822
ENSG00000116685	17.3075
ENSG00000240038	14.5778
ENSG00000243480	13.9877
ENSG00000083444	18.6523
ENSG00000125459	55.142
ENSG00000187733	21.7955
ENSG00000198890	28.4591
ENSG00000142687	49.1968
ENSG00000162631	12.4104
ENSG00000116688	17.9591
ENSG00000134215	15.227
ENSG00000020129	50.3482
ENSG00000116691	13.0948
ENSG00000085491	21.4106
ENSG00000120949	5.7009
ENSG00000196427	16.2548
ENSG00000186086	17.0542
ENSG00000116819	53.9169
ENSG00000126067	55.5952
ENSG00000028137	6.34994
ENSG00000142686	54.9804
ENSG00000162636	25.259
ENSG00000162639	24.5579
ENSG00000092853	53.0108
ENSG00000163374	62.7745
ENSG00000134186	11.0562
ENSG00000143107	16.7153
ENSG00000048707	13.1666
ENSG00000116266	21.4797
ENSG00000134698	43.4897
ENSG00000092847	48.1284
ENSG00000162641	20.0376
ENSG00000121957	22.7886
ENSG00000132676	49.4499
ENSG00000126070	47.9003
ENSG00000121940	17.7625
ENSG00000162496	7.34607
ENSG00000204518	7.65989
ENSG00000188984	18.1777
ENSG00000157330	20.4907
ENSG00000092850	35.7655
ENSG00000085433	13.0209
ENSG00000116863	35.095
ENSG00000171812	30.5099
ENSG00000054116	23.1688
ENSG00000197780	7.84372
ENSG00000116726	16.9643
ENSG00000215717	8.4099
ENSG00000116721	10.449
ENSG00000204513	4.4651
ENSG00000179172	2.55036
ENSG00000179902	8.54327
ENSG00000120952	2.55036
ENSG00000243073	3.02149
ENSG00000116871	21.0549
ENSG00000116299	14.032
ENSG00000116580	46.3247
ENSG00000031698	15.4986
ENSG00000143126	13.4223
ENSG00000132718	52.8503
ENSG00000054118	17.3473
ENSG00000162494	6.70476
ENSG00000143622	56.0591
ENSG00000162493	8.7174
ENSG00000214193	16.4313
ENSG00000134222	15.7875
ENSG00000142694	13.4159
ENSG00000116883	14.9658
ENSG00000196182	15.2698
ENSG00000221986	22.1025
ENSG00000116731	14.6485
ENSG00000132680	50.8105
ENSG00000134243	34.0981
ENSG00000173080	46.2863
ENSG00000181817	15.3282
ENSG00000143106	40.2556
ENSG00000116885	16.3157
ENSG00000143028	42.4868
ENSG00000162650	39.3695
ENSG00000174151	33.8706
ENSG00000181754	32.4996
ENSG00000156097	23.2587
ENSG00000116898	14.8338
ENSG00000065135	19.438
ENSG00000134183	16.3614
ENSG00000116584	48.5726
ENSG00000119535	13.5571
ENSG00000189337	10.1159
ENSG00000171729	14.7563
ENSG00000204464	15.5742
ENSG00000116337	16.01
ENSG00000163873	14.1236
ENSG00000168765	12.1373
ENSG00000142621	9.98805
ENSG00000163479	46.4355
ENSG00000213366	9.54624
ENSG00000163874	16.4838
ENSG00000160803	31.6607
ENSG00000142634	9.69103
ENSG00000163875	17.3289
ENSG00000134184	6.54074
ENSG00000163877	20.0149
ENSG00000162438	11.2627
ENSG00000134201	6.99822
ENSG00000116586	23.5023
ENSG00000163879	19.95
ENSG00000134202	7.63902
ENSG00000132698	22.0583
ENSG00000254726	20.7894
ENSG00000198758	7.93896
ENSG00000134697	20.2905
ENSG00000169218	13.9175
ENSG00000184371	8.29025
ENSG00000116922	17.0583
ENSG00000168710	12.9208
ENSG00000143093	20.032
ENSG00000160789	16.5953
ENSG00000142615	21.7623
ENSG00000215704	25.4107
ENSG00000156150	21.5184
ENSG00000186150	10.2439
ENSG00000134690	17.8624
ENSG00000197106	15.2433
ENSG00000132906	34.4095
ENSG00000116396	20.5997
ENSG00000183317	21.6359
ENSG00000162775	27.4107
ENSG00000185090	26.9232
ENSG00000116138	39.1928
ENSG00000116771	42.7333
ENSG00000197312	44.0588
ENSG00000168679	26.9963
ENSG00000215695	45.3206
ENSG00000134248	26.3606
ENSG00000143125	15.9389
ENSG00000143105	12.6917
ENSG00000116786	31.6544
ENSG00000177301	11.714
ENSG00000177272	18.8212
ENSG00000143119	23.8376
ENSG00000196189	14.2025
ENSG00000196449	27.8745
ENSG00000121931	15.422
ENSG00000197982	28.4027
ENSG00000188786	29.3695
ENSG00000230610	31.1489
ENSG00000156171	17.9254
ENSG00000204084	31.2163
ENSG00000134255	16.091
ENSG00000160785	18.4756
ENSG00000162461	25.0118
ENSG00000162460	22.7794
ENSG00000260238	20.3696
ENSG00000162458	18.6849
ENSG00000183431	26.0209
ENSG00000162777	15.9551
ENSG00000065526	30.7753
ENSG00000160783	20.3696
ENSG00000064886	17.9485
ENSG00000183386	20.9443
ENSG00000242252	20.9035
ENSG00000183520	15.7435
ENSG00000116809	28.2947
ENSG00000185668	10.6071
ENSG00000116954	16.4743
ENSG00000183888	23.6567
ENSG00000134216	19.8776
ENSG00000173641	23.7167
ENSG00000214114	21.2616
ENSG00000173947	18.4914
ENSG00000160781	20.6764
ENSG00000131233	22.0492
ENSG00000085465	24.8982
ENSG00000158315	16.6895
ENSG00000174574	10.555
ENSG00000186510	21.2061
ENSG00000116455	25.8219
ENSG00000198952	25.3523
ENSG00000116459	23.8478
ENSG00000168653	13.8188
ENSG00000143110	19.1761
ENSG00000184908	17.6097
ENSG00000121933	11.2462
ENSG00000163472	28.9806
ENSG00000185519	15.2386
ENSG00000116473	14.4142
ENSG00000142627	18.0994
ENSG00000197852	19.462
ENSG00000198715	30.276
ENSG00000064703	19.2706
ENSG00000171385	13.6932
ENSG00000189030	31.0425
ENSG00000142632	28.4006
ENSG00000143079	17.1083
ENSG00000204377	34.1904
ENSG00000132881	35.3467
ENSG00000037637	35.691
ENSG00000134245	21.8381
ENSG00000055070	26.4209
ENSG00000187144	18.2213
ENSG00000157191	11.4987
ENSG00000268674	12.3263
ENSG00000163468	24.1138
ENSG00000127603	36.774
ENSG00000007341	28.6966
ENSG00000163467	24.5308
ENSG00000116489	30.0115
ENSG00000237847	8.13355
ENSG00000155363	24.9967
ENSG00000058453	15.8063
ENSG00000132677	12.9798
ENSG00000117122	17.1007
ENSG00000255103	32.733
ENSG00000183682	32.903
ENSG00000159363	19.5654
ENSG00000155366	21.4534
ENSG00000125462	8.33464
ENSG00000090621	31.2745
ENSG00000271810	19.7063
ENSG00000155367	17.904
ENSG00000184599	13.7114
ENSG00000117118	28.5672
ENSG00000163909	15.9436
ENSG00000117115	27.4842
ENSG00000155380	24.7958
ENSG00000198799	22.3192
ENSG00000116981	8.78441
ENSG00000116604	15.1094
ENSG00000116983	8.33143
ENSG00000142623	11.308
ENSG00000142619	12.3216
ENSG00000084072	9.3604
ENSG00000159339	13.4273
ENSG00000081026	53.0769
ENSG00000116985	10.7077
ENSG00000198754	10.7377
ENSG00000183856	22.0647
ENSG00000269468	12.7758
ENSG00000179051	22.0138
ENSG00000043514	14.7504
ENSG00000116793	67.06
ENSG00000187862	23.6843
ENSG00000081019	59.0764
ENSG00000074964	10.8057
ENSG00000163382	23.1695
ENSG00000116990	14.0607
ENSG00000134242	59.5035
ENSG00000160818	23.5079
ENSG00000168389	10.8521
ENSG00000188761	54.6927
ENSG00000117148	12.3216
ENSG00000117154	9.5146
ENSG00000179023	11.799
ENSG00000132702	21.0505
ENSG00000009709	9.25896
ENSG00000179002	7.17414
ENSG00000134262	43.7999
ENSG00000255275	8.51344
ENSG00000159423	6.17395
ENSG00000118655	29.6457
ENSG00000132692	14.0019
ENSG00000169991	13.1021
ENSG00000132688	8.04634
ENSG00000143320	7.31185
ENSG00000143319	10.1177
ENSG00000163349	20.5782
ENSG00000143303	11.2622
ENSG00000116774	17.7372
ENSG00000143314	11.5946
ENSG00000134207	11.0686
ENSG00000143321	11.8968
ENSG00000197323	29.479
ENSG00000116752	39.0226
ENSG00000143294	13.2338
ENSG00000127481	35.8409
ENSG00000175984	38.1165
ENSG00000116748	39.7393
ENSG00000027869	14.5095
ENSG00000213281	44.3054
ENSG00000009307	45.0576
ENSG00000198400	10.7638
ENSG00000052723	42.9945
ENSG00000027644	9.96223
ENSG00000198765	52.9374
ENSG00000187800	19.5314
ENSG00000127463	26.18
ENSG00000134200	51.3515
ENSG00000134198	41.1192
ENSG00000134259	11.0805
ENSG00000173218	20.5559
ENSG00000160838	24.9015
ENSG00000118729	25.3586
ENSG00000177551	19.1384
ENSG00000053372	21.1182
ENSG00000163393	24.5248
ENSG00000173212	18.8751
ENSG00000162482	17.0818
ENSG00000163399	21.8078
ENSG00000053371	23.8847
ENSG00000269279	21.3451
ENSG00000132694	28.188
ENSG00000116815	11.8721
ENSG00000143061	8.75789
ENSG00000040487	30.2994
ENSG00000203864	8.93224
ENSG00000116824	15.4884
ENSG00000253831	13.9533
ENSG00000134247	17.9386
ENSG00000117036	13.9112
ENSG00000077549	34.3194
ENSG00000134256	13.2323
ENSG00000116830	11.081
ENSG00000134253	13.1147
ENSG00000173436	12.9437
ENSG00000270136	15.0884
ENSG00000143297	26.7912
ENSG00000134258	14.1056
ENSG00000198162	22.6352
ENSG00000158747	15.3862
ENSG00000183508	19.4522
ENSG00000158748	15.8569
ENSG00000196505	42.3932
ENSG00000162542	9.8563
ENSG00000163518	37.0232
ENSG00000065183	43.2789
ENSG00000178828	5.36534
ENSG00000169914	12.2387
ENSG00000155761	36.8809
ENSG00000188784	11.6414
ENSG00000188257	10.0262
ENSG00000127472	10.1677
ENSG00000117215	6.23072
ENSG00000158786	6.02523
ENSG00000187980	6.74561
ENSG00000092607	32.7588
ENSG00000116874	37.8329
ENSG00000162543	7.90163
ENSG00000160856	36.9429
ENSG00000116882	16.876
ENSG00000158816	16.642
ENSG00000203859	21.9558
ENSG00000203857	33.6237
ENSG00000162545	14.2898
ENSG00000090432	15.3985
ENSG00000183114	15.1816
ENSG00000143067	12.6366
ENSG00000158825	18.7382
ENSG00000092621	13.0022
ENSG00000132704	35.6017
ENSG00000158828	21.9422
ENSG00000134240	12.7264
ENSG00000244038	20.2993
ENSG00000134193	13.9362
ENSG00000134249	23.5545
ENSG00000117245	22.4252
ENSG00000134250	28.0288
ENSG00000163534	35.6363
ENSG00000189410	28.6619
ENSG00000073754	22.3581
ENSG00000127483	37.0204
ENSG00000183853	9.38
ENSG00000158473	20.1443
ENSG00000158477	21.4099
ENSG00000158481	17.051
ENSG00000075151	53.429
ENSG00000158485	18.2543
ENSG00000158488	17.523
ENSG00000117298	18.0725
ENSG00000186306	21.9987
ENSG00000180708	26.5301
ENSG00000173285	43.2538
ENSG00000198965	49.8322
ENSG00000197532	66.6846
ENSG00000142794	8.67343
ENSG00000186440	56.6166
ENSG00000186400	53.2498
ENSG00000198967	43.1165
ENSG00000162551	11.7887
ENSG00000163554	40.5912
ENSG00000178104	2.79678
ENSG00000196171	33.6291
ENSG00000203757	29.9993
ENSG00000180433	18.9241
ENSG00000197403	15.1929
ENSG00000188340	13.8885
ENSG00000163563	17.2302
ENSG00000076864	9.76771
ENSG00000163564	13.6123
ENSG00000163386	12.4443
ENSG00000168509	10.9865
ENSG00000117289	11.2795
ENSG00000121851	10.6553
ENSG00000181039	12.9588
ENSG00000152022	12.2541
ENSG00000131795	12.5583
ENSG00000131779	12.2547
ENSG00000163565	18.8725
ENSG00000143127	16.5237
ENSG00000198483	18.3195
ENSG00000163568	14.7462
ENSG00000131788	24.0608
ENSG00000162706	15.1599
ENSG00000186364	26.982
ENSG00000186141	28.1019
ENSG00000213088	16.4746
ENSG00000121848	27.5116
ENSG00000117281	22.8944
ENSG00000179639	23.6788
ENSG00000196266	24.227
ENSG00000174827	19.3591
ENSG00000196184	23.5845
ENSG00000184155	26.3943
ENSG00000132703	20.0641
ENSG00000132693	14.2774
ENSG00000158716	8.23703
ENSG00000117262	3.17154
ENSG00000181036	6.75197
ENSG00000158714	7.34253
ENSG00000188004	9.61168
ENSG00000243284	10.8058
ENSG00000256029	11.6437
ENSG00000213085	12.6936
ENSG00000186275	1.69188
ENSG00000269620	10.8514
ENSG00000131791	52.8696
ENSG00000158710	8.90247
ENSG00000131781	48.1749
ENSG00000085552	8.24382
ENSG00000162723	7.24488
ENSG00000143315	11.7631
ENSG00000177807	14.5884
ENSG00000162728	16.8221
ENSG00000131778	54.3184
ENSG00000162729	15.884
ENSG00000116128	12.9613
ENSG00000162836	16.4256
ENSG00000143140	16.5006
ENSG00000018625	10.128
ENSG00000121634	8.32938
ENSG00000188092	6.84555
ENSG00000132681	9.34828
ENSG00000143318	10.2564
ENSG00000162734	13.9822
ENSG00000132716	23.6615
ENSG00000258465	23.6615
ENSG00000162735	26.1096
ENSG00000122218	21.3461
ENSG00000162736	18.8392
ENSG00000171786	17.4932
ENSG00000162738	18.7786
ENSG00000162739	15.7774
ENSG00000066294	21.0369
ENSG00000117090	13.5703
ENSG00000117091	5.05143
ENSG00000026751	14.4813
ENSG00000122224	19.4997
ENSG00000122223	27.4971
ENSG00000179914	31.9152
ENSG00000158764	22.5487
ENSG00000158769	24.3442
ENSG00000270149	23.4237
ENSG00000215845	20.1633
ENSG00000158773	19.9921
ENSG00000186517	18.5316
ENSG00000268154	17.6721
ENSG00000143217	18.6423
ENSG00000162755	19.4506
ENSG00000143256	20.0552
ENSG00000158793	21.9827
ENSG00000158796	22.8357
ENSG00000143222	18.5502
ENSG00000143258	18.3857
ENSG00000143224	18.2421
ENSG00000158850	17.7058
ENSG00000158859	16.3892
ENSG00000158864	16.6557
ENSG00000158869	16.4558
ENSG00000268387	16.1414
ENSG00000158874	16.1048
ENSG00000158882	15.9147
ENSG00000143257	15.0223
ENSG00000248485	11.7081
ENSG00000158887	10.7321
ENSG00000143252	13.7534
ENSG00000188931	16.3571
ENSG00000143226	9.5618
ENSG00000173110	7.89837
ENSG00000203747	5.66207
ENSG00000072694	9.62538
ENSG00000162747	4.86626
ENSG00000132185	16.379
ENSG00000162746	17.3041
ENSG00000081721	18.4667
ENSG00000118217	28.1648
ENSG00000162745	16.4185
ENSG00000198929	24.0569
ENSG00000254706	11.3615
ENSG00000239887	11.4538
ENSG00000171722	10.8162
ENSG00000198574	13.1024
ENSG00000152332	17.9127
ENSG00000117143	11.7583
ENSG00000162733	19.0194
ENSG00000132196	15.8468
ENSG00000185860	16.1721
ENSG00000117152	12.4585
ENSG00000143248	18.8465
ENSG00000143228	20.9607
ENSG00000185630	15.167
ENSG00000162761	14.29
ENSG00000143171	12.6847
ENSG00000162763	20.4726
ENSG00000143198	15.3603
ENSG00000143149	13.4727
ENSG00000143183	11.7882
ENSG00000143179	12.9362
ENSG00000188859	25.9213
ENSG00000267884	14.2476
ENSG00000143157	44.8988
ENSG00000152382	44.2115
ENSG00000143195	40.0381
ENSG00000143194	30.3544
ENSG00000143167	23.1121
ENSG00000198842	18.4112
ENSG00000143190	23.671
ENSG00000198821	9.68213
ENSG00000143162	8.57659
ENSG00000198771	10.6236
ENSG00000197965	13.0794
ENSG00000143199	16.8208
ENSG00000143158	33.9412
ENSG00000143164	31.3263
ENSG00000143147	26.5438
ENSG00000143155	17.6756
ENSG00000213064	20.6234
ENSG00000143178	14.1638
ENSG00000143185	14.1171
ENSG00000143184	14.8222
ENSG00000143196	16.829
ENSG00000143153	31.1938
ENSG00000143156	45.0146
ENSG00000117475	38.9905
ENSG00000117477	38.1549
ENSG00000117479	30.0063
ENSG00000198734	21.1229
ENSG00000174175	18.3431
ENSG00000000460	46.5341
ENSG00000188404	45.3749
ENSG00000007908	48.172
ENSG00000171806	47.0497
ENSG00000000457	57.613
ENSG00000075945	52.1139
ENSG00000203740	25.0648
ENSG00000120370	30.2111
ENSG00000116132	17.0559
ENSG00000117501	19.2974
ENSG00000007933	27.3673
ENSG00000117507	31.9873
ENSG00000094963	26.1903
ENSG00000010932	26.3376
ENSG00000076258	21.0627
ENSG00000117523	25.9151
ENSG00000034971	26.6045
ENSG00000117533	39.8985
ENSG00000010165	51.7823
ENSG00000197959	29.4858
ENSG00000135845	22.8023
ENSG00000180999	23.86
ENSG00000094975	22.9567
ENSG00000117560	15.4227
ENSG00000120337	13.9621
ENSG00000117586	12.527
ENSG00000117592	49.4349
ENSG00000162753	46.4658
ENSG00000183831	54.941
ENSG00000076321	73.111
ENSG00000120334	71.8071
ENSG00000117593	63.1957
ENSG00000185278	70.6097
ENSG00000117601	71.9768
ENSG00000135870	78.5238
ENSG00000152061	169.013
ENSG00000203737	166.621
ENSG00000116161	66.9941
ENSG00000120333	73.9563
ENSG00000120332	32.3597
ENSG00000235750	26.7405
ENSG00000116147	15.3253
ENSG00000143207	32.8677
ENSG00000116183	34.1643
ENSG00000152092	29.0417
ENSG00000198797	25.5599
ENSG00000120341	19.9449
ENSG00000075391	42.4922
ENSG00000240021	40.2217
ENSG00000213057	43.5388
ENSG00000184909	43.5388
ENSG00000116191	30.8355
ENSG00000116194	32.2221
ENSG00000116199	37.4053
ENSG00000186283	41.7379
ENSG00000143322	52.1242
ENSG00000057252	47.8296
ENSG00000162779	47.574
ENSG00000269064	45.0828
ENSG00000116218	45.9742
ENSG00000162782	46.8014
ENSG00000143340	26.6842
ENSG00000169905	37.2302
ENSG00000143337	39.1034
ENSG00000135837	43.2501
ENSG00000116260	23.4134
ENSG00000121454	20.9071
ENSG00000135847	28.0404
ENSG00000143324	28.2741
ENSG00000135835	13.8458
ENSG00000234237	16.2417
ENSG00000135823	16.0354
ENSG00000153029	15.2873
ENSG00000162783	17.5365
ENSG00000198216	19.0534
ENSG00000179930	23.8976
ENSG00000135821	26.9548
ENSG00000203730	25.6052
ENSG00000121446	19.3086
ENSG00000135828	15.2899
ENSG00000143333	13.4835
ENSG00000135824	9.09618
ENSG00000135838	15.7786
ENSG00000135829	18.5468
ENSG00000157060	26.5939
ENSG00000135862	56.7561
ENSG00000058085	39.2539
ENSG00000157064	35.7469
ENSG00000116698	29.1457
ENSG00000116701	29.5184
ENSG00000162704	47.263
ENSG00000143344	27.5855
ENSG00000173627	48.0688
ENSG00000198756	15.7625
ENSG00000198860	17.3636
ENSG00000116667	25.1824
ENSG00000116406	34.2796
ENSG00000135842	35.1743
ENSG00000121481	40.5828
ENSG00000121486	48.652
ENSG00000116668	51.9313
ENSG00000116679	49.2019
ENSG00000143341	34.1504
ENSG00000116690	30.467
ENSG00000047410	29.5762
ENSG00000157181	32.8382
ENSG00000268662	28.3762
ENSG00000262180	28.5857
ENSG00000116703	49.771
ENSG00000073756	36.7094
ENSG00000116711	13.1119
ENSG00000162670	41.3242
ENSG00000150681	39.1036
ENSG00000253148	31.7154
ENSG00000090104	10.2247
ENSG00000127074	19.8482
ENSG00000116741	24.3594
ENSG00000116750	47.5229
ENSG00000116747	60.8413
ENSG00000023572	72.1862
ENSG00000134371	63.2915
ENSG00000162630	61.5142
ENSG00000162687	29.3618
ENSG00000000971	37.4208
ENSG00000116785	22.1682
ENSG00000244414	25.7754
ENSG00000080910	38.8586
ENSG00000134365	37.3368
ENSG00000134389	41.9741
ENSG00000143278	46.3963
ENSG00000066279	45.4876
ENSG00000177888	41.1608
ENSG00000134376	40.754
ENSG00000213047	62.9264
ENSG00000203724	20.7273
ENSG00000143355	19.0474
ENSG00000151414	39.9451
ENSG00000151418	26.5828
ENSG00000081237	16.585
ENSG00000116833	13.8949
ENSG00000162702	28.4419
ENSG00000118193	21.1097
ENSG00000118197	20.1921
ENSG00000118200	25.5403
ENSG00000170128	22.6665
ENSG00000163362	20.06
ENSG00000116852	24.2018
ENSG00000081248	15.6662
ENSG00000232237	12.1945
ENSG00000116857	13.2129
ENSG00000163395	16.087
ENSG00000081277	25.2949
ENSG00000118194	22.0781
ENSG00000159166	17.3658
[truncated: 16,839 more rows]
