# Supplementary material for: Co-expression in tissue-specific gene networks links genes in cancer-susceptibility loci to known somatic driver genes
Source: BMC Med Genomics. 2024 Jul 15;17:186. doi: 10.1186/s12920-024-01941-4 (PMC11247850; doi:10.1186/s12920-024-01941-4)
Supplement: Supplementary file 6 — Supplementary Material 6 [file 12920_2024_1941_MOESM6_ESM.xlsx]

## Sheet: README
Downstreamer results of All GWAS x all gene network combinations
Gene set	Ensembl gene ID
Gene.symbol	Symbol
Chr	Chromosome
Band	Genomic Band
Start	Gene start
End	Gene end
Enrichment Z-score	Downstreamer key gene prioritization Z-score
Enrichment.P.value	Downstreamer key gene prioritization P-value
Enrichment.Q.value	Downstreamer key gene prioritization Q-value
Bonferroni.significant	Gene is bonferroni significant among all protein coding genes
FDR.5..significant	Gene in set with 5% FDR among protein coding genes
Considered GWAS
Name in sheet	Cancer
GCST006085	Prostate
GCST010098	Breast
GCST90018921	Skin
GCST90102485	Colorectal
Considered networks
Name in sheet	Co-regulation network
Adipose.Breast	Non-cancer adipose breast
Colon	Non-cancer colon
Prostate	Non-cancer prostate
Skin	Non-cancer skin
TCGA_Breast	Breast cancer
TCGA_Colorectal	Colorectal cancer
TCGA_Prostate	Prostate cancer
TCGA_Skin	Skin cancer
combinedHealthy	Multi-tissue non-cancer
tcgaCancer	Multi-tissue cancer

## Sheet: GCST010098_meta_Colon
	Gene set	Gene.symbol	Chr	Band	Start	End	Enrichment Z-score	Enrichment.P.value	Enrichment.Q.value	Bonferroni.significant	FDR.5..significant
0	ENSG00000167522	ANKRD11	16	q24.3	89267619	89490561	5.33659	9.47098e-08	0.00151848	TRUE	TRUE
1	ENSG00000065526	SPEN	1	p36.21	15847864	15940460	4.90975	9.11908e-07	0.00731031	TRUE	TRUE
2	ENSG00000070047	PHRF1	11	p15.5	576486	612222	4.61766	3.8809e-06	0.0117119	FALSE	TRUE
3	ENSG00000076826	CAMSAP3	19	p13.2	7595902	7618304	4.59615	4.30359e-06	0.0117119	FALSE	TRUE
4	ENSG00000105063	PPP6R1	19	q13.42	55229780	55258995	4.56008	5.11341e-06	0.0117119	FALSE	TRUE
5	ENSG00000111319	SCNN1A	12	p13.31	6346843	6377730	4.50108	6.761e-06	0.0129778	FALSE	TRUE
6	ENSG00000145113	MUC4	3	q29	195746765	195812277	4.46267	8.09445e-06	0.0129778	FALSE	TRUE
7	ENSG00000143375	CGN	1	q21.3	151510510	151538692	4.40352	1.06507e-05	0.0133102	FALSE	TRUE
8	ENSG00000182095	TNRC18	7	p22.1	5306790	5425414	4.40034	1.08081e-05	0.0133102	FALSE	TRUE
9	ENSG00000198788	MUC2	11	p15.5	1074875	1110511	4.37595	1.20907e-05	0.0133102	FALSE	TRUE
10	ENSG00000065000	AP3D1	19	p13.3	2100988	2164468	4.36951	1.24526e-05	0.0133102	FALSE	TRUE
11	ENSG00000130382	MLLT1	19	p13.3	6210379	6279948	4.29004	1.78639e-05	0.0133383	FALSE	TRUE
12	ENSG00000189143	CLDN4	7	q11.23	73799542	73832693	4.28286	1.84506e-05	0.0133383	FALSE	TRUE
13	ENSG00000167716	WDR81	17	p13.3	1716523	1738599	4.27586	1.90397e-05	0.0133383	FALSE	TRUE
14	ENSG00000048471	SNX29	16	p13.13	11976737	12574289	4.26587	1.99126e-05	0.0133383	FALSE	TRUE
15	ENSG00000171219	CDC42BPG	11	q13.1	64823387	64844569	4.25201	2.11857e-05	0.0133383	FALSE	TRUE
16	ENSG00000170776	AKAP13	15	q25.3	85380571	85749358	4.2428	2.20746e-05	0.0133383	FALSE	TRUE
17	ENSG00000110046	ATG2A	11	q13.1	64894546	64917248	4.18329	2.87318e-05	0.0139684	FALSE	TRUE
18	ENSG00000072518	MARK2	11	q13.1	63838928	63911019	4.18057	2.90778e-05	0.0139684	FALSE	TRUE
19	ENSG00000259224	SLC35G6	17	p13.1	7481332	7483496	4.14753	3.36087e-05	0.0139684	FALSE	TRUE
20	ENSG00000073350	LLGL2	17	q25.1	75525080	75575208	4.14471	3.40244e-05	0.0139684	FALSE	TRUE
21	ENSG00000130723	PRRC2B	9	q34.13	131373636	131500197	4.14282	3.43066e-05	0.0139684	FALSE	TRUE
22	ENSG00000164880	INTS1	7	p22.3	1470277	1504367	4.13922	3.48492e-05	0.0139684	FALSE	TRUE
23	ENSG00000196576	PLXNB2	22	q13.33	50274979	50307627	4.09439	4.23273e-05	0.0151685	FALSE	TRUE
24	ENSG00000105289	TJP3	19	p13.3	3708109	3750813	4.09231	4.271e-05	0.0151685	FALSE	TRUE
25	ENSG00000163362	INAVA	1	q32.1	200891048	200915735	4.09195	4.2776e-05	0.0151685	FALSE	TRUE
26	ENSG00000162069	BICDL2	16	p13.3	3027682	3036926	4.07588	4.58412e-05	0.0151685	FALSE	TRUE
27	ENSG00000132024	CC2D1A	19	p13.12	13906201	13930879	4.0597	4.91358e-05	0.0151685	FALSE	TRUE
28	ENSG00000124942	AHNAK	11	q12.3	62433542	62556235	4.05584	4.99554e-05	0.0151685	FALSE	TRUE
29	ENSG00000180921	FAM83H	8	q24.3	143723933	143733801	4.04325	5.27147e-05	0.0151685	FALSE	TRUE
30	ENSG00000149418	ST14	11	q24.3	130159562	130210376	4.04167	5.30718e-05	0.0151685	FALSE	TRUE
31	ENSG00000156413	FUT6	19	p13.3	5830610	5839731	4.04094	5.32372e-05	0.0151685	FALSE	TRUE
32	ENSG00000085552	IGSF9	1	q23.2	159927039	159945604	4.03421	5.47874e-05	0.0151685	FALSE	TRUE
33	ENSG00000005007	UPF1	19	p13.11	18831938	18868236	4.03345	5.49643e-05	0.0151685	FALSE	TRUE
34	ENSG00000117983	MUC5B	11	p15.5	1223066	1262172	4.02982	5.58189e-05	0.0151685	FALSE	TRUE
35	ENSG00000105357	MYH14	19	q13.33	50188186	50310544	4.00936	6.08846e-05	0.0155944	FALSE	TRUE
36	ENSG00000169435	RASSF6	4	q13.3	73571550	73620631	4.00784	6.12765e-05	0.0155944	FALSE	TRUE
37	ENSG00000178209	PLEC	8	q24.3	143915147	143976734	4.00369	6.23625e-05	0.0156228	FALSE	TRUE
38	ENSG00000102554	KLF5	13	q22.1	73054976	73077542	3.98868	6.64414e-05	0.0156803	FALSE	TRUE
39	ENSG00000196498	NCOR2	12	q24.31	124324415	124567589	3.9836	6.7878e-05	0.0156803	FALSE	TRUE
40	ENSG00000105523	FAM83E	19	q13.33	48600810	48614854	3.98024	6.88444e-05	0.0156803	FALSE	TRUE
41	ENSG00000060491	OGFR	20	q13.33	62804835	62814000	3.96799	7.24828e-05	0.0159852	FALSE	TRUE
42	ENSG00000133477	FAM83F	22	q13.1	39994949	40043529	3.96481	7.34558e-05	0.0159852	FALSE	TRUE
43	ENSG00000105229	PIAS4	19	p13.3	4007646	4039386	3.9476	7.89397e-05	0.0159852	FALSE	TRUE
44	ENSG00000126562	WNK4	17	q21.2	42780678	42796936	3.92864	8.54287e-05	0.0159852	FALSE	TRUE
45	ENSG00000079432	CIC	19	q13.2	42268537	42295797	3.92743	8.58575e-05	0.0159852	FALSE	TRUE
46	ENSG00000181090	EHMT1	9	q34.3	137618963	137870016	3.92637	8.62372e-05	0.0159852	FALSE	TRUE
47	ENSG00000130559	CAMSAP1	9	q34.3	135808487	135907228	3.92598	8.63757e-05	0.0159852	FALSE	TRUE
48	ENSG00000180900	SCRIB	8	q24.3	143790920	143815379	3.92568	8.64833e-05	0.0159852	FALSE	TRUE
49	ENSG00000087274	ADD1	4	p16.3	2843857	2930076	3.92518	8.66662e-05	0.0159852	FALSE	TRUE
50	ENSG00000103067	ESRP2	16	q22.1	68229111	68238102	3.92357	8.72448e-05	0.0159852	FALSE	TRUE
51	ENSG00000008323	PLEKHG6	12	p13.31	6310436	6328506	3.91949	8.87348e-05	0.0159852	FALSE	TRUE
52	ENSG00000171813	PWWP2B	10	q26.3	132397168	132417863	3.91216	9.14751e-05	0.0160609	FALSE	TRUE
53	ENSG00000184363	PKP3	11	p15.5	392614	404908	3.90456	9.43954e-05	0.0160609	FALSE	TRUE
54	ENSG00000167962	ZNF598	16	p13.3	1997654	2009823	3.90353	9.47986e-05	0.0160609	FALSE	TRUE
55	ENSG00000163898	LIPH	3	q27.2	185506262	185552613	3.89551	9.79938e-05	0.0160609	FALSE	TRUE
56	ENSG00000163694	RBM47	4	p14	40423267	40630875	3.89508	9.81652e-05	0.0160609	FALSE	TRUE
57	ENSG00000100092	SH3BP1	22	q13.1	37634654	37656119	3.8929	9.90536e-05	0.0160609	FALSE	TRUE
58	ENSG00000126561	STAT5A	17	q21.2	42287547	42311943	3.89054	0.00010002	0.0160609	FALSE	TRUE
59	ENSG00000205356	TECPR1	7	q21.3	98214624	98252251	3.89013	0.000100191	0.0160609	FALSE	TRUE
60	ENSG00000178950	GAK	4	p16.3	849276	932373	3.88776	0.000101175	0.0160609	FALSE	TRUE
61	ENSG00000064270	ATP2C2	16	q24.1	84368527	84464187	3.88384	0.000102818	0.0161616	FALSE	TRUE
62	ENSG00000099812	MISP	19	p13.3	751126	764318	3.86945	0.00010908	0.0163446	FALSE	TRUE
63	ENSG00000162413	KLHL21	1	p36.31	6590724	6614607	3.86444	0.000111344	0.0163778	FALSE	TRUE
64	ENSG00000134398	ERN2	16	p12.2	23690326	23713500	3.85461	0.000115915	0.0164404	FALSE	TRUE
65	ENSG00000126461	SCAF1	19	q13.33	49642125	49658642	3.84172	0.000122174	0.0164616	FALSE	TRUE
66	ENSG00000173366	AC097637.1	3	p21.2	52221081	52231190	3.84171	0.000122181	0.0164616	FALSE	TRUE
67	ENSG00000204843	DCTN1	2	p13.1	74361154	74392087	3.83531	0.000125406	0.0164656	FALSE	TRUE
68	ENSG00000146205	ANO7	2	q37.3	241188509	241225377	3.82619	0.000130143	0.0164656	FALSE	TRUE
69	ENSG00000139044	B4GALNT3	12	p13.33	460364	563509	3.8255	0.000130508	0.0164656	FALSE	TRUE
70	ENSG00000170608	FOXA3	19	q13.32	45863989	45873797	3.81662	0.000135292	0.0164656	FALSE	TRUE
71	ENSG00000100241	SBF1	22	q13.33	50445000	50475024	3.81239	0.000137632	0.0164656	FALSE	TRUE
72	ENSG00000131446	MGAT1	5	q35.3	180784782	180815652	3.8102	0.000138856	0.0164656	FALSE	TRUE
73	ENSG00000089154	GCN1	12	q24.23	120127203	120194710	3.80832	0.000139912	0.0164656	FALSE	TRUE
74	ENSG00000022567	SLC45A4	8	q24.3	141207166	141308305	3.80566	0.000141426	0.0164656	FALSE	TRUE
75	ENSG00000105738	SIPA1L3	19	q13.13	37907228	38208372	3.80545	0.000141545	0.0164656	FALSE	TRUE
76	ENSG00000145016	RUBCN	3	q29	197671393	197749727	3.80385	0.000142464	0.0164656	FALSE	TRUE
77	ENSG00000107263	RAPGEF1	9	q34.13	131576770	131740074	3.79988	0.000144767	0.0164656	FALSE	TRUE
78	ENSG00000077235	GTF3C1	16	p12.1	27459555	27549913	3.78852	0.000151547	0.0164656	FALSE	TRUE
79	ENSG00000179674	ARL14	3	q25.33	160677159	160678452	3.786	0.000153091	0.0164656	FALSE	TRUE
80	ENSG00000141503	MINK1	17	p13.2	4833388	4898061	3.78452	0.000154008	0.0164656	FALSE	TRUE
81	ENSG00000165215	CLDN3	7	q11.23	73768997	73770270	3.78381	0.000154446	0.0164656	FALSE	TRUE
82	ENSG00000074276	CDHR2	5	q35.2	176542511	176595974	3.78077	0.000156345	0.0164656	FALSE	TRUE
83	ENSG00000164251	F2RL1	5	q13.3	76818933	76835315	3.77952	0.000157128	0.0164656	FALSE	TRUE
84	ENSG00000132437	DDC	7	p12.1	50458436	50565457	3.77139	0.000162339	0.0166265	FALSE	TRUE
85	ENSG00000070814	TCOF1	5	q32	150357629	150400308	3.76869	0.000164106	0.0166265	FALSE	TRUE
86	ENSG00000130940	CASZ1	1	p36.22	10636604	10796650	3.76831	0.000164354	0.0166265	FALSE	TRUE
87	ENSG00000148396	SEC16A	9	q34.3	136440096	136483759	3.76058	0.00016952	0.0169869	FALSE	TRUE
88	ENSG00000082805	ERC1	12	p13.33	990509	1495933	3.75571	0.00017285	0.0170484	FALSE	TRUE
89	ENSG00000114248	LRRC31	3	q26.2	169839179	169869930	3.75312	0.000174648	0.0170484	FALSE	TRUE
90	ENSG00000165105	RASEF	9	q21.32	82979585	83063177	3.75197	0.000175449	0.0170484	FALSE	TRUE
91	ENSG00000118046	STK11	19	p13.3	1177558	1228435	3.74653	0.0001793	0.0170967	FALSE	TRUE
92	ENSG00000185436	IFNLR1	1	p36.11	24154157	24187959	3.74302	0.000181824	0.0170967	FALSE	TRUE
93	ENSG00000153443	UBALD1	16	p13.3	4608883	4615027	3.73754	0.00018583	0.0170967	FALSE	TRUE
94	ENSG00000160445	ZER1	9	q34.11	128729786	128772414	3.7344	0.000188161	0.0170967	FALSE	TRUE
95	ENSG00000111344	RASAL1	12	q24.13	113098819	113136239	3.73408	0.000188403	0.0170967	FALSE	TRUE
96	ENSG00000103534	TMC5	16	p12.3	19410496	19499113	3.73337	0.000188932	0.0170967	FALSE	TRUE
97	ENSG00000142677	IL22RA1	1	p36.11	24119771	24143121	3.73142	0.000190407	0.0170967	FALSE	TRUE
98	ENSG00000102921	N4BP1	16	q12.1	48538726	48620148	3.72998	0.000191497	0.0170967	FALSE	TRUE
99	ENSG00000172081	MOB3A	19	p13.3	2071038	2096673	3.72857	0.000192568	0.0170967	FALSE	TRUE
100	ENSG00000130726	TRIM28	19	q13.43	58544091	58550722	3.72664	0.000194051	0.0170967	FALSE	TRUE
101	ENSG00000142273	CBLC	19	q13.32	44777869	44800652	3.72613	0.000194441	0.0170967	FALSE	TRUE
102	ENSG00000116786	PLEKHM2	1	p36.21	15684332	15734769	3.72471	0.000195537	0.0170967	FALSE	TRUE
103	ENSG00000064787	BCAS1	20	q13.2	53936777	54070594	3.72341	0.000196553	0.0170967	FALSE	TRUE
104	ENSG00000049283	EPN3	17	q21.33	50532543	50543750	3.72248	0.000197274	0.0170967	FALSE	TRUE
105	ENSG00000109111	SUPT6H	17	q11.2	28662091	28702684	3.71805	0.000200764	0.0173056	FALSE	TRUE
106	ENSG00000178078	STAP2	19	p13.3	4324043	4342786	3.71471	0.00020344	0.0174425	FALSE	TRUE
107	ENSG00000136379	ABHD17C	15	q25.1	80679684	80755621	3.70128	0.000214512	0.0178615	FALSE	TRUE
108	ENSG00000170604	IRF2BP1	19	q13.32	45883607	45886170	3.70091	0.000214829	0.0178615	FALSE	TRUE
109	ENSG00000099381	SETD1A	16	p11.2	30957294	30984664	3.70069	0.000215011	0.0178615	FALSE	TRUE
110	ENSG00000131196	NFATC1	18	q23	79395856	79529325	3.69673	0.000218393	0.0178659	FALSE	TRUE
111	ENSG00000243709	LEFTY1	1	q42.12	225886282	225911382	3.69562	0.000219355	0.0178659	FALSE	TRUE
112	ENSG00000137497	NUMA1	11	q13.4	72002864	72080693	3.6946	0.000220233	0.0178659	FALSE	TRUE
113	ENSG00000188833	ENTPD8	9	q34.3	137434364	137441816	3.69199	0.000222503	0.0178659	FALSE	TRUE
114	ENSG00000009954	BAZ1B	7	q11.23	73440398	73522278	3.69069	0.00022365	0.0178659	FALSE	TRUE
115	ENSG00000168907	PLA2G4F	15	q15.1	42139034	42156636	3.69067	0.00022366	0.0178659	FALSE	TRUE
116	ENSG00000075539	FRYL	4	p11	48497361	48780322	3.69031	0.000223979	0.0178659	FALSE	TRUE
117	ENSG00000083307	GRHL2	8	q22.3	101492432	101669726	3.68809	0.000225946	0.0179336	FALSE	TRUE
118	ENSG00000169221	TBC1D10B	16	p11.2	30357102	30370264	3.68578	0.000228003	0.0180077	FALSE	TRUE
119	ENSG00000115616	SLC9A2	2	q12.1	102619707	102711318	3.68363	0.000229934	0.0180712	FALSE	TRUE
120	ENSG00000078674	PCM1	8	p22	17922840	18029944	3.67686	0.000236126	0.0184148	FALSE	TRUE
121	ENSG00000164078	MST1R	3	p21.31	49887002	49903873	3.67634	0.000236603	0.0184148	FALSE	TRUE
122	ENSG00000148584	A1CF	10	q11.23	50799409	50885675	3.67355	0.000239204	0.018518	FALSE	TRUE
123	ENSG00000117595	IRF6	1	q32.2	209785623	209806175	3.67181	0.000240839	0.018518	FALSE	TRUE
124	ENSG00000105388	CEACAM5	19	q13.2	41708585	41729798	3.67018	0.000242383	0.018518	FALSE	TRUE
125	ENSG00000162896	PIGR	1	q32.1	206928518	206946466	3.66741	0.000245022	0.018518	FALSE	TRUE
126	ENSG00000167741	GGT6	17	p13.2	4556927	4560818	3.66661	0.000245784	0.018518	FALSE	TRUE
127	ENSG00000196878	LAMB3	1	q32.2	209614870	209652466	3.66263	0.00024964	0.018518	FALSE	TRUE
128	ENSG00000153207	AHCTF1	1	q44	246839098	246931967	3.66004	0.000252176	0.018518	FALSE	TRUE
129	ENSG00000123384	LRP1	12	q13.3	57128493	57213351	3.65625	0.000255929	0.018518	FALSE	TRUE
130	ENSG00000156463	SH3RF2	5	q32	145936579	146081791	3.65601	0.000256176	0.018518	FALSE	TRUE
131	ENSG00000171124	FUT3	19	p13.3	5842888	5851474	3.65417	0.000258011	0.018518	FALSE	TRUE
132	ENSG00000164749	HNF4G	8	q21.13	75407914	75566843	3.65163	0.000260581	0.018518	FALSE	TRUE
133	ENSG00000166145	SPINT1	15	q15.1	40844018	40858207	3.65158	0.000260633	0.018518	FALSE	TRUE
134	ENSG00000106346	USP42	7	p22.1	6104884	6161564	3.65011	0.000262125	0.018518	FALSE	TRUE
135	ENSG00000203697	CAPN8	1	q41	223538007	223665734	3.65006	0.000262183	0.018518	FALSE	TRUE
136	ENSG00000103653	CSK	15	q24.1	74782057	74803198	3.64465	0.000267758	0.0185993	FALSE	TRUE
137	ENSG00000163435	ELF3	1	q32.1	202007945	202017188	3.64323	0.000269241	0.0185993	FALSE	TRUE
138	ENSG00000070019	GUCY2C	12	p12.3	14612632	14696585	3.64298	0.000269505	0.0185993	FALSE	TRUE
139	ENSG00000031823	RANBP3	19	p13.3	5916139	5978142	3.64222	0.000270294	0.0185993	FALSE	TRUE
140	ENSG00000177303	CASKIN2	17	q25.1	75500261	75515583	3.63251	0.00028068	0.0189879	FALSE	TRUE
141	ENSG00000184012	TMPRSS2	21	q22.3	41464551	41531116	3.62832	0.000285275	0.0191373	FALSE	TRUE
142	ENSG00000076108	BAZ2A	12	q13.3	56595596	56636816	3.62614	0.000287689	0.0191507	FALSE	TRUE
143	ENSG00000166866	MYO1A	12	q13.3	57028517	57051198	3.62598	0.000287864	0.0191507	FALSE	TRUE
144	ENSG00000128298	BAIAP2L2	22	q13.1	38084889	38110670	3.62484	0.000289135	0.0191558	FALSE	TRUE
145	ENSG00000125731	SH2D3A	19	p13.3	6752160	6767588	3.61748	0.000297481	0.0192731	FALSE	TRUE
146	ENSG00000125755	SYMPK	19	q13.32	45815410	45863290	3.61693	0.000298119	0.0192731	FALSE	TRUE
147	ENSG00000126464	PRR12	19	q13.33	49591643	49626439	3.61183	0.000304038	0.0195324	FALSE	TRUE
148	ENSG00000135373	EHF	11	p13	34621093	34661057	3.61138	0.000304566	0.0195324	FALSE	TRUE
149	ENSG00000167748	KLK1	19	q13.33	50819148	50823787	3.60596	0.000310997	0.0198558	FALSE	TRUE
150	ENSG00000167080	B4GALNT2	17	q21.32	49132460	49176840	3.59883	0.000319647	0.0199542	FALSE	TRUE
151	ENSG00000107290	SETX	9	q34.13	132261356	132354985	3.5987	0.000319811	0.0199542	FALSE	TRUE
152	ENSG00000134709	HOOK1	1	p32.1	59814786	59876378	3.59781	0.000320902	0.0199542	FALSE	TRUE
153	ENSG00000132698	RAB25	1	q22	156061160	156070514	3.5965	0.000322529	0.0199542	FALSE	TRUE
154	ENSG00000155506	LARP1	5	q33.2	154712902	154817607	3.5957	0.000323519	0.0199542	FALSE	TRUE
155	ENSG00000105227	PRX	19	q13.2	40393768	40413366	3.59564	0.000323589	0.0199542	FALSE	TRUE
156	ENSG00000110799	VWF	12	p13.31	5948874	6124770	3.59236	0.000327692	0.0200516	FALSE	TRUE
157	ENSG00000149115	TNKS1BP1	11	q12.1	57299638	57324952	3.59139	0.00032892	0.0200516	FALSE	TRUE
158	ENSG00000125844	RRBP1	20	p12.1	17613678	17682295	3.58445	0.000337788	0.0204227	FALSE	TRUE
159	ENSG00000139540	SLC39A5	12	q13.3	56230049	56237846	3.58186	0.000341159	0.0204227	FALSE	TRUE
160	ENSG00000117676	RPS6KA1	1	p36.11	26529761	26575030	3.57963	0.000344076	0.0204227	FALSE	TRUE
161	ENSG00000167106	FAM102A	9	q34.11	127940579	127980513	3.57878	0.000345198	0.0204227	FALSE	TRUE
162	ENSG00000188976	NOC2L	1	p36.33	944204	959309	3.57717	0.000347331	0.0204689	FALSE	TRUE
163	ENSG00000187555	USP7	16	p13.2	8892094	8964514	3.5761	0.000348756	0.0204689	FALSE	TRUE
164	ENSG00000147526	TACC1	8	p11.22	38728186	38853028	3.57531	0.000349809	0.0204689	FALSE	TRUE
165	ENSG00000100888	CHD8	14	q11.2	21385194	21456126	3.57233	0.000353817	0.0205136	FALSE	TRUE
166	ENSG00000107581	EIF3A	10	q26.11	119033670	119080823	3.57135	0.000355152	0.0205136	FALSE	TRUE
167	ENSG00000110047	EHD1	11	q13.1	64851642	64888296	3.56388	0.000365414	0.0205628	FALSE	TRUE
168	ENSG00000100226	GTPBP1	22	q13.1	38705723	38738299	3.56363	0.000365758	0.0205628	FALSE	TRUE
169	ENSG00000179913	B3GNT3	19	p13.11	17794828	17813082	3.55493	0.000378081	0.0209027	FALSE	TRUE
170	ENSG00000181555	SETD2	3	p21.31	47016429	47163967	3.5515	0.000383039	0.0209987	FALSE	TRUE
171	ENSG00000103197	TSC2	16	p13.3	2047465	2089487	3.55042	0.000384623	0.0209987	FALSE	TRUE
172	ENSG00000104969	SGTA	19	p13.3	2754714	2783371	3.54891	0.000386824	0.0209987	FALSE	TRUE
173	ENSG00000141867	BRD4	19	p13.12	15235519	15332545	3.54744	0.000388992	0.0209987	FALSE	TRUE
174	ENSG00000205277	MUC12	7	q22.1	100969623	101018949	3.54707	0.000389541	0.0209987	FALSE	TRUE
175	ENSG00000101076	HNF4A	20	q13.12	44355700	44434596	3.54656	0.000390293	0.0209987	FALSE	TRUE
176	ENSG00000157637	SLC38A10	17	q25.3	81245000	81295547	3.5463	0.000390685	0.0209987	FALSE	TRUE
177	ENSG00000160838	LRRC71	1	q23.1	156920650	156933094	3.54563	0.000391677	0.0209987	FALSE	TRUE
178	ENSG00000137496	IL18BP	11	q13.4	71998541	72005715	3.54442	0.000393482	0.0209987	FALSE	TRUE
179	ENSG00000150907	FOXO1	13	q14.11	40469953	40666597	3.54392	0.000394225	0.0209987	FALSE	TRUE
180	ENSG00000079112	CDH17	8	q22.1	94127171	94217303	3.5385	0.000402413	0.0212233	FALSE	TRUE
181	ENSG00000074370	ATP2A3	17	p13.2	3923870	3964464	3.5365	0.000405461	0.0213139	FALSE	TRUE
182	ENSG00000104413	ESRP1	8	q22.1	94641074	94707466	3.53404	0.000409255	0.0213961	FALSE	TRUE
183	ENSG00000099821	POLRMT	19	p13.3	617224	633604	3.53376	0.000409693	0.0213961	FALSE	TRUE
184	ENSG00000130545	CRB3	19	p13.3	6463777	6467221	3.53113	0.000413786	0.0214555	FALSE	TRUE
185	ENSG00000177202	SPACA4	19	q13.33	48606743	48607714	3.5311	0.000413842	0.0214555	FALSE	TRUE
186	ENSG00000116871	MAP7D1	1	p34.3	36155579	36180849	3.53046	0.000414845	0.0214555	FALSE	TRUE
187	ENSG00000112561	TFEB	6	p21.1	41683978	41736259	3.52859	0.000417777	0.0215377	FALSE	TRUE
188	ENSG00000140044	JDP2	14	q24.3	75427716	75474111	3.52364	0.000425668	0.0218024	FALSE	TRUE
189	ENSG00000143167	GPA33	1	q24.1	167052836	167166479	3.52245	0.000427579	0.0218024	FALSE	TRUE
190	ENSG00000127666	TICAM1	19	p13.3	4815932	4831704	3.52197	0.000428351	0.0218024	FALSE	TRUE
191	ENSG00000183495	EP400	12	q24.33	131949920	132081102	3.51507	0.000439631	0.0222353	FALSE	TRUE
192	ENSG00000069764	PLA2G10	16	p13.12	14672545	14694669	3.51304	0.000443005	0.0223355	FALSE	TRUE
193	ENSG00000100304	TTLL12	22	q13.2	43166622	43187133	3.5092	0.00044945	0.022426	FALSE	TRUE
194	ENSG00000039068	CDH1	16	q22.1	68737225	68835548	3.50791	0.000451635	0.022426	FALSE	TRUE
195	ENSG00000119888	EPCAM	2	p21	47345158	47387601	3.50765	0.000452081	0.022426	FALSE	TRUE
196	ENSG00000272333	KMT2B	19	q13.12	35718019	35738878	3.50735	0.0004526	0.022426	FALSE	TRUE
197	ENSG00000172828	CES3	16	q22.1	66961237	66975148	3.50642	0.00045417	0.022426	FALSE	TRUE
198	ENSG00000035928	RFC1	4	p14	39287456	39366375	3.50566	0.000455469	0.022426	FALSE	TRUE
199	ENSG00000132361	CLUH	17	p13.3	2689386	2712663	3.49864	0.000467631	0.0226676	FALSE	TRUE
200	ENSG00000105939	ZC3HAV1	7	q34	139043520	139109719	3.49845	0.000467971	0.0226676	FALSE	TRUE
201	ENSG00000105287	PRKD2	19	q13.32	46674275	46717127	3.48686	0.000488733	0.0230466	FALSE	TRUE
202	ENSG00000171443	ZNF524	19	q13.42	55600022	55603138	3.48532	0.000491544	0.0231112	FALSE	TRUE
203	ENSG00000198643	FAM3D	3	p14.2	58633946	58666848	3.48392	0.000494134	0.0231264	FALSE	TRUE
204	ENSG00000184281	TSSC4	11	p15.5	2400488	2403878	3.47932	0.00050269	0.0232937	FALSE	TRUE
205	ENSG00000186642	PDE2A	11	q13.4	72576141	72674591	3.47698	0.0005071	0.0233105	FALSE	TRUE
206	ENSG00000130764	LRRC47	1	p36.32	3778558	3796504	3.47508	0.000510693	0.0233275	FALSE	TRUE
207	ENSG00000132819	RBM38	20	q13.31	57391407	57409333	3.47315	0.000514378	0.0234291	FALSE	TRUE
208	ENSG00000159733	ZFYVE28	4	p16.3	2269582	2418663	3.47208	0.000516433	0.023456	FALSE	TRUE
209	ENSG00000052344	PRSS8	16	p11.2	31131433	31135762	3.4656	0.000529042	0.0238933	FALSE	TRUE
210	ENSG00000198758	EPS8L3	1	p13.3	109750080	109764027	3.45905	0.000542092	0.0244139	FALSE	TRUE
211	ENSG00000080603	SRCAP	16	p11.2	30698209	30741409	3.45562	0.000549032	0.0245412	FALSE	TRUE
212	ENSG00000171345	KRT19	17	q21.2	41523617	41528308	3.45319	0.000554007	0.0245412	FALSE	TRUE
213	ENSG00000198399	ITSN2	2	p23.3	24202864	24360714	3.45309	0.000554205	0.0245412	FALSE	TRUE
214	ENSG00000196781	TLE1	9	q21.32	81583683	81689305	3.45308	0.000554224	0.0245412	FALSE	TRUE
215	ENSG00000176387	HSD11B2	16	q22.1	67430652	67437553	3.4524	0.000555631	0.0245412	FALSE	TRUE
216	ENSG00000197892	KIF13B	8	p12	29067279	29263124	3.4475	0.000565791	0.0246129	FALSE	TRUE
217	ENSG00000129347	KRI1	19	p13.2	10553078	10566037	3.44713	0.000566578	0.0246129	FALSE	TRUE
218	ENSG00000181885	CLDN7	17	p13.1	7259903	7263983	3.44673	0.000567423	0.0246129	FALSE	TRUE
219	ENSG00000105701	FKBP8	19	p13.11	18531751	18544077	3.44579	0.000569392	0.0246129	FALSE	TRUE
220	ENSG00000002726	AOC1	7	q36.1	150824627	150861504	3.44541	0.000570194	0.0246129	FALSE	TRUE
221	ENSG00000105072	C19orf44	19	p13.11	16496311	16521352	3.4441	0.000572973	0.0246129	FALSE	TRUE
222	ENSG00000160767	FAM189B	1	q22	155247205	155255483	3.44354	0.000574142	0.0246129	FALSE	TRUE
223	ENSG00000196544	BORCS6	17	p13.1	8188333	8190907	3.44207	0.000577278	0.0246813	FALSE	TRUE
224	ENSG00000132744	ACY3	11	q13.2	67642555	67650659	3.43883	0.000584245	0.0249128	FALSE	TRUE
225	ENSG00000085872	CHERP	19	p13.11	16517889	16542530	3.43524	0.000592037	0.0249558	FALSE	TRUE
226	ENSG00000163050	COQ8A	1	q42.13	226897536	226987545	3.43491	0.000592745	0.0249558	FALSE	TRUE
227	ENSG00000176532	PRR15	7	p14.3	29563811	29567295	3.43426	0.000594174	0.0249558	FALSE	TRUE
228	ENSG00000188522	FAM83G	17	p11.2	18968789	19004804	3.43101	0.000601338	0.025173	FALSE	TRUE
229	ENSG00000181467	RAP2B	3	q25.2	153162270	153170620	3.42429	0.000616407	0.0256803	FALSE	TRUE
230	ENSG00000169876	MUC17	7	q22.1	101020072	101058745	3.42181	0.000622048	0.0257708	FALSE	TRUE
231	ENSG00000066739	ATG2B	14	q32.2	96279202	96363870	3.41945	0.000627476	0.0257769	FALSE	TRUE
232	ENSG00000175727	MLXIP	12	q24.31	122078722	122147347	3.41649	0.00063434	0.0258081	FALSE	TRUE
233	ENSG00000180745	CLRN3	10	q26.2	127877841	127892947	3.41389	0.000640414	0.0258157	FALSE	TRUE
234	ENSG00000005339	CREBBP	16	p13.3	3725054	3880726	3.41337	0.000641639	0.0258157	FALSE	TRUE
235	ENSG00000197386	HTT	4	p16.3	3041422	3243960	3.41278	0.000643046	0.0258157	FALSE	TRUE
236	ENSG00000167306	MYO5B	18	q21.1	49822813	50195093	3.41195	0.000645006	0.0258157	FALSE	TRUE
237	ENSG00000150782	IL18	11	q23.1	112143251	112164117	3.40985	0.000649993	0.0259237	FALSE	TRUE
238	ENSG00000175467	SART1	11	q13.1	65961689	65979828	3.40597	0.00065929	0.0260062	FALSE	TRUE
239	ENSG00000096696	DSP	6	p24.3	7541575	7586717	3.40489	0.000661904	0.0260062	FALSE	TRUE
240	ENSG00000196961	AP2A1	19	q13.33	49766968	49807113	3.4035	0.000665278	0.0260062	FALSE	TRUE
241	ENSG00000141854	MISP3	19	p13.12	14072536	14075062	3.40332	0.000665713	0.0260062	FALSE	TRUE
242	ENSG00000186174	BCL9L	11	q23.3	118893875	118925608	3.40257	0.000667549	0.0260062	FALSE	TRUE
243	ENSG00000162191	UBXN1	11	q12.3	62676498	62679117	3.40138	0.000670468	0.0260062	FALSE	TRUE
244	ENSG00000088247	KHSRP	19	p13.3	6413348	6424794	3.40131	0.000670636	0.0260062	FALSE	TRUE
245	ENSG00000137076	TLN1	9	p13.3	35696948	35732395	3.39827	0.000678144	0.0261992	FALSE	TRUE
246	ENSG00000001626	CFTR	7	q31.2	117465784	117715971	3.39733	0.000680463	0.0262256	FALSE	TRUE
247	ENSG00000181788	SIAH2	3	q25.1	150741127	150763477	3.39015	0.000698541	0.026783	FALSE	TRUE
248	ENSG00000165171	METTL27	7	q11.23	73834590	73842535	3.3896	0.000699936	0.026783	FALSE	TRUE
249	ENSG00000137648	TMPRSS4	11	q23.3	118077012	118121890	3.38701	0.000706588	0.0269049	FALSE	TRUE
250	ENSG00000181274	FRAT2	10	q24.1	97332497	97334709	3.38539	0.000710769	0.0269049	FALSE	TRUE
251	ENSG00000175793	SFN	1	p36.11	26863138	26864457	3.38493	0.000711958	0.0269049	FALSE	TRUE
252	ENSG00000106077	ABHD11	7	q11.23	73736094	73738867	3.3842	0.000713856	0.0269049	FALSE	TRUE
253	ENSG00000108175	ZMIZ1	10	q22.3	79069035	79316528	3.38003	0.00072479	0.0270875	FALSE	TRUE
254	ENSG00000173702	MUC13	3	q21.2	124905442	124953819	3.37544	0.000736984	0.0272888	FALSE	TRUE
255	ENSG00000054611	TBC1D22A	22	q13.31	46762617	47175699	3.37091	0.000749197	0.0276135	FALSE	TRUE
256	ENSG00000123143	PKN1	19	p13.12	14433053	14471867	3.36755	0.000758385	0.0278258	FALSE	TRUE
257	ENSG00000130762	ARHGEF16	1	p36.32	3454426	3481113	3.36538	0.000764384	0.0279365	FALSE	TRUE
258	ENSG00000099991	CABIN1	22	q11.23	24011192	24178628	3.36373	0.000768962	0.0279365	FALSE	TRUE
259	ENSG00000188175	HEPACAM2	7	q21.2	93188586	93226524	3.36199	0.000773836	0.0279365	FALSE	TRUE
260	ENSG00000198373	WWP2	16	q22.1	69762306	69941741	3.36168	0.000774695	0.0279365	FALSE	TRUE
261	ENSG00000066248	NGEF	2	q37.1	232878686	233013272	3.35999	0.000779456	0.0279575	FALSE	TRUE
262	ENSG00000167548	KMT2D	12	q13.12	49018975	49059774	3.35683	0.000788405	0.0282154	FALSE	TRUE
263	ENSG00000116299	KIAA1324	1	p13.3	109113679	109206781	3.35306	0.000799238	0.0283051	FALSE	TRUE
264	ENSG00000159166	LAD1	1	q32.1	201373244	201399915	3.35191	0.000802562	0.0283051	FALSE	TRUE
265	ENSG00000106541	AGR2	7	p21.1	16791811	16833433	3.35074	0.000805965	0.0283105	FALSE	TRUE
266	ENSG00000100290	BIK	22	q13.2	43110748	43129712	3.3463	0.000818967	0.0285822	FALSE	TRUE
267	ENSG00000016490	CLCA1	1	p22.3	86468368	86500289	3.34542	0.000821576	0.0285822	FALSE	TRUE
268	ENSG00000102890	ELMO3	16	q22.1	67199111	67204029	3.34448	0.000824378	0.0285822	FALSE	TRUE
269	ENSG00000123146	ADGRE5	19	p13.12	14380501	14408725	3.34412	0.000825445	0.0285822	FALSE	TRUE
270	ENSG00000087087	SRRT	7	q22.1	100875111	100888664	3.34351	0.000827259	0.0285822	FALSE	TRUE
271	ENSG00000108819	PPP1R9B	17	q21.33	50133735	50150630	3.34294	0.00082896	0.0285822	FALSE	TRUE
272	ENSG00000115112	TFCP2L1	2	q14.2	121216587	121285207	3.34159	0.000833	0.0286598	FALSE	TRUE
273	ENSG00000196535	MYO18A	17	q11.2	29071124	29180412	3.33542	0.000851696	0.0291241	FALSE	TRUE
274	ENSG00000108846	ABCC3	17	q21.33	50634777	50692252	3.32923	0.000870873	0.0293952	FALSE	TRUE
275	ENSG00000054654	SYNE2	14	q23.2	63852983	64226433	3.32815	0.000874249	0.0294471	FALSE	TRUE
276	ENSG00000165632	TAF3	10	p14	7818504	8016627	3.32438	0.000886144	0.0296549	FALSE	TRUE
277	ENSG00000172238	ATOH1	4	q22.2	93828753	93830964	3.32422	0.000886651	0.0296549	FALSE	TRUE
278	ENSG00000110723	EXPH5	11	q22.3	108505431	108593738	3.32238	0.000892533	0.0296669	FALSE	TRUE
279	ENSG00000179886	TIGD5	8	q24.3	143597835	143603224	3.32129	0.000896018	0.0296669	FALSE	TRUE
280	ENSG00000162104	ADCY9	16	p13.3	3953387	4116185	3.3211	0.000896628	0.0296669	FALSE	TRUE
281	ENSG00000179833	SERTAD2	2	p14	64631621	64751005	3.31998	0.000900253	0.0296669	FALSE	TRUE
282	ENSG00000133612	AGAP3	7	q36.1	151085831	151144436	3.3197	0.000901129	0.0296669	FALSE	TRUE
283	ENSG00000197136	PCNX3	11	q13.1	65615773	65637439	3.31889	0.000903773	0.029693	FALSE	TRUE
284	ENSG00000168297	PXK	3	p14.3	58332880	58426126	3.31574	0.000914022	0.0298325	FALSE	TRUE
285	ENSG00000173801	JUP	17	q21.2	41754604	41786931	3.31519	0.00091582	0.0298325	FALSE	TRUE
286	ENSG00000087269	NOP14	4	p16.3	2937933	2963385	3.31494	0.00091663	0.0298325	FALSE	TRUE
287	ENSG00000127616	SMARCA4	19	p13.2	10960825	11079426	3.31473	0.000917321	0.0298325	FALSE	TRUE
288	ENSG00000169375	SIN3A	15	q24.2	75369379	75455842	3.31412	0.000919315	0.0298368	FALSE	TRUE
289	ENSG00000126001	CEP250	20	q11.22	35455164	35519280	3.31033	0.000931852	0.0298699	FALSE	TRUE
290	ENSG00000108669	CYTH1	17	q25.3	78674048	78782297	3.30842	0.00093823	0.0298699	FALSE	TRUE
291	ENSG00000179604	CDC42EP4	17	q25.1	73283624	73312175	3.30737	0.000941751	0.0298699	FALSE	TRUE
292	ENSG00000118900	UBN1	16	p13.3	4846665	4882360	3.30573	0.000947288	0.0298699	FALSE	TRUE
293	ENSG00000264324	AC006030.1	2	p13.1	74211604	74363377	3.30268	0.000957664	0.0298699	FALSE	TRUE
294	ENSG00000171425	ZNF581	19	q13.42	55635459	55645622	3.30169	0.000961057	0.0298699	FALSE	TRUE
295	ENSG00000183020	AP2A2	11	p15.5	924894	1012245	3.30161	0.000961321	0.0298699	FALSE	TRUE
296	ENSG00000156860	FBRS	16	p11.2	30658431	30670814	3.29982	0.000967468	0.0299448	FALSE	TRUE
297	ENSG00000070526	ST6GALNAC1	17	q25.1	76624761	76643838	3.29691	0.000977536	0.0299577	FALSE	TRUE
298	ENSG00000160633	SAFB	19	p13.3	5623035	5668478	3.29653	0.000978874	0.0299577	FALSE	TRUE
299	ENSG00000189334	S100A14	1	q21.3	153614255	153616986	3.29645	0.000979135	0.0299577	FALSE	TRUE
300	ENSG00000140553	UNC45A	15	q26.1	90930180	90954093	3.29624	0.000979876	0.0299577	FALSE	TRUE
301	ENSG00000167674	HDGFL2	19	p13.3	4472287	4502211	3.29593	0.000980965	0.0299577	FALSE	TRUE
302	ENSG00000130383	FUT5	19	p13.3	5865826	5870540	3.29409	0.000987397	0.0299828	FALSE	TRUE
303	ENSG00000101152	DNAJC5	20	q13.33	63895182	63936031	3.29026	0.00100095	0.0302797	FALSE	TRUE
304	ENSG00000069812	HES2	1	p36.31	6412418	6424670	3.28927	0.00100449	0.0303296	FALSE	TRUE
305	ENSG00000140691	ARMC5	16	p11.2	31458080	31467166	3.28833	0.00100784	0.0303736	FALSE	TRUE
306	ENSG00000173467	AGR3	7	p21.1	16859405	16881987	3.28533	0.00101865	0.0305185	FALSE	TRUE
307	ENSG00000099804	CDC34	19	p13.3	531712	542092	3.28437	0.00102212	0.0305185	FALSE	TRUE
308	ENSG00000174500	GCSAM	3	q13.2	112120841	112133305	3.28155	0.00103236	0.0307656	FALSE	TRUE
309	ENSG00000099875	MKNK2	19	p13.3	2037465	2051244	3.27745	0.00104749	0.0309002	FALSE	TRUE
310	ENSG00000206203	TSSK2	22	q11.21	19130808	19132623	3.27705	0.00104898	0.0309002	FALSE	TRUE
311	ENSG00000108352	RAPGEFL1	17	q21.1	40177010	40195656	3.27648	0.00105109	0.0309002	FALSE	TRUE
312	ENSG00000008130	NADK	1	p36.33	1751232	1780457	3.27637	0.0010515	0.0309002	FALSE	TRUE
313	ENSG00000103549	RNF40	16	p11.2	30761745	30776307	3.27633	0.00105164	0.0309002	FALSE	TRUE
314	ENSG00000197077	KIAA1671	22	q11.23	24952730	25197448	3.27569	0.00105402	0.0309002	FALSE	TRUE
315	ENSG00000103657	HERC1	15	q22.31	63608618	63833942	3.26563	0.00109222	0.0318393	FALSE	TRUE
316	ENSG00000113522	RAD50	5	q31.1	132556019	132646344	3.25899	0.00111809	0.032171	FALSE	TRUE
317	ENSG00000076604	TRAF4	17	q11.2	28743984	28750958	3.2586	0.00111965	0.032171	FALSE	TRUE
318	ENSG00000197872	FAM49A	2	p24.2	16549459	16666331	3.25693	0.00112625	0.0322819	FALSE	TRUE
319	ENSG00000185340	GAS2L1	22	q12.2	29306582	29312785	3.25576	0.00113091	0.0323206	FALSE	TRUE
320	ENSG00000187535	IFT140	16	p13.3	1510427	1612110	3.25405	0.00113773	0.0324	FALSE	TRUE
321	ENSG00000103994	ZNF106	15	q15.1	42412823	42491141	3.25234	0.00114457	0.0324684	FALSE	TRUE
322	ENSG00000178951	ZBTB7A	19	p13.3	4044364	4066945	3.25194	0.0011462	0.0324684	FALSE	TRUE
323	ENSG00000047579	DTNBP1	6	p22.3	15522801	15663058	3.24998	0.00115413	0.0325501	FALSE	TRUE
324	ENSG00000103264	FBXO31	16	q24.2	87326987	87392142	3.24957	0.00115579	0.0325501	FALSE	TRUE
325	ENSG00000132792	CTNNBL1	20	q11.23	37693955	37872129	3.24888	0.00115862	0.0325501	FALSE	TRUE
326	ENSG00000129514	FOXA1	14	q21.1	37589984	37596059	3.24823	0.00116127	0.0325501	FALSE	TRUE
327	ENSG00000052749	RRP12	10	q24.1	97356358	97426076	3.24676	0.00116726	0.032566	FALSE	TRUE
328	ENSG00000113722	CDX1	5	q32	150166795	150184558	3.24611	0.00116994	0.032566	FALSE	TRUE
329	ENSG00000170298	LGALS9B	17	p11.2	20449395	20467539	3.2461	0.00116996	0.032566	FALSE	TRUE
330	ENSG00000115053	NCL	2	q37.1	231453531	231483641	3.24505	0.00117431	0.0325978	FALSE	TRUE
331	ENSG00000129354	AP1M2	19	p13.2	10572671	10587315	3.24313	0.00118225	0.032619	FALSE	TRUE
332	ENSG00000047578	KIAA0556	16	p12.1	27550133	27780369	3.24269	0.00118407	0.032619	FALSE	TRUE
333	ENSG00000174276	ZNHIT2	11	q13.1	65116403	65117708	3.24058	0.00119285	0.0326436	FALSE	TRUE
334	ENSG00000105698	USF2	19	q13.12	35268978	35279821	3.24052	0.00119311	0.0326436	FALSE	TRUE
335	ENSG00000165879	FRAT1	10	q24.1	97319267	97321915	3.23772	0.00120491	0.0328163	FALSE	TRUE
336	ENSG00000099834	CDHR5	11	p15.5	616565	626078	3.23763	0.00120526	0.0328163	FALSE	TRUE
337	ENSG00000197312	DDI2	1	p36.21	15617500	15669044	3.23476	0.00121747	0.0330461	FALSE	TRUE
338	ENSG00000133789	SWAP70	11	p15.4	9664077	9752991	3.23387	0.00122127	0.0330461	FALSE	TRUE
339	ENSG00000110497	AMBRA1	11	p11.2	46396414	46594125	3.2326	0.0012267	0.033055	FALSE	TRUE
340	ENSG00000172613	RAD9A	11	q13.2	67317871	67398410	3.2271	0.0012505	0.0334884	FALSE	TRUE
341	ENSG00000149823	VPS51	11	q13.1	65089324	65111860	3.22658	0.00125277	0.0334884	FALSE	TRUE
342	ENSG00000185963	BICD2	9	q22.31	92711363	92764812	3.22505	0.00125952	0.0335446	FALSE	TRUE
343	ENSG00000159842	ABR	17	p13.3	1003518	1229738	3.22438	0.00126244	0.0335668	FALSE	TRUE
344	ENSG00000127124	HIVEP3	1	p34.2	41506365	42035925	3.22271	0.00126983	0.0336516	FALSE	TRUE
345	ENSG00000105732	ZNF574	19	q13.2	42068477	42081549	3.22181	0.00127385	0.0336592	FALSE	TRUE
346	ENSG00000184731	FAM110C	2	p25.3	38814	46870	3.21966	0.00128342	0.0336592	FALSE	TRUE
347	ENSG00000196235	SUPT5H	19	q13.2	39436156	39476670	3.21921	0.00128546	0.0336592	FALSE	TRUE
348	ENSG00000172818	OVOL1	11	q13.1	65787022	65797219	3.21768	0.00129233	0.0336592	FALSE	TRUE
349	ENSG00000144749	LRIG1	3	p14.1	66378797	66501263	3.21736	0.00129375	0.0336592	FALSE	TRUE
350	ENSG00000182795	C1orf116	1	q32.1	207018521	207032756	3.21599	0.00129997	0.0336592	FALSE	TRUE
351	ENSG00000158258	CLSTN2	3	q23	139935185	140577397	3.21556	0.0013019	0.0336592	FALSE	TRUE
352	ENSG00000074410	CA12	15	q22.2	63321378	63382161	3.21444	0.00130699	0.0336592	FALSE	TRUE
353	ENSG00000010361	FUZ	19	q13.33	49806869	49817376	3.2137	0.00131036	0.0336592	FALSE	TRUE
354	ENSG00000185085	INTS5	11	q12.3	62646848	62653302	3.21319	0.0013127	0.0336592	FALSE	TRUE
355	ENSG00000133243	BTBD2	19	p13.3	1985438	2034881	3.21201	0.00131809	0.0336592	FALSE	TRUE
356	ENSG00000136861	CDK5RAP2	9	q33.2	120388869	120580170	3.21194	0.0013184	0.0336592	FALSE	TRUE
357	ENSG00000143344	RGL1	1	q25.3	183636085	183928531	3.2103	0.00132597	0.0337337	FALSE	TRUE
358	ENSG00000166123	GPT2	16	q11.2	46884378	46931297	3.2081	0.00133617	0.0338433	FALSE	TRUE
359	ENSG00000171747	LGALS4	19	q13.2	38801671	38813364	3.20444	0.00135324	0.034007	FALSE	TRUE
360	ENSG00000224051	CPTP	1	p36.33	1324756	1328897	3.20058	0.00137152	0.0343587	FALSE	TRUE
361	ENSG00000182580	EPHB3	3	q27.1	184561784	184582409	3.19856	0.00138114	0.0344919	FALSE	TRUE
362	ENSG00000072736	NFATC3	16	q22.1	68084751	68229259	3.19807	0.00138349	0.0344969	FALSE	TRUE
363	ENSG00000154237	LRRK1	15	q26.3	100919215	101078254	3.19625	0.00139224	0.0346612	FALSE	TRUE
364	ENSG00000163814	CDCP1	3	p21.31	45082278	45146422	3.19544	0.00139616	0.0347048	FALSE	TRUE
365	ENSG00000116604	MEF2D	1	q22	156463727	156500828	3.19266	0.00140967	0.0348248	FALSE	TRUE
366	ENSG00000124659	TBCC	6	p21.1	42744481	42746096	3.18953	0.00142504	0.0349888	FALSE	TRUE
367	ENSG00000142484	TM4SF5	17	p13.2	4771884	4783213	3.18799	0.00143266	0.0350898	FALSE	TRUE
368	ENSG00000125798	FOXA2	20	p11.21	22581005	22585455	3.18781	0.00143353	0.0350898	FALSE	TRUE
369	ENSG00000141564	RPTOR	17	q25.3	80544819	80966371	3.18678	0.00143867	0.035162	FALSE	TRUE
370	ENSG00000053254	FOXN3	14	q32.11	89124871	89619149	3.18564	0.00144436	0.0352472	FALSE	TRUE
371	ENSG00000104067	TJP1	15	q13.1	29699367	29968865	3.18357	0.0014547	0.0353381	FALSE	TRUE
372	ENSG00000074755	ZZEF1	17	p13.2	4004445	4143020	3.18173	0.001464	0.035418	FALSE	TRUE
373	ENSG00000103126	AXIN1	16	p13.3	287440	352673	3.18094	0.001468	0.035418	FALSE	TRUE
374	ENSG00000198488	B3GNT6	11	q13.5	77034398	77041973	3.18081	0.00146863	0.035418	FALSE	TRUE
375	ENSG00000041988	THAP3	1	p36.31	6624866	6635586	3.18015	0.00147201	0.035418	FALSE	TRUE
376	ENSG00000180089	TMEM86B	19	q13.42	55226639	55229264	3.17986	0.00147345	0.035418	FALSE	TRUE
377	ENSG00000150995	ITPR1	3	p26.1	4493345	4847840	3.17349	0.00150619	0.0360036	FALSE	TRUE
378	ENSG00000182446	NPLOC4	17	q25.3	81556887	81648465	3.17136	0.00151726	0.036146	FALSE	TRUE
379	ENSG00000164362	TERT	5	p15.33	1253147	1295069	3.17006	0.0015241	0.0362154	FALSE	TRUE
380	ENSG00000002822	MAD1L1	7	p22.3	1815793	2233243	3.16982	0.00152534	0.0362154	FALSE	TRUE
381	ENSG00000173020	GRK2	11	q13.2	67266410	67286556	3.16951	0.00152695	0.0362154	FALSE	TRUE
382	ENSG00000173473	SMARCC1	3	p21.31	47585272	47782106	3.16784	0.00153578	0.0363174	FALSE	TRUE
383	ENSG00000038219	BOD1L1	4	p15.33	13568738	13627723	3.16452	0.00155338	0.0366732	FALSE	TRUE
384	ENSG00000164190	NIPBL	5	p13.2	36876759	37066413	3.16414	0.0015554	0.0366732	FALSE	TRUE
385	ENSG00000114353	GNAI2	3	p21.31	50226292	50259355	3.16122	0.00157107	0.0368589	FALSE	TRUE
386	ENSG00000225190	PLEKHM1	17	q21.31	45435900	45490749	3.15995	0.00157795	0.0368589	FALSE	TRUE
387	ENSG00000148300	REXO4	9	q34.2	133406059	133418096	3.15974	0.00157909	0.0368589	FALSE	TRUE
388	ENSG00000007062	PROM1	4	p15.32	15963076	16084378	3.15969	0.00157937	0.0368589	FALSE	TRUE
389	ENSG00000100280	AP1B1	22	q12.2	29327680	29423179	3.15885	0.00158391	0.0368698	FALSE	TRUE
390	ENSG00000105321	CCDC9	19	q13.32	47255980	47273701	3.15821	0.00158741	0.0368854	FALSE	TRUE
391	ENSG00000130203	APOE	19	q13.32	44905754	44909393	3.15547	0.00160242	0.0371527	FALSE	TRUE
392	ENSG00000138162	TACC2	10	q26.13	121989174	122254545	3.154	0.0016105	0.0371527	FALSE	TRUE
393	ENSG00000142798	HSPG2	1	p36.12	21822245	21937297	3.15296	0.00161624	0.0372317	FALSE	TRUE
394	ENSG00000125733	TRIP10	19	p13.3	6737925	6751526	3.14788	0.00164459	0.0377681	FALSE	TRUE
395	ENSG00000170684	ZNF296	19	q13.32	45071500	45076588	3.14646	0.0016526	0.0377681	FALSE	TRUE
396	ENSG00000197579	TOPORS	9	p21.1	32540544	32552553	3.1457	0.00165688	0.0377681	FALSE	TRUE
397	ENSG00000123136	DDX39A	19	p13.12	14408819	14419383	3.1449	0.00166143	0.0377839	FALSE	TRUE
398	ENSG00000267881	AC243967.1	19	q13.2	41708612	41761282	3.14164	0.00168006	0.0380159	FALSE	TRUE
399	ENSG00000187735	TCEA1	8	q11.23	53966552	54022529	3.14004	0.00168923	0.0380159	FALSE	TRUE
400	ENSG00000152766	ANKRD22	10	q23.31	88822132	88851818	3.13997	0.00168965	0.0380159	FALSE	TRUE
401	ENSG00000188986	NELFB	9	q34.3	137255173	137273546	3.13989	0.00169012	0.0380159	FALSE	TRUE
402	ENSG00000087365	SF3B2	11	q13.1	66050729	66069308	3.13886	0.00169604	0.0380159	FALSE	TRUE
403	ENSG00000125650	PSPN	19	p13.3	6375148	6379058	3.13828	0.00169943	0.0380159	FALSE	TRUE
404	ENSG00000241635	UGT1A1	2	q37.1	233760248	233773299	3.13735	0.00170482	0.0380159	FALSE	TRUE
405	ENSG00000104973	MED25	19	q13.33	49818279	49840383	3.13282	0.00173135	0.0384264	FALSE	TRUE
406	ENSG00000099849	RASSF7	11	p15.5	560404	564021	3.13257	0.00173282	0.0384264	FALSE	TRUE
407	ENSG00000167165	UGT1A6	2	q37.1	233691607	233773300	3.12595	0.00177232	0.0390861	FALSE	TRUE
408	ENSG00000167880	EVPL	17	q25.1	76004502	76027452	3.12505	0.00177775	0.0391521	FALSE	TRUE
409	ENSG00000157216	SSBP3	1	p32.3	54225432	54413479	3.12436	0.00178191	0.0391898	FALSE	TRUE
410	ENSG00000244122	UGT1A7	2	q37.1	233681938	233773299	3.12186	0.00179711	0.0393902	FALSE	TRUE
411	ENSG00000177685	CRACR2B	11	p15.5	826144	831991	3.12165	0.00179839	0.0393902	FALSE	TRUE
412	ENSG00000166272	WBP1L	10	q24.32	102743901	102834516	3.12019	0.00180737	0.0395253	FALSE	TRUE
413	ENSG00000126217	MCF2L	13	q34	112894378	113099739	3.11984	0.00180949	0.0395253	FALSE	TRUE
414	ENSG00000090924	PLEKHG2	19	q13.2	39412585	39428415	3.11815	0.00181989	0.0396984	FALSE	TRUE
415	ENSG00000105556	MIER2	19	p13.3	301444	344815	3.11641	0.00183068	0.0397715	FALSE	TRUE
416	ENSG00000105325	FZR1	19	p13.3	3506273	3538330	3.11567	0.00183529	0.0397892	FALSE	TRUE
417	ENSG00000163293	NIPAL1	4	p12	47914142	48040173	3.11467	0.00184152	0.0397892	FALSE	TRUE
418	ENSG00000105373	NOP53	19	q13.33	47745522	47757058	3.11463	0.00184179	0.0397892	FALSE	TRUE
419	ENSG00000130939	UBE4B	1	p36.22	10032832	10181239	3.11403	0.00184552	0.0397892	FALSE	TRUE
420	ENSG00000005810	MYCBP2	13	q22.3	77044655	77327050	3.11311	0.00185129	0.0397892	FALSE	TRUE
421	ENSG00000187017	ESPN	1	p36.31	6424776	6461367	3.11304	0.00185168	0.0397892	FALSE	TRUE
422	ENSG00000181284	TMEM102	17	p13.1	7435443	7437679	3.11298	0.00185211	0.0397892	FALSE	TRUE
423	ENSG00000170265	ZNF282	7	q36.1	149195485	149226248	3.11248	0.00185523	0.0397892	FALSE	TRUE
424	ENSG00000183048	SLC25A10	17	q25.3	81712236	81721016	3.11181	0.00185941	0.0397892	FALSE	TRUE
425	ENSG00000198113	TOR4A	9	q34.3	137277749	137282641	3.11136	0.00186225	0.0397892	FALSE	TRUE
426	ENSG00000240224	UGT1A5	2	q37.1	233712992	233773299	3.11097	0.00186476	0.0397892	FALSE	TRUE
427	ENSG00000162460	TMEM82	1	p36.21	15742422	15747982	3.11082	0.00186571	0.0397892	FALSE	TRUE
428	ENSG00000180035	ZNF48	16	p11.2	30378106	30400108	3.11034	0.00186873	0.0397892	FALSE	TRUE
429	ENSG00000172183	ISG20	15	q26.1	88636153	88656483	3.10828	0.00188181	0.0400147	FALSE	TRUE
430	ENSG00000148296	SURF6	9	q34.2	133328774	133336398	3.10648	0.00189326	0.0402048	FALSE	TRUE
431	ENSG00000099337	KCNK6	19	q13.2	38319844	38332076	3.10493	0.00190327	0.0402574	FALSE	TRUE
432	ENSG00000173548	SNX33	15	q24.2	75647906	75662301	3.10297	0.00191591	0.0404	FALSE	TRUE
433	ENSG00000213024	NUP62	19	q13.33	49906825	49929763	3.10142	0.00192593	0.0404	FALSE	TRUE
434	ENSG00000006611	USH1C	11	p15.1	17493895	17544416	3.10073	0.00193043	0.0404	FALSE	TRUE
435	ENSG00000124782	RREB1	6	p24.3	7107597	7251980	3.10043	0.00193239	0.0404	FALSE	TRUE
436	ENSG00000183317	EPHA10	1	p34.3	37713880	37765133	3.0992	0.00194043	0.0404125	FALSE	TRUE
437	ENSG00000119042	SATB2	2	q33.1	199269500	199471266	3.09914	0.00194085	0.0404125	FALSE	TRUE
438	ENSG00000106290	TAF6	7	q22.1	100107070	100119841	3.09717	0.00195376	0.0405752	FALSE	TRUE
439	ENSG00000243135	UGT1A3	2	q37.1	233729108	233773299	3.09679	0.00195626	0.0405752	FALSE	TRUE
440	ENSG00000170836	PPM1D	17	q23.2	60600183	60666280	3.0954	0.00196551	0.0406004	FALSE	TRUE
441	ENSG00000175707	KDF1	1	p36.11	26949562	26960406	3.0951	0.00196748	0.0406004	FALSE	TRUE
442	ENSG00000063180	CA11	19	q13.33	48637942	48646312	3.09508	0.0019676	0.0406004	FALSE	TRUE
443	ENSG00000185262	UBALD2	17	q25.1	76265202	76271299	3.09329	0.00197951	0.0407413	FALSE	TRUE
444	ENSG00000182606	TRAK1	3	p22.1	42013802	42225889	3.0929	0.00198212	0.0407427	FALSE	TRUE
445	ENSG00000174080	CTSF	11	q13.2	66563463	66568841	3.09146	0.00199177	0.0408886	FALSE	TRUE
446	ENSG00000162543	UBXN10	1	p36.12	20186085	20196048	3.08951	0.00200487	0.0410455	FALSE	TRUE
447	ENSG00000244474	UGT1A4	2	q37.1	233718778	233773299	3.0875	0.00201849	0.0410966	FALSE	TRUE
448	ENSG00000223572	CKMT1A	15	q15.3	43692886	43699222	3.08631	0.00202655	0.0410966	FALSE	TRUE
449	ENSG00000197102	DYNC1H1	14	q32.31	101964510	102056443	3.08604	0.00202841	0.0410966	FALSE	TRUE
450	ENSG00000112659	CUL9	6	p21.1	43182175	43224587	3.08499	0.00203558	0.0411557	FALSE	TRUE
451	ENSG00000142675	CNKSR1	1	p36.11	26177403	26189886	3.08405	0.00204204	0.0412071	FALSE	TRUE
452	ENSG00000130165	ELOF1	19	p13.2	11551147	11559236	3.08387	0.00204327	0.0412071	FALSE	TRUE
453	ENSG00000164690	SHH	7	q36.3	155799986	155812273	3.08236	0.0020537	0.0413655	FALSE	TRUE
454	ENSG00000127324	TSPAN8	12	q21.1	71125085	71441898	3.08072	0.00206501	0.0415412	FALSE	TRUE
455	ENSG00000241119	UGT1A9	2	q37.1	233671853	233773300	3.08011	0.00206928	0.0415748	FALSE	TRUE
456	ENSG00000104884	ERCC2	19	q13.32	45349837	45370918	3.07753	0.00208727	0.0416502	FALSE	TRUE
457	ENSG00000057294	PKP2	12	p11.21	32790745	32896840	3.07655	0.00209409	0.0417076	FALSE	TRUE
458	ENSG00000066468	FGFR2	10	q26.13	121478334	121598458	3.07618	0.00209672	0.041708	FALSE	TRUE
459	ENSG00000048707	VPS13D	1	p36.22	12230030	12512047	3.07306	0.00211879	0.0420949	FALSE	TRUE
460	ENSG00000242366	UGT1A8	2	q37.1	233617645	233773310	3.07259	0.00212206	0.0420985	FALSE	TRUE
461	ENSG00000111057	KRT18	12	q13.13	52948871	52952901	3.06963	0.00214324	0.0423707	FALSE	TRUE
462	ENSG00000058453	CROCC	1	p36.13	16740273	16972979	3.06758	0.00215799	0.0426097	FALSE	TRUE
463	ENSG00000068078	FGFR3	4	p16.3	1793293	1808872	3.06715	0.00216108	0.0426182	FALSE	TRUE
464	ENSG00000198355	PIM3	22	q13.33	49960513	49964080	3.06507	0.00217616	0.0426776	FALSE	TRUE
465	ENSG00000140832	MARVELD3	16	q22.2	71626161	71642114	3.06409	0.00218335	0.0426776	FALSE	TRUE
466	ENSG00000099331	MYO9B	19	p13.11	17075781	17214537	3.06398	0.00218416	0.0426776	FALSE	TRUE
467	ENSG00000010292	NCAPD2	12	p13.31	6493356	6531955	3.06359	0.00218698	0.0426776	FALSE	TRUE
468	ENSG00000160683	CXCR5	11	q23.3	118883766	118897799	3.06275	0.00219312	0.0426776	FALSE	TRUE
469	ENSG00000048828	FAM120A	9	q22.31	93451722	93566107	3.06206	0.00219819	0.0426776	FALSE	TRUE
470	ENSG00000174236	REP15	12	p11.22	27696519	27697596	3.06176	0.00220038	0.0426776	FALSE	TRUE
471	ENSG00000055208	TAB2	6	q25.1	149218641	149411613	3.06061	0.00220888	0.0426776	FALSE	TRUE
472	ENSG00000083168	KAT6A	8	p11.21	41929479	42052026	3.06032	0.00221101	0.0426776	FALSE	TRUE
473	ENSG00000175213	ZNF408	11	p11.2	46700818	46705912	3.05783	0.0022295	0.0428206	FALSE	TRUE
474	ENSG00000123066	MED13L	12	q24.21	115953872	116277719	3.05769	0.00223053	0.0428206	FALSE	TRUE
475	ENSG00000242515	UGT1A10	2	q37.1	233636454	233773305	3.05706	0.00223522	0.0428206	FALSE	TRUE
476	ENSG00000221838	AP4M1	7	q22.1	100101549	100110345	3.05658	0.00223874	0.0428206	FALSE	TRUE
477	ENSG00000169894	MUC3A	7	q22.1	100949555	100968346	3.05576	0.00224491	0.0428206	FALSE	TRUE
478	ENSG00000105329	TGFB1	19	q13.2	41301587	41353911	3.05408	0.00225749	0.0428843	FALSE	TRUE
479	ENSG00000165684	SNAPC4	9	q34.3	136375577	136400168	3.04877	0.00229778	0.0434546	FALSE	TRUE
480	ENSG00000170689	HOXB9	17	q21.32	48621159	48626356	3.04618	0.00231771	0.0437175	FALSE	TRUE
481	ENSG00000156804	FBXO32	8	q24.13	123497889	123541206	3.04376	0.00233642	0.0438639	FALSE	TRUE
482	ENSG00000165556	CDX2	13	q12.2	27962137	27971139	3.0433	0.00233997	0.0438792	FALSE	TRUE
483	ENSG00000198909	MAP3K3	17	q23.3	63622415	63696303	3.04166	0.00235281	0.044017	FALSE	TRUE
484	ENSG00000040633	PHF23	17	p13.1	7235028	7239722	3.04118	0.00235652	0.044035	FALSE	TRUE
485	ENSG00000179115	FARSA	19	p13.13	12922479	12934037	3.03826	0.00237945	0.0442946	FALSE	TRUE
486	ENSG00000112159	MDN1	6	q15	89642499	89819723	3.03812	0.00238061	0.0442946	FALSE	TRUE
487	ENSG00000244165	P2RY11	19	p13.2	10111538	10115372	3.03706	0.00238898	0.0443478	FALSE	TRUE
488	ENSG00000233041	PHGR1	15	q15.1	40351033	40356434	3.03652	0.0023933	0.0443604	FALSE	TRUE
489	ENSG00000100083	GGA1	22	q13.1	37608475	37633564	3.03517	0.00240402	0.0445077	FALSE	TRUE
490	ENSG00000095110	NXPE1	11	q23.2	114521645	114559895	3.03271	0.0024237	0.0448203	FALSE	TRUE
491	ENSG00000125637	PSD4	2	q14.1	113157325	113209396	3.0318	0.00243104	0.0448765	FALSE	TRUE
492	ENSG00000060069	CTDP1	18	q23	79679801	79756623	3.03163	0.00243234	0.0448765	FALSE	TRUE
493	ENSG00000142599	RERE	1	p36.23	8352397	8817643	3.03088	0.00243843	0.0449372	FALSE	TRUE
494	ENSG00000203485	INF2	14	q32.33	104689606	104722535	3.03007	0.00244495	0.0449565	FALSE	TRUE
495	ENSG00000107362	ABHD17B	9	q21.13	71862452	71910931	3.03006	0.00244509	0.0449565	FALSE	TRUE
496	ENSG00000175221	MED16	19	p13.3	867630	893218	3.02953	0.00244931	0.0449634	FALSE	TRUE
497	ENSG00000103148	NPRL3	16	p13.3	84271	138860	3.02932	0.00245107	0.0449634	FALSE	TRUE
498	ENSG00000174306	ZHX3	20	q12	41178448	41317672	3.02714	0.00246882	0.0452373	FALSE	TRUE
499	ENSG00000076356	PLXNA2	1	q32.2	208022242	208244320	3.02548	0.00248242	0.0452794	FALSE	TRUE
500	ENSG00000171368	TPPP	5	p15.33	659862	693395	3.01992	0.00252843	0.0459619	FALSE	TRUE
501	ENSG00000177045	SIX5	19	q13.32	45764785	45769226	3.01873	0.00253841	0.0460388	FALSE	TRUE
502	ENSG00000185950	IRS2	13	q34	109752698	109786568	3.01776	0.00254649	0.0461332	FALSE	TRUE
503	ENSG00000140836	ZFHX3	16	q22.3	72782885	73891871	3.01578	0.0025632	0.0462462	FALSE	TRUE
504	ENSG00000133895	MEN1	11	q13.1	64803510	64811294	3.01565	0.00256427	0.0462462	FALSE	TRUE
505	ENSG00000039987	BEST2	19	p13.13	12751702	12758458	3.01498	0.00256998	0.0462971	FALSE	TRUE
506	ENSG00000115970	THADA	2	p21	43230836	43596046	3.01425	0.00257614	0.0463027	FALSE	TRUE
507	ENSG00000065809	FAM107B	10	p13	14518557	14774897	3.01382	0.00257981	0.0463027	FALSE	TRUE
508	ENSG00000117472	TSPAN1	1	p34.1	46175073	46185958	3.01255	0.0025906	0.0463044	FALSE	TRUE
509	ENSG00000011007	ELOA	1	p36.11	23743155	23762059	3.01169	0.00259795	0.046375	FALSE	TRUE
510	ENSG00000111961	SASH1	6	q24.3	148272304	148552050	3.01142	0.00260033	0.046375	FALSE	TRUE
511	ENSG00000138375	SMARCAL1	2	q35	216412414	216483053	3.00909	0.00262029	0.0465371	FALSE	TRUE
512	ENSG00000113504	SLC12A7	5	p15.33	1050376	1112035	3.0088	0.00262281	0.0465371	FALSE	TRUE
513	ENSG00000107738	VSIR	10	q22.1	71747559	71773498	3.0074	0.00263489	0.0465371	FALSE	TRUE
514	ENSG00000116584	ARHGEF2	1	q22	155946851	156007070	3.00733	0.00263555	0.0465371	FALSE	TRUE
515	ENSG00000204991	SPIRE2	16	q24.3	89818179	89871319	3.00682	0.00263992	0.046563	FALSE	TRUE
516	ENSG00000015133	CCDC88C	14	q32.12	91271323	91417844	3.00237	0.00267883	0.0468882	FALSE	TRUE
517	ENSG00000130479	MAP1S	19	p13.11	17719242	17734516	2.99991	0.00270062	0.0471154	FALSE	TRUE
518	ENSG00000075568	TMEM131	2	q11.2	97756333	97995891	2.99564	0.00273873	0.0475067	FALSE	TRUE
519	ENSG00000150867	PIP4K2A	10	p12.2	22534849	22714555	2.9954	0.00274083	0.0475067	FALSE	TRUE
520	ENSG00000007968	E2F2	1	p36.12	23506430	23531220	2.99506	0.00274391	0.0475087	FALSE	TRUE
521	ENSG00000125651	GTF2F1	19	p13.3	6379569	6393981	2.99406	0.0027529	0.047613	FALSE	TRUE
522	ENSG00000164330	EBF1	5	q33.3	158695916	159099761	2.99182	0.00277317	0.0477785	FALSE	TRUE
523	ENSG00000130038	CRACR2A	12	p13.32	3606633	3764819	2.99159	0.00277525	0.0477785	FALSE	TRUE
524	ENSG00000255730	AC011462.1	19	q13.2	41350853	41425001	2.98981	0.00279149	0.0479549	FALSE	TRUE
525	ENSG00000133020	MYH8	17	p13.1	10390322	10421950	2.98958	0.00279361	0.0479549	FALSE	TRUE
526	ENSG00000169925	BRD3	9	q34.2	134030305	134068535	2.98746	0.00281307	0.0481635	FALSE	TRUE
527	ENSG00000070366	SMG6	17	p13.3	2059839	2303771	2.98537	0.00283235	0.0484126	FALSE	TRUE
528	ENSG00000112699	GMDS	6	p25.3	1623806	2245692	2.98475	0.00283813	0.0484153	FALSE	TRUE
529	ENSG00000119801	YPEL5	2	p23.1	30146941	30160533	2.98438	0.00284156	0.0484153	FALSE	TRUE
530	ENSG00000144674	GOLGA4	3	p22.2	37243177	37366751	2.984	0.00284504	0.048423	FALSE	TRUE
531	ENSG00000101213	PTK6	20	q13.33	63528001	63537370	2.98285	0.00285582	0.0484892	FALSE	TRUE
532	ENSG00000106384	MOGAT3	7	q22.1	101195007	101201038	2.9827	0.00285715	0.0484892	FALSE	TRUE
533	ENSG00000159217	IGF2BP1	17	q21.32	48997412	49055650	2.98229	0.00286103	0.0484892	FALSE	TRUE
534	ENSG00000160214	RRP1	21	q22.3	43789513	43805293	2.98149	0.00286845	0.0485403	FALSE	TRUE
535	ENSG00000100726	TELO2	16	p13.3	1493344	1510457	2.98132	0.00287009	0.0485403	FALSE	TRUE
536	ENSG00000095585	BLNK	10	q24.1	96191702	96271587	2.98077	0.00287521	0.0485501	FALSE	TRUE
537	ENSG00000145945	FAM50B	6	p25.2	3849373	3851320	2.98042	0.00287857	0.0485501	FALSE	TRUE
538	ENSG00000196367	TRRAP	7	q22.1	98877933	99050831	2.97885	0.00289335	0.0486259	FALSE	TRUE
539	ENSG00000179361	ARID3B	15	q24.1	74541177	74598131	2.97333	0.00294587	0.0492325	FALSE	TRUE
540	ENSG00000124171	PARD6B	20	q13.13	50731544	50756795	2.97309	0.00294817	0.0492325	FALSE	TRUE
541	ENSG00000160007	ARHGAP35	19	q13.32	46918676	47005077	2.97085	0.0029698	0.0493929	FALSE	TRUE
542	ENSG00000198142	SOWAHC	2	q13	109614334	109618990	2.97044	0.00297376	0.0494075	FALSE	TRUE
543	ENSG00000150990	DHX37	12	q24.31	124946825	124989122	2.96669	0.00301027	0.0498592	FALSE	TRUE
544	ENSG00000114541	FRMD4B	3	p14.1	69169990	69542583	2.96548	0.00302215	0.0500042	FALSE	FALSE
545	ENSG00000214530	STARD10	11	q13.4	72754729	72793681	2.96411	0.0030356	0.0501234	FALSE	FALSE
546	ENSG00000163590	PPM1L	3	q25.33	160755602	161078907	2.95903	0.00308613	0.0506447	FALSE	FALSE
547	ENSG00000032219	ARID4A	14	q23.1	58298385	58373887	2.95819	0.00309456	0.0506917	FALSE	FALSE
548	ENSG00000067900	ROCK1	18	q11.1	20946906	21111851	2.95715	0.00310495	0.0507668	FALSE	FALSE
549	ENSG00000086548	CEACAM6	19	q13.2	41750977	41772208	2.95545	0.00312211	0.0509743	FALSE	FALSE
550	ENSG00000135773	CAPN9	1	q42.2	230747384	230802003	2.95342	0.00314276	0.0512553	FALSE	FALSE
551	ENSG00000125912	NCLN	19	p13.3	3185563	3209575	2.95273	0.00314976	0.0512553	FALSE	FALSE
552	ENSG00000126705	AHDC1	1	p35.3	27534035	27604431	2.95063	0.00317126	0.0513656	FALSE	FALSE
553	ENSG00000151461	UPF2	10	p14	11920022	12043170	2.95005	0.0031772	0.0513656	FALSE	FALSE
554	ENSG00000179820	MYADM	19	q13.42	53866223	53876437	2.94891	0.00318901	0.051438	FALSE	FALSE
555	ENSG00000088053	GP6	19	q13.42	55013705	55038264	2.9476	0.00320255	0.0514774	FALSE	FALSE
556	ENSG00000107954	NEURL1	10	q24.33	103493979	103592552	2.94701	0.00320864	0.0514956	FALSE	FALSE
557	ENSG00000173230	GOLGB1	3	q13.33	121663199	121749767	2.94639	0.00321503	0.0515465	FALSE	FALSE
558	ENSG00000006712	PAF1	19	q13.2	39385852	39391195	2.94586	0.00322058	0.0515685	FALSE	FALSE
559	ENSG00000106263	EIF3B	7	p22.3	2354086	2380745	2.94564	0.00322283	0.0515685	FALSE	FALSE
560	ENSG00000135750	KCNK1	1	q42.2	233614004	233672512	2.94436	0.00323628	0.0516945	FALSE	FALSE
561	ENSG00000177106	EPS8L2	11	p15.5	694438	727727	2.94333	0.00324702	0.0518005	FALSE	FALSE
562	ENSG00000140284	SLC27A2	15	q21.2	50182196	50236395	2.9418	0.00326309	0.0519534	FALSE	FALSE
563	ENSG00000013016	EHD3	2	p23.1	31234337	31269447	2.94109	0.0032706	0.0520214	FALSE	FALSE
564	ENSG00000163515	RETNLB	3	q13.13	108743424	108757384	2.93882	0.00329465	0.0521785	FALSE	FALSE
565	ENSG00000131941	RHPN2	19	q13.11	32978593	33064888	2.93598	0.00332492	0.0524173	FALSE	FALSE
566	ENSG00000247596	TWF2	3	p21.2	52228610	52239260	2.93253	0.00336209	0.052744	FALSE	FALSE
567	ENSG00000125878	TCF15	20	p13	603797	610398	2.9309	0.00337985	0.0529709	FALSE	FALSE
568	ENSG00000104081	BMF	15	q15.1	40087890	40108892	2.92912	0.00339925	0.0531709	FALSE	FALSE
569	ENSG00000183773	AIFM3	22	q11.21	20965108	20981360	2.92821	0.00340915	0.053222	FALSE	FALSE
570	ENSG00000103249	CLCN7	16	p13.3	1444934	1475580	2.92761	0.00341582	0.0532224	FALSE	FALSE
571	ENSG00000196408	NOXO1	16	p13.3	1978917	1984192	2.92593	0.00343425	0.0533481	FALSE	FALSE
572	ENSG00000077097	TOP2B	3	p24.2	25597905	25664907	2.9253	0.00344124	0.0533481	FALSE	FALSE
573	ENSG00000160294	MCM3AP	21	q22.3	46235126	46286297	2.92506	0.00344385	0.0533481	FALSE	FALSE
574	ENSG00000165312	OTUD1	10	p12.2	23439458	23442390	2.92453	0.00344979	0.0533886	FALSE	FALSE
575	ENSG00000121486	TRMT1L	1	q25.3	185118098	185157072	2.92226	0.00347505	0.0536643	FALSE	FALSE
576	ENSG00000172493	AFF1	4	q21.3	86935002	87141054	2.92165	0.00348185	0.0536775	FALSE	FALSE
577	ENSG00000128311	TST	22	q12.3	37010859	37020183	2.91809	0.00352184	0.0541378	FALSE	FALSE
578	ENSG00000167701	GPT	8	q24.3	144502973	144507174	2.91602	0.00354526	0.0543414	FALSE	FALSE
579	ENSG00000142864	SERBP1	1	p31.3	67407810	67430415	2.9136	0.00357292	0.0546609	FALSE	FALSE
580	ENSG00000095787	WAC	10	p12.1	28532493	28623112	2.91316	0.00357788	0.0546847	FALSE	FALSE
581	ENSG00000168286	THAP11	16	q22.1	67842082	67844195	2.91262	0.00358406	0.0546873	FALSE	FALSE
582	ENSG00000126460	PRRG2	19	q13.33	49580646	49591015	2.91255	0.00358488	0.0546873	FALSE	FALSE
583	ENSG00000124839	RAB17	2	q37.3	237574322	237601614	2.91221	0.00358881	0.0546953	FALSE	FALSE
584	ENSG00000115464	USP34	2	p15	61187463	61470769	2.9115	0.00359701	0.0547681	FALSE	FALSE
585	ENSG00000163513	TGFBR2	3	p24.1	30606502	30694142	2.91007	0.00361346	0.0548539	FALSE	FALSE
586	ENSG00000104524	PYCR3	8	q24.3	143603913	143609773	2.90929	0.00362253	0.0548539	FALSE	FALSE
587	ENSG00000140948	ZCCHC14	16	q24.2	87406246	87492045	2.90789	0.00363874	0.0549858	FALSE	FALSE
588	ENSG00000014164	ZC3H3	8	q24.3	143437655	143541453	2.90654	0.00365446	0.0551194	FALSE	FALSE
589	ENSG00000166391	MOGAT2	11	q13.5	75717819	75732958	2.90599	0.00366091	0.0551649	FALSE	FALSE
590	ENSG00000124831	LRRFIP1	2	q37.3	237627576	237813682	2.90495	0.00367317	0.0552346	FALSE	FALSE
591	ENSG00000130653	PNPLA7	9	q34.3	137459953	137550534	2.90472	0.00367587	0.0552346	FALSE	FALSE
592	ENSG00000114812	VIPR1	3	p22.1	42489299	42537573	2.90326	0.003693	0.0553499	FALSE	FALSE
593	ENSG00000128731	HERC2	15	q13.1	28111040	28322152	2.90314	0.00369446	0.0553499	FALSE	FALSE
594	ENSG00000160256	FAM207A	21	q22.3	44940010	44976989	2.90289	0.00369736	0.0553499	FALSE	FALSE
595	ENSG00000185101	ANO9	11	p15.5	417933	442011	2.90212	0.00370649	0.0554196	FALSE	FALSE
596	ENSG00000167608	TMC4	19	q13.42	54160108	54173250	2.90086	0.00372143	0.0554213	FALSE	FALSE
597	ENSG00000120063	GNA13	17	q24.1	65010715	65056839	2.90064	0.00372398	0.0554213	FALSE	FALSE
598	ENSG00000142627	EPHA2	1	p36.13	16124337	16156087	2.90045	0.00372633	0.0554213	FALSE	FALSE
599	ENSG00000154832	CXXC1	18	q21.1	50282343	50288304	2.90014	0.00372995	0.0554239	FALSE	FALSE
600	ENSG00000010017	RANBP9	6	p23	13621498	13711564	2.89954	0.00373713	0.0554791	FALSE	FALSE
601	ENSG00000102606	ARHGEF7	13	q34	111114559	111305737	2.89905	0.00374295	0.055514	FALSE	FALSE
602	ENSG00000071894	CPSF1	8	q24.3	144393229	144409349	2.89837	0.00375106	0.055583	FALSE	FALSE
603	ENSG00000144354	CDCA7	2	q31.1	173354820	173368997	2.89789	0.00375681	0.0556167	FALSE	FALSE
604	ENSG00000143373	ZNF687	1	q21.3	151281618	151292180	2.89632	0.00377562	0.0557299	FALSE	FALSE
605	ENSG00000149260	CAPN5	11	q13.5	77066941	77126155	2.8961	0.00377836	0.0557299	FALSE	FALSE
606	ENSG00000044012	GUCA2B	1	p34.2	42153421	42155824	2.89427	0.0038004	0.0559707	FALSE	FALSE
607	ENSG00000237289	CKMT1B	15	q15.3	43593054	43604901	2.89409	0.00380264	0.0559707	FALSE	FALSE
608	ENSG00000179178	TMEM125	1	p34.2	43269994	43274002	2.89388	0.00380516	0.0559707	FALSE	FALSE
609	ENSG00000167658	EEF2	19	p13.3	3976056	3985469	2.89237	0.00382342	0.0561878	FALSE	FALSE
610	ENSG00000197694	SPTAN1	9	q34.11	128552558	128633662	2.88849	0.00387097	0.0565639	FALSE	FALSE
611	ENSG00000100393	EP300	22	q13.2	41091786	41180079	2.88838	0.00387236	0.0565639	FALSE	FALSE
612	ENSG00000114867	EIF4G1	3	q27.1	184314495	184335358	2.88827	0.00387371	0.0565639	FALSE	FALSE
613	ENSG00000158615	PPP1R15B	1	q32.1	204403387	204411791	2.88677	0.00389215	0.056701	FALSE	FALSE
614	ENSG00000174992	ZG16	16	p11.2	29778240	29782973	2.88643	0.00389638	0.056701	FALSE	FALSE
615	ENSG00000196730	DAPK1	9	q21.33	87497228	87708633	2.88288	0.00394057	0.0570724	FALSE	FALSE
616	ENSG00000114626	ABTB1	3	q21.3	127672935	127680920	2.88182	0.0039539	0.0571622	FALSE	FALSE
617	ENSG00000160570	DEDD2	19	q13.2	42198598	42220140	2.88034	0.00397244	0.0572753	FALSE	FALSE
618	ENSG00000160741	CRTC2	1	q21.3	153947669	153958625	2.87846	0.00399621	0.0575145	FALSE	FALSE
619	ENSG00000103266	STUB1	16	p13.3	680224	682870	2.87731	0.00401082	0.0575646	FALSE	FALSE
620	ENSG00000214814	FER1L6	8	q24.13	123851987	124120061	2.87662	0.00401958	0.0575646	FALSE	FALSE
621	ENSG00000221995	TIAF1	17	q11.2	29073521	29078857	2.87646	0.00402162	0.0575646	FALSE	FALSE
622	ENSG00000115266	APC2	19	p13.3	1446302	1473244	2.87636	0.00402287	0.0575646	FALSE	FALSE
623	ENSG00000110075	PPP6R3	11	q13.2	68460731	68615334	2.8763	0.00402363	0.0575646	FALSE	FALSE
624	ENSG00000112658	SRF	6	p21.1	43171299	43181507	2.87511	0.00403888	0.0575646	FALSE	FALSE
625	ENSG00000175311	ANKS4B	16	p12.2	21233665	21253845	2.8676	0.00413592	0.0584755	FALSE	FALSE
626	ENSG00000066933	MYO9A	15	q23	71822289	72118577	2.86722	0.004141	0.0584813	FALSE	FALSE
627	ENSG00000160208	RRP1B	21	q22.3	43659548	43696079	2.8667	0.00414782	0.058489	FALSE	FALSE
628	ENSG00000161328	LRRC56	11	p15.5	537527	554916	2.86427	0.00417978	0.0587704	FALSE	FALSE
629	ENSG00000120756	PLS1	3	q23	142596387	142713664	2.86355	0.00418921	0.058814	FALSE	FALSE
630	ENSG00000142549	IGLON5	19	q13.41	51311848	51330354	2.86216	0.00420769	0.0589937	FALSE	FALSE
631	ENSG00000118482	PHF3	6	q12	63635820	63779336	2.86203	0.00420937	0.0589937	FALSE	FALSE
632	ENSG00000116017	ARID3A	19	p13.3	925781	975934	2.86083	0.00422529	0.0591134	FALSE	FALSE
633	ENSG00000197405	C5AR1	19	q13.32	47290023	47322066	2.85831	0.004259	0.0593098	FALSE	FALSE
634	ENSG00000126883	NUP214	9	q34.13	131125561	131234670	2.85597	0.00429052	0.05961	FALSE	FALSE
635	ENSG00000158195	WASF2	1	p36.11	27404226	27490158	2.85518	0.00430123	0.0596737	FALSE	FALSE
636	ENSG00000132382	MYBBP1A	17	p13.2	4538897	4555631	2.8546	0.0043091	0.0596737	FALSE	FALSE
637	ENSG00000188807	TMEM201	1	p36.22	9588922	9614873	2.85426	0.00431372	0.0596737	FALSE	FALSE
638	ENSG00000141738	GRB7	17	q12	39737927	39747291	2.85387	0.00431895	0.0596947	FALSE	FALSE
639	ENSG00000167644	C19orf33	19	q13.2	38304161	38305009	2.85222	0.00434145	0.0597415	FALSE	FALSE
640	ENSG00000143631	FLG	1	q21.3	152302175	152325203	2.84948	0.00437902	0.0601103	FALSE	FALSE
641	ENSG00000171823	FBXL14	12	p13.33	1565993	1594165	2.8474	0.00440773	0.0602896	FALSE	FALSE
642	ENSG00000024048	UBR2	6	p21.1	42564062	42693504	2.84691	0.00441465	0.0602896	FALSE	FALSE
643	ENSG00000100299	ARSA	22	q13.33	50622754	50628173	2.84412	0.00445348	0.0607165	FALSE	FALSE
644	ENSG00000015676	NUDCD3	7	p13	44379121	44490880	2.84192	0.00448432	0.0609334	FALSE	FALSE
645	ENSG00000007080	CCDC124	19	p13.11	17933016	17943991	2.84085	0.00449931	0.0609334	FALSE	FALSE
646	ENSG00000143384	MCL1	1	q21.2	150574551	150579738	2.83988	0.00451311	0.0609334	FALSE	FALSE
647	ENSG00000160972	PPP1R16A	8	q24.3	144477969	144502121	2.83964	0.00451643	0.0609334	FALSE	FALSE
648	ENSG00000134294	SLC38A2	12	q13.11	46358189	46372867	2.83947	0.00451879	0.0609334	FALSE	FALSE
649	ENSG00000197785	ATAD3A	1	p36.33	1512151	1534687	2.83421	0.00459392	0.0615839	FALSE	FALSE
650	ENSG00000118058	KMT2A	11	q23.3	118436464	118526832	2.83276	0.00461474	0.0617338	FALSE	FALSE
651	ENSG00000196365	LONP1	19	p13.3	5691834	5720572	2.83263	0.00461665	0.0617338	FALSE	FALSE
652	ENSG00000178075	GRAMD1C	3	q13.31	113828182	113947174	2.83206	0.00462499	0.0617666	FALSE	FALSE
653	ENSG00000145391	SETD7	4	q31.1	139495941	139606699	2.82731	0.00469411	0.0623888	FALSE	FALSE
654	ENSG00000132589	FLOT2	17	q11.2	28879335	28897679	2.82724	0.00469515	0.0623888	FALSE	FALSE
655	ENSG00000228570	NUTM2E	10	q22.3	79841358	79850878	2.82646	0.00470652	0.0624665	FALSE	FALSE
656	ENSG00000241484	ARHGAP8	22	q13.31	44752558	44862788	2.82366	0.00474781	0.0628584	FALSE	FALSE
657	ENSG00000166925	TSC22D4	7	q22.1	100463359	100479279	2.82233	0.00476755	0.0630678	FALSE	FALSE
658	ENSG00000092964	DPYSL2	8	p21.2	26514022	26658178	2.82168	0.00477725	0.0631439	FALSE	FALSE
659	ENSG00000132394	EEFSEC	3	q21.3	128153454	128408646	2.8182	0.00482937	0.0633988	FALSE	FALSE
660	ENSG00000119596	YLPM1	14	q24.3	74763366	74859435	2.81646	0.00485565	0.0636555	FALSE	FALSE
661	ENSG00000132510	KDM6B	17	p13.1	7839904	7854796	2.81255	0.004915	0.0642235	FALSE	FALSE
662	ENSG00000173821	RNF213	17	q25.3	80260866	80398786	2.81061	0.00494479	0.0645076	FALSE	FALSE
663	ENSG00000214753	HNRNPUL2	11	q12.3	62712630	62727472	2.80893	0.00497061	0.064759	FALSE	FALSE
664	ENSG00000130675	MNX1	7	q36.3	156994051	157010651	2.80801	0.00498491	0.0648726	FALSE	FALSE
665	ENSG00000175931	UBE2O	17	q25.1	76389451	76453206	2.80768	0.00498993	0.0648823	FALSE	FALSE
666	ENSG00000136802	LRRC8A	9	q34.11	128882112	128918039	2.80736	0.00499496	0.0648823	FALSE	FALSE
667	ENSG00000159761	C16orf86	16	q22.1	67666816	67668758	2.80718	0.00499779	0.0648823	FALSE	FALSE
668	ENSG00000137198	GMPR	6	p22.3	16238580	16295549	2.80674	0.00500463	0.0648896	FALSE	FALSE
669	ENSG00000143126	CELSR2	1	p13.3	109250019	109275750	2.80636	0.0050105	0.0648896	FALSE	FALSE
670	ENSG00000063322	MED29	19	q13.2	39391303	39400637	2.8059	0.00501767	0.0649301	FALSE	FALSE
671	ENSG00000135362	PRR5L	11	p13	36296288	36465204	2.80413	0.00504525	0.0650245	FALSE	FALSE
672	ENSG00000153201	RANBP2	2	q13	108719481	108785811	2.80262	0.00506899	0.0651925	FALSE	FALSE
673	ENSG00000104976	SNAPC2	19	p13.2	7920316	7923250	2.80256	0.00506983	0.0651925	FALSE	FALSE
674	ENSG00000061938	TNK2	3	q29	195863364	195911945	2.80252	0.00507048	0.0651925	FALSE	FALSE
675	ENSG00000167566	NCKAP5L	12	q13.12	49791146	49828750	2.79658	0.00516474	0.0661449	FALSE	FALSE
676	ENSG00000115884	SDC1	2	p24.1	20200797	20225433	2.79655	0.00516519	0.0661449	FALSE	FALSE
677	ENSG00000065613	SLK	10	q24.33	103967201	104029233	2.79523	0.00518627	0.066309	FALSE	FALSE
678	ENSG00000158545	ZC3H18	16	q24.2	88570381	88631966	2.79342	0.00521547	0.0665686	FALSE	FALSE
679	ENSG00000143514	TP53BP2	1	q41	223779899	223845972	2.79319	0.00521903	0.0665686	FALSE	FALSE
680	ENSG00000062822	POLD1	19	q13.33	50384204	50418016	2.79124	0.00525059	0.0668647	FALSE	FALSE
681	ENSG00000241973	PI4KA	22	q11.21	20707691	20859417	2.78995	0.00527158	0.0670787	FALSE	FALSE
682	ENSG00000234857	HNRNPUL2-BSCL2	11	q12.3	62690275	62727384	2.78893	0.00528824	0.0671841	FALSE	FALSE
683	ENSG00000169258	GPRIN1	5	q35.2	176595802	176610133	2.78733	0.00531445	0.0674636	FALSE	FALSE
684	ENSG00000130304	SLC27A1	19	p13.11	17468769	17506168	2.78689	0.00532168	0.067502	FALSE	FALSE
685	ENSG00000183421	RIPK4	21	q22.3	41739369	41767106	2.78612	0.00533423	0.0676077	FALSE	FALSE
686	ENSG00000185049	NELFA	4	p16.3	1982714	2041903	2.78583	0.00533906	0.0676154	FALSE	FALSE
687	ENSG00000101189	MRGBP	20	q13.33	62796453	62801738	2.7847	0.00535769	0.0676909	FALSE	FALSE
688	ENSG00000179094	PER1	17	p13.1	8140472	8156506	2.78363	0.00537551	0.0677148	FALSE	FALSE
689	ENSG00000078618	NRDC	1	p32.3	51789191	51878937	2.78357	0.00537647	0.0677148	FALSE	FALSE
690	ENSG00000178568	ERBB4	2	q34	211375717	212538841	2.78329	0.00538106	0.0677194	FALSE	FALSE
691	ENSG00000180957	PITPNB	22	q12.1	27851669	27920134	2.78291	0.00538737	0.0677457	FALSE	FALSE
692	ENSG00000072134	EPN2	17	p11.2	19215615	19336715	2.78184	0.00540516	0.067768	FALSE	FALSE
693	ENSG00000011304	PTBP1	19	p13.3	797075	812327	2.78171	0.00540728	0.067768	FALSE	FALSE
694	ENSG00000104537	ANXA13	8	q24.13	123680794	123737407	2.78162	0.00540891	0.067768	FALSE	FALSE
695	ENSG00000198646	NCOA6	20	q11.22	34689097	34825649	2.77938	0.0054463	0.0681128	FALSE	FALSE
696	ENSG00000119537	KDSR	18	q21.33	63327726	63367510	2.77403	0.00553658	0.0688124	FALSE	FALSE
697	ENSG00000183742	MACC1	7	p21.1	20134655	20217404	2.7723	0.00556617	0.0689025	FALSE	FALSE
698	ENSG00000109956	B3GAT1	11	q25	134378504	134411918	2.77036	0.00559938	0.0691395	FALSE	FALSE
699	ENSG00000103043	VAC14	16	q22.2	70687439	70801161	2.76983	0.0056086	0.0691713	FALSE	FALSE
700	ENSG00000105993	DNAJB6	7	q36.3	157335381	157417439	2.76944	0.00561527	0.0692003	FALSE	FALSE
701	ENSG00000090020	SLC9A1	1	p36.11	27098815	27166981	2.76845	0.00563237	0.0692871	FALSE	FALSE
702	ENSG00000077935	SMC1B	22	q13.31	45344063	45413619	2.76813	0.00563783	0.0692871	FALSE	FALSE
703	ENSG00000172382	PRSS27	16	p13.3	2712418	2720551	2.76791	0.00564166	0.0692871	FALSE	FALSE
704	ENSG00000117713	ARID1A	1	p36.11	26693236	26782110	2.76668	0.00566301	0.0693597	FALSE	FALSE
705	ENSG00000078902	TOLLIP	11	p15.5	1274371	1309654	2.76658	0.00566482	0.0693597	FALSE	FALSE
706	ENSG00000151715	TMEM45B	11	q24.3	129815819	129860003	2.76644	0.00566713	0.0693597	FALSE	FALSE
707	ENSG00000100580	TMED8	14	q24.3	77335021	77377109	2.76449	0.00570121	0.0696173	FALSE	FALSE
708	ENSG00000137101	CD72	9	p13.3	35609533	35646810	2.76247	0.00573655	0.0698306	FALSE	FALSE
709	ENSG00000125398	SOX9	17	q24.3	72121020	72126420	2.76231	0.00573945	0.0698306	FALSE	FALSE
710	ENSG00000176658	MYO1D	17	q11.2	32492522	32877177	2.76225	0.00574046	0.0698306	FALSE	FALSE
711	ENSG00000169564	PCBP1	2	p13.3	70087454	70089203	2.76131	0.00575691	0.0699348	FALSE	FALSE
712	ENSG00000176946	THAP4	2	q37.3	241584405	241637449	2.76127	0.00575774	0.0699348	FALSE	FALSE
713	ENSG00000100056	ESS2	22	q11.21	19130279	19144684	2.75861	0.00580481	0.0702934	FALSE	FALSE
714	ENSG00000171431	KRT20	17	q21.2	40875941	40885227	2.75816	0.00581284	0.070309	FALSE	FALSE
715	ENSG00000011451	WIZ	19	p13.12	15419980	15449951	2.75804	0.00581486	0.070309	FALSE	FALSE
716	ENSG00000182472	CAPN12	19	q13.2	38730187	38769904	2.75651	0.00584212	0.0705854	FALSE	FALSE
717	ENSG00000100170	SLC5A1	22	q12.3	32043032	32113029	2.75626	0.00584657	0.0705858	FALSE	FALSE
718	ENSG00000148773	MKI67	10	q26.2	128096659	128126385	2.75491	0.00587079	0.0707718	FALSE	FALSE
719	ENSG00000104885	DOT1L	19	p13.3	2164149	2232578	2.75396	0.00588788	0.0708121	FALSE	FALSE
720	ENSG00000100239	PPP6R2	22	q13.33	50343304	50445090	2.75149	0.0059324	0.07114	FALSE	FALSE
721	ENSG00000110514	MADD	11	p11.2	47269161	47330031	2.75109	0.00593975	0.0711661	FALSE	FALSE
722	ENSG00000253313	C1orf210	1	p34.2	43281883	43285617	2.75037	0.00595278	0.0711661	FALSE	FALSE
723	ENSG00000178750	STX19	3	q11.2	94014369	94028610	2.74991	0.00596121	0.0711661	FALSE	FALSE
724	ENSG00000128272	ATF4	22	q13.1	39519695	39522685	2.74961	0.00596671	0.0711788	FALSE	FALSE
725	ENSG00000125386	FAM193A	4	p16.3	2536631	2732565	2.74923	0.0059736	0.071208	FALSE	FALSE
726	ENSG00000197081	IGF2R	6	q25.3	159969099	160113507	2.74856	0.00598582	0.0712767	FALSE	FALSE
727	ENSG00000135549	PKIB	6	q22.31	122471917	122726373	2.74754	0.00600447	0.071375	FALSE	FALSE
728	ENSG00000253729	PRKDC	8	q11.21	47773108	47960183	2.74695	0.00601531	0.071375	FALSE	FALSE
729	ENSG00000130208	APOC1	19	q13.32	44914247	44919349	2.7468	0.00601795	0.071375	FALSE	FALSE
730	ENSG00000121274	TENT4B	16	q12.1	50152918	50235310	2.74645	0.00602449	0.07139	FALSE	FALSE
731	ENSG00000169683	LRRC45	17	q25.3	82023302	82031151	2.74589	0.00603474	0.0714586	FALSE	FALSE
732	ENSG00000131379	C3orf20	3	p25.1	14675099	14773034	2.74471	0.00605636	0.0715561	FALSE	FALSE
733	ENSG00000179409	GEMIN4	17	p13.3	744414	753999	2.74419	0.00606596	0.0716168	FALSE	FALSE
734	ENSG00000173239	LIPM	10	q23.31	88802730	88820546	2.74303	0.00608751	0.0717655	FALSE	FALSE
735	ENSG00000048649	RSF1	11	q14.1	77659996	77821017	2.74175	0.00611129	0.07194	FALSE	FALSE
736	ENSG00000196642	RABL6	9	q34.3	136807943	136841187	2.74106	0.00612421	0.0719614	FALSE	FALSE
737	ENSG00000144741	SLC25A26	3	p14.1	66133610	66388116	2.74093	0.00612657	0.0719614	FALSE	FALSE
738	ENSG00000174839	DENND6A	3	p14.3	57625457	57693089	2.74063	0.00613216	0.0719743	FALSE	FALSE
739	ENSG00000063176	SPHK2	19	q13.33	48619291	48630717	2.74029	0.00613852	0.0719963	FALSE	FALSE
740	ENSG00000205937	RNPS1	16	p13.3	2253116	2268412	2.73895	0.00616352	0.0722293	FALSE	FALSE
741	ENSG00000108557	RAI1	17	p11.2	17681473	17811453	2.73713	0.00619778	0.0722596	FALSE	FALSE
742	ENSG00000148841	ITPRIP	10	q25.1	104309698	104338448	2.7371	0.00619831	0.0722596	FALSE	FALSE
743	ENSG00000152409	JMY	5	q14.1	79236189	79327215	2.73685	0.00620306	0.0722596	FALSE	FALSE
744	ENSG00000168016	TRANK1	3	p22.2	36826820	36945098	2.73473	0.00624305	0.0724017	FALSE	FALSE
745	ENSG00000204033	LRIT2	10	q23.1	84220495	84225589	2.73457	0.00624616	0.0724017	FALSE	FALSE
746	ENSG00000147676	MAL2	8	q24.12	119165034	119245673	2.73447	0.00624815	0.0724017	FALSE	FALSE
747	ENSG00000198324	PHETA1	12	q24.12	111360651	111369121	2.73438	0.00624985	0.0724017	FALSE	FALSE
748	ENSG00000117724	CENPF	1	q41	214603195	214664588	2.73286	0.00627878	0.0726311	FALSE	FALSE
749	ENSG00000132470	ITGB4	17	q25.1	75721328	75757818	2.73262	0.00628325	0.0726311	FALSE	FALSE
750	ENSG00000178401	DNAJC22	12	q13.12	49346917	49357546	2.73209	0.00629333	0.0726952	FALSE	FALSE
751	ENSG00000013374	NUB1	7	q36.1	151341699	151378449	2.73175	0.00629981	0.0727176	FALSE	FALSE
752	ENSG00000103150	MLYCD	16	q23.3	83899126	83927026	2.72763	0.00637904	0.0733428	FALSE	FALSE
753	ENSG00000100599	RIN3	14	q32.12	92513774	92688994	2.72602	0.00641025	0.0734635	FALSE	FALSE
754	ENSG00000071655	MBD3	19	p13.3	1573596	1592801	2.72562	0.00641816	0.073495	FALSE	FALSE
755	ENSG00000163645	ERICH6	3	q25.1	150659885	150703971	2.72517	0.00642675	0.073495	FALSE	FALSE
756	ENSG00000186834	HEXIM1	17	q21.31	45148502	45152101	2.7249	0.00643206	0.0735033	FALSE	FALSE
757	ENSG00000151136	BTBD11	12	q23.3	107318413	107659642	2.72418	0.00644617	0.0736121	FALSE	FALSE
758	ENSG00000118322	ATP10B	5	q34	160563120	160852214	2.72275	0.00647416	0.0737929	FALSE	FALSE
759	ENSG00000160271	RALGDS	9	q34.2	133097720	133149334	2.72266	0.0064758	0.0737929	FALSE	FALSE
760	ENSG00000137776	SLTM	15	q22.1	58879045	58933653	2.72188	0.00649109	0.0739145	FALSE	FALSE
761	ENSG00000085982	USP40	2	q37.1	233475520	233566782	2.72101	0.00650831	0.074058	FALSE	FALSE
762	ENSG00000128284	APOL3	22	q12.3	36140330	36166177	2.72059	0.00651652	0.0740989	FALSE	FALSE
763	ENSG00000060140	STYK1	12	p13.2	10618939	10674318	2.71975	0.00653315	0.0741973	FALSE	FALSE
764	ENSG00000072071	ADGRL1	19	p13.12	14147743	14206187	2.71955	0.00653705	0.0741973	FALSE	FALSE
765	ENSG00000090621	PABPC4	1	p34.3	39560816	39576790	2.71914	0.00654527	0.0741973	FALSE	FALSE
766	ENSG00000141456	PELP1	17	p13.2	4669774	4704337	2.71912	0.00654558	0.0741973	FALSE	FALSE
767	ENSG00000174607	UGT8	4	q26	114598455	114678224	2.7188	0.00655192	0.0741973	FALSE	FALSE
768	ENSG00000188112	C6orf132	6	p21.1	42101118	42142619	2.71851	0.00655758	0.0741973	FALSE	FALSE
769	ENSG00000133454	MYO18B	22	q12.1	25742144	26031041	2.71723	0.006583	0.0743017	FALSE	FALSE
770	ENSG00000092201	SUPT16H	14	q11.2	21351472	21384266	2.71712	0.00658534	0.0743017	FALSE	FALSE
771	ENSG00000134240	HMGCS2	1	p12	119747996	119768905	2.71566	0.00661443	0.0744729	FALSE	FALSE
772	ENSG00000103642	LACTB	15	q22.2	63121800	63142061	2.71566	0.00661445	0.0744729	FALSE	FALSE
773	ENSG00000166920	C15orf48	15	q21.1	45430529	45448761	2.71463	0.00663494	0.0745466	FALSE	FALSE
774	ENSG00000140297	GCNT3	15	q22.2	59594875	59640239	2.71251	0.00667767	0.0747162	FALSE	FALSE
775	ENSG00000176153	GPX2	14	q23.3	64939152	64942905	2.7114	0.00670002	0.0747162	FALSE	FALSE
776	ENSG00000079313	REXO1	19	p13.3	1815246	1848463	2.711	0.00670808	0.0747162	FALSE	FALSE
777	ENSG00000101347	SAMHD1	20	q11.23	36889773	36951901	2.70695	0.00679041	0.0754997	FALSE	FALSE
778	ENSG00000138767	CNOT6L	4	q21.1	77713387	77819615	2.70661	0.0067974	0.0755251	FALSE	FALSE
779	ENSG00000162337	LRP5	11	q13.2	68312609	68449275	2.70575	0.00681501	0.0756683	FALSE	FALSE
780	ENSG00000164889	SLC4A2	7	q36.1	151057210	151076527	2.70544	0.00682142	0.0756871	FALSE	FALSE
781	ENSG00000167778	SPRYD3	12	q13.13	53064316	53079420	2.70376	0.00685601	0.0758619	FALSE	FALSE
782	ENSG00000180694	TMEM64	8	q21.3	90621995	90791632	2.70375	0.0068561	0.0758619	FALSE	FALSE
783	ENSG00000152217	SETBP1	18	q12.3	44680173	45068510	2.70304	0.00687094	0.0759736	FALSE	FALSE
784	ENSG00000171522	PTGER4	5	p13.1	40679498	40693735	2.70233	0.00688551	0.0760823	FALSE	FALSE
785	ENSG00000139718	SETD1B	12	q24.31	121804180	121832584	2.70046	0.00692433	0.0763679	FALSE	FALSE
786	ENSG00000111077	TNS2	12	q13.13	53046969	53064372	2.7004	0.00692565	0.0763679	FALSE	FALSE
787	ENSG00000141971	MVB12A	19	p13.11	17405722	17433724	2.6973	0.00699035	0.0765944	FALSE	FALSE
788	ENSG00000110108	TMEM109	11	q12.2	60913874	60923443	2.69463	0.00704678	0.0769102	FALSE	FALSE
789	ENSG00000204347	BTBD17	17	q25.1	74356416	74361946	2.69302	0.00708086	0.0770726	FALSE	FALSE
790	ENSG00000198730	CTR9	11	p15.4	10750987	10801625	2.69302	0.00708089	0.0770726	FALSE	FALSE
791	ENSG00000166689	PLEKHA7	11	p15.1	16777317	17014443	2.69269	0.00708771	0.0770945	FALSE	FALSE
792	ENSG00000105327	BBC3	19	q13.32	47220822	47232766	2.69229	0.0070964	0.0771336	FALSE	FALSE
793	ENSG00000215421	ZNF407	18	q22.3	74597870	75065671	2.69162	0.00711057	0.0771336	FALSE	FALSE
794	ENSG00000180901	KCTD2	17	q25.1	75032575	75065889	2.69118	0.00711993	0.0771336	FALSE	FALSE
795	ENSG00000188199	NUTM2B	10	q22.3	79703227	79714681	2.69091	0.00712572	0.0771336	FALSE	FALSE
796	ENSG00000157927	RADIL	7	p22.1	4797055	4883719	2.69072	0.00712979	0.0771336	FALSE	FALSE
797	ENSG00000160087	UBE2J2	1	p36.33	1253909	1273885	2.69003	0.00714464	0.0772421	FALSE	FALSE
798	ENSG00000135736	CCDC102A	16	q21	57512178	57536599	2.68911	0.00716421	0.0773493	FALSE	FALSE
799	ENSG00000121064	SCPEP1	17	q22	56978105	57006768	2.68464	0.0072608	0.0781428	FALSE	FALSE
800	ENSG00000186976	EFCAB6	22	q13.31	43528744	43812337	2.68462	0.00726133	0.0781428	FALSE	FALSE
801	ENSG00000083812	ZNF324	19	q13.43	58467045	58475436	2.68458	0.00726207	0.0781428	FALSE	FALSE
802	ENSG00000157933	SKI	1	p36.33	2228695	2310119	2.68303	0.00729578	0.0782998	FALSE	FALSE
803	ENSG00000103460	TOX3	16	q12.1	52438005	52547802	2.68297	0.0072972	0.0782998	FALSE	FALSE
804	ENSG00000131152	AC010531.1	16	q24.2	87302876	87334273	2.6797	0.00736871	0.0786927	FALSE	FALSE
805	ENSG00000164916	FOXK1	7	p22.1	4682309	4771443	2.67898	0.00738468	0.0786927	FALSE	FALSE
806	ENSG00000198793	MTOR	1	p36.22	11106535	11262507	2.67895	0.00738529	0.0786927	FALSE	FALSE
807	ENSG00000156304	SCAF4	21	q22.11	31671033	31732075	2.67607	0.00744918	0.0792309	FALSE	FALSE
808	ENSG00000145901	TNIP1	5	q33.1	151029945	151093577	2.67556	0.00746043	0.0792309	FALSE	FALSE
809	ENSG00000125454	SLC25A19	17	q25.1	75272981	75289510	2.67543	0.0074634	0.0792309	FALSE	FALSE
810	ENSG00000091527	CDV3	3	q22.1	133573730	133590261	2.67455	0.00748296	0.0792309	FALSE	FALSE
811	ENSG00000136457	CHAD	17	q21.33	50464496	50468966	2.67422	0.00749039	0.0792309	FALSE	FALSE
812	ENSG00000153094	BCL2L11	2	q13	111119378	111168447	2.6737	0.00750189	0.0792309	FALSE	FALSE
813	ENSG00000133265	HSPBP1	19	q13.42	55262231	55280381	2.67264	0.0075256	0.0792378	FALSE	FALSE
814	ENSG00000135709	KIAA0513	16	q24.1	85027751	85094230	2.6722	0.00753555	0.0792378	FALSE	FALSE
815	ENSG00000105223	PLD3	19	q13.2	40348456	40380439	2.67192	0.00754179	0.0792378	FALSE	FALSE
816	ENSG00000186635	ARAP1	11	q13.4	72685069	72793599	2.67169	0.00754698	0.0792378	FALSE	FALSE
817	ENSG00000197483	ZNF628	19	q13.42	55476332	55484487	2.67161	0.00754888	0.0792378	FALSE	FALSE
818	ENSG00000021762	OSBPL5	11	p15.4	3087116	3166739	2.67081	0.00756682	0.0793452	FALSE	FALSE
819	ENSG00000141956	PRDM15	21	q22.3	41798225	41879482	2.66859	0.00761712	0.0797683	FALSE	FALSE
820	ENSG00000140750	ARHGAP17	16	p12.1	24919385	25015666	2.66747	0.00764246	0.0798911	FALSE	FALSE
821	ENSG00000169871	TRIM56	7	q22.1	101085439	101097967	2.66731	0.00764602	0.0798911	FALSE	FALSE
822	ENSG00000179921	GPBAR1	2	q35	218259496	218263859	2.66719	0.00764877	0.0798911	FALSE	FALSE
823	ENSG00000156030	ELMSAN1	14	q24.3	73715122	73790285	2.66596	0.00767691	0.0800285	FALSE	FALSE
824	ENSG00000128886	ELL3	15	q15.3	43772600	43777543	2.6655	0.00768749	0.0800761	FALSE	FALSE
825	ENSG00000267795	SMIM22	16	p13.3	4788397	4796491	2.66451	0.00771004	0.0802175	FALSE	FALSE
826	ENSG00000145214	DGKQ	4	p16.3	958887	986895	2.6628	0.00774928	0.0805211	FALSE	FALSE
827	ENSG00000104825	NFKBIB	19	q13.2	38899700	38908893	2.66237	0.00775934	0.0805213	FALSE	FALSE
828	ENSG00000214063	TSPAN4	11	p15.5	842808	867116	2.66058	0.00780059	0.0807925	FALSE	FALSE
829	ENSG00000164776	PHKG1	7	p11.2	56080283	56092996	2.65931	0.00783013	0.0809156	FALSE	FALSE
830	ENSG00000143520	FLG2	1	q21.3	152348735	152360006	2.65891	0.00783946	0.0809156	FALSE	FALSE
831	ENSG00000133422	MORC2	22	q12.2	30925130	30968298	2.65886	0.00784049	0.0809156	FALSE	FALSE
832	ENSG00000047457	CP	3	q25.1	149162410	149222055	2.65766	0.00786861	0.0810781	FALSE	FALSE
833	ENSG00000128849	CGNL1	15	q21.3	57375967	57550727	2.65624	0.00790178	0.0812632	FALSE	FALSE
834	ENSG00000127054	INTS11	1	p36.33	1311585	1324691	2.65448	0.00794297	0.0815299	FALSE	FALSE
835	ENSG00000249222	ATP5MGL	22	q13.2	42639803	42640601	2.65336	0.00796952	0.0816455	FALSE	FALSE
836	ENSG00000188786	MTF1	1	p34.3	37809567	37859620	2.6526	0.00798734	0.0817759	FALSE	FALSE
837	ENSG00000101161	PRPF6	20	q13.33	63981135	64033100	2.65081	0.00802981	0.0820535	FALSE	FALSE
838	ENSG00000144045	DQX1	2	p13.1	74518131	74526336	2.64893	0.00807475	0.0824231	FALSE	FALSE
839	ENSG00000166959	MS4A8	11	q12.2	60699574	60715811	2.64886	0.00807626	0.0824231	FALSE	FALSE
840	ENSG00000253304	TMEM200B	1	p35.3	29119428	29123935	2.6485	0.00808492	0.082459	FALSE	FALSE
841	ENSG00000198624	CCDC69	5	q33.1	151181052	151224145	2.64485	0.0081726	0.0828787	FALSE	FALSE
842	ENSG00000130768	SMPDL3B	1	p35.3	27934993	27959157	2.64301	0.00821736	0.0832273	FALSE	FALSE
843	ENSG00000121749	TBC1D15	12	q21.1	71839707	71927248	2.64143	0.00825569	0.0833458	FALSE	FALSE
844	ENSG00000106829	TLE4	9	q21.31	79571773	79726882	2.6411	0.00826362	0.0833458	FALSE	FALSE
845	ENSG00000108370	RGS9	17	q24.1	65100812	65227703	2.64103	0.00826543	0.0833458	FALSE	FALSE
846	ENSG00000159625	DRC7	16	q21	57694793	57731805	2.63946	0.00830374	0.0836391	FALSE	FALSE
847	ENSG00000005882	PDK2	17	q21.33	50094737	50112152	2.6382	0.00833481	0.0837171	FALSE	FALSE
848	ENSG00000213445	SIPA1	11	q13.1	65638097	65650930	2.63802	0.00833924	0.0837171	FALSE	FALSE
849	ENSG00000064489	BORCS8-MEF2B	19	p13.11	19145567	19192158	2.63782	0.00834403	0.0837171	FALSE	FALSE
850	ENSG00000163932	PRKCD	3	p21.1	53156009	53192717	2.63757	0.0083503	0.0837275	FALSE	FALSE
851	ENSG00000162402	USP24	1	p32.3	55066359	55215113	2.63668	0.00837206	0.0838933	FALSE	FALSE
852	ENSG00000141027	NCOR1	17	p11.2	16029157	16218185	2.63565	0.00839771	0.0840977	FALSE	FALSE
853	ENSG00000177885	GRB2	17	q25.1	75318076	75405709	2.63428	0.00843153	0.08429	FALSE	FALSE
854	ENSG00000063169	BICRA	19	q13.33	47608196	47703277	2.63203	0.00848752	0.0846798	FALSE	FALSE
855	ENSG00000105618	PRPF31	19	q13.42	54115410	54131719	2.63159	0.00849862	0.0847378	FALSE	FALSE
856	ENSG00000205090	TMEM240	1	p36.33	1535174	1540453	2.62906	0.00856201	0.0850638	FALSE	FALSE
857	ENSG00000103257	SLC7A5	16	q24.2	87830023	87869488	2.62905	0.00856246	0.0850638	FALSE	FALSE
858	ENSG00000153147	SMARCA5	4	q31.21	143513463	143557486	2.62895	0.00856485	0.0850638	FALSE	FALSE
859	ENSG00000090447	TFAP4	16	p13.3	4257186	4273075	2.62864	0.00857277	0.0850638	FALSE	FALSE
860	ENSG00000141985	SH3GL1	19	p13.3	4360370	4400547	2.6286	0.00857376	0.0850638	FALSE	FALSE
861	ENSG00000099260	PALMD	1	p21.2	99645943	99694541	2.6277	0.00859632	0.0852349	FALSE	FALSE
862	ENSG00000198589	LRBA	4	q31.3	150264531	151015727	2.62673	0.00862096	0.0853603	FALSE	FALSE
863	ENSG00000091157	WDR7	18	q21.31	56651343	57036606	2.62592	0.00864163	0.0854727	FALSE	FALSE
864	ENSG00000174231	PRPF8	17	p13.3	1650629	1684882	2.62254	0.00872768	0.0860054	FALSE	FALSE
865	ENSG00000176783	RUFY1	5	q35.3	179550558	179610026	2.62186	0.00874521	0.0860724	FALSE	FALSE
866	ENSG00000090674	MCOLN1	19	p13.2	7522626	7534009	2.62067	0.00877569	0.0862341	FALSE	FALSE
867	ENSG00000213999	MEF2B	19	p13.11	19145568	19170289	2.62059	0.00877777	0.0862341	FALSE	FALSE
868	ENSG00000109501	WFS1	4	p16.1	6269849	6303265	2.61978	0.00879871	0.0863869	FALSE	FALSE
869	ENSG00000248098	BCKDHA	19	q13.2	41397460	41425005	2.61921	0.00881332	0.0864155	FALSE	FALSE
870	ENSG00000136141	LRCH1	13	q14.13	46553168	46753040	2.61913	0.00881549	0.0864155	FALSE	FALSE
871	ENSG00000215910	C1orf167	1	p36.22	11761787	11789585	2.61902	0.00881835	0.0864155	FALSE	FALSE
872	ENSG00000167925	GHDC	17	q21.2	42188799	42194532	2.61836	0.00883531	0.0864814	FALSE	FALSE
873	ENSG00000108786	HSD17B1	17	q21.2	42549214	42555213	2.61567	0.0089053	0.0869712	FALSE	FALSE
874	ENSG00000113946	CLDN16	3	q28	190322541	190412143	2.61454	0.00893472	0.0870294	FALSE	FALSE
875	ENSG00000165671	NSD1	5	q35.3	177133025	177300215	2.61454	0.00893473	0.0870294	FALSE	FALSE
876	ENSG00000121210	TMEM131L	4	q31.3	153466346	153636711	2.61243	0.00899	0.0873555	FALSE	FALSE
877	ENSG00000116539	ASH1L	1	q22	155335268	155562807	2.61074	0.00903477	0.0876313	FALSE	FALSE
878	ENSG00000177731	FLII	17	p11.2	18244836	18258916	2.61048	0.00904154	0.0876439	FALSE	FALSE
879	ENSG00000141905	NFIC	19	p13.3	3314403	3469217	2.60976	0.00906055	0.0877221	FALSE	FALSE
880	ENSG00000164849	GPR146	7	p22.3	1044576	1059261	2.60866	0.00908973	0.0878984	FALSE	FALSE
881	ENSG00000076924	XAB2	19	p13.2	7619525	7629565	2.60577	0.00916681	0.088537	FALSE	FALSE
882	ENSG00000160299	PCNT	21	q22.3	46324122	46445769	2.60477	0.00919347	0.0887123	FALSE	FALSE
883	ENSG00000122711	SPINK4	9	p13.3	33218365	33248567	2.60435	0.00920489	0.0887123	FALSE	FALSE
884	ENSG00000100345	MYH9	22	q12.3	36281277	36388067	2.60418	0.00920946	0.0887123	FALSE	FALSE
885	ENSG00000105699	LSR	19	q13.12	35248330	35267964	2.60365	0.00922368	0.0887123	FALSE	FALSE
886	ENSG00000158480	SPATA2	20	q13.13	49903391	49915508	2.60305	0.00923998	0.0887516	FALSE	FALSE
887	ENSG00000103342	GSPT1	16	p13.13	11868128	11916082	2.60212	0.009265	0.0888432	FALSE	FALSE
888	ENSG00000136918	WDR38	9	q33.3	124853417	124857890	2.6012	0.0092897	0.0890268	FALSE	FALSE
889	ENSG00000118513	MYB	6	q23.3	135181315	135219173	2.60015	0.00931838	0.0892483	FALSE	FALSE
890	ENSG00000104518	GSDMD	8	q24.3	143553207	143563062	2.59896	0.00935062	0.0894382	FALSE	FALSE
891	ENSG00000167680	SEMA6B	19	p13.3	4542593	4559808	2.59857	0.00936122	0.0894382	FALSE	FALSE
892	ENSG00000171634	BPTF	17	q24.2	67825524	67984378	2.59854	0.00936204	0.0894382	FALSE	FALSE
893	ENSG00000142949	PTPRF	1	p34.2	43525187	43623666	2.59787	0.00938048	0.0895222	FALSE	FALSE
894	ENSG00000101220	C20orf27	20	p13	3753508	3768387	2.59636	0.00942181	0.089703	FALSE	FALSE
895	ENSG00000163820	FYCO1	3	p21.31	45917899	45995824	2.59512	0.00945584	0.08991	FALSE	FALSE
896	ENSG00000100242	SUN2	22	q13.1	38734725	38794143	2.59495	0.00946037	0.08991	FALSE	FALSE
897	ENSG00000141934	PLPP2	19	p13.3	281040	291504	2.59437	0.00947653	0.0900062	FALSE	FALSE
898	ENSG00000161999	JMJD8	16	p13.3	681671	684528	2.59403	0.00948577	0.0900062	FALSE	FALSE
899	ENSG00000103222	ABCC1	16	p13.11	15949577	16143074	2.59393	0.00948854	0.0900062	FALSE	FALSE
900	ENSG00000170421	KRT8	12	q13.13	52897187	52949954	2.59214	0.00953799	0.0901785	FALSE	FALSE
901	ENSG00000142002	DPP9	19	p13.3	4675224	4724673	2.59155	0.00955444	0.0901785	FALSE	FALSE
902	ENSG00000110987	BCL7A	12	q24.31	122019422	122062044	2.59137	0.00955955	0.0901785	FALSE	FALSE
903	ENSG00000132383	RPA1	17	p13.3	1829702	1900082	2.59119	0.00956459	0.0901785	FALSE	FALSE
904	ENSG00000011083	SLC6A7	5	q32	150189957	150222788	2.59108	0.00956742	0.0901785	FALSE	FALSE
905	ENSG00000008083	JARID2	6	p22.3	15246296	15522040	2.59103	0.00956894	0.0901785	FALSE	FALSE
906	ENSG00000163322	ABRAXAS1	4	q21.23	83459517	83523348	2.59088	0.009573	0.0901785	FALSE	FALSE
907	ENSG00000085831	TTC39A	1	p32.3	51287258	51345116	2.59003	0.00959668	0.0901918	FALSE	FALSE
908	ENSG00000116668	SWT1	1	q25.3	185157080	185291765	2.58928	0.00961764	0.0902808	FALSE	FALSE
909	ENSG00000012232	EXTL3	8	p21.1	28600469	28755599	2.58899	0.00962579	0.0903044	FALSE	FALSE
910	ENSG00000162366	PDZK1IP1	1	p33	47183593	47191044	2.58814	0.00964968	0.0904756	FALSE	FALSE
911	ENSG00000164007	CLDN19	1	p34.2	42733093	42740254	2.58731	0.00967275	0.0906389	FALSE	FALSE
912	ENSG00000169635	HIC2	22	q11.21	21417404	21451463	2.58711	0.0096785	0.0906398	FALSE	FALSE
913	ENSG00000085832	EPS15	1	p32.3	51354263	51519328	2.58588	0.00971318	0.0907179	FALSE	FALSE
914	ENSG00000243207	PPAN-P2RY11	19	p13.2	10106223	10114780	2.58581	0.00971513	0.0907179	FALSE	FALSE
915	ENSG00000111737	RAB35	12	q24.23	120095095	120117502	2.58458	0.00974968	0.0908405	FALSE	FALSE
916	ENSG00000104529	EEF1D	8	q24.3	143579697	143599541	2.58415	0.00976181	0.0908405	FALSE	FALSE
917	ENSG00000128283	CDC42EP1	22	q13.1	37560447	37569405	2.58404	0.0097651	0.0908405	FALSE	FALSE
918	ENSG00000090863	GLG1	16	q23.1	74447427	74607144	2.58392	0.00976848	0.0908405	FALSE	FALSE
919	ENSG00000083642	PDS5B	13	q13.1	32586427	32778019	2.58374	0.00977359	0.0908405	FALSE	FALSE
920	ENSG00000143674	MAP3K21	1	q42.2	233327768	233385148	2.58332	0.00978558	0.0908993	FALSE	FALSE
921	ENSG00000198707	CEP290	12	q21.32	88049014	88142216	2.58197	0.00982395	0.0911501	FALSE	FALSE
922	ENSG00000114861	FOXP1	3	p13	70952817	71583993	2.58019	0.00987452	0.0913756	FALSE	FALSE
923	ENSG00000183396	TMEM89	3	p21.31	48620759	48621855	2.5789	0.00991169	0.0913756	FALSE	FALSE
924	ENSG00000172367	PDZD3	11	q23.3	119185457	119190223	2.57793	0.0099395	0.0915336	FALSE	FALSE
925	ENSG00000205076	LGALS7	19	q13.2	38770971	38773492	2.57762	0.00994826	0.0915617	FALSE	FALSE
926	ENSG00000069702	TGFBR3	1	p22.1	91680343	91906335	2.57687	0.00997	0.0916566	FALSE	FALSE
927	ENSG00000122390	NAA60	16	p13.3	3443611	3486963	2.57572	0.0100032	0.0918049	FALSE	FALSE
928	ENSG00000123200	ZC3H13	13	q14.13	45954465	46052759	2.57527	0.0100162	0.0918049	FALSE	FALSE
929	ENSG00000173039	RELA	11	q13.1	65653596	65663094	2.57519	0.0100184	0.0918049	FALSE	FALSE
930	ENSG00000184602	SNN	16	p13.13	11668414	11679159	2.57512	0.0100205	0.0918049	FALSE	FALSE
931	ENSG00000134755	DSC2	18	q12.1	31058840	31102522	2.57413	0.0100494	0.0919849	FALSE	FALSE
932	ENSG00000135870	RC3H1	1	q25.1	173931214	174022297	2.57405	0.0100516	0.0919849	FALSE	FALSE
933	ENSG00000032444	PNPLA6	19	p13.2	7534004	7561764	2.57261	0.0100935	0.092275	FALSE	FALSE
934	ENSG00000164897	TMUB1	7	q36.1	151081080	151083546	2.57225	0.010104	0.092275	FALSE	FALSE
935	ENSG00000080345	RIF1	2	q23.3	151409883	151508013	2.57215	0.0101069	0.092275	FALSE	FALSE
936	ENSG00000142453	CARM1	19	p13.2	10871513	10923070	2.57211	0.0101081	0.092275	FALSE	FALSE
937	ENSG00000067066	SP100	2	q37.1	230415942	230544090	2.57197	0.0101121	0.092275	FALSE	FALSE
938	ENSG00000084774	CAD	2	p23.3	27217390	27243943	2.57086	0.0101446	0.0925191	FALSE	FALSE
939	ENSG00000165506	DNAAF2	14	q21.3	49625174	49635230	2.56809	0.0102259	0.0929962	FALSE	FALSE
940	ENSG00000100122	CRYBB1	22	q12.1	26599278	26618088	2.56646	0.0102743	0.0931922	FALSE	FALSE
941	ENSG00000107404	DVL1	1	p36.33	1335276	1349350	2.56599	0.0102882	0.0931922	FALSE	FALSE
942	ENSG00000162645	GBP2	1	p22.2	89106132	89150456	2.56423	0.0103404	0.0934029	FALSE	FALSE
943	ENSG00000156515	HK1	10	q22.1	69269984	69401884	2.56403	0.0103464	0.0934029	FALSE	FALSE
944	ENSG00000186919	ZACN	17	q25.1	76071961	76083666	2.56322	0.0103707	0.0935694	FALSE	FALSE
945	ENSG00000130640	TUBGCP2	10	q26.3	133278630	133312337	2.56252	0.0103916	0.0937059	FALSE	FALSE
946	ENSG00000184956	MUC6	11	p15.5	1012821	1036706	2.56136	0.0104263	0.0939632	FALSE	FALSE
947	ENSG00000158941	CCAR2	8	p21.3	22604632	22621514	2.56082	0.0104427	0.0940074	FALSE	FALSE
948	ENSG00000180667	YOD1	1	q32.1	207043849	207052980	2.56061	0.0104489	0.0940111	FALSE	FALSE
949	ENSG00000135315	CEP162	6	q14.3	84124241	84227635	2.55963	0.0104783	0.0942229	FALSE	FALSE
950	ENSG00000243056	EIF4EBP3	5	q31.3	140547666	140549578	2.55897	0.0104983	0.0943489	FALSE	FALSE
951	ENSG00000153827	TRIP12	2	q36.3	229763838	229923239	2.55832	0.010518	0.094473	FALSE	FALSE
952	ENSG00000095203	EPB41L4B	9	q31.3	109171975	109320964	2.55803	0.0105266	0.094475	FALSE	FALSE
953	ENSG00000175220	ARHGAP1	11	p11.2	46677080	46700615	2.55611	0.010585	0.0948096	FALSE	FALSE
954	ENSG00000157483	MYO1E	15	q22.2	59132434	59372900	2.55442	0.0106364	0.095058	FALSE	FALSE
955	ENSG00000100425	BRD1	22	q13.33	49773283	49827512	2.55293	0.010682	0.0952148	FALSE	FALSE
956	ENSG00000076650	GPATCH1	19	q13.11	33080880	33130542	2.55268	0.0106896	0.0952148	FALSE	FALSE
957	ENSG00000126391	FRMD8	11	q13.1	65386599	65413525	2.55119	0.0107355	0.0955175	FALSE	FALSE
958	ENSG00000053524	MCF2L2	3	q27.1	183178043	183428778	2.55087	0.0107454	0.0955526	FALSE	FALSE
959	ENSG00000124151	NCOA3	20	q13.12	47501902	47656877	2.54978	0.0107792	0.0956941	FALSE	FALSE
960	ENSG00000171045	TSNARE1	8	q24.3	142212080	142403240	2.54943	0.0107898	0.0956948	FALSE	FALSE
961	ENSG00000116698	SMG7	1	q25.3	183472216	183598246	2.54873	0.0108117	0.0958167	FALSE	FALSE
962	ENSG00000016602	CLCA4	1	p22.3	86547078	86580754	2.54836	0.0108229	0.0958167	FALSE	FALSE
963	ENSG00000124201	ZNFX1	20	q13.13	49237946	49278426	2.54803	0.0108332	0.0958547	FALSE	FALSE
964	ENSG00000054267	ARID4B	1	q42.3	235131634	235328219	2.54713	0.0108614	0.09587	FALSE	FALSE
965	ENSG00000109062	SLC9A3R1	17	q25.1	74748652	74769353	2.54711	0.0108619	0.09587	FALSE	FALSE
966	ENSG00000112773	TENT5A	6	q14.1	81491439	81752774	2.54562	0.0109084	0.0960346	FALSE	FALSE
967	ENSG00000005238	FAM214B	9	p13.3	35104112	35116341	2.54558	0.0109096	0.0960346	FALSE	FALSE
968	ENSG00000124253	PCK1	20	q13.31	57561080	57568112	2.5451	0.0109245	0.0960642	FALSE	FALSE
969	ENSG00000175920	DOK7	4	p16.3	3463311	3501473	2.54497	0.0109288	0.0960642	FALSE	FALSE
970	ENSG00000165219	GAPVD1	9	q33.3	125261794	125367207	2.54278	0.0109975	0.0964039	FALSE	FALSE
971	ENSG00000163125	RPRD2	1	q21.2	150363091	150476566	2.54114	0.011049	0.096697	FALSE	FALSE
972	ENSG00000158023	WDR66	12	q24.31	121917862	122003927	2.54015	0.0110805	0.096867	FALSE	FALSE
973	ENSG00000196233	LCOR	10	q24.1	96832282	96995959	2.53949	0.0111014	0.0969438	FALSE	FALSE
974	ENSG00000143217	NECTIN4	1	q23.3	161070995	161089599	2.53866	0.0111277	0.096989	FALSE	FALSE
975	ENSG00000071564	TCF3	19	p13.3	1609290	1652605	2.53823	0.0111415	0.096989	FALSE	FALSE
976	ENSG00000104897	SF3A2	19	p13.3	2236504	2248679	2.53744	0.0111667	0.096989	FALSE	FALSE
977	ENSG00000105656	ELL	19	p13.11	18442663	18522127	2.53731	0.0111707	0.096989	FALSE	FALSE
978	ENSG00000043039	BARX2	11	q24.3	129375940	129452279	2.53698	0.0111812	0.0970069	FALSE	FALSE
979	ENSG00000135604	STX11	6	q24.2	144150526	144188370	2.53653	0.0111957	0.0970798	FALSE	FALSE
980	ENSG00000137634	NXPE4	11	q23.2	114570591	114595762	2.53569	0.0112226	0.0972609	FALSE	FALSE
981	ENSG00000168491	CCDC110	4	q35.1	185445182	185471759	2.53502	0.011244	0.097391	FALSE	FALSE
982	ENSG00000153930	ANKFN1	17	q22	55882301	56511659	2.53484	0.0112498	0.097391	FALSE	FALSE
983	ENSG00000105643	ARRDC2	19	p13.11	18001132	18014102	2.53115	0.011369	0.098158	FALSE	FALSE
984	ENSG00000108055	SMC3	10	q25.2	110567691	110604636	2.53026	0.0113979	0.098249	FALSE	FALSE
985	ENSG00000160908	ZNF394	7	q22.1	99486519	99500324	2.52804	0.0114702	0.0986226	FALSE	FALSE
986	ENSG00000125779	PANK2	20	p13	3888839	3929882	2.52771	0.0114808	0.0986226	FALSE	FALSE
987	ENSG00000127481	UBR4	1	p36.13	19074506	19210276	2.5267	0.0115139	0.0987329	FALSE	FALSE
988	ENSG00000198752	CDC42BPB	14	q32.32	102932379	103057462	2.52644	0.0115225	0.0987391	FALSE	FALSE
989	ENSG00000175073	VCPIP1	8	q13.1	66628487	66667217	2.52549	0.0115538	0.0988483	FALSE	FALSE
990	ENSG00000160111	CPAMD8	19	p13.11	16892947	17026815	2.52482	0.0115758	0.0989838	FALSE	FALSE
991	ENSG00000118257	NRP2	2	q33.3	205681990	205798133	2.52438	0.0115904	0.099003	FALSE	FALSE
992	ENSG00000111731	C2CD5	12	p12.1	22448583	22544546	2.52317	0.0116301	0.0992449	FALSE	FALSE
993	ENSG00000174173	TRMT10C	3	q12.3	101561862	101566446	2.52261	0.0116487	0.0992449	FALSE	FALSE
994	ENSG00000109182	CWH43	4	p11	48986247	49062081	2.52247	0.0116533	0.0992449	FALSE	FALSE
995	ENSG00000108556	CHRNE	17	p13.2	4897774	4934438	2.52242	0.0116551	0.0992449	FALSE	FALSE
996	ENSG00000116273	PHF13	1	p36.31	6613685	6624033	2.5224	0.0116558	0.0992449	FALSE	FALSE
997	ENSG00000116954	RRAGC	1	p34.3	38838198	38859823	2.52157	0.0116833	0.0992968	FALSE	FALSE
998	ENSG00000109991	P2RX3	11	q12.1	57338374	57370600	2.52137	0.0116898	0.0992968	FALSE	FALSE
999	ENSG00000110719	TCIRG1	11	q13.2	68039016	68050895	2.52128	0.0116929	0.0992968	FALSE	FALSE
1000	ENSG00000107262	BAG1	9	p13.3	33247820	33264720	2.52078	0.0117094	0.0992975	FALSE	FALSE
1001	ENSG00000169733	RFNG	17	q25.3	82047902	82051831	2.52072	0.0117116	0.0992975	FALSE	FALSE
1002	ENSG00000167978	SRRM2	16	p13.3	2752329	2772538	2.51995	0.0117373	0.099362	FALSE	FALSE
1003	ENSG00000170638	TRABD	22	q13.33	50185915	50199598	2.51975	0.011744	0.099362	FALSE	FALSE
1004	ENSG00000171853	TRAPPC12	2	p25.3	3379675	3485094	2.51924	0.0117609	0.0993969	FALSE	FALSE
1005	ENSG00000108312	UBTF	17	q21.31	44205033	44221626	2.51869	0.0117791	0.0993969	FALSE	FALSE
1006	ENSG00000241945	PWP2	21	q22.3	44107290	44131181	2.5179	0.0118058	0.0995698	FALSE	FALSE
1007	ENSG00000114650	SCAP	3	p21.31	47413694	47477126	2.51771	0.011812	0.0995698	FALSE	FALSE
1008	ENSG00000142207	URB1	21	q22.11	32311018	32393026	2.51714	0.0118311	0.0996257	FALSE	FALSE
1009	ENSG00000128203	ASPHD2	22	q12.1	26429273	26445015	2.51677	0.0118436	0.0996792	FALSE	FALSE
1010	ENSG00000157765	SLC34A2	4	p15.2	25648011	25678748	2.5159	0.0118729	0.0998731	FALSE	FALSE
1011	ENSG00000177000	MTHFR	1	p36.22	11785723	11806920	2.51434	0.0119254	0.100209	FALSE	FALSE
1012	ENSG00000198719	DLL1	6	q27	170282206	170306565	2.51295	0.0119725	0.100351	FALSE	FALSE
1013	ENSG00000100029	PES1	22	q12.2	30576625	30607083	2.51292	0.0119735	0.100351	FALSE	FALSE
1014	ENSG00000139832	RAB20	13	q34	110523066	110561733	2.51244	0.0119901	0.100412	FALSE	FALSE
1015	ENSG00000155827	RNF20	9	q31.1	101533851	101563344	2.51211	0.0120012	0.100412	FALSE	FALSE
1016	ENSG00000157992	KRTCAP3	2	p23.3	27442366	27446481	2.51207	0.0120026	0.100412	FALSE	FALSE
1017	ENSG00000155066	PROM2	2	q11.1	95274453	95291308	2.51163	0.0120176	0.100412	FALSE	FALSE
1018	ENSG00000164164	OTUD4	4	q31.21	145110838	145180161	2.5116	0.0120184	0.100412	FALSE	FALSE
1019	ENSG00000185100	ADSSL1	14	q32.33	104724186	104747325	2.51103	0.0120378	0.100495	FALSE	FALSE
1020	ENSG00000171988	JMJD1C	10	q21.3	63167221	63521850	2.50754	0.0121574	0.101253	FALSE	FALSE
1021	ENSG00000163939	PBRM1	3	p21.1	52545352	52685917	2.50745	0.0121605	0.101253	FALSE	FALSE
1022	ENSG00000079805	DNM2	19	p13.2	10718079	10833488	2.50732	0.012165	0.101253	FALSE	FALSE
1023	ENSG00000114378	HYAL1	3	p21.31	50299889	50312381	2.50719	0.0121695	0.101253	FALSE	FALSE
1024	ENSG00000023287	RB1CC1	8	q11.23	52622456	52745843	2.50696	0.0121774	0.101266	FALSE	FALSE
1025	ENSG00000123933	MXD4	4	p16.3	2247432	2262294	2.5063	0.0122003	0.101351	FALSE	FALSE
1026	ENSG00000153187	HNRNPU	1	q44	244840638	244864560	2.50345	0.0122989	0.101801	FALSE	FALSE
1027	ENSG00000168309	FAM107A	3	p14.2	58564117	58627610	2.50242	0.0123347	0.101992	FALSE	FALSE
1028	ENSG00000151779	NBAS	2	p24.3	15166909	15561330	2.50177	0.0123575	0.102096	FALSE	FALSE
1029	ENSG00000076944	STXBP2	19	p13.2	7636881	7647873	2.49744	0.0125093	0.10296	FALSE	FALSE
1030	ENSG00000168884	TNIP2	4	p16.3	2741648	2756376	2.49734	0.0125128	0.10296	FALSE	FALSE
1031	ENSG00000183751	TBL3	16	p13.3	1972037	1982933	2.49691	0.0125281	0.10296	FALSE	FALSE
1032	ENSG00000185347	TEDC1	14	q32.33	105489855	105499575	2.49686	0.0125297	0.10296	FALSE	FALSE
1033	ENSG00000174669	SLC29A2	11	q13.2	66362521	66372214	2.49664	0.0125376	0.10296	FALSE	FALSE
1034	ENSG00000050820	BCAR1	16	q23.1	75228187	75268053	2.49634	0.0125481	0.10296	FALSE	FALSE
1035	ENSG00000095906	NUBP2	16	p13.3	1782901	1789191	2.49563	0.0125732	0.103052	FALSE	FALSE
1036	ENSG00000176095	IP6K1	3	p21.31	49724294	49786542	2.49465	0.0126083	0.103154	FALSE	FALSE
1037	ENSG00000166783	MARF1	16	p13.11	15594386	15643166	2.49459	0.0126103	0.103154	FALSE	FALSE
1038	ENSG00000184730	APOBR	16	p12.1	28494649	28498970	2.4942	0.012624	0.103213	FALSE	FALSE
1039	ENSG00000131771	PPP1R1B	17	q12	39626740	39636626	2.49364	0.0126442	0.103325	FALSE	FALSE
1040	ENSG00000106665	CLIP2	7	q11.23	74289475	74405943	2.49338	0.0126532	0.103345	FALSE	FALSE
1041	ENSG00000149136	SSRP1	11	q12.1	57325985	57335877	2.49321	0.0126594	0.103345	FALSE	FALSE
1042	ENSG00000164077	MON1A	3	p21.31	49907160	49930173	2.49212	0.0126982	0.103503	FALSE	FALSE
1043	ENSG00000184208	C22orf46	22	q13.2	41688939	41698136	2.49178	0.0127106	0.103551	FALSE	FALSE
1044	ENSG00000132326	PER2	2	q37.3	238244038	238290102	2.49138	0.0127246	0.103613	FALSE	FALSE
1045	ENSG00000181449	SOX2	3	q26.33	181711924	181714436	2.491	0.0127383	0.103647	FALSE	FALSE
1046	ENSG00000168461	RAB31	18	p11.22	9708165	9862551	2.48992	0.0127772	0.103815	FALSE	FALSE
1047	ENSG00000187098	MITF	3	p13	69739435	69968337	2.48979	0.0127818	0.103815	FALSE	FALSE
1048	ENSG00000127831	VIL1	2	q35	218419092	218453295	2.48619	0.0129118	0.104712	FALSE	FALSE
1049	ENSG00000163349	HIPK1	1	p13.2	113929192	113977869	2.48585	0.0129241	0.104758	FALSE	FALSE
1050	ENSG00000013364	MVP	16	p11.2	29820394	29848039	2.48464	0.0129684	0.104905	FALSE	FALSE
1051	ENSG00000139946	PELI2	14	q22.3	56117814	56301526	2.4841	0.012988	0.105011	FALSE	FALSE
1052	ENSG00000159714	ZDHHC1	16	q22.1	67394152	67416833	2.48371	0.013002	0.105015	FALSE	FALSE
1053	ENSG00000188959	C9orf152	9	q31.3	110190048	110208189	2.4832	0.013021	0.105029	FALSE	FALSE
1054	ENSG00000116062	MSH6	2	p16.3	47695530	47810101	2.4827	0.0130392	0.105107	FALSE	FALSE
1055	ENSG00000124466	LYPD3	19	q13.31	43460787	43465660	2.48055	0.0131178	0.105688	FALSE	FALSE
1056	ENSG00000118557	PMFBP1	16	q22.2	72112157	72176878	2.47979	0.0131461	0.105766	FALSE	FALSE
1057	ENSG00000105447	GRWD1	19	q13.33	48445773	48457022	2.47975	0.0131473	0.105766	FALSE	FALSE
1058	ENSG00000183475	ASB7	15	q26.3	100602534	100651705	2.4776	0.0132271	0.106247	FALSE	FALSE
1059	ENSG00000137815	RTF1	15	q15.1	41408408	41483563	2.47704	0.0132478	0.106261	FALSE	FALSE
1060	ENSG00000170927	PKHD1	6	p12.2	51615300	52087625	2.47701	0.0132487	0.106261	FALSE	FALSE
1061	ENSG00000168268	NT5DC2	3	p21.1	52524385	52535054	2.47584	0.0132922	0.106434	FALSE	FALSE
1062	ENSG00000186111	PIP5K1C	19	p13.3	3630183	3700479	2.47583	0.0132926	0.106434	FALSE	FALSE
1063	ENSG00000163501	IHH	2	q35	219054420	219060467	2.47472	0.0133342	0.106574	FALSE	FALSE
1064	ENSG00000129194	SOX15	17	p13.1	7588178	7590170	2.47136	0.0134599	0.107258	FALSE	FALSE
1065	ENSG00000088280	ASAP3	1	p36.12	23428563	23484568	2.47089	0.0134776	0.107335	FALSE	FALSE
1066	ENSG00000047410	TPR	1	q31.1	186311652	186375693	2.47075	0.013483	0.107335	FALSE	FALSE
1067	ENSG00000185467	KPNA7	7	q22.1	99173574	99207506	2.47022	0.0135029	0.10744	FALSE	FALSE
1068	ENSG00000186212	SOWAHB	4	q21.1	76894928	76898147	2.46963	0.0135253	0.107565	FALSE	FALSE
1069	ENSG00000160410	SHKBP1	19	q13.2	40576851	40591399	2.46919	0.0135418	0.1076	FALSE	FALSE
1070	ENSG00000179832	MROH1	8	q24.3	144148016	144261940	2.46916	0.0135431	0.1076	FALSE	FALSE
1071	ENSG00000177096	PHETA2	22	q13.2	42074251	42079441	2.46865	0.0135622	0.107694	FALSE	FALSE
1072	ENSG00000163624	CDS1	4	q21.23	84582979	84651338	2.46849	0.0135683	0.107694	FALSE	FALSE
1073	ENSG00000173848	NET1	10	p15.1	5412551	5458463	2.46736	0.0136115	0.107909	FALSE	FALSE
1074	ENSG00000136883	KIF12	9	q32	114086126	114099291	2.46716	0.013619	0.107909	FALSE	FALSE
1075	ENSG00000105726	ATP13A1	19	p13.11	19645198	19663693	2.46707	0.0136224	0.107909	FALSE	FALSE
1076	ENSG00000244405	ETV5	3	q27.2	186046308	186110318	2.46037	0.0138792	0.109565	FALSE	FALSE
1077	ENSG00000171105	INSR	19	p13.2	7112255	7294034	2.45916	0.0139263	0.109637	FALSE	FALSE
1078	ENSG00000176020	AMIGO3	3	p21.31	49716834	49719695	2.45859	0.0139485	0.109645	FALSE	FALSE
1079	ENSG00000197019	SERTAD1	19	q13.2	40421592	40426025	2.4584	0.0139558	0.109645	FALSE	FALSE
1080	ENSG00000176160	HSF5	17	q22	58420167	58488384	2.45835	0.0139577	0.109645	FALSE	FALSE
1081	ENSG00000131242	RAB11FIP4	17	q11.2	31391624	31538217	2.45812	0.0139668	0.109662	FALSE	FALSE
1082	ENSG00000177169	ULK1	12	q24.33	131894651	131923167	2.45742	0.0139937	0.109765	FALSE	FALSE
1083	ENSG00000160190	SLC37A1	21	q22.3	42496008	42581440	2.45741	0.0139943	0.109765	FALSE	FALSE
1084	ENSG00000134871	COL4A2	13	q34	110305812	110513209	2.45725	0.0140005	0.109765	FALSE	FALSE
1085	ENSG00000105996	HOXA2	7	p15.2	27100354	27102811	2.45646	0.0140315	0.109892	FALSE	FALSE
1086	ENSG00000165238	WNK2	9	q22.31	93184916	93320572	2.45488	0.014093	0.110212	FALSE	FALSE
1087	ENSG00000143799	PARP1	1	q42.12	226360691	226408079	2.45435	0.0141141	0.110221	FALSE	FALSE
1088	ENSG00000154370	TRIM11	1	q42.13	228393673	228406840	2.45412	0.0141228	0.110221	FALSE	FALSE
1089	ENSG00000156273	BACH1	21	q21.3	29194071	29630751	2.45391	0.0141312	0.110221	FALSE	FALSE
1090	ENSG00000101384	JAG1	20	p12.2	10637684	10673999	2.45335	0.0141532	0.110315	FALSE	FALSE
1091	ENSG00000099364	FBXL19	16	p11.2	30923055	30948783	2.45256	0.0141843	0.11045	FALSE	FALSE
1092	ENSG00000165029	ABCA1	9	q31.1	104781002	104928237	2.45181	0.0142141	0.110575	FALSE	FALSE
1093	ENSG00000124102	PI3	20	q13.12	45174876	45176544	2.44878	0.0143341	0.111181	FALSE	FALSE
1094	ENSG00000074054	CLASP1	2	q14.3	121337776	121649587	2.44857	0.0143424	0.111181	FALSE	FALSE
1095	ENSG00000241233	KRTAP5-8	11	q13.4	71538025	71539207	2.44846	0.0143469	0.111181	FALSE	FALSE
1096	ENSG00000126062	TMEM115	3	p21.31	50354749	50359610	2.44814	0.0143597	0.111181	FALSE	FALSE
1097	ENSG00000151240	DIP2C	10	p15.3	274190	689668	2.44798	0.0143658	0.111181	FALSE	FALSE
1098	ENSG00000158792	SPATA2L	16	q24.3	89696343	89701705	2.44792	0.0143683	0.111181	FALSE	FALSE
1099	ENSG00000126254	RBM42	19	q13.12	35629030	35637686	2.44757	0.0143823	0.111214	FALSE	FALSE
1100	ENSG00000168310	IRF2	4	q35.1	184387713	184474580	2.44741	0.0143887	0.111214	FALSE	FALSE
1101	ENSG00000106443	PHF14	7	p21.3	10973336	11169630	2.44694	0.0144073	0.111214	FALSE	FALSE
1102	ENSG00000099917	MED15	22	q11.21	20495913	20587632	2.44619	0.0144374	0.111339	FALSE	FALSE
1103	ENSG00000161849	KRT84	12	q13.13	52377812	52385652	2.44575	0.0144552	0.111399	FALSE	FALSE
1104	ENSG00000100084	HIRA	22	q11.21	19330698	19447450	2.4454	0.014469	0.111399	FALSE	FALSE
1105	ENSG00000181220	ZNF746	7	q36.1	149472696	149497817	2.44532	0.0144725	0.111399	FALSE	FALSE
1106	ENSG00000091073	DTX2	7	q11.23	76461676	76505995	2.44531	0.0144728	0.111399	FALSE	FALSE
1107	ENSG00000121380	BCL2L14	12	p13.2	12049844	12211084	2.44385	0.0145313	0.11172	FALSE	FALSE
1108	ENSG00000115339	GALNT3	2	q24.3	165747591	165794682	2.44375	0.0145355	0.11172	FALSE	FALSE
1109	ENSG00000114529	C3orf52	3	q13.2	112086335	112131004	2.4433	0.0145537	0.111752	FALSE	FALSE
1110	ENSG00000148843	PDCD11	10	q24.33	103396626	103446292	2.44251	0.0145853	0.11187	FALSE	FALSE
1111	ENSG00000019102	VSIG2	11	q24.2	124747472	124752238	2.44223	0.0145969	0.11187	FALSE	FALSE
1112	ENSG00000070985	TRPM5	11	p15.5	2404515	2423045	2.43904	0.0147262	0.112699	FALSE	FALSE
1113	ENSG00000138768	USO1	4	q21.1	75724593	75814286	2.43826	0.0147583	0.112891	FALSE	FALSE
1114	ENSG00000132681	ATP1A4	1	q23.2	160151570	160186977	2.43777	0.0147783	0.112916	FALSE	FALSE
1115	ENSG00000176485	PLA2G16	11	q13.1	63573195	63616883	2.43766	0.0147827	0.112916	FALSE	FALSE
1116	ENSG00000186188	FFAR4	10	q23.33	93566665	93604480	2.43508	0.0148886	0.113446	FALSE	FALSE
1117	ENSG00000177051	FBXO46	19	q13.32	45710629	45730904	2.43493	0.0148945	0.113446	FALSE	FALSE
1118	ENSG00000116218	NPHS2	1	q25.2	179550539	179575952	2.42973	0.0151103	0.114816	FALSE	FALSE
1119	ENSG00000149503	INCENP	11	q12.3	62123973	62153163	2.4294	0.0151239	0.114866	FALSE	FALSE
1120	ENSG00000164985	PSIP1	9	p22.3	15464066	15511019	2.42874	0.0151513	0.114987	FALSE	FALSE
1121	ENSG00000167861	HID1	17	q25.1	74950743	74973166	2.42864	0.0151556	0.114987	FALSE	FALSE
1122	ENSG00000138246	DNAJC13	3	q22.1	132417526	132539032	2.42816	0.0151757	0.114987	FALSE	FALSE
1123	ENSG00000112406	HECA	6	q24.1	139135112	139180802	2.42665	0.0152388	0.115356	FALSE	FALSE
1124	ENSG00000131386	GALNT15	3	p25.1	16174649	16231992	2.42618	0.0152588	0.115398	FALSE	FALSE
1125	ENSG00000183844	FAM3B	21	q22.3	41304212	41357431	2.42397	0.0153519	0.115884	FALSE	FALSE
1126	ENSG00000131061	ZNF341	20	q11.22	33731657	33792269	2.42303	0.0153916	0.116067	FALSE	FALSE
1127	ENSG00000104983	CCDC61	19	q13.32	45995461	46021318	2.42288	0.0153979	0.116067	FALSE	FALSE
1128	ENSG00000134193	REG4	1	p12	119794018	119811660	2.42156	0.0154539	0.116162	FALSE	FALSE
1129	ENSG00000100796	PPP4R3A	14	q32.12	91457611	91510554	2.42149	0.0154571	0.116162	FALSE	FALSE
1130	ENSG00000150712	MTMR12	5	p13.3	32226994	32313009	2.42143	0.0154595	0.116162	FALSE	FALSE
1131	ENSG00000108242	CYP2C18	10	q23.33	94683621	94736190	2.42135	0.015463	0.116162	FALSE	FALSE
1132	ENSG00000111816	FRK	6	q22.1	115931149	116060758	2.42088	0.0154829	0.116162	FALSE	FALSE
1133	ENSG00000120068	HOXB8	17	q21.32	48611377	48614939	2.42041	0.0155029	0.116257	FALSE	FALSE
1134	ENSG00000137441	FGFBP2	4	p15.32	15960243	15969309	2.41884	0.0155699	0.116631	FALSE	FALSE
1135	ENSG00000113721	PDGFRB	5	q32	150113837	150155872	2.41874	0.0155746	0.116631	FALSE	FALSE
1136	ENSG00000143382	ADAMTSL4	1	q21.2	150549369	150560937	2.41755	0.0156255	0.116903	FALSE	FALSE
1137	ENSG00000149131	SERPING1	11	q12.1	57597387	57614853	2.4171	0.0156447	0.116978	FALSE	FALSE
1138	ENSG00000127580	WDR24	16	p13.3	684622	690444	2.41482	0.0157431	0.117336	FALSE	FALSE
1139	ENSG00000162542	TMCO4	1	p36.13	19682213	19799945	2.41468	0.0157492	0.117336	FALSE	FALSE
1140	ENSG00000092098	RNF31	14	q12	24146683	24160661	2.41434	0.0157638	0.11739	FALSE	FALSE
1141	ENSG00000106682	EIF4H	7	q11.23	74174245	74197101	2.41351	0.0157998	0.117493	FALSE	FALSE
1142	ENSG00000212123	PRR22	19	p13.3	5782960	5784765	2.41338	0.0158052	0.117493	FALSE	FALSE
1143	ENSG00000150977	RILPL2	12	q24.31	123410683	123436717	2.4133	0.0158089	0.117493	FALSE	FALSE
1144	ENSG00000160949	TONSL	8	q24.3	144428775	144444444	2.41294	0.0158244	0.117493	FALSE	FALSE
1145	ENSG00000116771	AGMAT	1	p36.21	15572353	15585110	2.41284	0.0158289	0.117493	FALSE	FALSE
1146	ENSG00000156675	RAB11FIP1	8	p11.23	37858618	37899467	2.41207	0.0158624	0.117585	FALSE	FALSE
1147	ENSG00000161618	ALDH16A1	19	q13.33	49453169	49471048	2.41154	0.0158853	0.117585	FALSE	FALSE
1148	ENSG00000174951	FUT1	19	q13.33	48748011	48755390	2.41141	0.0158908	0.117585	FALSE	FALSE
1149	ENSG00000149922	TBX6	16	p11.2	30085793	30091887	2.4106	0.0159264	0.117662	FALSE	FALSE
1150	ENSG00000070444	MNT	17	p13.3	2384060	2401118	2.41041	0.0159346	0.117662	FALSE	FALSE
1151	ENSG00000006788	MYH13	17	p13.1	10300865	10373130	2.41029	0.0159397	0.117662	FALSE	FALSE
1152	ENSG00000065618	COL17A1	10	q25.1	104031286	104085957	2.41007	0.0159495	0.11768	FALSE	FALSE
1153	ENSG00000121879	PIK3CA	3	q26.32	179148114	179240093	2.40846	0.0160202	0.118117	FALSE	FALSE
1154	ENSG00000138347	MYPN	10	q21.3	68106117	68212017	2.4059	0.0161328	0.118588	FALSE	FALSE
1155	ENSG00000173040	EVC2	4	p16.2	5542772	5709548	2.40575	0.0161391	0.118588	FALSE	FALSE
1156	ENSG00000143365	RORC	1	q21.3	151806071	151831872	2.40436	0.0162007	0.118725	FALSE	FALSE
1157	ENSG00000196588	MRTFA	22	q13.2	40410281	40636702	2.40435	0.0162014	0.118725	FALSE	FALSE
1158	ENSG00000171298	GAA	17	q25.3	80101556	80119879	2.40433	0.0162022	0.118725	FALSE	FALSE
1159	ENSG00000099864	PALM	19	p13.3	708939	748329	2.40384	0.016224	0.11883	FALSE	FALSE
1160	ENSG00000055917	PUM2	2	p24.1	20248691	20352234	2.40328	0.0162488	0.118958	FALSE	FALSE
1161	ENSG00000113441	LNPEP	5	q15	96935394	97037515	2.40234	0.0162904	0.11911	FALSE	FALSE
1162	ENSG00000167671	UBXN6	19	p13.3	4444999	4457822	2.40037	0.0163784	0.119327	FALSE	FALSE
1163	ENSG00000137975	CLCA2	1	p22.3	86424086	86456558	2.40035	0.0163793	0.119327	FALSE	FALSE
1164	ENSG00000161956	SENP3	17	p13.1	7561875	7571969	2.39955	0.0164151	0.119327	FALSE	FALSE
1165	ENSG00000155792	DEPTOR	8	q24.12	119873717	120050913	2.39788	0.0164901	0.11974	FALSE	FALSE
1166	ENSG00000030419	IKZF2	2	q34	212999691	213152427	2.39763	0.0165017	0.11977	FALSE	FALSE
1167	ENSG00000133275	CSNK1G2	19	p13.3	1941149	1981338	2.39629	0.016562	0.1199	FALSE	FALSE
1168	ENSG00000172247	C1QTNF4	11	p11.2	47589664	47594659	2.39597	0.0165764	0.1199	FALSE	FALSE
1169	ENSG00000136153	LMO7	13	q22.2	75620434	75859870	2.39571	0.0165884	0.1199	FALSE	FALSE
1170	ENSG00000105668	UPK1A	19	q13.12	35666516	35678483	2.39504	0.0166184	0.1199	FALSE	FALSE
1171	ENSG00000135702	CHST5	16	q23.1	75528535	75535247	2.39478	0.0166303	0.1199	FALSE	FALSE
1172	ENSG00000148737	TCF7L2	10	q25.2	112950250	113167678	2.39463	0.0166371	0.1199	FALSE	FALSE
1173	ENSG00000087152	ATXN7L3	17	q21.31	44191805	44200113	2.39349	0.0166888	0.120041	FALSE	FALSE
1174	ENSG00000049618	ARID1B	6	q25.3	156776020	157210779	2.39316	0.0167041	0.120097	FALSE	FALSE
1175	ENSG00000151553	FAM160B1	10	q25.3	114821744	114899832	2.39259	0.0167299	0.120228	FALSE	FALSE
1176	ENSG00000160180	TFF3	21	q22.3	42311667	42315651	2.39109	0.0167983	0.120558	FALSE	FALSE
1177	ENSG00000130749	ZC3H4	19	q13.32	47064187	47113752	2.39017	0.0168407	0.120701	FALSE	FALSE
1178	ENSG00000179041	RRS1	8	q13.1	66429028	66430733	2.38822	0.0169301	0.120909	FALSE	FALSE
1179	ENSG00000163682	RPL9	4	p14	39452521	39458949	2.38799	0.0169406	0.120912	FALSE	FALSE
1180	ENSG00000103056	SMPD3	16	q22.1	68358325	68448688	2.38766	0.0169562	0.120934	FALSE	FALSE
1181	ENSG00000137266	SLC22A23	6	p25.2	3268962	3457022	2.38664	0.017003	0.121106	FALSE	FALSE
1182	ENSG00000111817	DSE	6	q22.1	116254173	116444860	2.38613	0.0170267	0.12122	FALSE	FALSE
1183	ENSG00000165644	COMTD1	10	q22.2	75233969	75236030	2.38501	0.0170788	0.121362	FALSE	FALSE
1184	ENSG00000178623	GPR35	2	q37.3	240605431	240631259	2.38489	0.0170844	0.121362	FALSE	FALSE
1185	ENSG00000119138	KLF9	9	q21.12	70384597	70414624	2.38408	0.017122	0.121536	FALSE	FALSE
1186	ENSG00000143199	ADCY10	1	q24.2	167809388	167914215	2.38321	0.0171622	0.121645	FALSE	FALSE
1187	ENSG00000117523	PRRC2C	1	q24.3	171485551	171593511	2.38205	0.0172167	0.121978	FALSE	FALSE
1188	ENSG00000132005	RFX1	19	p13.12	13961538	14007039	2.38032	0.0172976	0.122442	FALSE	FALSE
1189	ENSG00000051341	POLQ	3	q13.33	121431427	121546641	2.37926	0.0173474	0.122579	FALSE	FALSE
1190	ENSG00000165355	FBXO33	14	q21.1	39397669	39432500	2.37841	0.0173873	0.122673	FALSE	FALSE
1191	ENSG00000136059	VILL	3	p22.2	37988059	38007188	2.37833	0.0173914	0.122673	FALSE	FALSE
1192	ENSG00000196182	STK40	1	p34.3	36339624	36385896	2.37771	0.0174204	0.122824	FALSE	FALSE
1193	ENSG00000127603	MACF1	1	p34.3	39081316	39487177	2.37563	0.0175189	0.123193	FALSE	FALSE
1194	ENSG00000103540	CCP110	16	p12.3	19523811	19553408	2.37385	0.0176035	0.123626	FALSE	FALSE
1195	ENSG00000101199	ARFGAP1	20	q13.33	63272785	63289793	2.3729	0.0176491	0.123853	FALSE	FALSE
1196	ENSG00000198841	KTI12	1	p32.3	52032103	52033816	2.37236	0.0176749	0.123924	FALSE	FALSE
1197	ENSG00000043143	JADE2	5	q31.1	134524312	134583230	2.37193	0.0176955	0.123924	FALSE	FALSE
1198	ENSG00000100354	TNRC6B	22	q13.1	40044817	40335808	2.37174	0.0177047	0.123924	FALSE	FALSE
1199	ENSG00000121552	CSTA	3	q21.1	122325244	122341972	2.3717	0.0177064	0.123924	FALSE	FALSE
1200	ENSG00000154914	USP43	17	p13.1	9644698	9729691	2.3717	0.0177066	0.123924	FALSE	FALSE
1201	ENSG00000115648	MLPH	2	q37.3	237485428	237555318	2.37167	0.0177079	0.123924	FALSE	FALSE
1202	ENSG00000117601	SERPINC1	1	q25.1	173903804	173917378	2.37111	0.0177347	0.123938	FALSE	FALSE
1203	ENSG00000055609	KMT2C	7	q36.1	152134922	152436005	2.37018	0.0177793	0.124103	FALSE	FALSE
1204	ENSG00000156650	KAT6B	10	q22.2	74824927	75032624	2.37014	0.0177811	0.124103	FALSE	FALSE
1205	ENSG00000176563	CNTD1	17	q21.2	42798792	42811587	2.36888	0.017842	0.124266	FALSE	FALSE
1206	ENSG00000131408	NR1H2	19	q13.33	50329653	50382982	2.36678	0.0179434	0.124668	FALSE	FALSE
1207	ENSG00000267748	AC011479.1	19	q13.2	38289151	38304910	2.36672	0.0179463	0.124668	FALSE	FALSE
1208	ENSG00000158125	XDH	2	p23.1	31334321	31414715	2.36629	0.0179674	0.124759	FALSE	FALSE
1209	ENSG00000120733	KDM3B	5	q31.2	138352596	138437028	2.36526	0.0180177	0.124893	FALSE	FALSE
1210	ENSG00000017797	RALBP1	18	p11.22	9475009	9538116	2.36376	0.0180905	0.12513	FALSE	FALSE
1211	ENSG00000076984	MAP2K7	19	p13.2	7903843	7914478	2.36336	0.0181099	0.125175	FALSE	FALSE
1212	ENSG00000060138	YBX3	12	p13.2	10699089	10723312	2.3633	0.018113	0.125175	FALSE	FALSE
1213	ENSG00000197555	SIPA1L1	14	q24.2	71320449	71741229	2.36248	0.018153	0.125343	FALSE	FALSE
1214	ENSG00000007520	TSR3	16	p13.3	1349240	1351911	2.36048	0.0182511	0.12575	FALSE	FALSE
1215	ENSG00000131910	NR0B2	1	p36.11	26911489	26913966	2.36	0.0182751	0.125807	FALSE	FALSE
1216	ENSG00000123815	COQ8B	19	q13.2	40691529	40718207	2.35976	0.018287	0.125835	FALSE	FALSE
1217	ENSG00000211445	GPX3	5	q33.1	151020438	151028993	2.35897	0.0183258	0.125941	FALSE	FALSE
1218	ENSG00000136634	IL10	1	q32.1	206767602	206772494	2.3582	0.0183639	0.126094	FALSE	FALSE
1219	ENSG00000213699	SLC35F6	2	p23.3	26764284	26781231	2.35798	0.0183745	0.126112	FALSE	FALSE
1220	ENSG00000134644	PUM1	1	p35.2	30931506	31065991	2.35777	0.0183852	0.126132	FALSE	FALSE
1221	ENSG00000196684	HSH2D	19	p13.11	16134028	16158575	2.35739	0.0184041	0.126207	FALSE	FALSE
1222	ENSG00000106635	BCL7B	7	q11.23	73536356	73558002	2.35687	0.0184295	0.126218	FALSE	FALSE
1223	ENSG00000116151	MORN1	1	p36.32	2321253	2391707	2.35687	0.0184298	0.126218	FALSE	FALSE
1224	ENSG00000162522	KIAA1522	1	p35.1	32741885	32774970	2.3565	0.0184483	0.126218	FALSE	FALSE
1225	ENSG00000066405	CLDN18	3	q22.3	137998735	138033655	2.35607	0.0184694	0.126277	FALSE	FALSE
1226	ENSG00000185122	HSF1	8	q24.3	144291591	144314722	2.35503	0.0185214	0.126497	FALSE	FALSE
1227	ENSG00000163874	ZC3H12A	1	p34.3	37474552	37484379	2.35494	0.0185256	0.126497	FALSE	FALSE
1228	ENSG00000086015	MAST2	1	p34.1	45786987	46036124	2.35479	0.0185331	0.126497	FALSE	FALSE
1229	ENSG00000130528	HRC	19	q13.33	49151198	49155424	2.35461	0.0185422	0.126505	FALSE	FALSE
1230	ENSG00000008277	ADAM22	7	q21.12	87934143	88202889	2.3541	0.0185675	0.12657	FALSE	FALSE
1231	ENSG00000111405	ENDOU	12	q13.11	47709734	47725567	2.35207	0.0186691	0.127208	FALSE	FALSE
1232	ENSG00000180263	FGD6	12	q22	95076749	95217482	2.35167	0.0186891	0.127291	FALSE	FALSE
1233	ENSG00000108924	HLF	17	q22	55265012	55325065	2.35128	0.018709	0.127318	FALSE	FALSE
1234	ENSG00000174775	HRAS	11	p15.5	532242	537287	2.35105	0.0187206	0.127343	FALSE	FALSE
1235	ENSG00000142186	SCYL1	11	q13.1	65525077	65538704	2.35075	0.0187357	0.127392	FALSE	FALSE
1236	ENSG00000125484	GTF3C4	9	q34.13	132670035	132694955	2.35026	0.0187603	0.127505	FALSE	FALSE
1237	ENSG00000182108	DEXI	16	p13.13	10928891	10942460	2.34803	0.0188732	0.128112	FALSE	FALSE
1238	ENSG00000156052	GNAQ	9	q21.2	77716087	78031458	2.34586	0.0189833	0.12853	FALSE	FALSE
1239	ENSG00000110400	NECTIN1	11	q23.3	119623408	119729084	2.3454	0.0190069	0.128581	FALSE	FALSE
1240	ENSG00000174292	TNK1	17	p13.1	7380534	7389774	2.34507	0.0190233	0.128638	FALSE	FALSE
1241	ENSG00000168903	BTNL3	5	q35.3	180988845	181006727	2.34417	0.0190695	0.128723	FALSE	FALSE
1242	ENSG00000125503	PPP1R12C	19	q13.42	55090913	55117559	2.34388	0.0190841	0.128723	FALSE	FALSE
1243	ENSG00000171148	TADA3	3	p25.3	9779860	9793011	2.34244	0.0191581	0.129059	FALSE	FALSE
1244	ENSG00000167173	C15orf39	15	q24.2	75195643	75212169	2.34181	0.0191903	0.129114	FALSE	FALSE
1245	ENSG00000132481	TRIM47	17	q25.1	75874161	75878575	2.34133	0.019215	0.129171	FALSE	FALSE
1246	ENSG00000105221	AKT2	19	q13.2	40230317	40285536	2.34023	0.0192721	0.129393	FALSE	FALSE
1247	ENSG00000185033	SEMA4B	15	q26.1	90160604	90229679	2.34022	0.0192722	0.129393	FALSE	FALSE
1248	ENSG00000165406	MARCH8	10	q11.22	45454585	45594906	2.33969	0.0192996	0.129469	FALSE	FALSE
1249	ENSG00000107862	GBF1	10	q24.32	102245532	102382899	2.33888	0.0193416	0.12953	FALSE	FALSE
1250	ENSG00000132881	CPLANE2	1	p36.13	16231700	16237162	2.33834	0.0193697	0.12953	FALSE	FALSE
1251	ENSG00000142197	DOP1B	21	q22.12	36156782	36294274	2.33818	0.0193781	0.12953	FALSE	FALSE
1252	ENSG00000100359	SGSM3	22	q13.1	40370591	40410289	2.33808	0.0193832	0.12953	FALSE	FALSE
1253	ENSG00000130810	PPAN	19	p13.2	10106289	10111634	2.33715	0.0194316	0.129541	FALSE	FALSE
1254	ENSG00000205476	CCDC85C	14	q32.2	99500180	99604026	2.33638	0.0194712	0.129697	FALSE	FALSE
1255	ENSG00000167700	MFSD3	8	q24.3	144509074	144511213	2.33511	0.0195378	0.130033	FALSE	FALSE
1256	ENSG00000177105	RHOG	11	p15.4	3826978	3840983	2.33377	0.0196079	0.130229	FALSE	FALSE
1257	ENSG00000172725	CORO1B	11	q13.2	67435510	67443821	2.33193	0.0197045	0.130773	FALSE	FALSE
1258	ENSG00000184828	ZBTB7C	18	q21.1	48026673	48410752	2.33183	0.0197097	0.130773	FALSE	FALSE
1259	ENSG00000187942	LDLRAD2	1	p36.12	21812265	21825221	2.33155	0.0197242	0.130773	FALSE	FALSE
1260	ENSG00000157954	WIPI2	7	p22.1	5190188	5233826	2.33153	0.0197253	0.130773	FALSE	FALSE
1261	ENSG00000166869	CHP2	16	p12.2	23754627	23758951	2.33143	0.0197306	0.130773	FALSE	FALSE
1262	ENSG00000144747	TMF1	3	p14.1	69019827	69052339	2.33035	0.0197876	0.131043	FALSE	FALSE
1263	ENSG00000196199	MPHOSPH8	13	q12.11	19633681	19673459	2.32932	0.0198423	0.131248	FALSE	FALSE
1264	ENSG00000187758	ADH1A	4	q23	99276367	99291028	2.3293	0.0198431	0.131248	FALSE	FALSE
1265	ENSG00000188827	SLX4	16	p13.3	3581181	3611598	2.3291	0.0198536	0.131263	FALSE	FALSE
1266	ENSG00000115649	CNPPD1	2	q35	219171897	219178106	2.32786	0.0199193	0.131643	FALSE	FALSE
1267	ENSG00000131126	TEX101	19	q13.31	43401496	43418597	2.32729	0.0199497	0.131755	FALSE	FALSE
1268	ENSG00000165322	ARHGAP12	10	p11.22	31805404	31928876	2.32697	0.0199667	0.131755	FALSE	FALSE
1269	ENSG00000148377	IDI2	10	p15.3	1018907	1025859	2.32682	0.0199747	0.131755	FALSE	FALSE
1270	ENSG00000185722	ANKFY1	17	p13.2	4163907	4263995	2.32677	0.0199774	0.131755	FALSE	FALSE
1271	ENSG00000197273	GUCA2A	1	p34.2	42162691	42164718	2.32613	0.0200116	0.131832	FALSE	FALSE
1272	ENSG00000141965	FEM1A	19	p13.3	4791681	4801273	2.32548	0.0200465	0.131832	FALSE	FALSE
1273	ENSG00000008710	PKD1	16	p13.3	2088710	2135898	2.32544	0.0200482	0.131832	FALSE	FALSE
1274	ENSG00000139865	TTC6	14	q21.1	37595847	38041442	2.32543	0.0200492	0.131832	FALSE	FALSE
1275	ENSG00000137507	LRRC32	11	q13.5	76657524	76670747	2.32536	0.0200529	0.131832	FALSE	FALSE
1276	ENSG00000146676	PURB	7	p13	44876293	44885361	2.32457	0.0200948	0.131842	FALSE	FALSE
1277	ENSG00000181638	ZFP41	8	q24.3	143246821	143262705	2.32452	0.0200974	0.131842	FALSE	FALSE
1278	ENSG00000144711	IQSEC1	3	p25.1	12897220	13283281	2.32371	0.0201411	0.132021	FALSE	FALSE
1279	ENSG00000163701	IL17RE	3	p25.3	9902612	9916402	2.32337	0.0201591	0.132084	FALSE	FALSE
1280	ENSG00000177947	ODF3	11	p15.5	196738	200261	2.32106	0.0202839	0.132685	FALSE	FALSE
1281	ENSG00000124406	ATP8A1	4	p13	42408373	42657105	2.31772	0.0204647	0.133487	FALSE	FALSE
1282	ENSG00000168143	FAM83B	6	p12.1	54846771	54942022	2.31686	0.0205116	0.133684	FALSE	FALSE
1283	ENSG00000181649	PHLDA2	11	p15.4	2928273	2929455	2.31634	0.0205398	0.133795	FALSE	FALSE
1284	ENSG00000198160	MIER1	1	p31.3	66924895	66988619	2.31624	0.0205453	0.133795	FALSE	FALSE
1285	ENSG00000038532	CLEC16A	16	p13.13	10944488	11182189	2.3153	0.0205967	0.134021	FALSE	FALSE
1286	ENSG00000153395	LPCAT1	5	p15.33	1456480	1523977	2.31443	0.0206443	0.13424	FALSE	FALSE
1287	ENSG00000039650	PNKP	19	q13.33	49859882	49878351	2.31407	0.020664	0.13424	FALSE	FALSE
1288	ENSG00000197746	PSAP	10	q22.1	71816298	71851375	2.31277	0.0207353	0.134573	FALSE	FALSE
1289	ENSG00000185442	FAM174B	15	q26.1	92617443	92809884	2.31196	0.0207796	0.134605	FALSE	FALSE
1290	ENSG00000116741	RGS2	1	q31.2	192809039	192812283	2.31185	0.0207861	0.134605	FALSE	FALSE
1291	ENSG00000157227	MMP14	14	q11.2	22836557	22849027	2.31183	0.0207872	0.134605	FALSE	FALSE
1292	ENSG00000160710	ADAR	1	q21.3	154582057	154628013	2.31085	0.0208412	0.134851	FALSE	FALSE
1293	ENSG00000196839	ADA	20	q13.12	44619522	44652233	2.31002	0.0208872	0.134891	FALSE	FALSE
1294	ENSG00000035664	DAPK2	15	q22.31	63907036	64072033	2.30849	0.0209717	0.135253	FALSE	FALSE
1295	ENSG00000239732	TLR9	3	p21.2	52221080	52226163	2.30753	0.021025	0.135434	FALSE	FALSE
1296	ENSG00000099814	CEP170B	14	q32.33	104865280	104896770	2.30724	0.0210415	0.135476	FALSE	FALSE
1297	ENSG00000168899	VAMP5	2	p11.2	85584408	85593412	2.30709	0.0210499	0.135476	FALSE	FALSE
1298	ENSG00000179262	RAD23A	19	p13.13	12945855	12953642	2.30696	0.021057	0.135476	FALSE	FALSE
1299	ENSG00000112818	MEP1A	6	p12.3	46793390	46839782	2.30633	0.0210921	0.135647	FALSE	FALSE
1300	ENSG00000099308	MAST3	19	p13.11	18097793	18151692	2.30475	0.0211806	0.136014	FALSE	FALSE
1301	ENSG00000104783	KCNN4	19	q13.31	43766533	43781261	2.30471	0.021183	0.136014	FALSE	FALSE
1302	ENSG00000105323	HNRNPUL1	19	q13.2	41262496	41307598	2.30307	0.0212749	0.136495	FALSE	FALSE
1303	ENSG00000166143	PPP1R14D	15	q15.1	40815445	40828709	2.30132	0.0213734	0.136963	FALSE	FALSE
1304	ENSG00000167183	PRR15L	17	q21.32	47951967	47957878	2.30056	0.0214165	0.137184	FALSE	FALSE
1305	ENSG00000120875	DUSP4	8	p12	29333064	29350668	2.29995	0.0214511	0.137208	FALSE	FALSE
1306	ENSG00000103326	CAPN15	16	p13.3	527717	554636	2.29971	0.0214648	0.137208	FALSE	FALSE
1307	ENSG00000267426	AC087289.3	17	q25.1	75898645	75930129	2.29965	0.0214681	0.137208	FALSE	FALSE
1308	ENSG00000170099	SERPINA6	14	q32.13	94304248	94323394	2.29959	0.0214713	0.137208	FALSE	FALSE
1309	ENSG00000130706	ADRM1	20	q13.33	62302093	62308862	2.29935	0.0214849	0.137208	FALSE	FALSE
1310	ENSG00000111641	NOP2	12	p13.31	6556863	6568691	2.29928	0.0214888	0.137208	FALSE	FALSE
1311	ENSG00000204262	COL5A2	2	q32.2	189031896	189225312	2.29813	0.0215547	0.137574	FALSE	FALSE
1312	ENSG00000160712	IL6R	1	q21.3	154405193	154469450	2.29784	0.0215711	0.137617	FALSE	FALSE
1313	ENSG00000110628	SLC22A18	11	p15.4	2899721	2925246	2.29756	0.021587	0.137617	FALSE	FALSE
1314	ENSG00000130766	SESN2	1	p35.3	28259527	28282491	2.29756	0.0215871	0.137617	FALSE	FALSE
1315	ENSG00000146834	MEPCE	7	q22.1	100428790	100434126	2.29701	0.0216185	0.137728	FALSE	FALSE
1316	ENSG00000164949	GEM	8	q22.1	94249253	94262350	2.2968	0.0216304	0.137728	FALSE	FALSE
1317	ENSG00000108509	CAMTA2	17	p13.2	4967992	4987652	2.29659	0.0216424	0.13775	FALSE	FALSE
1318	ENSG00000132604	TERF2	16	q22.1	69355561	69408571	2.29615	0.0216671	0.137853	FALSE	FALSE
1319	ENSG00000100324	TAB1	22	q13.1	39399741	39437060	2.29559	0.0216993	0.137936	FALSE	FALSE
1320	ENSG00000140564	FURIN	15	q26.1	90868592	90883458	2.29547	0.021706	0.137936	FALSE	FALSE
1321	ENSG00000178685	PARP10	8	q24.3	143977153	144012772	2.29521	0.0217211	0.137977	FALSE	FALSE
1322	ENSG00000205138	SDHAF1	19	q13.12	35995199	35996315	2.29506	0.0217299	0.137978	FALSE	FALSE
1323	ENSG00000169071	ROR2	9	q22.31	91563091	91950162	2.29249	0.0218774	0.13875	FALSE	FALSE
1324	ENSG00000065268	WDR18	19	p13.3	984271	998438	2.29131	0.0219457	0.139018	FALSE	FALSE
1325	ENSG00000170423	KRT78	12	q13.13	52837804	52849092	2.29112	0.0219567	0.139033	FALSE	FALSE
1326	ENSG00000186350	RXRA	9	q34.2	134317098	134440585	2.2907	0.021981	0.139132	FALSE	FALSE
1327	ENSG00000130270	ATP8B3	19	p13.3	1782075	1812276	2.28974	0.0220366	0.139319	FALSE	FALSE
1328	ENSG00000137501	SYTL2	11	q14.1	85694224	85811159	2.28885	0.0220883	0.139442	FALSE	FALSE
1329	ENSG00000090615	GOLGA3	12	q24.33	132768909	132828858	2.28852	0.0221072	0.139442	FALSE	FALSE
1330	ENSG00000248333	CDK11B	1	p36.33	1635227	1659012	2.28843	0.0221126	0.139442	FALSE	FALSE
1331	ENSG00000183111	ARHGEF37	5	q32	149551947	149634968	2.28835	0.0221169	0.139442	FALSE	FALSE
1332	ENSG00000204120	GIGYF2	2	q37.1	232697299	232860575	2.28684	0.0222053	0.139842	FALSE	FALSE
1333	ENSG00000196497	IPO4	14	q12	24180219	24188964	2.28572	0.0222708	0.140191	FALSE	FALSE
1334	ENSG00000074181	NOTCH3	19	p13.12	15159038	15200981	2.2848	0.0223245	0.140364	FALSE	FALSE
1335	ENSG00000105364	MRPL4	19	p13.2	10251901	10260045	2.28463	0.0223346	0.140373	FALSE	FALSE
1336	ENSG00000168658	VWA3B	2	q11.2	98087116	98313299	2.28345	0.022404	0.140617	FALSE	FALSE
1337	ENSG00000160221	GATD3A	21	q22.3	44133605	44210114	2.28322	0.0224171	0.140617	FALSE	FALSE
1338	ENSG00000129009	ISLR	15	q24.1	74173671	74176872	2.28281	0.0224417	0.140617	FALSE	FALSE
1339	ENSG00000215182	MUC5AC	11	p15.5	1157953	1201138	2.28233	0.0224701	0.140728	FALSE	FALSE
1340	ENSG00000106948	AKNA	9	q32	114334156	114394405	2.28066	0.0225683	0.141288	FALSE	FALSE
1341	ENSG00000174485	DENND4A	15	q22.31	65658046	65792293	2.27996	0.0226099	0.141493	FALSE	FALSE
1342	ENSG00000125170	DOK4	16	q21	57471922	57487327	2.2791	0.0226611	0.141754	FALSE	FALSE
1343	ENSG00000198604	BAZ1A	14	q13.2	34752731	34875647	2.27881	0.0226782	0.141754	FALSE	FALSE
1344	ENSG00000185432	METTL7A	12	q13.12	50923472	50932517	2.27772	0.022743	0.141951	FALSE	FALSE
1345	ENSG00000050767	COL23A1	5	q35.3	178237618	178590555	2.27769	0.0227451	0.141951	FALSE	FALSE
1346	ENSG00000023191	RNH1	11	p15.5	494512	507300	2.27718	0.0227757	0.141999	FALSE	FALSE
1347	ENSG00000104517	UBR5	8	q22.3	102253012	102412841	2.27712	0.0227793	0.141999	FALSE	FALSE
1348	ENSG00000182923	CEP63	3	q22.2	134485721	134575017	2.27611	0.0228392	0.142119	FALSE	FALSE
1349	ENSG00000187531	SIRT7	17	q25.3	81911939	81921323	2.27609	0.0228405	0.142119	FALSE	FALSE
1350	ENSG00000104774	MAN2B1	19	p13.13	12646511	12666742	2.276	0.0228459	0.142119	FALSE	FALSE
1351	ENSG00000168961	LGALS9	17	q11.2	27629798	27649560	2.27435	0.0229447	0.142365	FALSE	FALSE
1352	ENSG00000179526	SHARPIN	8	q24.3	144098633	144108124	2.27329	0.0230088	0.142599	FALSE	FALSE
1353	ENSG00000144820	ADGRG7	3	q12.2	100609589	100695479	2.27329	0.023009	0.142599	FALSE	FALSE
1354	ENSG00000103502	CDIPT	16	p11.2	29858357	29863736	2.27259	0.023051	0.142762	FALSE	FALSE
1355	ENSG00000107864	CPEB3	10	q23.32	92046692	92291087	2.27242	0.0230611	0.142762	FALSE	FALSE
1356	ENSG00000177791	MYOZ1	10	q22.2	73631654	73641757	2.27183	0.0230965	0.14292	FALSE	FALSE
1357	ENSG00000158292	GPR153	1	p36.31	6247346	6260975	2.27159	0.0231112	0.142956	FALSE	FALSE
1358	ENSG00000120802	TMPO	12	q23.1	98515512	98550379	2.27114	0.0231384	0.143068	FALSE	FALSE
1359	ENSG00000180785	OR51E1	11	p15.4	4643420	4655488	2.27046	0.0231797	0.143214	FALSE	FALSE
1360	ENSG00000254827	SLC22A18AS	11	p15.4	2887780	2903740	2.27004	0.0232052	0.143227	FALSE	FALSE
1361	ENSG00000081692	JMJD4	1	q42.13	227730425	227735411	2.26812	0.0233222	0.143651	FALSE	FALSE
1362	ENSG00000135625	EGR4	2	p13.2	73290929	73293705	2.2656	0.0234757	0.144375	FALSE	FALSE
1363	ENSG00000160789	LMNA	1	q22	156082573	156140089	2.26515	0.0235038	0.144437	FALSE	FALSE
1364	ENSG00000065308	TRAM2	6	p12.2	52497402	52576915	2.26387	0.0235821	0.144599	FALSE	FALSE
1365	ENSG00000139977	NAA30	14	q22.3	57390544	57415917	2.26356	0.023601	0.144599	FALSE	FALSE
1366	ENSG00000140057	AK7	14	q32.2	96392111	96489427	2.26326	0.0236194	0.144599	FALSE	FALSE
1367	ENSG00000166341	DCHS1	11	p15.4	6621323	6655854	2.2626	0.0236602	0.14475	FALSE	FALSE
1368	ENSG00000068654	POLR1A	2	p11.2	86020216	86106155	2.26256	0.023663	0.14475	FALSE	FALSE
1369	ENSG00000168610	STAT3	17	q21.2	42313324	42388568	2.2616	0.0237219	0.144796	FALSE	FALSE
1370	ENSG00000219073	CELA3B	1	p36.12	21977021	21998642	2.26148	0.0237293	0.144796	FALSE	FALSE
1371	ENSG00000162434	JAK1	1	p31.3	64833229	64966504	2.26005	0.0238181	0.144796	FALSE	FALSE
1372	ENSG00000140323	DISP2	15	q15.1	40358235	40378639	2.26001	0.0238209	0.144796	FALSE	FALSE
1373	ENSG00000104312	RIPK2	8	q21.3	89757747	89791063	2.25973	0.023838	0.144796	FALSE	FALSE
1374	ENSG00000090534	THPO	3	q27.1	184371935	184381968	2.25952	0.0238512	0.144796	FALSE	FALSE
1375	ENSG00000140600	SH3GL3	15	q25.2	83447228	83618743	2.25923	0.0238692	0.144798	FALSE	FALSE
1376	ENSG00000267303	AC011511.4	19	p13.2	10315471	10320678	2.25908	0.0238786	0.144798	FALSE	FALSE
1377	ENSG00000179271	GADD45GIP1	19	p13.13	12953119	12957236	2.25873	0.0239004	0.144875	FALSE	FALSE
1378	ENSG00000169118	CSNK1G1	15	q22.31	64165517	64356259	2.25719	0.023996	0.145235	FALSE	FALSE
1379	ENSG00000160796	NBEAL2	3	p21.31	46979683	47009703	2.25684	0.0240179	0.145313	FALSE	FALSE
1380	ENSG00000183463	URAD	13	q12.2	27977714	27988654	2.25576	0.0240854	0.145538	FALSE	FALSE
1381	ENSG00000182107	TMEM30B	14	q23.1	61277370	61281840	2.25526	0.0241167	0.145538	FALSE	FALSE
1382	ENSG00000173120	KDM2A	11	q13.2	67119269	67258087	2.25525	0.0241177	0.145538	FALSE	FALSE
1383	ENSG00000214655	ZSWIM8	10	q22.2	73785582	73801797	2.25512	0.0241261	0.145538	FALSE	FALSE
1384	ENSG00000116128	BCL9	1	q21.2	147541412	147626216	2.25501	0.024133	0.145538	FALSE	FALSE
1385	ENSG00000198873	GRK5	10	q26.11	119207589	119459742	2.25494	0.0241368	0.145538	FALSE	FALSE
1386	ENSG00000256235	SMIM3	5	q33.1	150777946	150796734	2.25455	0.0241617	0.145579	FALSE	FALSE
1387	ENSG00000166716	ZNF592	15	q25.3	84748635	84806432	2.25416	0.0241862	0.145672	FALSE	FALSE
1388	ENSG00000119686	FLVCR2	14	q24.3	75578617	75663214	2.25277	0.0242736	0.145933	FALSE	FALSE
1389	ENSG00000254996	ANKHD1-EIF4EBP3	5	q31.3	140401908	140549569	2.2526	0.0242845	0.145934	FALSE	FALSE
1390	ENSG00000079999	KEAP1	19	p13.2	10486120	10503741	2.25244	0.0242942	0.145938	FALSE	FALSE
1391	ENSG00000172046	USP19	3	p21.31	49108046	49120938	2.25152	0.0243524	0.146178	FALSE	FALSE
1392	ENSG00000141376	BCAS3	17	q23.2	60677453	61392838	2.25126	0.024369	0.146223	FALSE	FALSE
1393	ENSG00000168924	LETM1	4	p16.3	1811479	1856247	2.25066	0.0244071	0.146397	FALSE	FALSE
1394	ENSG00000138593	SECISBP2L	15	q21.1	48988476	49046563	2.25029	0.0244303	0.146481	FALSE	FALSE
1395	ENSG00000163961	RNF168	3	q29	196468783	196503768	2.24973	0.0244663	0.146587	FALSE	FALSE
1396	ENSG00000204099	NEU4	2	q37.3	241808825	241817413	2.2494	0.0244868	0.146656	FALSE	FALSE
1397	ENSG00000118503	TNFAIP3	6	q23.3	137867188	137883312	2.249	0.0245128	0.146676	FALSE	FALSE
1398	ENSG00000162302	RPS6KA4	11	q13.1	64359148	64372215	2.24896	0.0245151	0.146676	FALSE	FALSE
1399	ENSG00000144815	NXPE3	3	q12.3	101779202	101827392	2.24877	0.0245268	0.146676	FALSE	FALSE
1400	ENSG00000189091	SF3B3	16	q22.1	70523788	70577670	2.24851	0.0245436	0.146688	FALSE	FALSE
1401	ENSG00000066279	ASPM	1	q31.3	197084128	197146694	2.24798	0.0245772	0.146729	FALSE	FALSE
1402	ENSG00000196569	LAMA2	6	q22.33	128883141	129516569	2.24777	0.0245906	0.146729	FALSE	FALSE
1403	ENSG00000131899	LLGL1	17	p11.2	18225587	18244875	2.247	0.0246398	0.146968	FALSE	FALSE
1404	ENSG00000164944	VIRMA	8	q22.1	94487693	94553529	2.2467	0.0246595	0.147031	FALSE	FALSE
1405	ENSG00000171992	SYNPO	5	q33.1	150601080	150659220	2.24645	0.0246753	0.147071	FALSE	FALSE
1406	ENSG00000173064	HECTD4	12	q24.13	112160188	112382439	2.24544	0.0247396	0.147344	FALSE	FALSE
1407	ENSG00000020129	NCDN	1	p34.3	35557473	35567274	2.2439	0.024839	0.147826	FALSE	FALSE
1408	ENSG00000125656	CLPP	19	p13.3	6361452	6368910	2.24191	0.0249674	0.148425	FALSE	FALSE
1409	ENSG00000147862	NFIB	9	p22.3	14081843	14398983	2.2404	0.0250649	0.148707	FALSE	FALSE
1410	ENSG00000100154	TTC28	22	q12.1	27978014	28679865	2.2402	0.0250781	0.148707	FALSE	FALSE
1411	ENSG00000166828	SCNN1G	16	p12.2	23182715	23216883	2.23983	0.0251018	0.148707	FALSE	FALSE
1412	ENSG00000153317	ASAP1	8	q24.22	130052104	130443660	2.23929	0.0251373	0.148707	FALSE	FALSE
1413	ENSG00000134982	APC	5	q22.2	112707498	112846239	2.23924	0.02514	0.148707	FALSE	FALSE
1414	ENSG00000009413	REV3L	6	q21	111299028	111483715	2.23843	0.0251932	0.148707	FALSE	FALSE
1415	ENSG00000151914	DST	6	p12.1	56457987	56954628	2.23829	0.0252024	0.148707	FALSE	FALSE
1416	ENSG00000110697	PITPNM1	11	q13.2	67491768	67506263	2.23812	0.0252133	0.148707	FALSE	FALSE
1417	ENSG00000112297	CRYBG1	6	q21	106360808	106571978	2.23789	0.0252282	0.148707	FALSE	FALSE
1418	ENSG00000204839	MROH6	8	q24.3	143566187	143572971	2.23767	0.0252425	0.148732	FALSE	FALSE
1419	ENSG00000163877	SNIP1	1	p34.3	37534449	37554344	2.2374	0.0252603	0.148732	FALSE	FALSE
1420	ENSG00000100060	MFNG	22	q13.1	37469063	37486401	2.23712	0.0252787	0.148786	FALSE	FALSE
1421	ENSG00000188508	KRTDAP	19	q13.12	35487324	35495558	2.23652	0.0253177	0.148867	FALSE	FALSE
1422	ENSG00000010282	HHATL	3	p22.1	42692663	42702827	2.23648	0.0253202	0.148867	FALSE	FALSE
1423	ENSG00000100095	SEZ6L	22	q12.1	26169474	26383597	2.23601	0.0253509	0.148992	FALSE	FALSE
1424	ENSG00000116852	KIF21B	1	q32.1	200969390	201023700	2.23468	0.0254385	0.14932	FALSE	FALSE
1425	ENSG00000119844	AFTPH	2	p14	64524305	64593005	2.23385	0.0254929	0.149553	FALSE	FALSE
1426	ENSG00000099139	PCSK5	9	q21.13	75890644	76362339	2.2336	0.0255091	0.149593	FALSE	FALSE
1427	ENSG00000122140	MRPS2	9	q34.3	135499984	135504673	2.23276	0.0255647	0.14981	FALSE	FALSE
1428	ENSG00000126368	NR1D1	17	q21.1	40092787	40100725	2.23013	0.0257387	0.15028	FALSE	FALSE
1429	ENSG00000171490	RSL1D1	16	p13.13	11833850	11851585	2.22939	0.0257877	0.150302	FALSE	FALSE
1430	ENSG00000248405	PRR5-ARHGAP8	22	q13.31	44702233	44862706	2.22938	0.0257885	0.150302	FALSE	FALSE
1431	ENSG00000185345	PRKN	6	q26	161347420	162727771	2.22923	0.0257987	0.150302	FALSE	FALSE
1432	ENSG00000142459	EVI5L	19	p13.2	7830233	7864976	2.22923	0.0257987	0.150302	FALSE	FALSE
1433	ENSG00000169660	HEXDC	17	q25.3	82418318	82442645	2.22774	0.0258977	0.15066	FALSE	FALSE
1434	ENSG00000111142	METAP2	12	q22	95473520	95515839	2.22759	0.0259078	0.150664	FALSE	FALSE
1435	ENSG00000184923	NUTM2A	10	q23.2	87225448	87236908	2.22592	0.0260193	0.151105	FALSE	FALSE
1436	ENSG00000132376	INPP5K	17	p13.3	1494571	1516888	2.22575	0.0260308	0.151105	FALSE	FALSE
1437	ENSG00000124882	EREG	4	q13.3	74365143	74388751	2.22555	0.0260444	0.151107	FALSE	FALSE
1438	ENSG00000130816	DNMT1	19	p13.2	10133345	10231286	2.22547	0.0260499	0.151107	FALSE	FALSE
1439	ENSG00000108821	COL1A1	17	q21.33	50183289	50201632	2.22426	0.0261309	0.15151	FALSE	FALSE
1440	ENSG00000081189	MEF2C	5	q14.3	88717117	88904257	2.22415	0.0261385	0.15151	FALSE	FALSE
1441	ENSG00000013810	TACC3	4	p16.3	1721490	1745176	2.22394	0.0261525	0.151537	FALSE	FALSE
1442	ENSG00000154611	PSMA8	18	q11.2	26133852	26193355	2.22279	0.0262302	0.151877	FALSE	FALSE
1443	ENSG00000100297	MCM5	22	q12.3	35400063	35425430	2.22229	0.0262638	0.152017	FALSE	FALSE
1444	ENSG00000158517	NCF1	7	q11.23	74773962	74789315	2.22068	0.0263729	0.152417	FALSE	FALSE
1445	ENSG00000188042	ARL4C	2	q37.1	234493041	234497053	2.22052	0.0263834	0.152417	FALSE	FALSE
1446	ENSG00000181374	CCL13	17	q12	34356452	34358610	2.22042	0.02639	0.152417	FALSE	FALSE
1447	ENSG00000072958	AP1M1	19	p13.11	16197578	16245907	2.2191	0.0264799	0.152542	FALSE	FALSE
1448	ENSG00000162585	FAAP20	1	p36.33	2184461	2212720	2.21882	0.0264987	0.152542	FALSE	FALSE
1449	ENSG00000178691	SUZ12	17	q11.2	31937018	32001045	2.21876	0.026503	0.152542	FALSE	FALSE
1450	ENSG00000188997	KCTD21	11	q14.1	78171249	78188822	2.21857	0.0265158	0.152542	FALSE	FALSE
1451	ENSG00000065621	GSTO2	10	q25.1	104268873	104304945	2.21788	0.0265631	0.152542	FALSE	FALSE
1452	ENSG00000090238	YPEL3	16	p11.2	30092314	30096915	2.21775	0.0265721	0.152542	FALSE	FALSE
1453	ENSG00000111912	NCOA7	6	q22.31	125781161	125932030	2.21765	0.0265785	0.152542	FALSE	FALSE
1454	ENSG00000104731	KLHDC4	16	q24.2	87696485	87765992	2.2176	0.0265818	0.152542	FALSE	FALSE
1455	ENSG00000160179	ABCG1	21	q22.3	42199689	42297244	2.21696	0.0266258	0.152702	FALSE	FALSE
1456	ENSG00000257704	INAFM1	19	q13.32	47274453	47275707	2.2168	0.0266368	0.152702	FALSE	FALSE
1457	ENSG00000005001	PRSS22	16	p13.3	2852727	2858170	2.21676	0.0266393	0.152702	FALSE	FALSE
1458	ENSG00000171316	CHD7	8	q12.2	60678778	60868028	2.21514	0.0267505	0.153227	FALSE	FALSE
1459	ENSG00000120800	UTP20	12	q23.2	101280109	101386616	2.21313	0.0268885	0.153591	FALSE	FALSE
1460	ENSG00000160957	RECQL4	8	q24.3	144511288	144517845	2.21283	0.0269094	0.153646	FALSE	FALSE
1461	ENSG00000229314	ORM1	9	q32	114323056	114326475	2.21265	0.0269219	0.153663	FALSE	FALSE
1462	ENSG00000196352	CD55	1	q32.2	207321376	207386804	2.2112	0.0270219	0.154069	FALSE	FALSE
1463	ENSG00000130529	TRPM4	19	q13.33	49157741	49211836	2.21055	0.0270667	0.1541	FALSE	FALSE
1464	ENSG00000139613	SMARCC2	12	q13.2	56162983	56189567	2.21055	0.0270668	0.1541	FALSE	FALSE
1465	ENSG00000187605	TET3	2	p13.1	73986404	74108176	2.21054	0.0270675	0.1541	FALSE	FALSE
1466	ENSG00000136542	GALNT5	2	q24.1	157257598	157314211	2.21019	0.0270919	0.1541	FALSE	FALSE
1467	ENSG00000141068	KSR1	17	q11.2	27456470	27626438	2.21015	0.0270946	0.1541	FALSE	FALSE
1468	ENSG00000167378	IRGQ	19	q13.31	43584369	43596135	2.20972	0.0271245	0.154215	FALSE	FALSE
1469	ENSG00000186081	KRT5	12	q13.13	52514575	52520687	2.20954	0.0271373	0.154234	FALSE	FALSE
1470	ENSG00000125965	GDF5	20	q11.22	35433347	35454746	2.2086	0.0272024	0.154485	FALSE	FALSE
1471	ENSG00000153303	FRMD1	6	q27	168053166	168101511	2.208	0.0272443	0.154569	FALSE	FALSE
1472	ENSG00000151503	NCAPD3	11	q25	134150119	134225454	2.20628	0.0273644	0.154974	FALSE	FALSE
1473	ENSG00000136826	KLF4	9	q31.2	107484852	107490482	2.20605	0.0273808	0.155013	FALSE	FALSE
1474	ENSG00000148337	CIZ1	9	q34.11	128166064	128204383	2.20443	0.0274938	0.155543	FALSE	FALSE
1475	ENSG00000127249	ATP13A4	3	q29	193402077	193593111	2.20306	0.0275906	0.155925	FALSE	FALSE
1476	ENSG00000168066	SF1	11	q13.1	64764606	64778786	2.20199	0.0276658	0.156171	FALSE	FALSE
1477	ENSG00000117115	PADI2	1	p36.13	17066761	17119435	2.20167	0.0276888	0.156171	FALSE	FALSE
1478	ENSG00000066422	ZBTB11	3	q12.3	101648889	101677495	2.20148	0.0277023	0.156171	FALSE	FALSE
1479	ENSG00000124383	MPHOSPH10	2	p13.3	71130314	71150101	2.20039	0.0277789	0.156423	FALSE	FALSE
1480	ENSG00000127220	ABHD8	19	p13.11	17292131	17310236	2.20029	0.0277861	0.156423	FALSE	FALSE
1481	ENSG00000134070	IRAK2	3	p25.3	10164865	10243743	2.19994	0.0278108	0.156508	FALSE	FALSE
1482	ENSG00000130037	KCNA5	12	p13.32	5043989	5046788	2.1987	0.0278993	0.156858	FALSE	FALSE
1483	ENSG00000171121	KCNMB3	3	q26.32	179236691	179267002	2.19854	0.0279107	0.156858	FALSE	FALSE
1484	ENSG00000143552	NUP210L	1	q21.3	153992685	154155116	2.19853	0.0279112	0.156858	FALSE	FALSE
1485	ENSG00000198729	PPP1R14C	6	q25.1	150143076	150250357	2.19832	0.027926	0.156881	FALSE	FALSE
1486	ENSG00000129596	CDO1	5	q22.3	115804733	115816954	2.198	0.0279491	0.156888	FALSE	FALSE
1487	ENSG00000127663	KDM4B	19	p13.3	4969113	5153595	2.19755	0.0279815	0.156917	FALSE	FALSE
1488	ENSG00000167642	SPINT2	19	q13.2	38244035	38292614	2.19637	0.0280652	0.157293	FALSE	FALSE
1489	ENSG00000137726	FXYD6	11	q23.3	117836976	117877486	2.19633	0.0280681	0.157293	FALSE	FALSE
1490	ENSG00000092847	AGO1	1	p34.3	35869808	35930528	2.19581	0.0281059	0.157384	FALSE	FALSE
1491	ENSG00000131620	ANO1	11	q13.3	70078302	70189528	2.1956	0.0281203	0.157384	FALSE	FALSE
1492	ENSG00000183018	SPNS2	17	p13.2	4498838	4539035	2.19527	0.0281446	0.157392	FALSE	FALSE
1493	ENSG00000145990	GFOD1	6	p23	13357830	13487662	2.19491	0.0281704	0.157481	FALSE	FALSE
1494	ENSG00000019995	ZRANB1	10	q26.13	124942123	124988189	2.19445	0.028203	0.157602	FALSE	FALSE
1495	ENSG00000171206	TRIM8	10	q24.32	102642310	102660680	2.19433	0.0282118	0.157602	FALSE	FALSE
1496	ENSG00000065882	TBC1D1	4	p14	37891087	38139175	2.19363	0.0282623	0.15783	FALSE	FALSE
1497	ENSG00000175538	KCNE3	11	q13.4	74454841	74467729	2.1923	0.0283582	0.1582	FALSE	FALSE
1498	ENSG00000161798	AQP5	12	q13.12	49961870	49965681	2.19214	0.0283692	0.158206	FALSE	FALSE
1499	ENSG00000185863	TMEM210	9	q34.3	137170858	137172409	2.1914	0.0284226	0.158342	FALSE	FALSE
1500	ENSG00000156006	NAT2	8	p22	18391245	18401218	2.19139	0.0284232	0.158342	FALSE	FALSE
1501	ENSG00000173917	HOXB2	17	q21.32	48540894	48544989	2.19117	0.0284393	0.158377	FALSE	FALSE
1502	ENSG00000198742	SMURF1	7	q22.1	99027438	99144100	2.18944	0.0285646	0.158854	FALSE	FALSE
1503	ENSG00000101193	GID8	20	q13.33	62938119	62948475	2.1861	0.0288084	0.159933	FALSE	FALSE
1504	ENSG00000149489	ROM1	11	q12.3	62611722	62615120	2.18593	0.0288209	0.159947	FALSE	FALSE
1505	ENSG00000185112	FAM43A	3	q29	194686544	194689037	2.18526	0.02887	0.160163	FALSE	FALSE
1506	ENSG00000164649	CDCA7L	7	p15.3	21900900	21946084	2.18398	0.0289638	0.160462	FALSE	FALSE
1507	ENSG00000171611	PTCRA	6	p21.1	42915989	42925835	2.18321	0.0290202	0.160608	FALSE	FALSE
1508	ENSG00000188373	C10orf99	10	q23.1	84173738	84185294	2.1816	0.0291388	0.160986	FALSE	FALSE
1509	ENSG00000119862	LGALSL	2	p14	64453969	64461381	2.17985	0.0292689	0.161538	FALSE	FALSE
1510	ENSG00000070423	RNF126	19	p13.3	647526	663277	2.17891	0.0293386	0.161788	FALSE	FALSE
1511	ENSG00000134352	IL6ST	5	q11.2	55935095	55994993	2.17863	0.0293589	0.161788	FALSE	FALSE
1512	ENSG00000164266	SPINK1	5	q32	147824568	147831786	2.17839	0.0293772	0.161788	FALSE	FALSE
1513	ENSG00000137502	RAB30	11	q14.1	82973133	83071923	2.17828	0.0293848	0.161788	FALSE	FALSE
1514	ENSG00000116350	SRSF4	1	p35.3	29147743	29181987	2.17788	0.0294152	0.161844	FALSE	FALSE
1515	ENSG00000178718	RPP25	15	q24.2	74954416	74957464	2.17635	0.0295289	0.162192	FALSE	FALSE
1516	ENSG00000172780	RAB43	3	q21.3	129087569	129122801	2.17596	0.0295583	0.162297	FALSE	FALSE
1517	ENSG00000130733	YIPF2	19	p13.2	10922185	10928681	2.17463	0.0296576	0.16269	FALSE	FALSE
1518	ENSG00000076201	PTPN23	3	p21.31	47381011	47413441	2.1741	0.0296976	0.16269	FALSE	FALSE
1519	ENSG00000009765	IYD	6	q25.1	150368892	150405969	2.17401	0.0297043	0.16269	FALSE	FALSE
1520	ENSG00000174749	FAM241A	4	q25	112145397	112195256	2.17343	0.0297477	0.162835	FALSE	FALSE
1521	ENSG00000196189	SEMA4A	1	q22	156147366	156177752	2.17292	0.029786	0.162934	FALSE	FALSE
1522	ENSG00000099783	HNRNPM	19	p13.2	8444767	8489114	2.17266	0.029806	0.162945	FALSE	FALSE
1523	ENSG00000090273	NUDC	1	p36.11	26900238	26946862	2.17036	0.0299794	0.163657	FALSE	FALSE
1524	ENSG00000065883	CDK13	7	p14.1	39949646	40099580	2.16861	0.0301122	0.164235	FALSE	FALSE
1525	ENSG00000149930	TAOK2	16	p11.2	29973641	29992261	2.16856	0.0301162	0.164235	FALSE	FALSE
1526	ENSG00000117280	RAB29	1	q32.1	205767986	205775460	2.16674	0.0302549	0.164894	FALSE	FALSE
1527	ENSG00000105085	MED26	19	p13.11	16574907	16629062	2.1667	0.0302574	0.164894	FALSE	FALSE
1528	ENSG00000104904	OAZ1	19	p13.3	2269509	2273490	2.1663	0.0302884	0.164963	FALSE	FALSE
1529	ENSG00000134802	SLC43A3	11	q12.1	57406954	57427580	2.16526	0.0303681	0.165059	FALSE	FALSE
1530	ENSG00000162607	USP1	1	p31.3	62436297	62451804	2.1651	0.0303804	0.165059	FALSE	FALSE
1531	ENSG00000163960	UBXN7	3	q29	196347662	196432474	2.1644	0.0304336	0.165218	FALSE	FALSE
1532	ENSG00000184113	CLDN5	22	q11.21	19523024	19527545	2.16389	0.0304728	0.165225	FALSE	FALSE
1533	ENSG00000154358	OBSCN	1	q42.13	228208130	228378874	2.16104	0.0306921	0.165909	FALSE	FALSE
1534	ENSG00000181915	ADO	10	q21.3	62804857	62808483	2.16027	0.0307521	0.166121	FALSE	FALSE
1535	ENSG00000183508	TENT5C	1	p12	117605934	117628372	2.15837	0.030899	0.166522	FALSE	FALSE
1536	ENSG00000172270	BSG	19	p13.3	571277	583493	2.15824	0.0309096	0.166523	FALSE	FALSE
1537	ENSG00000146648	EGFR	7	p11.2	55019021	55211628	2.15762	0.0309575	0.166613	FALSE	FALSE
1538	ENSG00000189051	RNF222	17	p13.1	8390704	8397826	2.15736	0.0309779	0.166667	FALSE	FALSE
1539	ENSG00000104055	TGM5	15	q15.2	43232595	43266857	2.15671	0.0310284	0.166827	FALSE	FALSE
1540	ENSG00000171302	CANT1	17	q25.3	78991717	79009867	2.15552	0.0311212	0.16715	FALSE	FALSE
1541	ENSG00000198846	TOX	8	q12.1	58805418	59119208	2.15532	0.0311372	0.16715	FALSE	FALSE
1542	ENSG00000115138	POMC	2	p23.3	25160853	25168903	2.15492	0.0311685	0.167193	FALSE	FALSE
1543	ENSG00000010310	GIPR	19	q13.32	45668244	45683724	2.15388	0.0312494	0.167502	FALSE	FALSE
1544	ENSG00000119522	DENND1A	9	q33.3	123379654	123930152	2.15377	0.0312585	0.167502	FALSE	FALSE
1545	ENSG00000158158	CNNM4	2	q11.2	96760902	96811891	2.15347	0.0312817	0.167571	FALSE	FALSE
1546	ENSG00000108479	GALK1	17	q25.1	75751594	75765711	2.15287	0.0313291	0.167712	FALSE	FALSE
1547	ENSG00000156486	KCNS2	8	q22.2	98427022	98432848	2.15219	0.0313826	0.167887	FALSE	FALSE
1548	ENSG00000164818	DNAAF5	7	p22.3	726701	786475	2.15166	0.0314239	0.168052	FALSE	FALSE
1549	ENSG00000176619	LMNB2	19	p13.3	2427638	2456996	2.15084	0.031489	0.168227	FALSE	FALSE
1550	ENSG00000101752	MIB1	18	q11.2	21704957	21870957	2.15081	0.0314915	0.168227	FALSE	FALSE
1551	ENSG00000131037	EPS8L1	19	q13.42	55072020	55087923	2.15076	0.0314951	0.168227	FALSE	FALSE
1552	ENSG00000171115	GIMAP8	7	q36.1	150450630	150479392	2.1506	0.0315081	0.168227	FALSE	FALSE
1553	ENSG00000072364	AFF4	5	q31.1	132875379	132963634	2.14937	0.0316051	0.168601	FALSE	FALSE
1554	ENSG00000182473	EXOC7	17	q25.1	76081017	76121576	2.14862	0.0316648	0.168665	FALSE	FALSE
1555	ENSG00000196557	CACNA1H	16	p13.3	1153121	1221772	2.14823	0.0316958	0.168718	FALSE	FALSE
1556	ENSG00000159263	SIM2	21	q22.13	36699133	36749917	2.14768	0.0317393	0.16888	FALSE	FALSE
1557	ENSG00000114062	UBE3A	15	q11.2	25333728	25439056	2.14758	0.0317473	0.16888	FALSE	FALSE
1558	ENSG00000154930	ACSS1	20	p11.21	25006230	25058980	2.1473	0.0317698	0.168944	FALSE	FALSE
1559	ENSG00000132554	RGS22	8	q22.2	99960936	100131268	2.14663	0.0318224	0.169167	FALSE	FALSE
1560	ENSG00000117505	DR1	1	p22.1	93345888	93369498	2.14561	0.0319041	0.169433	FALSE	FALSE
1561	ENSG00000183207	RUVBL2	19	q13.33	48993448	49015995	2.14535	0.0319246	0.169486	FALSE	FALSE
1562	ENSG00000107758	PPP3CB	10	q22.2	73436428	73496024	2.14495	0.0319566	0.169535	FALSE	FALSE
1563	ENSG00000179134	SAMD4B	19	q13.2	39342396	39385710	2.14486	0.0319644	0.169535	FALSE	FALSE
1564	ENSG00000198198	SZT2	1	p34.2	43389882	43454247	2.14446	0.0319964	0.169586	FALSE	FALSE
1565	ENSG00000175029	CTBP2	10	q26.13	124984317	125161170	2.14405	0.032029	0.169703	FALSE	FALSE
1566	ENSG00000068120	COASY	17	q21.2	42561467	42566277	2.14373	0.0320542	0.16978	FALSE	FALSE
1567	ENSG00000138757	G3BP2	4	q21.1	75642782	75724525	2.14332	0.0320876	0.169804	FALSE	FALSE
1568	ENSG00000198863	RUNDC1	17	q21.31	42980565	42993690	2.14301	0.0321127	0.169804	FALSE	FALSE
1569	ENSG00000135837	CEP350	1	q25.2	179954738	180114880	2.14295	0.0321173	0.169804	FALSE	FALSE
1570	ENSG00000197879	MYO1C	17	p13.3	1464186	1492812	2.14285	0.032125	0.169804	FALSE	FALSE
1571	ENSG00000168038	ULK4	3	p22.1	41246599	41962430	2.14274	0.0321342	0.169804	FALSE	FALSE
1572	ENSG00000074317	SNCB	5	q35.2	176620084	176630556	2.14272	0.0321356	0.169804	FALSE	FALSE
1573	ENSG00000135842	FAM129A	1	q25.3	184790724	184974550	2.14243	0.0321589	0.169804	FALSE	FALSE
1574	ENSG00000109787	KLF3	4	p14	38664196	38701042	2.14108	0.0322676	0.170056	FALSE	FALSE
1575	ENSG00000197381	ADARB1	21	q22.3	45073853	45226560	2.14087	0.0322848	0.170056	FALSE	FALSE
1576	ENSG00000088387	DOCK9	13	q32.3	98793429	99086625	2.14051	0.0323139	0.170144	FALSE	FALSE
1577	ENSG00000003400	CASP10	2	q33.1	201182881	201229406	2.14031	0.0323301	0.17017	FALSE	FALSE
1578	ENSG00000137204	SLC22A7	6	p21.1	43295694	43305538	2.14005	0.0323506	0.17017	FALSE	FALSE
1579	ENSG00000133247	KMT5C	19	q13.42	55339853	55348120	2.13978	0.0323726	0.170229	FALSE	FALSE
1580	ENSG00000139445	FOXN4	12	q24.11	109277979	109309220	2.13947	0.0323979	0.170251	FALSE	FALSE
1581	ENSG00000161642	ZNF385A	12	q13.13	54369133	54391298	2.13848	0.0324781	0.170319	FALSE	FALSE
1582	ENSG00000156049	GNA14	9	q21.2	77423079	77648307	2.13741	0.0325644	0.170572	FALSE	FALSE
1583	ENSG00000142156	COL6A1	21	q22.3	45981737	46005050	2.13571	0.0327031	0.17107	FALSE	FALSE
1584	ENSG00000007376	RPUSD1	16	p13.3	784974	788397	2.1346	0.0327933	0.171477	FALSE	FALSE
1585	ENSG00000139874	SSTR1	14	q21.1	38207999	38213067	2.13434	0.0328149	0.171487	FALSE	FALSE
1586	ENSG00000044459	CNTLN	9	p22.2	17134982	17503923	2.13326	0.0329035	0.171838	FALSE	FALSE
1587	ENSG00000133121	STARD13	13	q13.1	33103135	33350630	2.13258	0.0329596	0.171899	FALSE	FALSE
1588	ENSG00000178996	SNX18	5	q11.2	54517759	54546585	2.13232	0.0329806	0.171899	FALSE	FALSE
1589	ENSG00000141568	FOXK2	17	q25.3	82519713	82644662	2.13229	0.0329834	0.171899	FALSE	FALSE
1590	ENSG00000105613	MAST1	19	p13.13	12833951	12874951	2.1322	0.0329903	0.171899	FALSE	FALSE
1591	ENSG00000106991	ENG	9	q34.11	127815012	127854756	2.1318	0.033023	0.171916	FALSE	FALSE
1592	ENSG00000135334	AKIRIN2	6	q15	87675072	87702209	2.13174	0.0330286	0.171916	FALSE	FALSE
1593	ENSG00000109320	NFKB1	4	q24	102501329	102617302	2.13134	0.0330616	0.171916	FALSE	FALSE
1594	ENSG00000141101	NOB1	16	q22.1	69741867	69754940	2.13017	0.0331577	0.172162	FALSE	FALSE
1595	ENSG00000138080	EMILIN1	2	p23.3	27078567	27086408	2.13013	0.0331609	0.172162	FALSE	FALSE
1596	ENSG00000173757	STAT5B	17	q21.2	42199168	42276707	2.12978	0.0331901	0.172162	FALSE	FALSE
1597	ENSG00000116809	ZBTB17	1	p36.13	15941869	15976132	2.12963	0.0332019	0.172162	FALSE	FALSE
1598	ENSG00000121900	TMEM54	1	p35.1	32894594	32901438	2.12879	0.0332717	0.172469	FALSE	FALSE
1599	ENSG00000101577	LPIN2	18	p11.31	2916994	3013315	2.12831	0.0333113	0.172562	FALSE	FALSE
1600	ENSG00000187658	C5orf52	5	q33.3	157671553	157680143	2.12815	0.0333248	0.172576	FALSE	FALSE
1601	ENSG00000196453	ZNF777	7	q36.1	149431363	149461123	2.12783	0.0333509	0.172591	FALSE	FALSE
1602	ENSG00000184428	TOP1MT	8	q24.3	143304384	143359979	2.12666	0.0334482	0.17288	FALSE	FALSE
1603	ENSG00000073536	NLE1	17	q12	35128753	35142315	2.12547	0.0335475	0.173112	FALSE	FALSE
1604	ENSG00000108828	VAT1	17	q21.31	43014605	43025123	2.12543	0.033551	0.173112	FALSE	FALSE
1605	ENSG00000076555	ACACB	12	q24.11	109116595	109268226	2.12509	0.0335793	0.173112	FALSE	FALSE
1606	ENSG00000148346	LCN2	9	q34.11	128149071	128153455	2.12489	0.0335955	0.17314	FALSE	FALSE
1607	ENSG00000100982	PCIF1	20	q13.12	45934628	45948023	2.12475	0.0336078	0.173147	FALSE	FALSE
1608	ENSG00000116127	ALMS1	2	p13.1	73385758	73610793	2.12414	0.0336585	0.173311	FALSE	FALSE
1609	ENSG00000163817	SLC6A20	3	p21.31	45755450	45796535	2.12411	0.0336612	0.173311	FALSE	FALSE
1610	ENSG00000175215	CTDSP2	12	q14.1	57819927	57846739	2.12383	0.0336847	0.173346	FALSE	FALSE
1611	ENSG00000148400	NOTCH1	9	q34.3	136494433	136545786	2.12329	0.0337293	0.173494	FALSE	FALSE
1612	ENSG00000184640	SEPT9	17	q25.3	77280569	77500596	2.12255	0.0337914	0.173668	FALSE	FALSE
1613	ENSG00000198929	NOS1AP	1	q23.3	162069774	162370475	2.1225	0.0337956	0.173668	FALSE	FALSE
1614	ENSG00000182950	ODF3L1	15	q24.2	75723977	75727688	2.12166	0.0338662	0.173975	FALSE	FALSE
1615	ENSG00000104447	TRPS1	8	q23.3	115408496	115809673	2.12148	0.0338817	0.173992	FALSE	FALSE
1616	ENSG00000156858	PRR14	16	p11.2	30650717	30656440	2.12137	0.0338911	0.173992	FALSE	FALSE
1617	ENSG00000187492	CDHR4	3	p21.31	49790732	49799835	2.12093	0.0339278	0.174009	FALSE	FALSE
1618	ENSG00000156453	PCDH1	5	q31.3	141853111	141879246	2.12089	0.0339308	0.174009	FALSE	FALSE
1619	ENSG00000174405	LIG4	13	q33.3	108207439	108218368	2.12081	0.033938	0.174009	FALSE	FALSE
1620	ENSG00000124702	KLHDC3	6	p21.1	43014103	43021298	2.12062	0.0339542	0.174037	FALSE	FALSE
1621	ENSG00000164855	TMEM184A	7	p22.3	1542235	1560821	2.12018	0.0339912	0.174171	FALSE	FALSE
1622	ENSG00000129351	ILF3	19	p13.2	10654261	10692417	2.11917	0.0340764	0.174503	FALSE	FALSE
1623	ENSG00000130702	LAMA5	20	q13.33	62307955	62367312	2.11861	0.0341237	0.174532	FALSE	FALSE
1624	ENSG00000104490	NCALD	8	q22.3	101686543	102124907	2.118	0.0341749	0.174721	FALSE	FALSE
1625	ENSG00000178896	EXOSC4	8	q24.3	144078626	144080647	2.11758	0.0342109	0.174794	FALSE	FALSE
1626	ENSG00000213889	PPM1N	19	q13.32	45488777	45502510	2.11706	0.0342545	0.174961	FALSE	FALSE
1627	ENSG00000198074	AKR1B10	7	q33	134527592	134541408	2.11689	0.0342688	0.174978	FALSE	FALSE
1628	ENSG00000197724	PHF2	9	q22.31	93576407	93679587	2.11588	0.0343554	0.17527	FALSE	FALSE
1629	ENSG00000085644	ZNF213	16	p13.3	3129777	3142805	2.11553	0.0343847	0.175289	FALSE	FALSE
1630	ENSG00000083857	FAT1	4	q35.2	186587783	186726722	2.11541	0.0343952	0.175289	FALSE	FALSE
1631	ENSG00000165689	ENTR1	9	q34.3	136401922	136410609	2.11527	0.0344066	0.175291	FALSE	FALSE
1632	ENSG00000175866	BAIAP2	17	q25.3	81035122	81117432	2.11493	0.034436	0.175324	FALSE	FALSE
1633	ENSG00000181585	TMIE	3	p21.31	46694528	46710886	2.1145	0.0344727	0.175349	FALSE	FALSE
1634	ENSG00000102572	STK24	13	q32.2	98445185	98577940	2.11342	0.034565	0.175483	FALSE	FALSE
1635	ENSG00000159873	CCDC117	22	q12.1	28772674	28789301	2.11303	0.0345979	0.175483	FALSE	FALSE
1636	ENSG00000169967	MAP3K2	2	q14.3	127298730	127388465	2.11298	0.0346026	0.175483	FALSE	FALSE
1637	ENSG00000243660	ZNF487	10	q11.21	43436841	43483179	2.11291	0.0346084	0.175483	FALSE	FALSE
1638	ENSG00000128274	A4GALT	22	q13.2	42692112	42721298	2.11218	0.0346713	0.175635	FALSE	FALSE
1639	ENSG00000101236	RNF24	20	p13	3927309	4015582	2.11123	0.0347526	0.175825	FALSE	FALSE
1640	ENSG00000069020	MAST4	5	q12.3	66596361	67169595	2.11089	0.0347815	0.175916	FALSE	FALSE
1641	ENSG00000137700	SLC37A4	11	q23.3	119024114	119030906	2.1103	0.0348328	0.176064	FALSE	FALSE
1642	ENSG00000102974	CTCF	16	q22.1	67562407	67639185	2.10969	0.0348853	0.176096	FALSE	FALSE
1643	ENSG00000178821	TMEM52	1	p36.33	1917590	1919273	2.10965	0.0348885	0.176096	FALSE	FALSE
1644	ENSG00000130303	BST2	19	p13.11	17402939	17405648	2.1062	0.0351867	0.177273	FALSE	FALSE
1645	ENSG00000080493	SLC4A4	4	q13.3	71062667	71572087	2.10542	0.0352549	0.17747	FALSE	FALSE
1646	ENSG00000140694	PARN	16	p13.12	14435701	14632728	2.10505	0.0352873	0.177577	FALSE	FALSE
1647	ENSG00000197324	LRP10	14	q11.2	22871613	22881580	2.1044	0.0353433	0.177747	FALSE	FALSE
1648	ENSG00000154305	MIA3	1	q41	222618086	222668012	2.10412	0.035368	0.17776	FALSE	FALSE
1649	ENSG00000101311	FERMT1	20	p12.3	6074845	6123544	2.10361	0.0354123	0.177871	FALSE	FALSE
1650	ENSG00000132122	SPATA6	1	p33	48295372	48472208	2.10318	0.0354503	0.178002	FALSE	FALSE
1651	ENSG00000054118	THRAP3	1	p34.3	36224416	36305357	2.10306	0.0354606	0.178002	FALSE	FALSE
1652	ENSG00000129657	SEC14L1	17	q25.2	77088749	77217101	2.10268	0.0354941	0.178115	FALSE	FALSE
1653	ENSG00000159256	MORC3	21	q22.12	36320189	36386148	2.10202	0.0355518	0.178349	FALSE	FALSE
1654	ENSG00000131558	EXOC4	7	q33	133253073	134066589	2.10128	0.0356162	0.178616	FALSE	FALSE
1655	ENSG00000175315	CST6	11	q13.1	66011841	66013505	2.10111	0.0356313	0.178635	FALSE	FALSE
1656	ENSG00000185453	ZSWIM9	19	q13.33	48170692	48197620	2.10068	0.0356689	0.178722	FALSE	FALSE
1657	ENSG00000158786	PLA2G2F	1	p36.12	20139326	20150386	2.09996	0.0357322	0.178862	FALSE	FALSE
1658	ENSG00000154945	ANKRD40	17	q21.33	50693190	50707924	2.09929	0.0357914	0.179035	FALSE	FALSE
1659	ENSG00000172059	KLF11	2	p25.1	10042849	10054836	2.09919	0.0358004	0.179035	FALSE	FALSE
1660	ENSG00000087903	RFX2	19	p13.3	5993164	6199572	2.09885	0.0358301	0.17908	FALSE	FALSE
1661	ENSG00000128271	ADORA2A	22	q11.23	24417879	24442360	2.09883	0.0358317	0.17908	FALSE	FALSE
1662	ENSG00000091542	ALKBH5	17	p11.2	18183078	18209954	2.098	0.0359048	0.179222	FALSE	FALSE
1663	ENSG00000129993	CBFA2T3	16	q24.3	88874858	88977204	2.09769	0.0359328	0.17924	FALSE	FALSE
1664	ENSG00000176058	TPRN	9	q34.3	137191617	137204193	2.0976	0.0359408	0.17924	FALSE	FALSE
1665	ENSG00000082516	GEMIN5	5	q33.2	154887416	154938209	2.09712	0.0359832	0.179334	FALSE	FALSE
1666	ENSG00000105705	SUGP1	19	p13.11	19276018	19320844	2.09635	0.0360512	0.179477	FALSE	FALSE
1667	ENSG00000185800	DMWD	19	q13.32	45782947	45792802	2.09629	0.0360567	0.179477	FALSE	FALSE
1668	ENSG00000124299	PEPD	19	q13.11	33386950	33521794	2.0952	0.0361529	0.17968	FALSE	FALSE
1669	ENSG00000102858	MGRN1	16	p13.3	4616493	4690974	2.09492	0.036178	0.179693	FALSE	FALSE
1670	ENSG00000185787	MORF4L1	15	q25.1	78810487	78898133	2.09492	0.0361785	0.179693	FALSE	FALSE
1671	ENSG00000060982	BCAT1	12	p12.1	24810022	24949459	2.09437	0.0362275	0.179881	FALSE	FALSE
1672	ENSG00000167107	ACSF2	17	q21.33	50426158	50474845	2.09273	0.0363737	0.180439	FALSE	FALSE
1673	ENSG00000120896	SORBS3	8	p21.3	22544986	22575788	2.09039	0.0365829	0.181029	FALSE	FALSE
1674	ENSG00000161609	CCDC155	19	q13.33	49388218	49417994	2.0899	0.0366267	0.181134	FALSE	FALSE
1675	ENSG00000156983	BRPF1	3	p25.3	9731729	9748018	2.08976	0.0366397	0.181142	FALSE	FALSE
1676	ENSG00000167470	MIDN	19	p13.3	1248553	1259140	2.08941	0.0366707	0.18115	FALSE	FALSE
1677	ENSG00000171132	PRKCE	2	p21	45651345	46187990	2.08895	0.0367122	0.18115	FALSE	FALSE
1678	ENSG00000187510	PLEKHG7	12	q22	92702843	92772455	2.08861	0.0367429	0.18115	FALSE	FALSE
1679	ENSG00000198734	F5	1	q24.2	169514166	169586588	2.08799	0.0367984	0.181312	FALSE	FALSE
1680	ENSG00000079385	CEACAM1	19	q13.2	42507304	42561234	2.08713	0.0368767	0.181586	FALSE	FALSE
1681	ENSG00000169885	CALML6	1	p36.33	1914827	1917296	2.08657	0.0369269	0.181777	FALSE	FALSE
1682	ENSG00000162775	RBM15	1	p13.3	110338506	110346681	2.08629	0.0369524	0.181821	FALSE	FALSE
1683	ENSG00000008853	RHOBTB2	8	p21.3	22987417	23020199	2.08622	0.0369584	0.181821	FALSE	FALSE
1684	ENSG00000111432	FZD10	12	q24.33	130162459	130165740	2.08609	0.0369703	0.181823	FALSE	FALSE
1685	ENSG00000073331	ALPK1	4	q25	112285509	112442620	2.08515	0.0370559	0.18191	FALSE	FALSE
1686	ENSG00000104866	PPP1R37	19	q13.32	45091396	45148077	2.08489	0.0370796	0.18197	FALSE	FALSE
1687	ENSG00000005884	ITGA3	17	q21.33	50055968	50090481	2.08476	0.0370913	0.181972	FALSE	FALSE
1688	ENSG00000132549	VPS13B	8	q22.2	99013266	99877580	2.08458	0.0371078	0.181997	FALSE	FALSE
1689	ENSG00000197063	MAFG	17	q25.3	81918270	81927714	2.08429	0.0371342	0.182071	FALSE	FALSE
1690	ENSG00000168476	REEP4	8	p21.3	22138020	22141951	2.08335	0.0372195	0.182353	FALSE	FALSE
1691	ENSG00000063046	EIF4B	12	q13.13	53006158	53042209	2.08328	0.0372258	0.182353	FALSE	FALSE
1692	ENSG00000029725	RABEP1	17	p13.2	5282265	5385812	2.08247	0.0372994	0.182658	FALSE	FALSE
1693	ENSG00000162998	FRZB	2	q32.1	182833275	182867162	2.08193	0.0373489	0.182788	FALSE	FALSE
1694	ENSG00000197885	NKIRAS1	3	p24.2	23891660	23946591	2.08123	0.0374133	0.182937	FALSE	FALSE
1695	ENSG00000206418	RAB12	18	p11.22	8609437	8639382	2.08122	0.0374134	0.182937	FALSE	FALSE
1696	ENSG00000100401	RANGAP1	22	q13.2	41245611	41286251	2.08105	0.0374292	0.182958	FALSE	FALSE
1697	ENSG00000127914	AKAP9	7	q21.2	91940867	92110673	2.07956	0.0375657	0.18327	FALSE	FALSE
1698	ENSG00000176973	FAM89B	11	q13.1	65572349	65574198	2.07948	0.0375731	0.18327	FALSE	FALSE
1699	ENSG00000166848	TERF2IP	16	q23.1	75647786	75761872	2.07883	0.0376331	0.183397	FALSE	FALSE
1700	ENSG00000149476	TKFC	11	q12.2	61333210	61353295	2.0788	0.0376361	0.183397	FALSE	FALSE
1701	ENSG00000173706	HEG1	3	q21.2	124965710	125055958	2.07872	0.0376429	0.183397	FALSE	FALSE
1702	ENSG00000145675	PIK3R1	5	q13.1	68215720	68301821	2.07858	0.0376562	0.183397	FALSE	FALSE
1703	ENSG00000167964	RAB26	16	p13.3	2140803	2154165	2.07839	0.0376733	0.183424	FALSE	FALSE
1704	ENSG00000187908	DMBT1	10	q26.13	122560665	122643736	2.07815	0.0376955	0.183476	FALSE	FALSE
1705	ENSG00000054282	SDCCAG8	1	q43	243256034	243500092	2.07493	0.0379931	0.184701	FALSE	FALSE
1706	ENSG00000188191	PRKAR1B	7	p22.3	549197	727650	2.07446	0.0380364	0.184855	FALSE	FALSE
1707	ENSG00000119574	ZBTB45	19	q13.43	58513530	58538911	2.0738	0.0380977	0.184975	FALSE	FALSE
1708	ENSG00000136717	BIN1	2	q14.3	127048027	127107355	2.07358	0.0381187	0.184975	FALSE	FALSE
1709	ENSG00000133704	IPO8	12	p11.21	30628988	30695986	2.07327	0.038147	0.185031	FALSE	FALSE
1710	ENSG00000162779	AXDND1	1	q25.2	179365720	179554735	2.0732	0.0381532	0.185031	FALSE	FALSE
1711	ENSG00000107021	TBC1D13	9	q34.11	128787204	128810432	2.0729	0.0381813	0.185037	FALSE	FALSE
1712	ENSG00000167685	ZNF444	19	q13.43	56132599	56160893	2.0719	0.0382749	0.18534	FALSE	FALSE
1713	ENSG00000179051	RCC2	1	p36.13	17406760	17439724	2.07156	0.0383065	0.18542	FALSE	FALSE
1714	ENSG00000149328	GLB1L2	11	q25	134331874	134378341	2.07123	0.0383377	0.18542	FALSE	FALSE
1715	ENSG00000196411	EPHB4	7	q22.1	100802565	100827521	2.07095	0.0383635	0.185456	FALSE	FALSE
1716	ENSG00000080503	SMARCA2	9	p24.3	1980290	2193624	2.07088	0.0383698	0.185456	FALSE	FALSE
1717	ENSG00000148175	STOM	9	q33.2	121338988	121370304	2.07069	0.0383874	0.185456	FALSE	FALSE
1718	ENSG00000167625	ZNF526	19	q13.2	42220271	42228201	2.07058	0.0383985	0.185456	FALSE	FALSE
1719	ENSG00000100802	C14orf93	14	q11.2	22985908	23010166	2.07012	0.0384408	0.18557	FALSE	FALSE
1720	ENSG00000147548	NSD3	8	p11.23	38269697	38382272	2.06978	0.0384733	0.185572	FALSE	FALSE
1721	ENSG00000147804	SLC39A4	8	q24.3	144409742	144416895	2.06915	0.0385323	0.185637	FALSE	FALSE
1722	ENSG00000134716	CYP2J2	1	p32.1	59893308	59926790	2.06895	0.0385509	0.185667	FALSE	FALSE
1723	ENSG00000142541	RPL13A	19	q13.33	49487554	49492308	2.06863	0.0385808	0.1857	FALSE	FALSE
1724	ENSG00000269404	SPIB	19	q13.33	50418938	50431313	2.06775	0.0386633	0.185985	FALSE	FALSE
1725	ENSG00000203618	GP1BB	22	q11.21	19722945	19724771	2.06754	0.0386831	0.186002	FALSE	FALSE
1726	ENSG00000174197	MGA	15	q15.1	41621224	41773081	2.06747	0.0386899	0.186002	FALSE	FALSE
1727	ENSG00000166349	RAG1	11	p12	36510709	36593156	2.06593	0.0388351	0.186465	FALSE	FALSE
1728	ENSG00000197170	PSMD12	17	q24.2	67337916	67366627	2.06583	0.0388444	0.186465	FALSE	FALSE
1729	ENSG00000125998	FAM83C	20	q11.22	35285731	35292401	2.06548	0.0388779	0.186561	FALSE	FALSE
1730	ENSG00000178105	DDX10	11	q22.3	108665025	108940930	2.06525	0.0388994	0.186561	FALSE	FALSE
1731	ENSG00000183347	GBP6	1	p22.2	89364058	89386461	2.06467	0.038954	0.186582	FALSE	FALSE
1732	ENSG00000105339	DENND3	8	q24.3	141117278	141195808	2.06448	0.0389725	0.186582	FALSE	FALSE
1733	ENSG00000137166	FOXP4	6	p21.1	41546426	41602384	2.06445	0.0389748	0.186582	FALSE	FALSE
1734	ENSG00000073737	DHRS9	2	q31.1	169064789	169096167	2.06429	0.0389905	0.186582	FALSE	FALSE
1735	ENSG00000101224	CDC25B	20	p13	3786772	3806121	2.06395	0.0390223	0.186625	FALSE	FALSE
1736	ENSG00000062194	GPBP1	5	q11.2	57173948	57264679	2.06323	0.0390911	0.186751	FALSE	FALSE
1737	ENSG00000141384	TAF4B	18	q11.2	26225936	26391685	2.06276	0.0391352	0.186751	FALSE	FALSE
1738	ENSG00000123843	C4BPB	1	q32.1	207088842	207099993	2.06194	0.0392133	0.186948	FALSE	FALSE
1739	ENSG00000119125	GDA	9	q21.13	72114595	72257193	2.06083	0.0393188	0.187173	FALSE	FALSE
1740	ENSG00000141699	RETREG3	17	q21.2	42579513	42610623	2.06025	0.0393747	0.187279	FALSE	FALSE
1741	ENSG00000114638	UPK1B	3	q13.32	119173517	119205153	2.06021	0.0393784	0.187279	FALSE	FALSE
1742	ENSG00000101445	PPP1R16B	20	q11.23	38805705	38923024	2.06011	0.0393878	0.187279	FALSE	FALSE
1743	ENSG00000261796	ISY1-RAB43	3	q21.3	129087575	129161036	2.05899	0.039495	0.187566	FALSE	FALSE
1744	ENSG00000121440	PDZRN3	3	p13	73382433	73624940	2.05798	0.0395919	0.187804	FALSE	FALSE
1745	ENSG00000103047	TANGO6	16	q22.1	68843604	69085180	2.0559	0.039792	0.188363	FALSE	FALSE
1746	ENSG00000106348	IMPDH1	7	q32.1	128392277	128410252	2.05526	0.0398536	0.188571	FALSE	FALSE
1747	ENSG00000178927	CYBC1	17	q25.3	82442589	82450829	2.05482	0.039896	0.188688	FALSE	FALSE
1748	ENSG00000142327	RNPEPL1	2	q37.3	240565804	240581372	2.0539	0.0399858	0.188773	FALSE	FALSE
1749	ENSG00000250565	ATP6V1E2	2	p21	46490750	46542557	2.05372	0.0400026	0.188773	FALSE	FALSE
1750	ENSG00000168743	NPNT	4	q24	105894775	106004027	2.05367	0.0400081	0.188773	FALSE	FALSE
1751	ENSG00000143401	ANP32E	1	q21.2	150218417	150236156	2.05339	0.0400345	0.188786	FALSE	FALSE
1752	ENSG00000197408	CYP2B6	19	q13.2	40991250	41018398	2.05284	0.0400879	0.188909	FALSE	FALSE
1753	ENSG00000173597	SULT1B1	4	q13.3	69721162	69787961	2.05271	0.0401009	0.188909	FALSE	FALSE
1754	ENSG00000101057	MYBL2	20	q13.12	43667019	43716496	2.05226	0.0401441	0.188909	FALSE	FALSE
1755	ENSG00000244617	ASPRV1	2	p13.3	69960089	69962265	2.05208	0.0401622	0.188909	FALSE	FALSE
1756	ENSG00000188779	SKOR1	15	q23	67819704	67834561	2.05203	0.0401667	0.188909	FALSE	FALSE
1757	ENSG00000117036	ETV3	1	q23.1	157121191	157138474	2.05127	0.0402406	0.189091	FALSE	FALSE
1758	ENSG00000143614	GATAD2B	1	q21.3	153789030	153923360	2.05083	0.0402839	0.189142	FALSE	FALSE
1759	ENSG00000141577	CEP131	17	q25.3	81189593	81222999	2.05055	0.0403105	0.189142	FALSE	FALSE
1760	ENSG00000068137	PLEKHH3	17	q21.2	42667914	42676994	2.05002	0.0403624	0.189237	FALSE	FALSE
1761	ENSG00000170881	RNF139	8	q24.13	124474738	124487914	2.04936	0.040427	0.189411	FALSE	FALSE
1762	ENSG00000145103	ILDR1	3	q13.33	121987323	122022258	2.04872	0.0404891	0.189559	FALSE	FALSE
1763	ENSG00000225663	MCRIP1	17	q25.3	81822361	81833302	2.04765	0.0405945	0.189955	FALSE	FALSE
1764	ENSG00000075413	MARK3	14	q32.32	103385392	103503831	2.04757	0.0406023	0.189955	FALSE	FALSE
1765	ENSG00000132669	RIN2	20	p11.23	19757606	20002459	2.04664	0.0406936	0.190216	FALSE	FALSE
1766	ENSG00000105516	DBP	19	q13.33	48630030	48637438	2.04568	0.0407877	0.190545	FALSE	FALSE
1767	ENSG00000135932	CAB39	2	q37.1	230712845	230821075	2.04516	0.0408394	0.190731	FALSE	FALSE
1768	ENSG00000104804	TULP2	19	q13.33	48880965	48898733	2.04392	0.0409618	0.19109	FALSE	FALSE
1769	ENSG00000148840	PPRC1	10	q24.32	102132994	102150331	2.04389	0.040964	0.19109	FALSE	FALSE
1770	ENSG00000197226	TBC1D9B	5	q35.3	179862066	179907859	2.04337	0.0410155	0.191275	FALSE	FALSE
1771	ENSG00000130338	TULP4	6	q25.3	158232236	158511828	2.04284	0.0410679	0.191463	FALSE	FALSE
1772	ENSG00000160991	ORAI2	7	q22.1	102433106	102456821	2.04242	0.04111	0.19158	FALSE	FALSE
1773	ENSG00000142039	CCDC97	19	q13.2	41310189	41324883	2.04072	0.0412784	0.192277	FALSE	FALSE
1774	ENSG00000101444	AHCY	20	q11.22	34280268	34311802	2.04023	0.0413278	0.192451	FALSE	FALSE
1775	ENSG00000167202	TBC1D2B	15	q25.1	77984036	78077724	2.03903	0.0414468	0.192949	FALSE	FALSE
1776	ENSG00000205413	SAMD9	7	q21.2	93099513	93118023	2.03801	0.0415492	0.193201	FALSE	FALSE
1777	ENSG00000119242	CCDC92	12	q24.31	123918660	123972831	2.03759	0.0415911	0.19334	FALSE	FALSE
1778	ENSG00000143793	C1orf35	1	q42.13	228100726	228105411	2.03598	0.041752	0.19393	FALSE	FALSE
1779	ENSG00000116962	NID1	1	q42.3	235975830	236065162	2.03572	0.041778	0.19393	FALSE	FALSE
1780	ENSG00000055483	USP36	17	q25.3	78787381	78841441	2.03554	0.0417969	0.19393	FALSE	FALSE
1781	ENSG00000164120	HPGD	4	q34.1	174490177	174523154	2.03546	0.0418046	0.19393	FALSE	FALSE
1782	ENSG00000221955	SLC12A8	3	q21.2	125082636	125212864	2.03516	0.0418353	0.19393	FALSE	FALSE
1783	ENSG00000057593	F7	13	q34	113105788	113120681	2.03512	0.041839	0.19393	FALSE	FALSE
1784	ENSG00000100979	PLTP	20	q13.12	45898621	45912155	2.03463	0.0418878	0.194013	FALSE	FALSE
1785	ENSG00000132471	WBP2	17	q25.1	75845699	75856507	2.03454	0.0418976	0.194013	FALSE	FALSE
1786	ENSG00000004399	PLXND1	3	q22.1	129555175	129606818	2.03409	0.0419424	0.19402	FALSE	FALSE
1787	ENSG00000253831	ETV3L	1	q23.1	157092044	157099808	2.03399	0.041953	0.19402	FALSE	FALSE
1788	ENSG00000159140	SON	21	q22.11	33542618	33577481	2.03353	0.0419994	0.194149	FALSE	FALSE
1789	ENSG00000155545	MIER3	5	q11.2	56919602	56971675	2.03317	0.0420352	0.194222	FALSE	FALSE
1790	ENSG00000157500	APPL1	3	p14.3	57227726	57278105	2.03254	0.0420986	0.194442	FALSE	FALSE
1791	ENSG00000109756	RAPGEF2	4	q32.1	159103013	159360174	2.0321	0.0421435	0.194442	FALSE	FALSE
1792	ENSG00000153406	NMRAL1	16	p13.3	4461680	4495763	2.03167	0.0421875	0.194533	FALSE	FALSE
1793	ENSG00000099617	EFNA2	19	p13.3	1286154	1300237	2.03125	0.0422297	0.194672	FALSE	FALSE
1794	ENSG00000149926	FAM57B	16	p11.2	30024427	30052978	2.03045	0.0423107	0.194877	FALSE	FALSE
1795	ENSG00000182871	COL18A1	21	q22.3	45405137	45513720	2.03003	0.0423536	0.195019	FALSE	FALSE
1796	ENSG00000106608	URGCP	7	p13	43875894	43926411	2.02983	0.0423742	0.195029	FALSE	FALSE
1797	ENSG00000185838	GNB1L	22	q11.21	19783224	19854939	2.0294	0.0424176	0.195145	FALSE	FALSE
1798	ENSG00000136867	SLC31A2	9	q32	113150942	113164137	2.02844	0.0425158	0.195429	FALSE	FALSE
1799	ENSG00000203747	FCGR3A	1	q23.3	161541759	161550737	2.02812	0.0425476	0.195494	FALSE	FALSE
1800	ENSG00000170915	PAQR8	6	p12.2	52361421	52407777	2.02778	0.0425828	0.195569	FALSE	FALSE
1801	ENSG00000171475	WIPF2	17	q21.2	40219304	40284136	2.027	0.0426629	0.195818	FALSE	FALSE
1802	ENSG00000166233	ARIH1	15	q24.1	72474326	72602985	2.02646	0.0427173	0.195818	FALSE	FALSE
1803	ENSG00000144331	ZNF385B	2	q31.3	179441982	179861505	2.02629	0.0427348	0.195818	FALSE	FALSE
1804	ENSG00000076864	RAP1GAP	1	p36.12	21596215	21669363	2.0256	0.0428058	0.195975	FALSE	FALSE
1805	ENSG00000172296	SPTLC3	20	p12.1	13008979	13169103	2.02475	0.0428934	0.196187	FALSE	FALSE
1806	ENSG00000006555	TTC22	1	p32.3	54779712	54801267	2.02459	0.0429098	0.196187	FALSE	FALSE
1807	ENSG00000167874	TMEM88	17	p13.1	7855065	7856099	2.02455	0.0429132	0.196187	FALSE	FALSE
1808	ENSG00000141556	TBCD	17	q25.3	82752064	82945922	2.02419	0.0429506	0.196281	FALSE	FALSE
1809	ENSG00000115325	DOK1	2	p13.1	74549026	74557554	2.02339	0.0430325	0.196505	FALSE	FALSE
1810	ENSG00000132182	NUP210	3	p25.1	13316235	13420309	2.02309	0.0430644	0.196535	FALSE	FALSE
1811	ENSG00000196663	TECPR2	14	q32.31	102362963	102502481	2.02286	0.0430875	0.196535	FALSE	FALSE
1812	ENSG00000064205	WISP2	20	q13.12	44714844	44728509	2.02204	0.0431722	0.196812	FALSE	FALSE
1813	ENSG00000234465	PINLYP	19	q13.31	43576800	43583964	2.02192	0.043185	0.196812	FALSE	FALSE
1814	ENSG00000158748	HTR6	1	p36.13	19665287	19679562	2.02018	0.0433649	0.197296	FALSE	FALSE
1815	ENSG00000159871	LYPD5	19	q13.31	43795929	43827206	2.01971	0.0434138	0.197462	FALSE	FALSE
1816	ENSG00000118898	PPL	16	p13.3	4882507	4960741	2.01809	0.0435824	0.197758	FALSE	FALSE
1817	ENSG00000163833	FBXO40	3	q13.33	121593119	121630295	2.01766	0.043627	0.19787	FALSE	FALSE
1818	ENSG00000119411	BSPRY	9	q32	113349541	113371233	2.01719	0.0436757	0.198009	FALSE	FALSE
1819	ENSG00000124701	APOBEC2	6	p21.1	41053304	41064511	2.01622	0.0437765	0.198212	FALSE	FALSE
1820	ENSG00000147813	NAPRT	8	q24.3	143574785	143578649	2.01559	0.0438424	0.198399	FALSE	FALSE
1821	ENSG00000114450	GNB4	3	q26.33	179396089	179451590	2.01469	0.0439375	0.198549	FALSE	FALSE
1822	ENSG00000167100	SAMD14	17	q21.33	50110040	50129882	2.01434	0.0439739	0.198657	FALSE	FALSE
1823	ENSG00000188051	TMEM221	19	p13.11	17435509	17448567	2.01389	0.0440206	0.198812	FALSE	FALSE
1824	ENSG00000146535	GNA12	7	p22.2	2728112	2844324	2.0136	0.0440519	0.198897	FALSE	FALSE
1825	ENSG00000087085	ACHE	7	q22.1	100889994	100896974	2.01297	0.0441175	0.19902	FALSE	FALSE
1826	ENSG00000163913	IFT122	3	q21.3	129440036	129520507	2.01287	0.0441288	0.19902	FALSE	FALSE
1827	ENSG00000149289	ZC3H12C	11	q22.3	110093361	110171841	2.01213	0.0442061	0.199201	FALSE	FALSE
1828	ENSG00000148735	PLEKHS1	10	q25.3	113751454	113783429	2.01167	0.0442553	0.19931	FALSE	FALSE
1829	ENSG00000124587	PEX6	6	p21.1	42963870	42979220	2.01054	0.0443743	0.19979	FALSE	FALSE
1830	ENSG00000159399	HK2	2	p12	74833981	74893359	2.01035	0.0443939	0.199822	FALSE	FALSE
1831	ENSG00000163788	SNRK	3	p22.1	43286512	43424764	2.01002	0.0444293	0.199874	FALSE	FALSE
1832	ENSG00000127954	STEAP4	7	q21.12	88270892	88306891	2.01001	0.0444304	0.199874	FALSE	FALSE
1833	ENSG00000068024	HDAC4	2	q37.3	239048168	239401654	2.00904	0.0445328	0.200167	FALSE	FALSE
1834	ENSG00000166483	WEE1	11	p15.4	9573681	9593457	2.00788	0.0446557	0.200431	FALSE	FALSE
1835	ENSG00000248905	FMN1	15	q13.3	32765545	33194733	2.0078	0.0446646	0.200431	FALSE	FALSE
1836	ENSG00000179119	SPTY2D1	11	p15.1	18606401	18634791	2.00778	0.0446667	0.200431	FALSE	FALSE
1837	ENSG00000214128	TMEM213	7	q34	138797952	138838101	2.00735	0.0447119	0.200578	FALSE	FALSE
1838	ENSG00000125871	MGME1	20	p11.23	17968913	17991122	2.00712	0.0447373	0.200636	FALSE	FALSE
1839	ENSG00000121774	KHDRBS1	1	p35.2	32013829	32060850	2.00599	0.0448576	0.200995	FALSE	FALSE
1840	ENSG00000006747	SCIN	7	p21.3	12570577	12660179	2.00594	0.0448622	0.200995	FALSE	FALSE
1841	ENSG00000164161	HHIP	4	q31.21	144646021	144745271	2.00555	0.0449046	0.201062	FALSE	FALSE
1842	ENSG00000175329	ISX	22	q12.3	35066136	35087387	2.00549	0.0449108	0.201062	FALSE	FALSE
1843	ENSG00000138629	UBL7	15	q24.1	74445977	74461182	2.00519	0.0449432	0.201062	FALSE	FALSE
1844	ENSG00000165733	BMS1	10	q11.21	42782801	42834937	2.00517	0.0449451	0.201062	FALSE	FALSE
1845	ENSG00000172548	NIPAL4	5	q33.3	157460019	157474717	2.0043	0.0450379	0.201363	FALSE	FALSE
1846	ENSG00000072135	PTPN18	2	q21.1	130356007	130375409	2.00357	0.0451166	0.201491	FALSE	FALSE
1847	ENSG00000268614	AC008878.2	19	p13.2	7533595	7540059	2.00226	0.045257	0.20195	FALSE	FALSE
1848	ENSG00000189233	NUGGC	8	p21.1	28021964	28083871	2.002	0.0452844	0.202016	FALSE	FALSE
1849	ENSG00000183091	NEB	2	q23.3	151485336	151734487	2.00149	0.0453401	0.202203	FALSE	FALSE
1850	ENSG00000119953	SMNDC1	10	q25.2	110290730	110304951	2.00138	0.0453516	0.202203	FALSE	FALSE
1851	ENSG00000006453	BAIAP2L1	7	q22.1	98291651	98401068	2.00109	0.045383	0.202287	FALSE	FALSE
1852	ENSG00000089356	FXYD3	19	q13.12	35115879	35124324	2.0006	0.0454357	0.202465	FALSE	FALSE
1853	ENSG00000135114	OASL	12	q24.31	121019111	121039242	1.9996	0.0455435	0.202782	FALSE	FALSE
1854	ENSG00000184708	EIF4ENIF1	22	q12.2	31436977	31496108	1.99959	0.0455446	0.202782	FALSE	FALSE
1855	ENSG00000107341	UBE2R2	9	p13.3	33817567	33920404	1.99796	0.0457214	0.20326	FALSE	FALSE
1856	ENSG00000182585	EPGN	4	q13.3	74308473	74315307	1.99785	0.045733	0.20326	FALSE	FALSE
1857	ENSG00000141579	ZNF750	17	q25.3	82829435	82840578	1.99702	0.0458232	0.20357	FALSE	FALSE
1858	ENSG00000057657	PRDM1	6	q21	106086320	106109939	1.99596	0.0459378	0.203966	FALSE	FALSE
1859	ENSG00000175602	CCDC85B	11	q13.1	65890112	65891635	1.99528	0.0460119	0.204238	FALSE	FALSE
1860	ENSG00000186298	PPP1CC	12	q24.11	110719680	110742939	1.99317	0.046243	0.205037	FALSE	FALSE
1861	ENSG00000114166	KAT2B	3	p24.3	20040023	20154404	1.99286	0.0462769	0.205041	FALSE	FALSE
1862	ENSG00000060237	WNK1	12	p13.33	752593	911452	1.99271	0.0462929	0.205041	FALSE	FALSE
1863	ENSG00000187260	WDR86	7	q36.1	151375909	151410727	1.9921	0.0463596	0.205157	FALSE	FALSE
1864	ENSG00000136449	MYCBPAP	17	q21.33	50508384	50531501	1.99139	0.0464376	0.205389	FALSE	FALSE
1865	ENSG00000136231	IGF2BP3	7	p15.3	23310209	23470467	1.99024	0.0465641	0.205816	FALSE	FALSE
1866	ENSG00000185022	MAFF	22	q13.1	38200767	38216511	1.98963	0.0466315	0.205996	FALSE	FALSE
1867	ENSG00000129932	DOHH	19	p13.3	3490822	3500940	1.98938	0.0466595	0.206029	FALSE	FALSE
1868	ENSG00000185359	HGS	17	q25.3	81683326	81703138	1.98686	0.0469383	0.206783	FALSE	FALSE
1869	ENSG00000089177	KIF16B	20	p12.1	16272104	16573434	1.98678	0.0469464	0.206783	FALSE	FALSE
1870	ENSG00000179562	GCC1	7	q32.1	127580618	127593611	1.98635	0.0469945	0.206938	FALSE	FALSE
1871	ENSG00000005381	MPO	17	q22	58269856	58280935	1.98577	0.0470593	0.20711	FALSE	FALSE
1872	ENSG00000142046	TMEM91	19	q13.2	41350911	41384083	1.98577	0.0470594	0.20711	FALSE	FALSE
1873	ENSG00000113209	PCDHB5	5	q31.3	141135218	141138625	1.98437	0.0472142	0.207507	FALSE	FALSE
1874	ENSG00000107815	TWNK	10	q24.31	100987367	100994401	1.98418	0.0472359	0.207545	FALSE	FALSE
1875	ENSG00000167193	CRK	17	p13.3	1420689	1463162	1.98356	0.0473053	0.207794	FALSE	FALSE
1876	ENSG00000180398	MCFD2	2	p21	46901870	46941855	1.98343	0.04732	0.207801	FALSE	FALSE
1877	ENSG00000111276	CDKN1B	12	p13.1	12715058	12722371	1.98272	0.0473982	0.208087	FALSE	FALSE
1878	ENSG00000130811	EIF3G	19	p13.2	10115017	10119918	1.98254	0.0474187	0.20812	FALSE	FALSE
1879	ENSG00000097007	ABL1	9	q34.12	130713946	130887675	1.9823	0.0474459	0.208183	FALSE	FALSE
1880	ENSG00000182827	ACBD3	1	q42.12	226144679	226186730	1.98145	0.0475411	0.208383	FALSE	FALSE
1881	ENSG00000107372	ZFAND5	9	q21.13	72351425	72365235	1.98082	0.0476114	0.208624	FALSE	FALSE
1882	ENSG00000189001	SBSN	19	q13.12	35523367	35528351	1.97856	0.0478656	0.209285	FALSE	FALSE
1883	ENSG00000125744	RTN2	19	q13.32	45485289	45497061	1.97847	0.0478758	0.209285	FALSE	FALSE
1884	ENSG00000262246	CORO7	16	p13.3	4354542	4425705	1.97769	0.0479633	0.20946	FALSE	FALSE
1885	ENSG00000122547	EEPD1	7	p14.2	36153149	36301543	1.97751	0.0479839	0.20946	FALSE	FALSE
1886	ENSG00000086696	HSD17B2	16	q23.3	82035004	82098534	1.9775	0.0479852	0.20946	FALSE	FALSE
1887	ENSG00000167394	ZNF668	16	p11.2	31060843	31074320	1.977	0.0480418	0.209526	FALSE	FALSE
1888	ENSG00000143669	LYST	1	q42.3	235661041	235883640	1.9769	0.0480525	0.209526	FALSE	FALSE
1889	ENSG00000163359	COL6A3	2	q37.3	237324003	237414375	1.97675	0.0480694	0.209543	FALSE	FALSE
1890	ENSG00000125817	CENPB	20	p13	3783851	3786690	1.97658	0.0480887	0.20957	FALSE	FALSE
1891	ENSG00000115355	CCDC88A	2	p16.1	55287842	55419895	1.97617	0.0481359	0.209684	FALSE	FALSE
1892	ENSG00000163083	INHBB	2	q14.2	120346143	120351808	1.97602	0.0481525	0.209684	FALSE	FALSE
1893	ENSG00000182450	KCNK4	11	q13.1	64291302	64300031	1.97589	0.0481672	0.209684	FALSE	FALSE
1894	ENSG00000165861	ZFYVE1	14	q24.2	72969451	73027212	1.97387	0.0483965	0.210307	FALSE	FALSE
1895	ENSG00000128512	DOCK4	7	q31.1	111726110	112206411	1.97303	0.0484925	0.210399	FALSE	FALSE
1896	ENSG00000188747	NOXA1	9	q34.3	137423350	137434406	1.973	0.0484952	0.210399	FALSE	FALSE
1897	ENSG00000141569	TRIM65	17	q25.1	75880335	75897003	1.97294	0.0485021	0.210399	FALSE	FALSE
1898	ENSG00000119392	GLE1	9	q34.11	128504700	128542288	1.97251	0.048551	0.210497	FALSE	FALSE
1899	ENSG00000176884	GRIN1	9	q34.3	137138390	137168762	1.9723	0.0485754	0.210546	FALSE	FALSE
1900	ENSG00000093000	NUP50	22	q13.31	45163841	45188015	1.97188	0.0486235	0.210698	FALSE	FALSE
1901	ENSG00000104133	SPG11	15	q21.1	44562696	44663678	1.97125	0.0486957	0.210798	FALSE	FALSE
1902	ENSG00000132874	SLC14A2	18	q12.3	45212995	45683686	1.97121	0.0486994	0.210798	FALSE	FALSE
1903	ENSG00000138496	PARP9	3	q21.1	122527924	122564577	1.97077	0.0487505	0.210963	FALSE	FALSE
1904	ENSG00000148356	LRSAM1	9	q33.3	127451486	127503501	1.96932	0.0489164	0.211509	FALSE	FALSE
1905	ENSG00000170426	SDR9C7	12	q13.3	56923154	56934405	1.96852	0.0490077	0.211812	FALSE	FALSE
1906	ENSG00000166170	BAG5	14	q32.33	103556544	103562831	1.96799	0.0490692	0.211812	FALSE	FALSE
1907	ENSG00000028137	TNFRSF1B	1	p36.22	12167003	12209228	1.96724	0.049156	0.212031	FALSE	FALSE
1908	ENSG00000180198	RCC1	1	p35.3	28505943	28539300	1.96682	0.0492034	0.212044	FALSE	FALSE
1909	ENSG00000101343	CRNKL1	20	p11.23	20034368	20056046	1.96665	0.049223	0.212044	FALSE	FALSE
1910	ENSG00000083838	ZNF446	19	q13.43	58474017	58481230	1.96655	0.0492356	0.212044	FALSE	FALSE
1911	ENSG00000135821	GLUL	1	q25.3	182381704	182392206	1.96652	0.0492384	0.212044	FALSE	FALSE
1912	ENSG00000135899	SP110	2	q37.1	230167293	230225729	1.96591	0.0493088	0.212187	FALSE	FALSE
1913	ENSG00000127527	EPS15L1	19	p13.11	16355239	16472085	1.96589	0.0493114	0.212187	FALSE	FALSE
1914	ENSG00000007306	CEACAM7	19	q13.2	41673307	41706976	1.96578	0.0493239	0.212187	FALSE	FALSE
1915	ENSG00000185630	PBX1	1	q23.3	164555584	164899296	1.96577	0.0493247	0.212187	FALSE	FALSE
1916	ENSG00000213380	COG8	16	q22.1	69320140	69339667	1.96529	0.0493806	0.212371	FALSE	FALSE
1917	ENSG00000100336	APOL4	22	q12.3	36189124	36204840	1.96458	0.0494624	0.212553	FALSE	FALSE
1918	ENSG00000128908	INO80	15	q15.1	40978880	41116354	1.96441	0.0494831	0.212584	FALSE	FALSE
1919	ENSG00000187840	EIF4EBP1	8	p11.23	38030341	38060365	1.964	0.04953	0.212728	FALSE	FALSE
1920	ENSG00000160471	COX6B2	19	q13.42	55349306	55354814	1.96336	0.049604	0.212989	FALSE	FALSE
1921	ENSG00000171570	RAB4B-EGLN2	19	q13.2	40778242	40808418	1.96296	0.0496509	0.213133	FALSE	FALSE
1922	ENSG00000133246	PRAM1	19	p13.2	8490056	8503112	1.96229	0.0497285	0.213285	FALSE	FALSE
1923	ENSG00000172216	CEBPB	20	q13.13	50190734	50192689	1.96208	0.0497528	0.213285	FALSE	FALSE
1924	ENSG00000185989	RASA3	13	q34	113977783	114132611	1.96194	0.0497692	0.213298	FALSE	FALSE
1925	ENSG00000133328	HRASLS2	11	q12.3	63552770	63563383	1.96163	0.0498058	0.213354	FALSE	FALSE
1926	ENSG00000059122	FLYWCH1	16	p13.3	2911937	2951208	1.96005	0.0499904	0.213871	FALSE	FALSE
1927	ENSG00000204178	MACO1	1	p36.11	25430858	25500209	1.96	0.0499962	0.213871	FALSE	FALSE
1928	ENSG00000188738	FSIP2	2	q32.1	185738895	185833290	1.95968	0.050033	0.213972	FALSE	FALSE
1929	ENSG00000166126	AMN	14	q32.32	102922656	102933596	1.95931	0.0500761	0.214045	FALSE	FALSE
1930	ENSG00000149016	TUT1	11	q12.3	62575045	62592177	1.95931	0.0500769	0.214045	FALSE	FALSE
1931	ENSG00000181418	DDN	12	q13.12	48995149	48999309	1.95909	0.0501021	0.214096	FALSE	FALSE
1932	ENSG00000168517	HEXIM2	17	q21.31	45160700	45170040	1.95875	0.0501416	0.214174	FALSE	FALSE
1933	ENSG00000184897	H1FX	3	q21.3	129314771	129316277	1.95859	0.0501605	0.214174	FALSE	FALSE
1934	ENSG00000167693	NXN	17	p13.3	799313	979770	1.95802	0.0502273	0.214345	FALSE	FALSE
1935	ENSG00000183762	KREMEN1	22	q12.1	29073078	29168333	1.95647	0.0504096	0.215006	FALSE	FALSE
1936	ENSG00000172939	OXSR1	3	p22.2	38165089	38255488	1.95643	0.0504143	0.215006	FALSE	FALSE
1937	ENSG00000125266	EFNB2	13	q33.3	106489731	106535662	1.95603	0.0504621	0.215029	FALSE	FALSE
1938	ENSG00000134909	ARHGAP32	11	q24.3	128965060	129279324	1.95597	0.0504684	0.215029	FALSE	FALSE
1939	ENSG00000075240	GRAMD4	22	q13.31	46576012	46679790	1.95594	0.0504728	0.215029	FALSE	FALSE
1940	ENSG00000212864	RNF208	9	q34.3	137220247	137221581	1.9555	0.050524	0.215127	FALSE	FALSE
1941	ENSG00000168056	LTBP3	11	q13.1	65538805	65558930	1.95522	0.0505566	0.215178	FALSE	FALSE
1942	ENSG00000186716	BCR	22	q11.23	23179704	23318037	1.95487	0.0505978	0.215239	FALSE	FALSE
1943	ENSG00000170871	KIAA0232	4	p16.1	6781375	6884170	1.95443	0.0506506	0.215406	FALSE	FALSE
1944	ENSG00000131697	NPHP4	1	p36.31	5862811	5992473	1.95359	0.0507502	0.215709	FALSE	FALSE
1945	ENSG00000083807	SLC27A5	19	q13.43	58479512	58512413	1.95326	0.0507892	0.215709	FALSE	FALSE
1946	ENSG00000182584	ACTL10	20	q11.22	33666498	33668525	1.95289	0.0508323	0.21582	FALSE	FALSE
1947	ENSG00000166317	SYNPO2L	10	q22.2	73644881	73663803	1.95269	0.0508566	0.21582	FALSE	FALSE
1948	ENSG00000121579	NAA50	3	q13.31	113716460	113746300	1.9525	0.0508793	0.21582	FALSE	FALSE
1949	ENSG00000197168	NEK5	13	q14.3	52033611	52129078	1.95238	0.0508926	0.21582	FALSE	FALSE
1950	ENSG00000166508	MCM7	7	q22.1	100092728	100101940	1.95212	0.0509236	0.21582	FALSE	FALSE
1951	ENSG00000244482	LILRA6	19	q13.42	54236592	54242791	1.95203	0.0509351	0.21582	FALSE	FALSE
1952	ENSG00000124788	ATXN1	6	p22.3	16299112	16761491	1.95187	0.0509535	0.215836	FALSE	FALSE
1953	ENSG00000103426	CORO7-PAM16	16	p13.3	4340251	4420494	1.95127	0.0510254	0.215969	FALSE	FALSE
1954	ENSG00000127528	KLF2	19	p13.11	16324817	16327874	1.95086	0.0510734	0.216115	FALSE	FALSE
1955	ENSG00000112787	FBRSL1	12	q24.33	132489551	132585188	1.95013	0.051161	0.216279	FALSE	FALSE
1956	ENSG00000166863	TAC3	12	q13.3	57010000	57028883	1.94901	0.0512945	0.216629	FALSE	FALSE
1957	ENSG00000184524	CEND1	11	p15.5	787104	790123	1.94873	0.0513271	0.216674	FALSE	FALSE
1958	ENSG00000175040	CHST2	3	q24	143119331	143124014	1.94781	0.051438	0.216971	FALSE	FALSE
1959	ENSG00000164134	NAA15	4	q31.1	139301455	139420033	1.94757	0.0514663	0.217011	FALSE	FALSE
1960	ENSG00000127191	TRAF2	9	q34.3	136881912	136926607	1.9475	0.0514747	0.217011	FALSE	FALSE
1961	ENSG00000196628	TCF4	18	q21.2	55222331	55664787	1.94694	0.0515424	0.217039	FALSE	FALSE
1962	ENSG00000100505	TRIM9	14	q22.1	50975262	51096061	1.94688	0.051549	0.217039	FALSE	FALSE
1963	ENSG00000120709	FAM53C	5	q31.2	138331935	138349729	1.94666	0.0515753	0.217093	FALSE	FALSE
1964	ENSG00000197157	SND1	7	q32.1	127652180	128092609	1.94614	0.0516375	0.217298	FALSE	FALSE
1965	ENSG00000176920	FUT2	19	q13.33	48695971	48705950	1.94581	0.0516775	0.217409	FALSE	FALSE
1966	ENSG00000121060	TRIM25	17	q22	56836387	56914080	1.94546	0.0517192	0.217413	FALSE	FALSE
1967	ENSG00000204316	MRPL38	17	q25.1	75898643	75905413	1.94418	0.0518737	0.217836	FALSE	FALSE
1968	ENSG00000167491	GATAD2A	19	p13.11	19385826	19508931	1.9441	0.0518832	0.217836	FALSE	FALSE
1969	ENSG00000196396	PTPN1	20	q13.13	50510321	50585241	1.9433	0.0519804	0.217836	FALSE	FALSE
1970	ENSG00000259522	AL136295.4	14	q12	24180395	24190416	1.94324	0.051987	0.217836	FALSE	FALSE
1971	ENSG00000163755	HPS3	3	q24	149129584	149173732	1.9432	0.051992	0.217836	FALSE	FALSE
1972	ENSG00000106546	AHR	7	p21.1	16916359	17346152	1.94315	0.0519985	0.217836	FALSE	FALSE
1973	ENSG00000084112	SSH1	12	q24.11	108778192	108857590	1.94305	0.0520099	0.217836	FALSE	FALSE
1974	ENSG00000100227	POLDIP3	22	q13.2	42583721	42614962	1.94289	0.0520292	0.217859	FALSE	FALSE
1975	ENSG00000166025	AMOTL1	11	q21	94706431	94876753	1.94213	0.0521219	0.21802	FALSE	FALSE
1976	ENSG00000004487	KDM1A	1	p36.12	23019443	23083689	1.94126	0.0522262	0.218253	FALSE	FALSE
1977	ENSG00000136807	CDK9	9	q34.11	127785679	127790787	1.93988	0.0523947	0.218762	FALSE	FALSE
1978	ENSG00000171786	NHLH1	1	q23.2	160367067	160372848	1.9389	0.0525133	0.218926	FALSE	FALSE
1979	ENSG00000122068	FYTTD1	3	q29	197737179	197787596	1.93878	0.0525284	0.218926	FALSE	FALSE
1980	ENSG00000115705	TPO	2	p25.3	1374066	1543711	1.93734	0.0527037	0.219396	FALSE	FALSE
1981	ENSG00000154783	FGD5	3	p25.1	14810853	14934565	1.93718	0.0527235	0.219396	FALSE	FALSE
1982	ENSG00000160685	ZBTB7B	1	q21.3	155002630	155018522	1.93653	0.0528025	0.219492	FALSE	FALSE
1983	ENSG00000169696	ASPSCR1	17	q25.3	81976807	82017406	1.93599	0.0528683	0.219709	FALSE	FALSE
1984	ENSG00000168067	MAP4K2	11	q13.1	64784914	64803241	1.93513	0.0529747	0.220034	FALSE	FALSE
1985	ENSG00000082996	RNF13	3	q25.1	149812708	149962139	1.93501	0.0529894	0.220034	FALSE	FALSE
1986	ENSG00000173890	GPR160	3	q26.2	170037929	170085403	1.93465	0.0530333	0.220034	FALSE	FALSE
1987	ENSG00000054965	FAM168A	11	q13.4	73400487	73598189	1.93439	0.0530649	0.220034	FALSE	FALSE
1988	ENSG00000204661	C5orf60	5	q35.3	179641544	179645046	1.93436	0.0530693	0.220034	FALSE	FALSE
1989	ENSG00000152422	XRCC4	5	q14.2	83077498	83353787	1.93267	0.0532773	0.22027	FALSE	FALSE
1990	ENSG00000261221	ZNF865	19	q13.42	55605405	55617269	1.93249	0.0532987	0.22027	FALSE	FALSE
1991	ENSG00000041353	RAB27B	18	q21.2	54717860	54895516	1.93241	0.0533086	0.22027	FALSE	FALSE
1992	ENSG00000086062	B4GALT1	9	p21.1	33104082	33167356	1.9324	0.0533099	0.22027	FALSE	FALSE
1993	ENSG00000173546	CSPG4	15	q24.2	75674322	75712848	1.93051	0.0535431	0.221024	FALSE	FALSE
1994	ENSG00000242802	AP5Z1	7	p22.1	4775615	4794395	1.92968	0.0536466	0.221337	FALSE	FALSE
1995	ENSG00000182831	C16orf72	16	p13.2	9091648	9121640	1.9293	0.0536931	0.22144	FALSE	FALSE
1996	ENSG00000096717	SIRT1	10	q21.3	67884669	67918390	1.92926	0.0536992	0.22144	FALSE	FALSE
1997	ENSG00000143001	TMEM61	1	p32.3	54980792	54992293	1.92891	0.0537418	0.221539	FALSE	FALSE
1998	ENSG00000179583	CIITA	16	p13.13	10866222	10943021	1.92884	0.0537509	0.221539	FALSE	FALSE
[truncated: 14,034 more rows]

## Sheet: GCST90018921_Prostate
	Gene set	Gene.symbol	Chr	Band	Start	End	Enrichment Z-score	Enrichment.P.value	Enrichment.Q.value	Bonferroni.significant	FDR.5..significant
0	ENSG00000140368	PSTPIP1	15	q24.3	76993359	77037332	4.30538	1.66696e-05	0.0954512	FALSE	FALSE
1	ENSG00000197948	FCHSD1	5	q31.3	141639302	141651419	4.26064	2.03843e-05	0.0954512	FALSE	FALSE
2	ENSG00000105122	RASAL3	19	p13.12	15451624	15464571	4.13634	3.52893e-05	0.0954512	FALSE	FALSE
3	ENSG00000005844	ITGAL	16	p11.2	30472658	30523185	4.10536	4.03683e-05	0.0954512	FALSE	FALSE
4	ENSG00000013725	CD6	11	q12.2	60971680	61020377	4.03484	5.46399e-05	0.0954512	FALSE	FALSE
5	ENSG00000160791	CCR5	3	p21.31	46370854	46376206	4.01437	5.96049e-05	0.0954512	FALSE	FALSE
6	ENSG00000116824	CD2	1	p13.1	116754385	116769228	4.00441	6.21725e-05	0.0954512	FALSE	FALSE
7	ENSG00000198286	CARD11	7	p22.2	2906141	3043945	4	6.33436e-05	0.0954512	FALSE	FALSE
8	ENSG00000167286	CD3D	11	q23.3	118338954	118342744	3.97588	7.01205e-05	0.0954512	FALSE	FALSE
9	ENSG00000198821	CD247	1	q24.2	167430640	167518610	3.97037	7.17612e-05	0.0954512	FALSE	FALSE
10	ENSG00000198851	CD3E	11	q23.3	118304545	118316175	3.95884	7.53152e-05	0.0954512	FALSE	FALSE
11	ENSG00000115085	ZAP70	2	q11.2	97713560	97739862	3.93683	8.25651e-05	0.0954512	FALSE	FALSE
12	ENSG00000197471	SPN	16	p11.2	29662979	29670876	3.93015	8.48942e-05	0.0954512	FALSE	FALSE
13	ENSG00000172673	THEMIS	6	q22.33	127708072	127918631	3.90135	9.56587e-05	0.0954512	FALSE	FALSE
14	ENSG00000140853	NLRC5	16	q13	56989485	57083531	3.89338	9.88589e-05	0.0954512	FALSE	FALSE
15	ENSG00000096996	IL12RB1	19	p13.11	18058995	18098944	3.88682	0.000101566	0.0954512	FALSE	FALSE
16	ENSG00000153283	CD96	3	q13.13	111292719	111665750	3.87877	0.000104988	0.0954512	FALSE	FALSE
17	ENSG00000137078	SIT1	9	p13.3	35649295	35650950	3.84637	0.00011988	0.103255	FALSE	FALSE
18	ENSG00000128340	RAC2	22	q13.1	37225261	37244448	3.82715	0.000129636	0.106074	FALSE	FALSE
19	ENSG00000182866	LCK	1	p35.2	32251239	32286165	3.78888	0.000151329	0.10743	FALSE	FALSE
20	ENSG00000105374	NKG7	19	q13.41	51371606	51372715	3.7882	0.000151742	0.10743	FALSE	FALSE
21	ENSG00000123329	ARHGAP9	12	q13.3	57472255	57488814	3.78786	0.000151951	0.10743	FALSE	FALSE
22	ENSG00000026751	SLAMF7	1	q23.3	160739057	160754821	3.77885	0.000157551	0.10743	FALSE	FALSE
23	ENSG00000072786	STK10	5	q35.1	172042073	172188386	3.76479	0.000166692	0.109117	FALSE	FALSE
24	ENSG00000143851	PTPN7	1	q32.1	202147013	202161588	3.74881	0.000177674	0.111832	FALSE	FALSE
25	ENSG00000138375	SMARCAL1	2	q35	216412414	216483053	3.71774	0.000201013	0.113533	FALSE	FALSE
26	ENSG00000167895	TMC8	17	q25.3	78130770	78142968	3.71375	0.000204207	0.113533	FALSE	FALSE
27	ENSG00000110448	CD5	11	q12.2	61102395	61127852	3.71299	0.000204824	0.113533	FALSE	FALSE
28	ENSG00000173762	CD7	17	q25.3	82314868	82317602	3.69409	0.000220672	0.115905	FALSE	FALSE
29	ENSG00000141480	ARRB2	17	p13.2	4710489	4721499	3.68104	0.000232282	0.115905	FALSE	FALSE
30	ENSG00000186635	ARAP1	11	q13.4	72685069	72793599	3.66495	0.000247387	0.115905	FALSE	FALSE
31	ENSG00000143184	XCL1	1	q24.2	168576473	168582077	3.65048	0.000261753	0.115905	FALSE	FALSE
32	ENSG00000168071	CCDC88B	11	q13.1	64340223	64357534	3.64792	0.000264367	0.115905	FALSE	FALSE
33	ENSG00000184428	TOP1MT	8	q24.3	143304384	143359979	3.64095	0.000271633	0.115905	FALSE	FALSE
34	ENSG00000153563	CD8A	2	p11.2	86784610	86808396	3.63875	0.000273969	0.115905	FALSE	FALSE
35	ENSG00000170037	CNTROB	17	p13.1	7932101	7949918	3.6384	0.00027434	0.115905	FALSE	FALSE
36	ENSG00000180644	PRF1	10	q22.1	70597348	70602775	3.61978	0.000294855	0.115905	FALSE	FALSE
37	ENSG00000151651	ADAM8	10	q26.3	133262403	133276868	3.60727	0.000309438	0.115905	FALSE	FALSE
38	ENSG00000168961	LGALS9	17	q11.2	27629798	27649560	3.59908	0.00031935	0.115905	FALSE	FALSE
39	ENSG00000198089	SFI1	22	q12.2	31488688	31618586	3.58561	0.000336292	0.115905	FALSE	FALSE
40	ENSG00000160185	UBASH3A	21	q22.3	42403447	42447681	3.58248	0.000340347	0.115905	FALSE	FALSE
41	ENSG00000160654	CD3G	11	q23.3	118344344	118355161	3.57516	0.000350018	0.115905	FALSE	FALSE
42	ENSG00000127084	FGD3	9	q22.31	92947451	93036236	3.56861	0.000358885	0.115905	FALSE	FALSE
43	ENSG00000100450	GZMH	14	q12	24606480	24609699	3.55704	0.000375062	0.115905	FALSE	FALSE
44	ENSG00000122224	LY9	1	q23.3	160796074	160828261	3.55665	0.00037561	0.115905	FALSE	FALSE
45	ENSG00000125746	EML2	19	q13.32	45606994	45645629	3.55143	0.000383137	0.115905	FALSE	FALSE
46	ENSG00000141524	TMC6	17	q25.3	78110458	78132407	3.54997	0.000385279	0.115905	FALSE	FALSE
47	ENSG00000205045	SLFN12L	17	q12	35464249	35537861	3.54889	0.000386858	0.115905	FALSE	FALSE
48	ENSG00000167106	FAM102A	9	q34.11	127940579	127980513	3.54624	0.000390771	0.115905	FALSE	FALSE
49	ENSG00000176083	ZNF683	1	p36.11	26361634	26374522	3.53664	0.000405251	0.115905	FALSE	FALSE
50	ENSG00000126391	FRMD8	11	q13.1	65386599	65413525	3.52505	0.0004234	0.115905	FALSE	FALSE
51	ENSG00000157978	LDLRAP1	1	p36.11	25543580	25568886	3.52259	0.00042735	0.115905	FALSE	FALSE
52	ENSG00000102879	CORO1A	16	p11.2	30182827	30189076	3.51771	0.000435294	0.115905	FALSE	FALSE
53	ENSG00000186517	ARHGAP30	1	q23.3	161046946	161069970	3.51696	0.000436515	0.115905	FALSE	FALSE
54	ENSG00000174327	SLC16A13	17	p13.1	7036075	7040121	3.51114	0.000446196	0.115905	FALSE	FALSE
55	ENSG00000169220	RGS14	5	q35.3	177357837	177372601	3.50612	0.00045469	0.116266	FALSE	FALSE
56	ENSG00000104129	DNAJC17	15	q15.1	40765155	40807478	3.49704	0.00047045	0.117067	FALSE	FALSE
57	ENSG00000100453	GZMB	14	q12	24630954	24634267	3.49421	0.000475462	0.117067	FALSE	FALSE
58	ENSG00000174946	GPR171	3	q25.1	151197832	151203201	3.48515	0.000491861	0.117339	FALSE	FALSE
59	ENSG00000169442	CD52	1	p36.11	26317957	26320523	3.48353	0.000494852	0.117339	FALSE	FALSE
60	ENSG00000134516	DOCK2	5	q35.1	169637247	170083382	3.47974	0.000501907	0.117339	FALSE	FALSE
61	ENSG00000117560	FASLG	1	q24.3	172659018	172666874	3.45682	0.000546594	0.11951	FALSE	FALSE
62	ENSG00000072818	ACAP1	17	p13.1	7336529	7351478	3.45407	0.000552199	0.11951	FALSE	FALSE
63	ENSG00000135905	DOCK10	2	q36.2	224765090	225042445	3.45323	0.000553913	0.11951	FALSE	FALSE
64	ENSG00000149782	PLCB3	11	q13.1	64251523	64269150	3.44851	0.000563685	0.11951	FALSE	FALSE
65	ENSG00000104814	MAP4K1	19	q13.2	38587641	38618882	3.43622	0.000589883	0.11951	FALSE	FALSE
66	ENSG00000172215	CXCR6	3	p21.31	45940933	45948353	3.43508	0.000592373	0.11951	FALSE	FALSE
67	ENSG00000188389	PDCD1	2	q37.3	241849881	241858908	3.43065	0.000602129	0.11951	FALSE	FALSE
68	ENSG00000164620	RELL2	5	q31.3	141636950	141641077	3.42774	0.000608639	0.11951	FALSE	FALSE
69	ENSG00000137161	CNPY3	6	p21.1	42929192	42939287	3.42192	0.000621798	0.11951	FALSE	FALSE
70	ENSG00000147443	DOK2	8	p21.3	21908873	21913860	3.42066	0.000624689	0.11951	FALSE	FALSE
71	ENSG00000134545	KLRC1	12	p13.2	10442264	10454685	3.41867	0.000629269	0.11951	FALSE	FALSE
72	ENSG00000124608	AARS2	6	p21.1	44299654	44313326	3.41815	0.000630485	0.11951	FALSE	FALSE
73	ENSG00000138964	PARVG	22	q13.31	44172956	44219533	3.41716	0.000632785	0.11951	FALSE	FALSE
74	ENSG00000159842	ABR	17	p13.3	1003518	1229738	3.41426	0.00063955	0.11951	FALSE	FALSE
75	ENSG00000255833	TIFAB	5	q31.1	135444218	135452399	3.41294	0.00064265	0.11951	FALSE	FALSE
76	ENSG00000159753	CARMIL2	16	q22.1	67644919	67657569	3.41164	0.000645729	0.11951	FALSE	FALSE
77	ENSG00000255819	KLRC4-KLRK1	12	p13.2	10372353	10410146	3.40966	0.00065044	0.11951	FALSE	FALSE
78	ENSG00000064687	ABCA7	19	p13.3	1040101	1065572	3.4073	0.000656084	0.11951	FALSE	FALSE
79	ENSG00000126353	CCR7	17	q21.2	40553769	40565472	3.39426	0.000688144	0.123548	FALSE	FALSE
80	ENSG00000103496	STX4	16	p11.2	31032889	31042975	3.39172	0.000694556	0.123548	FALSE	FALSE
81	ENSG00000205744	DENND1C	19	p13.3	6467207	6482557	3.36934	0.00075349	0.126882	FALSE	FALSE
82	ENSG00000131899	LLGL1	17	p11.2	18225587	18244875	3.36469	0.0007663	0.126882	FALSE	FALSE
83	ENSG00000100365	NCF4	22	q12.3	36860988	36878015	3.36392	0.000768427	0.126882	FALSE	FALSE
84	ENSG00000146285	SCML4	6	q21	107704104	107824317	3.36102	0.000776547	0.126882	FALSE	FALSE
85	ENSG00000213809	KLRK1	12	p13.2	10372353	10391874	3.35152	0.000803696	0.126882	FALSE	FALSE
86	ENSG00000175463	TBC1D10C	11	q13.2	67403915	67410089	3.34705	0.000816751	0.126882	FALSE	FALSE
87	ENSG00000100092	SH3BP1	22	q13.1	37634654	37656119	3.34544	0.00082151	0.126882	FALSE	FALSE
88	ENSG00000142347	MYO1F	19	p13.2	8520790	8577577	3.34325	0.000828018	0.126882	FALSE	FALSE
89	ENSG00000166140	ZFYVE19	15	q15.1	40807086	40815084	3.34075	0.000835536	0.126882	FALSE	FALSE
90	ENSG00000183484	GPR132	14	q32.33	105049389	105065445	3.33629	0.00084906	0.126882	FALSE	FALSE
91	ENSG00000130592	LSP1	11	p15.5	1852970	1892267	3.33627	0.000849098	0.126882	FALSE	FALSE
92	ENSG00000177272	KCNA3	1	p13.3	110672465	110675033	3.33227	0.000861416	0.126882	FALSE	FALSE
93	ENSG00000106268	NUDT1	7	p22.3	2242222	2251146	3.33199	0.000862276	0.126882	FALSE	FALSE
94	ENSG00000009790	TRAF3IP3	1	q32.2	209756032	209782320	3.33189	0.000862581	0.126882	FALSE	FALSE
95	ENSG00000141574	SECTM1	17	q25.3	82321024	82334074	3.33004	0.000868342	0.126882	FALSE	FALSE
96	ENSG00000112659	CUL9	6	p21.1	43182175	43224587	3.3293	0.000870647	0.126882	FALSE	FALSE
97	ENSG00000158106	RHPN1	8	q24.3	143368887	143384220	3.32777	0.000875455	0.126882	FALSE	FALSE
98	ENSG00000117091	CD48	1	q23.3	160678746	160711851	3.31418	0.000919135	0.129114	FALSE	FALSE
99	ENSG00000073861	TBX21	17	q21.32	47733244	47746119	3.31351	0.000921337	0.129114	FALSE	FALSE
100	ENSG00000113263	ITK	5	q33.3	157142933	157255191	3.30827	0.000938756	0.129114	FALSE	FALSE
101	ENSG00000115165	CYTIP	2	q24.1	157414619	157488961	3.29976	0.000967675	0.130876	FALSE	FALSE
102	ENSG00000081237	PTPRC	1	q31.3	198638457	198757476	3.29376	0.000988552	0.131382	FALSE	FALSE
103	ENSG00000188282	RUFY4	2	q35	218034960	218090581	3.29179	0.000995504	0.131382	FALSE	FALSE
104	ENSG00000185477	GPRIN3	4	q22.1	89236386	89308010	3.28482	0.00102047	0.132538	FALSE	FALSE
105	ENSG00000115523	GNLY	2	p11.2	85685175	85698854	3.28073	0.00103538	0.132538	FALSE	FALSE
106	ENSG00000145649	GZMA	5	q11.2	55102648	55110252	3.27595	0.00105307	0.132538	FALSE	FALSE
107	ENSG00000139626	ITGB7	12	q13.13	53191318	53207307	3.27539	0.00105516	0.132538	FALSE	FALSE
108	ENSG00000136286	MYO1G	7	p13	44962662	44979098	3.27169	0.00106905	0.132538	FALSE	FALSE
109	ENSG00000160593	JAML	11	q23.3	118193740	118225094	3.25873	0.00111912	0.134665	FALSE	FALSE
110	ENSG00000106948	AKNA	9	q32	114334156	114394405	3.24644	0.00116858	0.13647	FALSE	FALSE
111	ENSG00000156587	UBE2L6	11	q12.1	57551656	57568284	3.24393	0.00117894	0.13647	FALSE	FALSE
112	ENSG00000182179	UBA7	3	p21.31	49805207	49813946	3.23976	0.00119629	0.13647	FALSE	FALSE
113	ENSG00000148356	LRSAM1	9	q33.3	127451486	127503501	3.23346	0.001223	0.13647	FALSE	FALSE
114	ENSG00000269469	AC010619.1	19	q13.33	49462752	49486231	3.23263	0.00122656	0.13647	FALSE	FALSE
115	ENSG00000162676	GFI1	1	p22.1	92474762	92486876	3.23215	0.00122863	0.13647	FALSE	FALSE
116	ENSG00000137841	PLCB2	15	q15.1	40278176	40307935	3.22893	0.00124253	0.13647	FALSE	FALSE
117	ENSG00000089639	GMIP	19	p13.11	19629476	19643667	3.22341	0.00126674	0.136573	FALSE	FALSE
118	ENSG00000110876	SELPLG	12	q24.11	108622277	108633959	3.22334	0.00126705	0.136573	FALSE	FALSE
119	ENSG00000185324	CDK10	16	q24.3	89680737	89696364	3.22301	0.0012685	0.136573	FALSE	FALSE
120	ENSG00000117676	RPS6KA1	1	p36.11	26529761	26575030	3.22048	0.00127976	0.136884	FALSE	FALSE
121	ENSG00000251380	DCANP1	5	q31.1	135444214	135447348	3.21046	0.00132524	0.139919	FALSE	FALSE
122	ENSG00000076928	ARHGEF1	19	q13.2	41883161	41930150	3.20589	0.00134643	0.140928	FALSE	FALSE
123	ENSG00000145214	DGKQ	4	p16.3	958887	986895	3.2024	0.00136287	0.140928	FALSE	FALSE
124	ENSG00000070882	OSBPL3	7	p15.3	24796539	24981634	3.20078	0.00137056	0.140928	FALSE	FALSE
125	ENSG00000134539	KLRD1	12	p13.2	10226058	10329600	3.19069	0.00141933	0.140928	FALSE	FALSE
126	ENSG00000144589	STK11IP	2	q35	219597860	219616451	3.18991	0.00142318	0.140928	FALSE	FALSE
127	ENSG00000127152	BCL11B	14	q32.2	99169287	99271524	3.18797	0.00143274	0.140928	FALSE	FALSE
128	ENSG00000185187	SIGIRR	11	p15.5	405716	417455	3.18467	0.0014492	0.140928	FALSE	FALSE
129	ENSG00000133612	AGAP3	7	q36.1	151085831	151144436	3.18376	0.00145374	0.140928	FALSE	FALSE
130	ENSG00000135898	GPR55	2	q37.1	230907318	230961066	3.17838	0.001481	0.140928	FALSE	FALSE
131	ENSG00000134242	PTPN22	1	p13.2	113813811	113871759	3.17193	0.00151429	0.140928	FALSE	FALSE
132	ENSG00000099999	RNF215	22	q12.2	30368811	30421771	3.16114	0.00157151	0.140928	FALSE	FALSE
133	ENSG00000187554	TLR5	1	q41	223109406	223143282	3.16048	0.00157512	0.140928	FALSE	FALSE
134	ENSG00000139044	B4GALNT3	12	p13.33	460364	563509	3.15498	0.00160512	0.140928	FALSE	FALSE
135	ENSG00000173821	RNF213	17	q25.3	80260866	80398786	3.15495	0.00160528	0.140928	FALSE	FALSE
136	ENSG00000104972	LILRB1	19	q13.42	54617158	54637528	3.1544	0.00160828	0.140928	FALSE	FALSE
137	ENSG00000117090	SLAMF1	1	q23.3	160608100	160647295	3.15279	0.00161718	0.140928	FALSE	FALSE
138	ENSG00000164889	SLC4A2	7	q36.1	151057210	151076527	3.14962	0.00163481	0.140928	FALSE	FALSE
139	ENSG00000130475	FCHO1	19	p13.11	17747718	17788568	3.14785	0.00164476	0.140928	FALSE	FALSE
140	ENSG00000062822	POLD1	19	q13.33	50384204	50418016	3.1459	0.00165577	0.140928	FALSE	FALSE
141	ENSG00000012779	ALOX5	10	q11.21	45374176	45446119	3.14495	0.00166116	0.140928	FALSE	FALSE
142	ENSG00000180096	SEPT1	16	p11.2	30378133	30395991	3.13771	0.00170272	0.140928	FALSE	FALSE
143	ENSG00000132024	CC2D1A	19	p13.12	13906201	13930879	3.13535	0.00171647	0.140928	FALSE	FALSE
144	ENSG00000121281	ADCY7	16	q12.1	50246137	50318135	3.13408	0.00172396	0.140928	FALSE	FALSE
145	ENSG00000134996	OSTF1	9	q21.13	75088543	75147265	3.13304	0.00173006	0.140928	FALSE	FALSE
146	ENSG00000103653	CSK	15	q24.1	74782057	74803198	3.13289	0.00173092	0.140928	FALSE	FALSE
147	ENSG00000110719	TCIRG1	11	q13.2	68039016	68050895	3.1296	0.00175043	0.141366	FALSE	FALSE
148	ENSG00000133895	MEN1	11	q13.1	64803510	64811294	3.12907	0.00175358	0.141366	FALSE	FALSE
149	ENSG00000255641	AC068775.1	12	p13.2	10412312	10436001	3.1226	0.00179261	0.142144	FALSE	FALSE
150	ENSG00000177239	MAN1B1	9	q34.3	137086927	137109187	3.1187	0.00181648	0.142144	FALSE	FALSE
151	ENSG00000105639	JAK3	19	p13.11	17824780	17848071	3.11849	0.0018178	0.142144	FALSE	FALSE
152	ENSG00000089012	SIRPG	20	p13	1629152	1657779	3.11748	0.00182403	0.142144	FALSE	FALSE
153	ENSG00000141295	SCRN2	17	q21.32	47837692	47841333	3.11056	0.00186734	0.144146	FALSE	FALSE
154	ENSG00000180448	ARHGAP45	19	p13.3	1065923	1086628	3.10689	0.00189069	0.14428	FALSE	FALSE
155	ENSG00000184574	LPAR5	12	p13.31	6618835	6636447	3.10519	0.00190154	0.14428	FALSE	FALSE
156	ENSG00000162777	DENND2D	1	p13.2	111187174	111204535	3.10167	0.0019243	0.14428	FALSE	FALSE
157	ENSG00000177602	HASPIN	17	p13.2	3723903	3726699	3.10129	0.0019268	0.14428	FALSE	FALSE
158	ENSG00000213983	AP1G2	14	q11.2	23559565	23568070	3.09329	0.00197953	0.144941	FALSE	FALSE
159	ENSG00000213928	IRF9	14	q12	24161053	24166565	3.09272	0.0019833	0.144941	FALSE	FALSE
160	ENSG00000168010	ATG16L2	11	q13.4	72814308	72843674	3.09139	0.00199221	0.144941	FALSE	FALSE
161	ENSG00000159788	RGS12	4	p16.3	3293028	3439913	3.08909	0.00200767	0.144941	FALSE	FALSE
162	ENSG00000198863	RUNDC1	17	q21.31	42980565	42993690	3.08732	0.00201973	0.144969	FALSE	FALSE
163	ENSG00000008323	PLEKHG6	12	p13.31	6310436	6328506	3.0802	0.00206863	0.14655	FALSE	FALSE
164	ENSG00000163600	ICOS	2	q33.2	203936748	203961577	3.0769	0.00209165	0.146929	FALSE	FALSE
165	ENSG00000101082	SLA2	20	q11.23	36612318	36646216	3.07683	0.00209215	0.146929	FALSE	FALSE
166	ENSG00000259132	AL132780.3	14	q11.2	22946270	22982258	3.07558	0.00210091	0.146929	FALSE	FALSE
167	ENSG00000105486	LIG1	19	q13.33	48115445	48170603	3.0732	0.00211778	0.14714	FALSE	FALSE
168	ENSG00000089127	OAS1	12	q24.13	112906777	112933222	3.07262	0.0021219	0.14714	FALSE	FALSE
169	ENSG00000167880	EVPL	17	q25.1	76004502	76027452	3.06468	0.00217905	0.148826	FALSE	FALSE
170	ENSG00000109943	CRTAM	11	q24.1	122838500	122872639	3.0589	0.00222153	0.150852	FALSE	FALSE
171	ENSG00000157601	MX1	21	q22.3	41420304	41459214	3.05538	0.00224778	0.151199	FALSE	FALSE
172	ENSG00000164483	SAMD3	6	q23.1	130144315	130365425	3.05444	0.00225479	0.151199	FALSE	FALSE
173	ENSG00000168159	RNF187	1	q42.13	228487061	228495766	3.05327	0.00226359	0.151199	FALSE	FALSE
174	ENSG00000073350	LLGL2	17	q25.1	75525080	75575208	3.05183	0.00227453	0.151312	FALSE	FALSE
175	ENSG00000178685	PARP10	8	q24.3	143977153	144012772	3.04427	0.00233249	0.152088	FALSE	FALSE
176	ENSG00000139629	GALNT6	12	q13.13	51351247	51392867	3.04424	0.00233266	0.152088	FALSE	FALSE
177	ENSG00000135622	SEMA4F	2	p13.1	74654228	74683853	3.04183	0.00235143	0.152246	FALSE	FALSE
178	ENSG00000154165	GPR15	3	q11.2	98531899	98533150	3.03829	0.00237927	0.152693	FALSE	FALSE
179	ENSG00000110934	BIN2	12	q13.13	51281038	51324668	3.03454	0.00240903	0.153283	FALSE	FALSE
180	ENSG00000241945	PWP2	21	q22.3	44107290	44131181	3.03081	0.00243896	0.153283	FALSE	FALSE
181	ENSG00000165071	TMEM71	8	q24.22	132685007	132760712	3.02712	0.00246894	0.153283	FALSE	FALSE
182	ENSG00000159314	ARHGAP27	17	q21.31	45393902	45434421	3.02537	0.00248325	0.153283	FALSE	FALSE
183	ENSG00000185000	DGAT1	8	q24.3	144314584	144326910	3.02536	0.00248334	0.153283	FALSE	FALSE
184	ENSG00000160293	VAV2	9	q34.2	133761894	133992604	3.02437	0.00249148	0.153283	FALSE	FALSE
185	ENSG00000266728	AC015688.4	17	q11.2	27623364	27640777	3.0213	0.00251689	0.153409	FALSE	FALSE
186	ENSG00000182173	TSEN54	17	q25.1	75516060	75524739	3.02073	0.00252166	0.153409	FALSE	FALSE
187	ENSG00000167208	SNX20	16	q12.1	50666300	50681353	3.0182	0.00254281	0.153554	FALSE	FALSE
188	ENSG00000172927	MYEOV	11	q13.3	69294138	69367726	3.01266	0.00258973	0.154113	FALSE	FALSE
189	ENSG00000182557	SPNS3	17	p13.2	4433688	4488208	3.00724	0.00263631	0.154635	FALSE	FALSE
190	ENSG00000092036	HAUS4	14	q11.2	22946228	22957161	3.00328	0.0026709	0.155432	FALSE	FALSE
191	ENSG00000100083	GGA1	22	q13.1	37608475	37633564	3.00212	0.00268105	0.155432	FALSE	FALSE
192	ENSG00000197540	GZMM	19	p13.3	544034	549924	3.00184	0.00268355	0.155432	FALSE	FALSE
193	ENSG00000119688	ABCD4	14	q24.3	74285423	74303056	3.00076	0.00269309	0.155432	FALSE	FALSE
194	ENSG00000042088	TDP1	14	q32.11	89954939	90044768	2.9952	0.00274264	0.155862	FALSE	FALSE
195	ENSG00000178252	WDR6	3	p21.31	49007062	49015953	2.99517	0.00274293	0.155862	FALSE	FALSE
196	ENSG00000129465	RIPK3	14	q12	24336021	24340045	2.99023	0.00278767	0.157311	FALSE	FALSE
197	ENSG00000158169	FANCC	9	q22.32	95099054	95426796	2.98874	0.00280134	0.157539	FALSE	FALSE
198	ENSG00000249115	HAUS5	19	q13.12	35612744	35625349	2.98187	0.00286492	0.158916	FALSE	FALSE
199	ENSG00000146828	SLC12A9	7	q22.1	100826820	100867009	2.98122	0.00287099	0.158916	FALSE	FALSE
200	ENSG00000105289	TJP3	19	p13.3	3708109	3750813	2.97988	0.00288365	0.158916	FALSE	FALSE
201	ENSG00000184922	FMNL1	17	q21.31	45221444	45247320	2.9788	0.0028938	0.158916	FALSE	FALSE
202	ENSG00000085117	CD82	11	p11.2	44564427	44620363	2.97667	0.00291399	0.159074	FALSE	FALSE
203	ENSG00000168685	IL7R	5	p13.2	35852695	35879603	2.96918	0.00298598	0.16012	FALSE	FALSE
204	ENSG00000187764	SEMA4D	9	q22.2	89360787	89498130	2.96843	0.00299328	0.16012	FALSE	FALSE
205	ENSG00000173020	GRK2	11	q13.2	67266410	67286556	2.96636	0.00301348	0.160585	FALSE	FALSE
206	ENSG00000136828	RALGPS1	9	q33.3	126914774	127223166	2.96546	0.00302232	0.160585	FALSE	FALSE
207	ENSG00000176454	LPCAT4	15	q14	34358618	34367278	2.95551	0.00312152	0.160655	FALSE	FALSE
208	ENSG00000159871	LYPD5	19	q13.31	43795929	43827206	2.95298	0.00314724	0.160655	FALSE	FALSE
209	ENSG00000161405	IKZF3	17	q21.1	39757715	39864188	2.95118	0.00316565	0.160655	FALSE	FALSE
210	ENSG00000121335	PRB2	12	p13.2	11391540	11501041	2.95067	0.00317088	0.160655	FALSE	FALSE
211	ENSG00000132182	NUP210	3	p25.1	13316235	13420309	2.94682	0.00321063	0.161591	FALSE	FALSE
212	ENSG00000215305	VPS16	20	p13	2840703	2866732	2.945	0.00322949	0.161591	FALSE	FALSE
213	ENSG00000124256	ZBP1	20	q13.31	57603846	57620576	2.94313	0.00324909	0.161591	FALSE	FALSE
214	ENSG00000125755	SYMPK	19	q13.32	45815410	45863290	2.94075	0.00327417	0.161591	FALSE	FALSE
215	ENSG00000115694	STK25	2	q37.3	241492674	241509730	2.93789	0.00330452	0.162094	FALSE	FALSE
216	ENSG00000172116	CD8B	2	p11.2	86815339	86861924	2.93305	0.00335655	0.162094	FALSE	FALSE
217	ENSG00000243811	APOBEC3D	22	q13.1	39021113	39033276	2.93139	0.00337448	0.162094	FALSE	FALSE
218	ENSG00000132635	PCED1A	20	p13	2835314	2841190	2.92993	0.00339036	0.162094	FALSE	FALSE
219	ENSG00000172575	RASGRP1	15	q14	38488103	38565575	2.92949	0.00339516	0.162094	FALSE	FALSE
220	ENSG00000133597	ADCK2	7	q34	140673153	140696261	2.92887	0.00340199	0.162094	FALSE	FALSE
221	ENSG00000215041	NEURL4	17	p13.1	7315628	7329393	2.92559	0.00343801	0.16261	FALSE	FALSE
222	ENSG00000027869	SH2D2A	1	q23.1	156806243	156816862	2.9203	0.00349692	0.163734	FALSE	FALSE
223	ENSG00000107829	FBXW4	10	q24.32	101610664	101695295	2.9199	0.00350139	0.163734	FALSE	FALSE
224	ENSG00000100949	RABGGTA	14	q12	24265538	24271739	2.91987	0.0035018	0.163734	FALSE	FALSE
225	ENSG00000124203	ZNF831	20	q13.32	59123381	59259113	2.91672	0.0035373	0.163808	FALSE	FALSE
226	ENSG00000159685	CHCHD6	3	q21.3	126704220	126960406	2.91287	0.00358126	0.163808	FALSE	FALSE
227	ENSG00000172543	CTSW	11	q13.1	65879809	65883741	2.90971	0.0036177	0.163808	FALSE	FALSE
228	ENSG00000059378	PARP12	7	q34	140023744	140063721	2.90944	0.00362079	0.163808	FALSE	FALSE
229	ENSG00000104964	AES	19	p13.3	3052910	3063107	2.90857	0.00363087	0.163808	FALSE	FALSE
230	ENSG00000126001	CEP250	20	q11.22	35455164	35519280	2.90662	0.00365351	0.163808	FALSE	FALSE
231	ENSG00000121966	CXCR4	2	q22.1	136114349	136118165	2.90423	0.00368162	0.163891	FALSE	FALSE
232	ENSG00000013364	MVP	16	p11.2	29820394	29848039	2.90394	0.00368498	0.163891	FALSE	FALSE
233	ENSG00000181847	TIGIT	3	q13.31	114276913	114310288	2.9039	0.00368543	0.163891	FALSE	FALSE
234	ENSG00000159618	ADGRG5	16	q21	57542421	57591681	2.89971	0.00373506	0.164375	FALSE	FALSE
235	ENSG00000185101	ANO9	11	p15.5	417933	442011	2.89943	0.00373836	0.164375	FALSE	FALSE
236	ENSG00000076662	ICAM3	19	p13.2	10333776	10339823	2.89812	0.00375411	0.164375	FALSE	FALSE
237	ENSG00000060558	GNA15	19	p13.3	3136193	3163769	2.89762	0.00376006	0.164375	FALSE	FALSE
238	ENSG00000134256	CD101	1	p13.1	117001750	117036476	2.89684	0.00376937	0.164375	FALSE	FALSE
239	ENSG00000111602	TIMELESS	12	q13.3	56416373	56449403	2.89502	0.0037914	0.164579	FALSE	FALSE
240	ENSG00000088367	EPB41L1	20	q11.23	36091504	36232799	2.89402	0.00380344	0.164665	FALSE	FALSE
241	ENSG00000160404	TOR2A	9	q34.11	127731524	127735317	2.88997	0.0038528	0.165739	FALSE	FALSE
242	ENSG00000188157	AGRN	1	p36.33	1020123	1056118	2.88857	0.00387	0.165739	FALSE	FALSE
243	ENSG00000171608	PIK3CD	1	p36.22	9651732	9729114	2.88252	0.00394505	0.165739	FALSE	FALSE
244	ENSG00000111348	ARHGDIB	12	p12.3	14942017	14961728	2.88179	0.00395426	0.165739	FALSE	FALSE
245	ENSG00000160714	UBE2Q1	1	q21.3	154548577	154559028	2.88161	0.00395653	0.165739	FALSE	FALSE
246	ENSG00000114268	PFKFB4	3	p21.31	48517684	48562015	2.8811	0.00396285	0.165739	FALSE	FALSE
247	ENSG00000133321	RARRES3	11	q12.3	63536809	63546462	2.87761	0.00400696	0.165739	FALSE	FALSE
248	ENSG00000119943	PYROXD2	10	q24.2	98383565	98415184	2.87559	0.00403267	0.165739	FALSE	FALSE
249	ENSG00000164078	MST1R	3	p21.31	49887002	49903873	2.86949	0.00411129	0.168203	FALSE	FALSE
250	ENSG00000157617	C2CD2	21	q22.3	41885112	41953890	2.86766	0.00413523	0.168761	FALSE	FALSE
251	ENSG00000146386	ABRACL	6	q24.1	139028682	139043302	2.86451	0.00417657	0.169085	FALSE	FALSE
252	ENSG00000141503	MINK1	17	p13.2	4833388	4898061	2.86152	0.0042161	0.169085	FALSE	FALSE
253	ENSG00000099219	ERMP1	9	p24.1	5765076	5833117	2.85891	0.00425097	0.169085	FALSE	FALSE
254	ENSG00000159592	GPBP1L1	1	p34.1	45627304	45688113	2.85786	0.00426512	0.169085	FALSE	FALSE
255	ENSG00000213859	KCTD11	17	p13.1	7351889	7354944	2.85566	0.00429473	0.169085	FALSE	FALSE
256	ENSG00000108819	PPP1R9B	17	q21.33	50133735	50150630	2.85546	0.00429751	0.169085	FALSE	FALSE
257	ENSG00000105131	EPHX3	19	p13.12	15226919	15233435	2.85411	0.00431577	0.169085	FALSE	FALSE
258	ENSG00000132514	CLEC10A	17	p13.1	7074537	7080307	2.85399	0.00431733	0.169085	FALSE	FALSE
259	ENSG00000160439	RDH13	19	q13.42	55039108	55071291	2.85357	0.0043231	0.169085	FALSE	FALSE
260	ENSG00000032444	PNPLA6	19	p13.2	7534004	7561764	2.85297	0.0043313	0.169085	FALSE	FALSE
261	ENSG00000205810	KLRC3	12	p13.2	10412312	10420595	2.85204	0.004344	0.169085	FALSE	FALSE
262	ENSG00000146955	RAB19	7	q34	140404043	140426250	2.85194	0.00434539	0.169085	FALSE	FALSE
263	ENSG00000157593	SLC35B2	6	p21.1	44254096	44257890	2.84852	0.00439232	0.169085	FALSE	FALSE
264	ENSG00000111335	OAS2	12	q24.13	112978395	113011723	2.84626	0.00442363	0.169085	FALSE	FALSE
265	ENSG00000196422	PPP1R26	9	q34.3	135479079	135488893	2.84534	0.00443639	0.169085	FALSE	FALSE
266	ENSG00000138755	CXCL9	4	q21.1	76001275	76007488	2.84532	0.00443667	0.169085	FALSE	FALSE
267	ENSG00000141968	VAV1	19	p13.3	6772714	6857366	2.84504	0.00444064	0.169085	FALSE	FALSE
268	ENSG00000129219	PLD2	17	p13.2	4807096	4823434	2.8409	0.00449867	0.169085	FALSE	FALSE
269	ENSG00000160932	LY6E	8	q24.3	143017982	143023832	2.84021	0.00450835	0.169085	FALSE	FALSE
270	ENSG00000167618	LAIR2	19	q13.42	54497879	54510687	2.8398	0.00451422	0.169085	FALSE	FALSE
271	ENSG00000167664	TMIGD2	19	p13.3	4292232	4302431	2.83962	0.00451668	0.169085	FALSE	FALSE
272	ENSG00000100207	TCF20	22	q13.2	42160013	42343616	2.83869	0.00452986	0.169085	FALSE	FALSE
273	ENSG00000121807	CCR2	3	p21.31	46353734	46360928	2.83851	0.00453253	0.169085	FALSE	FALSE
274	ENSG00000154222	CC2D1B	1	p32.3	52345723	52366193	2.83763	0.00454501	0.169085	FALSE	FALSE
275	ENSG00000061938	TNK2	3	q29	195863364	195911945	2.83683	0.00455646	0.169085	FALSE	FALSE
276	ENSG00000137265	IRF4	6	p25.3	391739	411447	2.83184	0.00462803	0.170516	FALSE	FALSE
277	ENSG00000015532	XYLT2	17	q21.33	50346092	50363138	2.82738	0.00469301	0.171704	FALSE	FALSE
278	ENSG00000163568	AIM2	1	q23.2	159062484	159147096	2.82663	0.00470405	0.171704	FALSE	FALSE
279	ENSG00000259529	AL136295.5	14	q12	24151218	24167402	2.82545	0.00472146	0.171704	FALSE	FALSE
280	ENSG00000148158	SNX30	9	q32	112750838	112881671	2.82159	0.00477869	0.172383	FALSE	FALSE
281	ENSG00000171823	FBXL14	12	p13.33	1565993	1594165	2.82135	0.00478227	0.172383	FALSE	FALSE
282	ENSG00000221829	FANCG	9	p13.3	35073835	35080016	2.81634	0.0048574	0.173121	FALSE	FALSE
283	ENSG00000115415	STAT1	2	q32.2	190964358	191020960	2.81607	0.00486154	0.173121	FALSE	FALSE
284	ENSG00000163508	EOMES	3	p24.1	27715949	27722711	2.81432	0.00488808	0.173121	FALSE	FALSE
285	ENSG00000188603	CLN3	16	p12.1	28474111	28495575	2.81395	0.0048937	0.173121	FALSE	FALSE
286	ENSG00000116852	KIF21B	1	q32.1	200969390	201023700	2.81089	0.00494041	0.173121	FALSE	FALSE
287	ENSG00000198951	NAGA	22	q13.2	42058354	42070842	2.81051	0.00494635	0.173121	FALSE	FALSE
288	ENSG00000103126	AXIN1	16	p13.3	287440	352673	2.80984	0.00495664	0.173121	FALSE	FALSE
289	ENSG00000196187	TMEM63A	1	q42.12	225845536	225882369	2.80907	0.00496845	0.173121	FALSE	FALSE
290	ENSG00000077984	CST7	20	p11.21	24949230	24959928	2.80627	0.00501184	0.173121	FALSE	FALSE
291	ENSG00000138002	IFT172	2	p23.3	27444371	27489789	2.80584	0.00501853	0.173121	FALSE	FALSE
292	ENSG00000104140	RHOV	15	q15.1	40872214	40874289	2.80413	0.00504531	0.173121	FALSE	FALSE
293	ENSG00000102882	MAPK3	16	p11.2	30114105	30123506	2.80333	0.00505774	0.173121	FALSE	FALSE
294	ENSG00000198743	SLC5A3	21	q22.11	34073570	34106262	2.8031	0.00506144	0.173121	FALSE	FALSE
295	ENSG00000130158	DOCK6	19	p13.2	11199295	11262481	2.80211	0.00507695	0.173121	FALSE	FALSE
296	ENSG00000170322	NFRKB	11	q24.3	129863636	129895590	2.80083	0.00509715	0.173121	FALSE	FALSE
297	ENSG00000140678	ITGAX	16	p11.2	31355134	31382997	2.79934	0.00512065	0.173372	FALSE	FALSE
298	ENSG00000160973	FOXH1	8	q24.3	144473412	144476335	2.79838	0.00513597	0.173372	FALSE	FALSE
299	ENSG00000132793	LPIN3	20	q12	41340920	41360582	2.79753	0.00514952	0.173372	FALSE	FALSE
300	ENSG00000149922	TBX6	16	p11.2	30085793	30091887	2.79691	0.00515933	0.173372	FALSE	FALSE
301	ENSG00000197586	ENTPD6	20	p11.21	25195693	25226729	2.79564	0.00517974	0.173416	FALSE	FALSE
302	ENSG00000185033	SEMA4B	15	q26.1	90160604	90229679	2.79192	0.00523965	0.173416	FALSE	FALSE
303	ENSG00000183508	TENT5C	1	p12	117605934	117628372	2.79102	0.00525423	0.173416	FALSE	FALSE
304	ENSG00000163517	HDAC11	3	p25.1	13479724	13506424	2.79041	0.00526416	0.173416	FALSE	FALSE
305	ENSG00000136830	FAM129B	9	q34.11	127505339	127578989	2.78993	0.00527193	0.173416	FALSE	FALSE
306	ENSG00000121594	CD80	3	q13.33	119524293	119559602	2.78977	0.00527451	0.173416	FALSE	FALSE
307	ENSG00000169683	LRRC45	17	q25.3	82023302	82031151	2.78938	0.00528098	0.173416	FALSE	FALSE
308	ENSG00000070190	DAPP1	4	q23	99816833	99870154	2.7893	0.00528213	0.173416	FALSE	FALSE
309	ENSG00000213445	SIPA1	11	q13.1	65638097	65650930	2.78925	0.00528301	0.173416	FALSE	FALSE
310	ENSG00000131400	NAPSA	19	q13.33	50358477	50365830	2.78884	0.00528967	0.173416	FALSE	FALSE
311	ENSG00000085733	CTTN	11	q13.3	70398404	70436584	2.78831	0.00529839	0.173416	FALSE	FALSE
312	ENSG00000173137	ADCK5	8	q24.3	144373101	144393242	2.78727	0.00531543	0.173627	FALSE	FALSE
313	ENSG00000196151	WDSUB1	2	q24.2	159235793	159286799	2.78299	0.00538608	0.173871	FALSE	FALSE
314	ENSG00000128815	WDFY4	10	q11.23	48684876	48982956	2.78218	0.00539955	0.173871	FALSE	FALSE
315	ENSG00000183486	MX2	21	q22.3	41361943	41409390	2.78083	0.00542198	0.173871	FALSE	FALSE
316	ENSG00000160410	SHKBP1	19	q13.2	40576851	40591399	2.78037	0.00542976	0.173871	FALSE	FALSE
317	ENSG00000167461	RAB8A	19	p13.11	16111629	16134234	2.77418	0.00553402	0.174835	FALSE	FALSE
318	ENSG00000163219	ARHGAP25	2	p13.3	68679601	68826833	2.77224	0.00556719	0.174949	FALSE	FALSE
319	ENSG00000160949	TONSL	8	q24.3	144428775	144444444	2.76974	0.00561007	0.174949	FALSE	FALSE
320	ENSG00000167083	GNGT2	17	q21.32	49202791	49210574	2.7679	0.00564184	0.174949	FALSE	FALSE
321	ENSG00000141580	WDR45B	17	q25.3	82614562	82648553	2.76726	0.00565294	0.174949	FALSE	FALSE
322	ENSG00000117308	GALE	1	p36.11	23795599	23800804	2.76689	0.00565937	0.174949	FALSE	FALSE
323	ENSG00000163872	YEATS2	3	q27.1	183697818	183812625	2.76438	0.00570319	0.174949	FALSE	FALSE
324	ENSG00000143630	HCN3	1	q22	155277583	155289848	2.76423	0.00570565	0.174949	FALSE	FALSE
325	ENSG00000141293	SKAP1	17	q21.32	48133440	48430275	2.76417	0.00570672	0.174949	FALSE	FALSE
326	ENSG00000140553	UNC45A	15	q26.1	90930180	90954093	2.76406	0.00570871	0.174949	FALSE	FALSE
327	ENSG00000121905	HPCA	1	p35.1	32885994	32898441	2.76267	0.00573308	0.175008	FALSE	FALSE
328	ENSG00000139832	RAB20	13	q34	110523066	110561733	2.76177	0.00574891	0.175008	FALSE	FALSE
329	ENSG00000124357	NAGK	2	p13.3	71064344	71079805	2.75674	0.00583808	0.176152	FALSE	FALSE
330	ENSG00000136280	CCM2	7	p13	44999475	45076469	2.75659	0.00584068	0.176152	FALSE	FALSE
331	ENSG00000124574	ABCC10	6	p21.1	43427366	43450430	2.75627	0.00584641	0.176152	FALSE	FALSE
332	ENSG00000160796	NBEAL2	3	p21.31	46979683	47009703	2.75481	0.00587271	0.176152	FALSE	FALSE
333	ENSG00000173715	C11orf80	11	q13.2	66744451	66843328	2.75474	0.00587394	0.176152	FALSE	FALSE
334	ENSG00000139193	CD27	12	p13.31	6444867	6451718	2.7523	0.00591787	0.176152	FALSE	FALSE
335	ENSG00000130762	ARHGEF16	1	p36.32	3454426	3481113	2.75158	0.00593082	0.176152	FALSE	FALSE
336	ENSG00000125910	S1PR4	19	p13.3	3172346	3180332	2.75099	0.0059415	0.176152	FALSE	FALSE
337	ENSG00000141736	ERBB2	17	q12	39687914	39730426	2.74992	0.00596098	0.176152	FALSE	FALSE
338	ENSG00000177679	SRRM3	7	q11.23	76201900	76287288	2.74979	0.0059634	0.176152	FALSE	FALSE
339	ENSG00000168918	INPP5D	2	q37.1	233059967	233207903	2.74743	0.0060065	0.176475	FALSE	FALSE
340	ENSG00000178038	ALS2CL	3	p21.31	46668997	46693704	2.74273	0.00609301	0.177887	FALSE	FALSE
341	ENSG00000168476	REEP4	8	p21.3	22138020	22141951	2.74246	0.00609805	0.177887	FALSE	FALSE
342	ENSG00000122223	CD244	1	q23.3	160830160	160862855	2.74097	0.00612572	0.178376	FALSE	FALSE
343	ENSG00000198837	DENND4B	1	q21.3	153929501	153946696	2.73968	0.00614998	0.178488	FALSE	FALSE
344	ENSG00000205809	KLRC2	12	p13.2	10426854	10442300	2.73867	0.00616889	0.178679	FALSE	FALSE
345	ENSG00000087152	ATXN7L3	17	q21.31	44191805	44200113	2.73525	0.00623332	0.179203	FALSE	FALSE
346	ENSG00000138642	HERC6	4	q22.1	88378739	88443111	2.73466	0.00624447	0.179203	FALSE	FALSE
347	ENSG00000167702	KIFC2	8	q24.3	144466043	144474202	2.73275	0.00628078	0.179203	FALSE	FALSE
348	ENSG00000104915	STX10	19	p13.13	13144058	13150383	2.73222	0.00629094	0.179203	FALSE	FALSE
349	ENSG00000113532	ST8SIA4	5	q21.1	100806935	100903266	2.73136	0.00630741	0.179203	FALSE	FALSE
350	ENSG00000142185	TRPM2	21	q22.3	44350163	44443081	2.72987	0.00633593	0.179658	FALSE	FALSE
351	ENSG00000170128	GPR25	1	q32.1	200872955	200874178	2.7288	0.00635661	0.179658	FALSE	FALSE
352	ENSG00000163519	TRAT1	3	q13.13	108822698	108855005	2.72727	0.00638616	0.179658	FALSE	FALSE
353	ENSG00000169371	SNUPN	15	q24.2	75598083	75626469	2.72425	0.0064448	0.180375	FALSE	FALSE
354	ENSG00000104884	ERCC2	19	q13.32	45349837	45370918	2.72407	0.00644834	0.180375	FALSE	FALSE
355	ENSG00000181036	FCRL6	1	q23.2	159800511	159816251	2.7232	0.00646535	0.180375	FALSE	FALSE
356	ENSG00000121895	TMEM156	4	p14	38966744	39032922	2.72221	0.00648461	0.180375	FALSE	FALSE
357	ENSG00000161921	CXCL16	17	p13.2	4733526	4739922	2.72142	0.00650027	0.180375	FALSE	FALSE
358	ENSG00000184730	APOBR	16	p12.1	28494649	28498970	2.72134	0.00650178	0.180375	FALSE	FALSE
359	ENSG00000158714	SLAMF8	1	q23.2	159826750	159837249	2.72072	0.00651399	0.180375	FALSE	FALSE
360	ENSG00000188452	CERKL	2	q31.3	181536676	181680665	2.71684	0.00659094	0.182168	FALSE	FALSE
361	ENSG00000160710	ADAR	1	q21.3	154582057	154628013	2.71633	0.00660101	0.182168	FALSE	FALSE
362	ENSG00000150637	CD226	18	q22.2	69831158	69961803	2.713	0.00666768	0.182933	FALSE	FALSE
363	ENSG00000172932	ANKRD13D	11	q13.2	67288547	67302485	2.71271	0.00667345	0.182933	FALSE	FALSE
364	ENSG00000127586	CHTF18	16	p13.3	788046	800737	2.70628	0.00680407	0.185304	FALSE	FALSE
365	ENSG00000132207	SLX1A	16	p11.2	30193887	30197561	2.70546	0.006821	0.185304	FALSE	FALSE
366	ENSG00000172936	MYD88	3	p22.2	38138478	38143022	2.70512	0.00682787	0.185304	FALSE	FALSE
367	ENSG00000203722	RAET1G	6	q25.1	149916878	149923121	2.70231	0.00688595	0.185716	FALSE	FALSE
368	ENSG00000106089	STX1A	7	q11.23	73699206	73719672	2.70183	0.00689599	0.185716	FALSE	FALSE
369	ENSG00000111331	OAS3	12	q24.13	112938352	112973249	2.70116	0.0069099	0.185716	FALSE	FALSE
370	ENSG00000100055	CYTH4	22	q13.1	37282027	37315345	2.7011	0.00691114	0.185716	FALSE	FALSE
371	ENSG00000068079	IFI35	17	q21.31	43006725	43014456	2.69796	0.00697655	0.185987	FALSE	FALSE
372	ENSG00000133247	KMT5C	19	q13.42	55339853	55348120	2.69689	0.00699902	0.185987	FALSE	FALSE
373	ENSG00000143537	ADAM15	1	q21.3	155050566	155062775	2.69689	0.00699913	0.185987	FALSE	FALSE
374	ENSG00000169660	HEXDC	17	q25.3	82418318	82442645	2.69566	0.00702498	0.185987	FALSE	FALSE
375	ENSG00000185507	IRF7	11	p15.5	612553	615999	2.6947	0.00704527	0.185987	FALSE	FALSE
376	ENSG00000100385	IL2RB	22	q12.3	37125838	37175054	2.69379	0.00706456	0.185987	FALSE	FALSE
377	ENSG00000132016	C19orf57	19	p13.12	13882348	13906452	2.6928	0.00708551	0.186123	FALSE	FALSE
378	ENSG00000101336	HCK	20	q11.21	32052188	32101856	2.69079	0.00712833	0.186538	FALSE	FALSE
379	ENSG00000108465	CDK5RAP3	17	q21.32	47967810	47981774	2.69026	0.00713954	0.186538	FALSE	FALSE
380	ENSG00000134815	DHX34	19	q13.32	47349281	47382704	2.68814	0.00718517	0.186715	FALSE	FALSE
381	ENSG00000143119	CD53	1	p13.3	110871188	110899928	2.68801	0.00718793	0.186715	FALSE	FALSE
382	ENSG00000134250	NOTCH2	1	p12	119911553	120069626	2.68741	0.00720078	0.186752	FALSE	FALSE
383	ENSG00000162729	IGSF8	1	q23.2	160091340	160098943	2.6868	0.00721394	0.186798	FALSE	FALSE
384	ENSG00000158156	XKR8	1	p35.3	27959462	27968096	2.68324	0.00729122	0.187677	FALSE	FALSE
385	ENSG00000141506	PIK3R5	17	p13.1	8878911	8965712	2.68257	0.00730594	0.187695	FALSE	FALSE
386	ENSG00000109103	UNC119	17	q11.2	28546707	28552668	2.68179	0.00732303	0.187739	FALSE	FALSE
387	ENSG00000051596	THOC3	5	q35.2	175917873	176034680	2.68036	0.00735441	0.188055	FALSE	FALSE
388	ENSG00000241685	ARPC1A	7	q22.1	99325910	99366262	2.67896	0.00738507	0.18828	FALSE	FALSE
389	ENSG00000172613	RAD9A	11	q13.2	67317871	67398410	2.67748	0.00741781	0.188498	FALSE	FALSE
390	ENSG00000268173	AC007192.1	19	p13.11	18153158	18178117	2.67475	0.00747842	0.189305	FALSE	FALSE
391	ENSG00000130304	SLC27A1	19	p13.11	17468769	17506168	2.67325	0.00751202	0.189421	FALSE	FALSE
392	ENSG00000064655	EYA2	20	q13.12	46894624	47188844	2.67116	0.00755894	0.190287	FALSE	FALSE
393	ENSG00000064201	TSPAN32	11	p15.5	2301997	2318200	2.67036	0.00757709	0.190287	FALSE	FALSE
394	ENSG00000119632	IFI27L2	14	q32.12	94127779	94130253	2.66806	0.00762897	0.191192	FALSE	FALSE
395	ENSG00000101160	CTSZ	20	q13.32	58995185	59007247	2.66661	0.00766194	0.191318	FALSE	FALSE
396	ENSG00000160685	ZBTB7B	1	q21.3	155002630	155018522	2.66405	0.0077205	0.191318	FALSE	FALSE
397	ENSG00000172578	KLHL6	3	q27.1	183487531	183555689	2.66323	0.00773937	0.191318	FALSE	FALSE
398	ENSG00000144045	DQX1	2	p13.1	74518131	74526336	2.66253	0.0077555	0.191318	FALSE	FALSE
399	ENSG00000106290	TAF6	7	q22.1	100107070	100119841	2.6618	0.00777237	0.191318	FALSE	FALSE
400	ENSG00000013810	TACC3	4	p16.3	1721490	1745176	2.66158	0.00777757	0.191318	FALSE	FALSE
401	ENSG00000197226	TBC1D9B	5	q35.3	179862066	179907859	2.6613	0.00778393	0.191318	FALSE	FALSE
402	ENSG00000188986	NELFB	9	q34.3	137255173	137273546	2.66121	0.007786	0.191318	FALSE	FALSE
403	ENSG00000140521	POLG	15	q26.1	89305198	89334861	2.65797	0.00786132	0.19209	FALSE	FALSE
404	ENSG00000206077	ZDHHC11B	5	p15.33	710360	766952	2.65681	0.00788834	0.192217	FALSE	FALSE
405	ENSG00000030582	GRN	17	q21.31	44345086	44353102	2.65248	0.00799037	0.193305	FALSE	FALSE
406	ENSG00000043462	LCP2	5	q35.1	170246237	170298227	2.65172	0.00800831	0.193305	FALSE	FALSE
407	ENSG00000110583	NAA40	11	q13.1	63938959	63957328	2.65171	0.0080086	0.193305	FALSE	FALSE
408	ENSG00000104522	TSTA3	8	q24.3	143612618	143618048	2.65068	0.00803304	0.193373	FALSE	FALSE
409	ENSG00000136816	TOR1B	9	q34.11	129803153	129811281	2.64874	0.0080792	0.193781	FALSE	FALSE
410	ENSG00000189433	GJB4	1	p34.3	34759741	34763724	2.64574	0.00815118	0.194169	FALSE	FALSE
411	ENSG00000105963	ADAP1	7	p22.3	897901	955407	2.6445	0.00818123	0.194544	FALSE	FALSE
412	ENSG00000105063	PPP6R1	19	q13.42	55229780	55258995	2.6419	0.00824431	0.194741	FALSE	FALSE
413	ENSG00000168970	JMJD7-PLA2G4B	15	q15.1	41828095	41848155	2.63566	0.0083974	0.196748	FALSE	FALSE
414	ENSG00000163564	PYHIN1	1	q23.1	158930796	158977054	2.63504	0.00841266	0.196748	FALSE	FALSE
415	ENSG00000137171	KLC4	6	p21.1	43040777	43075099	2.63443	0.00842776	0.196748	FALSE	FALSE
416	ENSG00000047365	ARAP2	4	p14	35948221	36244509	2.63279	0.00846858	0.197138	FALSE	FALSE
417	ENSG00000166689	PLEKHA7	11	p15.1	16777317	17014443	2.63178	0.00849393	0.197168	FALSE	FALSE
418	ENSG00000198055	GRK6	5	q35.3	177403204	177442901	2.63011	0.00853578	0.197579	FALSE	FALSE
419	ENSG00000197355	UAP1L1	9	q34.3	137077501	137084539	2.62819	0.00858414	0.198352	FALSE	FALSE
420	ENSG00000165025	SYK	9	q22.2	90801787	90898549	2.62342	0.00870521	0.199525	FALSE	FALSE
421	ENSG00000015133	CCDC88C	14	q32.12	91271323	91417844	2.62055	0.00877886	0.199827	FALSE	FALSE
422	ENSG00000092820	EZR	6	q25.3	158765741	158819412	2.62028	0.00878574	0.199827	FALSE	FALSE
423	ENSG00000204991	SPIRE2	16	q24.3	89818179	89871319	2.61985	0.00879677	0.199827	FALSE	FALSE
424	ENSG00000162894	FCMR	1	q32.1	206904386	206923247	2.61958	0.00880386	0.199827	FALSE	FALSE
425	ENSG00000139874	SSTR1	14	q21.1	38207999	38213067	2.61683	0.00887497	0.200606	FALSE	FALSE
426	ENSG00000257093	KIAA1147	7	q34	141656728	141702153	2.61583	0.00890108	0.200919	FALSE	FALSE
427	ENSG00000140297	GCNT3	15	q22.2	59594875	59640239	2.61496	0.0089238	0.201154	FALSE	FALSE
428	ENSG00000163840	DTX3L	3	q21.1	122564238	122575203	2.61333	0.00896634	0.201835	FALSE	FALSE
429	ENSG00000019582	CD74	5	q33.1	150401637	150412929	2.61077	0.00903374	0.202794	FALSE	FALSE
430	ENSG00000205220	PSMB10	16	q22.1	67934502	67937087	2.60365	0.00922362	0.205901	FALSE	FALSE
431	ENSG00000172432	GTPBP2	6	p21.1	43605316	43629162	2.60258	0.00925259	0.205901	FALSE	FALSE
432	ENSG00000163599	CTLA4	2	q33.2	203867771	203873965	2.60119	0.0092902	0.205901	FALSE	FALSE
433	ENSG00000173559	NABP1	2	q32.3	191678068	191696659	2.60059	0.00930641	0.205901	FALSE	FALSE
434	ENSG00000158477	CD1A	1	q23.1	158254137	158258269	2.59933	0.00934055	0.205901	FALSE	FALSE
435	ENSG00000100038	TOP3B	22	q11.22	21957025	21982816	2.59835	0.00936736	0.205901	FALSE	FALSE
436	ENSG00000048140	TSPAN17	5	q35.2	176647387	176659054	2.59712	0.00940103	0.206214	FALSE	FALSE
437	ENSG00000106327	TFR2	7	q22.1	100620416	100642779	2.59668	0.00941291	0.206214	FALSE	FALSE
438	ENSG00000142330	CAPN10	2	q37.3	240586716	240617705	2.59503	0.0094582	0.206224	FALSE	FALSE
439	ENSG00000261832	AC138894.1	16	p12.1	28456371	28492098	2.59358	0.00949815	0.206224	FALSE	FALSE
440	ENSG00000179832	MROH1	8	q24.3	144148016	144261940	2.59347	0.00950125	0.206224	FALSE	FALSE
441	ENSG00000110324	IL10RA	11	q23.3	117986348	118003037	2.59346	0.00950155	0.206224	FALSE	FALSE
442	ENSG00000169180	XPO6	16	p12.1	28097979	28211920	2.59346	0.00950157	0.206224	FALSE	FALSE
443	ENSG00000185880	TRIM69	15	q21.1	44728988	44767829	2.59139	0.00955894	0.206539	FALSE	FALSE
444	ENSG00000141577	CEP131	17	q25.3	81189593	81222999	2.59093	0.00957166	0.206539	FALSE	FALSE
445	ENSG00000133195	SLC39A11	17	q25.1	72645949	73092712	2.59066	0.00957916	0.206539	FALSE	FALSE
446	ENSG00000063244	U2AF2	19	q13.42	55654146	55674715	2.58877	0.00963191	0.20701	FALSE	FALSE
447	ENSG00000130173	ANGPTL8	19	p13.2	11237450	11241943	2.58852	0.00963897	0.20701	FALSE	FALSE
448	ENSG00000124593	AL365205.1	6	p21.1	41780349	41790141	2.58701	0.00968126	0.207374	FALSE	FALSE
449	ENSG00000127838	PNKD	2	q35	218270392	218346793	2.58561	0.00972059	0.207944	FALSE	FALSE
450	ENSG00000125970	RALY	20	q11.22	33993646	34108308	2.58446	0.00975303	0.208366	FALSE	FALSE
451	ENSG00000188878	FBF1	17	q25.1	75909574	75941140	2.58389	0.00976916	0.208438	FALSE	FALSE
452	ENSG00000188373	C10orf99	10	q23.1	84173738	84185294	2.5829	0.00979732	0.208767	FALSE	FALSE
453	ENSG00000162302	RPS6KA4	11	q13.1	64359148	64372215	2.58012	0.00987659	0.210183	FALSE	FALSE
454	ENSG00000157778	PSMG3	7	p22.3	1567330	1571005	2.5786	0.00992003	0.210762	FALSE	FALSE
455	ENSG00000215788	TNFRSF25	1	p36.31	6460786	6466195	2.57792	0.00993963	0.210762	FALSE	FALSE
456	ENSG00000130309	COLGALT1	19	p13.11	17555594	17583162	2.57722	0.00995985	0.210762	FALSE	FALSE
457	ENSG00000114346	ECT2	3	q26.31	172750682	172821474	2.57693	0.00996822	0.210762	FALSE	FALSE
458	ENSG00000121900	TMEM54	1	p35.1	32894594	32901438	2.57441	0.0100412	0.211216	FALSE	FALSE
459	ENSG00000125454	SLC25A19	17	q25.1	75272981	75289510	2.57398	0.0100536	0.211216	FALSE	FALSE
460	ENSG00000131653	TRAF7	16	p13.3	2155698	2178129	2.57396	0.0100542	0.211216	FALSE	FALSE
461	ENSG00000086548	CEACAM6	19	q13.2	41750977	41772208	2.57291	0.0100849	0.211317	FALSE	FALSE
462	ENSG00000100401	RANGAP1	22	q13.2	41245611	41286251	2.57124	0.0101336	0.212066	FALSE	FALSE
463	ENSG00000158552	ZFAND2B	2	q35	219195237	219209651	2.57041	0.0101579	0.212303	FALSE	FALSE
464	ENSG00000156127	BATF	14	q24.3	75522425	75547015	2.56701	0.0102578	0.213574	FALSE	FALSE
465	ENSG00000103811	CTSH	15	q25.1	78921058	78949574	2.56609	0.0102851	0.213656	FALSE	FALSE
466	ENSG00000128383	APOBEC3A	22	q13.1	38952741	38992778	2.56549	0.0103032	0.213702	FALSE	FALSE
467	ENSG00000172725	CORO1B	11	q13.2	67435510	67443821	2.56409	0.0103448	0.214282	FALSE	FALSE
468	ENSG00000188277	C15orf62	15	q15.1	40770080	40772449	2.56246	0.0103932	0.214282	FALSE	FALSE
469	ENSG00000087266	SH3BP2	4	p16.3	2793023	2841098	2.56079	0.0104434	0.214282	FALSE	FALSE
470	ENSG00000105255	FSD1	19	p13.3	4304600	4323843	2.56042	0.0104545	0.214282	FALSE	FALSE
471	ENSG00000127311	HELB	12	q14.3	66302545	66347645	2.5593	0.0104882	0.214282	FALSE	FALSE
472	ENSG00000126456	IRF3	19	q13.33	49659569	49665875	2.55809	0.010525	0.214594	FALSE	FALSE
473	ENSG00000100342	APOL1	22	q12.3	36253010	36267530	2.55626	0.0105805	0.214594	FALSE	FALSE
474	ENSG00000142208	AKT1	14	q32.33	104769349	104795751	2.55525	0.010611	0.214594	FALSE	FALSE
475	ENSG00000188747	NOXA1	9	q34.3	137423350	137434406	2.55509	0.0106159	0.214594	FALSE	FALSE
476	ENSG00000106560	GIMAP2	7	q36.1	150685697	150693641	2.5546	0.0106309	0.214594	FALSE	FALSE
477	ENSG00000008382	MPND	19	p13.3	4343527	4360086	2.55448	0.0106346	0.214594	FALSE	FALSE
478	ENSG00000020633	RUNX3	1	p36.11	24899511	24965121	2.5524	0.0106983	0.215613	FALSE	FALSE
479	ENSG00000229474	PATL2	15	q21.1	44665732	44711316	2.55105	0.0107399	0.215994	FALSE	FALSE
480	ENSG00000154814	OXNAD1	3	p25.1	16265160	16350299	2.5487	0.0108126	0.216939	FALSE	FALSE
481	ENSG00000181284	TMEM102	17	p13.1	7435443	7437679	2.54812	0.0108304	0.216939	FALSE	FALSE
482	ENSG00000182853	VMO1	17	p13.2	4785285	4786433	2.54391	0.0109618	0.218254	FALSE	FALSE
483	ENSG00000139998	RAB15	14	q23.3	64945814	64973226	2.54347	0.0109757	0.218254	FALSE	FALSE
484	ENSG00000089327	FXYD5	19	q13.12	35154730	35169883	2.54292	0.0109929	0.218254	FALSE	FALSE
485	ENSG00000099849	RASSF7	11	p15.5	560404	564021	2.53807	0.0111467	0.218462	FALSE	FALSE
486	ENSG00000115325	DOK1	2	p13.1	74549026	74557554	2.53634	0.0112018	0.218532	FALSE	FALSE
487	ENSG00000181396	OGFOD3	17	q25.3	82389223	82418637	2.53619	0.0112064	0.218532	FALSE	FALSE
488	ENSG00000176092	CRYBG2	1	p36.11	26321698	26360080	2.53176	0.0113492	0.219352	FALSE	FALSE
489	ENSG00000171219	CDC42BPG	11	q13.1	64823387	64844569	2.53143	0.0113597	0.219352	FALSE	FALSE
490	ENSG00000160255	ITGB2	21	q22.3	44885953	44931989	2.53012	0.0114023	0.219352	FALSE	FALSE
491	ENSG00000124535	WRNIP1	6	p25.2	2765414	2786952	2.52986	0.0114109	0.219352	FALSE	FALSE
492	ENSG00000135828	RNASEL	1	q25.3	182573634	182589256	2.52813	0.0114672	0.219352	FALSE	FALSE
493	ENSG00000054654	SYNE2	14	q23.2	63852983	64226433	2.52685	0.0115089	0.219352	FALSE	FALSE
494	ENSG00000187535	IFT140	16	p13.3	1510427	1612110	2.52533	0.0115591	0.219352	FALSE	FALSE
495	ENSG00000253506	NACA2	17	q23.2	61590426	61591202	2.52447	0.0115874	0.219352	FALSE	FALSE
496	ENSG00000146904	EPHA1	7	q35	143390289	143408892	2.52395	0.0116045	0.219352	FALSE	FALSE
497	ENSG00000216490	IFI30	19	p13.11	18173162	18178117	2.52114	0.0116975	0.220275	FALSE	FALSE
498	ENSG00000130429	ARPC1B	7	q22.1	99374249	99394816	2.52076	0.0117103	0.220275	FALSE	FALSE
499	ENSG00000185504	FAAP100	17	q25.3	81539885	81553961	2.51926	0.0117602	0.220706	FALSE	FALSE
500	ENSG00000130751	NPAS1	19	q13.32	47019820	47045775	2.51751	0.0118187	0.221483	FALSE	FALSE
501	ENSG00000170893	TRH	3	q22.1	129974305	129977938	2.51721	0.0118287	0.221483	FALSE	FALSE
502	ENSG00000166387	PPFIBP2	11	p15.4	7513298	7657127	2.51458	0.0119173	0.221913	FALSE	FALSE
503	ENSG00000167037	SGSM1	22	q11.23	24806169	24927578	2.51431	0.0119266	0.221913	FALSE	FALSE
504	ENSG00000162889	MAPKAPK2	1	q32.1	206684944	206734283	2.51324	0.0119626	0.221913	FALSE	FALSE
505	ENSG00000082074	FYB1	5	p13.1	39105255	39274528	2.51293	0.0119733	0.221913	FALSE	FALSE
506	ENSG00000188368	PRR19	19	q13.2	42302098	42310821	2.51284	0.0119763	0.221913	FALSE	FALSE
507	ENSG00000155363	MOV10	1	p13.2	112673141	112700746	2.51215	0.0119999	0.221913	FALSE	FALSE
508	ENSG00000144567	RETREG2	2	q35	219176225	219185479	2.51212	0.0120008	0.221913	FALSE	FALSE
509	ENSG00000120802	TMPO	12	q23.1	98515512	98550379	2.51165	0.0120169	0.221913	FALSE	FALSE
510	ENSG00000196743	GM2A	5	q33.1	151212150	151270440	2.51122	0.0120316	0.221913	FALSE	FALSE
511	ENSG00000164543	STK17A	7	p13	43582758	43650713	2.51084	0.0120445	0.221913	FALSE	FALSE
512	ENSG00000105281	SLC1A5	19	q13.32	46774883	46788594	2.51048	0.0120568	0.221913	FALSE	FALSE
513	ENSG00000185252	ZNF74	22	q11.21	20394115	20408461	2.51025	0.0120646	0.221913	FALSE	FALSE
514	ENSG00000158006	PAFAH2	1	p36.11	25959767	25998157	2.50886	0.012112	0.221913	FALSE	FALSE
515	ENSG00000125510	OPRL1	20	q13.33	64080173	64100643	2.50823	0.0121336	0.221913	FALSE	FALSE
516	ENSG00000080189	SLC35C2	20	q13.12	46345980	46364458	2.50774	0.0121505	0.221913	FALSE	FALSE
517	ENSG00000165188	RNF183	9	q32	113297093	113303376	2.50774	0.0121506	0.221913	FALSE	FALSE
518	ENSG00000185024	BRF1	14	q32.33	105209286	105315589	2.50743	0.0121614	0.221913	FALSE	FALSE
519	ENSG00000213937	CLDN9	16	p13.3	3012456	3014505	2.50453	0.0122614	0.22345	FALSE	FALSE
520	ENSG00000163207	IVL	1	q21.3	152908545	152911886	2.5034	0.0123005	0.223553	FALSE	FALSE
521	ENSG00000102962	CCL22	16	q21	57358772	57366190	2.50271	0.0123246	0.223553	FALSE	FALSE
522	ENSG00000221838	AP4M1	7	q22.1	100101549	100110345	2.50247	0.012333	0.223553	FALSE	FALSE
523	ENSG00000060491	OGFR	20	q13.33	62804835	62814000	2.5024	0.0123354	0.223553	FALSE	FALSE
524	ENSG00000160310	PRMT2	21	q22.3	46635167	46665124	2.50023	0.0124112	0.224186	FALSE	FALSE
525	ENSG00000131203	IDO1	8	p11.21	39902275	39928444	2.49963	0.0124323	0.224186	FALSE	FALSE
526	ENSG00000117226	GBP3	1	p22.2	89006666	89022894	2.49941	0.0124401	0.224186	FALSE	FALSE
527	ENSG00000181830	SLC35C1	11	p11.2	45804072	45813015	2.49882	0.0124608	0.224186	FALSE	FALSE
528	ENSG00000139433	GLTP	12	q24.11	109850943	109880488	2.4982	0.0124825	0.224186	FALSE	FALSE
529	ENSG00000181274	FRAT2	10	q24.1	97332497	97334709	2.49711	0.012521	0.224186	FALSE	FALSE
530	ENSG00000130958	SLC35D2	9	q22.32	96313444	96383710	2.49593	0.0125627	0.224458	FALSE	FALSE
531	ENSG00000164691	TAGAP	6	q25.3	159034468	159045152	2.49406	0.0126292	0.225385	FALSE	FALSE
532	ENSG00000110697	PITPNM1	11	q13.2	67491768	67506263	2.49239	0.0126887	0.225464	FALSE	FALSE
533	ENSG00000138617	PARP16	15	q22.31	65234460	65300618	2.49214	0.0126975	0.225464	FALSE	FALSE
534	ENSG00000180532	ZSCAN4	19	q13.43	57668935	57679152	2.49181	0.0127093	0.225464	FALSE	FALSE
535	ENSG00000112406	HECA	6	q24.1	139135112	139180802	2.49126	0.0127292	0.225464	FALSE	FALSE
536	ENSG00000130244	FAM98C	19	q13.2	38403135	38409088	2.49123	0.0127301	0.225464	FALSE	FALSE
537	ENSG00000007968	E2F2	1	p36.12	23506430	23531220	2.4893	0.0127997	0.225962	FALSE	FALSE
538	ENSG00000187474	FPR3	19	q13.41	51795163	51826189	2.4862	0.0129114	0.227038	FALSE	FALSE
539	ENSG00000100321	SYNGR1	22	q13.1	39349925	39385588	2.48526	0.0129457	0.227038	FALSE	FALSE
540	ENSG00000112486	CCR6	6	q27	167111807	167139696	2.48502	0.0129545	0.227038	FALSE	FALSE
541	ENSG00000104872	PIH1D1	19	q13.33	49446298	49453497	2.48287	0.0130329	0.227748	FALSE	FALSE
542	ENSG00000125734	GPR108	19	p13.3	6729914	6737603	2.48267	0.01304	0.227748	FALSE	FALSE
543	ENSG00000110057	UNC93B1	11	q13.2	67991104	68004982	2.48077	0.0131099	0.228172	FALSE	FALSE
544	ENSG00000101079	NDRG3	20	q11.23	36651766	36746078	2.48049	0.0131201	0.228172	FALSE	FALSE
545	ENSG00000153802	TMPRSS11D	4	q13.2	67820876	67884032	2.47937	0.0131613	0.228647	FALSE	FALSE
546	ENSG00000137877	SPTBN5	15	q15.1	41848144	41894077	2.4784	0.0131972	0.229027	FALSE	FALSE
547	ENSG00000137752	CASP1	11	q22.3	105025443	105035250	2.47746	0.0132321	0.22939	FALSE	FALSE
548	ENSG00000197548	ATG7	3	p25.3	11272309	11557665	2.47596	0.0132878	0.229624	FALSE	FALSE
549	ENSG00000169692	AGPAT2	9	q34.3	136673143	136687423	2.47494	0.0133257	0.229909	FALSE	FALSE
550	ENSG00000142327	RNPEPL1	2	q37.3	240565804	240581372	2.47439	0.0133465	0.229909	FALSE	FALSE
551	ENSG00000130755	GMFG	19	q13.2	39328353	39342372	2.47319	0.0133914	0.229909	FALSE	FALSE
552	ENSG00000168781	PPIP5K1	15	q15.3	43533462	43590253	2.47288	0.0134028	0.229909	FALSE	FALSE
553	ENSG00000161958	FGF11	17	p13.1	7438273	7444937	2.46787	0.0135918	0.231457	FALSE	FALSE
554	ENSG00000110665	C11orf21	11	p15.5	2295645	2303049	2.46565	0.0136764	0.232414	FALSE	FALSE
555	ENSG00000140983	RHOT2	16	p13.3	668086	674174	2.46495	0.0137033	0.232531	FALSE	FALSE
556	ENSG00000073605	GSDMB	17	q21.1	39904595	39919854	2.46424	0.0137304	0.232531	FALSE	FALSE
557	ENSG00000079263	SP140	2	q37.1	230203110	230313215	2.46399	0.0137402	0.232531	FALSE	FALSE
558	ENSG00000170581	STAT2	12	q13.3	56341597	56360155	2.46194	0.0138189	0.232658	FALSE	FALSE
559	ENSG00000090013	BLVRB	19	q13.2	40447765	40465840	2.46123	0.0138461	0.232658	FALSE	FALSE
560	ENSG00000100167	SEPT3	22	q13.2	41969475	41998221	2.46102	0.0138544	0.232658	FALSE	FALSE
561	ENSG00000163191	S100A11	1	q21.3	152032506	152047907	2.45947	0.0139143	0.232658	FALSE	FALSE
562	ENSG00000135114	OASL	12	q24.31	121019111	121039242	2.45937	0.0139183	0.232658	FALSE	FALSE
563	ENSG00000136878	USP20	9	q34.11	129834698	129881838	2.45714	0.014005	0.23293	FALSE	FALSE
564	ENSG00000187792	ZNF70	22	q11.23	23738678	23751092	2.45701	0.0140097	0.23293	FALSE	FALSE
565	ENSG00000161920	MED11	17	p13.2	4731428	4733610	2.45659	0.0140262	0.23293	FALSE	FALSE
566	ENSG00000160305	DIP2A	21	q22.3	46458899	46569852	2.45647	0.0140311	0.23293	FALSE	FALSE
567	ENSG00000110777	POU2AF1	11	q23.1	111352252	111455630	2.45583	0.0140561	0.23293	FALSE	FALSE
568	ENSG00000153714	LURAP1L	9	p23	12775021	12822131	2.4555	0.0140688	0.23293	FALSE	FALSE
569	ENSG00000160179	ABCG1	21	q22.3	42199689	42297244	2.45441	0.0141116	0.23293	FALSE	FALSE
570	ENSG00000185811	IKZF1	7	p12.2	50304068	50405101	2.45425	0.014118	0.23293	FALSE	FALSE
571	ENSG00000183742	MACC1	7	p21.1	20134655	20217404	2.45421	0.0141196	0.23293	FALSE	FALSE
572	ENSG00000177728	TMEM94	17	q25.1	75441159	75500090	2.45285	0.0141728	0.233572	FALSE	FALSE
573	ENSG00000089041	P2RX7	12	q24.31	121132819	121188032	2.44913	0.01432	0.234816	FALSE	FALSE
574	ENSG00000142669	SH3BGRL3	1	p36.11	26279176	26281522	2.44744	0.0143874	0.235354	FALSE	FALSE
575	ENSG00000198171	DDRGK1	20	p13	3190350	3204685	2.44692	0.0144081	0.235354	FALSE	FALSE
576	ENSG00000178789	CD300LB	17	q25.1	74521174	74531474	2.44673	0.0144159	0.235354	FALSE	FALSE
577	ENSG00000115317	HTRA2	2	p13.1	74529377	74533348	2.44646	0.0144267	0.235354	FALSE	FALSE
578	ENSG00000151715	TMEM45B	11	q24.3	129815819	129860003	2.44618	0.0144379	0.235354	FALSE	FALSE
579	ENSG00000119919	NKX2-3	10	q24.2	99532933	99536524	2.44587	0.0144502	0.235354	FALSE	FALSE
580	ENSG00000178927	CYBC1	17	q25.3	82442589	82450829	2.44579	0.0144535	0.235354	FALSE	FALSE
581	ENSG00000114646	CSPG5	3	p21.31	47562239	47580792	2.44502	0.0144843	0.235387	FALSE	FALSE
582	ENSG00000137965	IFI44	1	p31.1	78649796	78664078	2.44419	0.0145178	0.235698	FALSE	FALSE
583	ENSG00000167964	RAB26	16	p13.3	2140803	2154165	2.44277	0.0145749	0.235976	FALSE	FALSE
584	ENSG00000130590	SAMD10	20	q13.33	63974113	63980008	2.44197	0.0146075	0.236103	FALSE	FALSE
585	ENSG00000157191	NECAP2	1	p36.13	16440672	16460078	2.44151	0.014626	0.236103	FALSE	FALSE
586	ENSG00000143375	CGN	1	q21.3	151510510	151538692	2.44143	0.0146293	0.236103	FALSE	FALSE
587	ENSG00000188997	KCTD21	11	q14.1	78171249	78188822	2.43726	0.0147992	0.237633	FALSE	FALSE
588	ENSG00000075673	ATP12A	13	q12.12	24680411	24712493	2.43701	0.0148092	0.237633	FALSE	FALSE
589	ENSG00000115307	AUP1	2	p13.1	74526645	74529939	2.43639	0.0148349	0.237633	FALSE	FALSE
590	ENSG00000141526	SLC16A3	17	q25.3	82228397	82261129	2.4359	0.0148547	0.237633	FALSE	FALSE
591	ENSG00000107902	LHPP	10	q26.13	124461834	124617888	2.43494	0.0148942	0.237799	FALSE	FALSE
592	ENSG00000137745	MMP13	11	q22.2	102942995	102955734	2.4326	0.0149911	0.238478	FALSE	FALSE
593	ENSG00000184999	SLC22A10	11	q12.3	63137867	63369718	2.43226	0.015005	0.238478	FALSE	FALSE
594	ENSG00000262246	CORO7	16	p13.3	4354542	4425705	2.43215	0.0150096	0.238478	FALSE	FALSE
595	ENSG00000189377	CXCL17	19	q13.2	42428288	42443048	2.43115	0.0150509	0.238816	FALSE	FALSE
596	ENSG00000104518	GSDMD	8	q24.3	143553207	143563062	2.43025	0.0150883	0.238816	FALSE	FALSE
597	ENSG00000135127	BICDL1	12	q24.23	119989869	120094494	2.42933	0.0151267	0.238816	FALSE	FALSE
598	ENSG00000165724	ZMYND19	9	q34.3	137582079	137590490	2.42928	0.0151287	0.238816	FALSE	FALSE
599	ENSG00000162594	IL23R	1	p31.3	67138907	67259979	2.42902	0.0151397	0.238816	FALSE	FALSE
600	ENSG00000173825	TIGD3	11	q13.1	65354767	65357613	2.42883	0.0151477	0.238816	FALSE	FALSE
601	ENSG00000137648	TMPRSS4	11	q23.3	118077012	118121890	2.42733	0.0152103	0.239488	FALSE	FALSE
602	ENSG00000184900	SUMO3	21	q22.3	44805617	44818779	2.42515	0.0153021	0.239784	FALSE	FALSE
603	ENSG00000103522	IL21R	16	p12.1	27402162	27452042	2.42423	0.0153409	0.239784	FALSE	FALSE
604	ENSG00000187608	ISG15	1	p36.33	1001138	1014540	2.42337	0.0153771	0.239855	FALSE	FALSE
605	ENSG00000095585	BLNK	10	q24.1	96191702	96271587	2.42294	0.0153953	0.239855	FALSE	FALSE
606	ENSG00000173110	HSPA6	1	q23.3	161524540	161526910	2.42221	0.0154264	0.239974	FALSE	FALSE
607	ENSG00000196367	TRRAP	7	q22.1	98877933	99050831	2.42104	0.0154762	0.240064	FALSE	FALSE
608	ENSG00000122188	LAX1	1	q32.1	203765176	203776233	2.41748	0.0156284	0.241737	FALSE	FALSE
609	ENSG00000196365	LONP1	19	p13.3	5691834	5720572	2.41528	0.0157232	0.242188	FALSE	FALSE
610	ENSG00000089094	KDM2B	12	q24.31	121429097	121581015	2.41456	0.0157544	0.242188	FALSE	FALSE
611	ENSG00000264364	DYNLL2	17	q22	58083415	58095536	2.41429	0.0157658	0.242188	FALSE	FALSE
612	ENSG00000128604	IRF5	7	q32.1	128937612	128950035	2.413	0.0158219	0.242188	FALSE	FALSE
613	ENSG00000127412	TRPV5	7	q34	142908101	142933808	2.4122	0.0158565	0.242188	FALSE	FALSE
614	ENSG00000167851	CD300A	17	q25.1	74466399	74484796	2.41155	0.0158849	0.242188	FALSE	FALSE
615	ENSG00000168395	ING5	2	q37.3	241687085	241729478	2.41148	0.0158877	0.242188	FALSE	FALSE
616	ENSG00000064601	CTSA	20	q13.12	45890144	45898820	2.41092	0.0159123	0.242188	FALSE	FALSE
617	ENSG00000151846	PABPC3	13	q12.13	25095868	25099254	2.41069	0.0159223	0.242188	FALSE	FALSE
618	ENSG00000142949	PTPRF	1	p34.2	43525187	43623666	2.40974	0.0159638	0.242188	FALSE	FALSE
619	ENSG00000162511	LAPTM5	1	p35.2	30732469	30757820	2.4094	0.0159787	0.242188	FALSE	FALSE
620	ENSG00000186265	BTLA	3	q13.2	112463968	112499561	2.4093	0.0159831	0.242188	FALSE	FALSE
621	ENSG00000003249	DBNDD1	16	q24.3	90004865	90020128	2.40771	0.0160529	0.242858	FALSE	FALSE
622	ENSG00000108262	GIT1	17	q11.2	29573469	29594054	2.40625	0.0161171	0.243318	FALSE	FALSE
623	ENSG00000118308	LRMP	12	p12.1	25004342	25108334	2.40479	0.0161817	0.243835	FALSE	FALSE
624	ENSG00000108786	HSD17B1	17	q21.2	42549214	42555213	2.40285	0.0162677	0.244397	FALSE	FALSE
625	ENSG00000149781	FERMT3	11	q13.1	64206678	64223886	2.4011	0.016346	0.245018	FALSE	FALSE
626	ENSG00000141959	PFKL	21	q22.3	44300051	44327376	2.40055	0.0163704	0.245018	FALSE	FALSE
627	ENSG00000141854	MISP3	19	p13.12	14072536	14075062	2.4005	0.0163729	0.245018	FALSE	FALSE
628	ENSG00000161980	POLR3K	16	p13.3	46407	53628	2.40008	0.0163914	0.245018	FALSE	FALSE
629	ENSG00000136250	AOAH	7	p14.2	36512949	36724549	2.39819	0.0164763	0.245018	FALSE	FALSE
630	ENSG00000126860	EVI2A	17	q11.2	31317560	31321884	2.39803	0.0164834	0.245018	FALSE	FALSE
631	ENSG00000109471	IL2	4	q27	122451470	122456725	2.39799	0.0164852	0.245018	FALSE	FALSE
632	ENSG00000187961	KLHL17	1	p36.33	960587	965715	2.39665	0.0165457	0.245018	FALSE	FALSE
633	ENSG00000160214	RRP1	21	q22.3	43789513	43805293	2.39654	0.0165509	0.245018	FALSE	FALSE
634	ENSG00000100324	TAB1	22	q13.1	39399741	39437060	2.39629	0.016562	0.245018	FALSE	FALSE
635	ENSG00000025708	TYMP	22	q13.33	50525752	50530056	2.3962	0.016566	0.245018	FALSE	FALSE
636	ENSG00000118898	PPL	16	p13.3	4882507	4960741	2.39614	0.0165688	0.245018	FALSE	FALSE
637	ENSG00000124466	LYPD3	19	q13.31	43460787	43465660	2.39569	0.0165891	0.245018	FALSE	FALSE
638	ENSG00000142634	EFHD2	1	p36.21	15409895	15430343	2.39511	0.0166155	0.245135	FALSE	FALSE
639	ENSG00000153292	ADGRF1	6	p12.3	46997703	47042363	2.39486	0.0166269	0.245135	FALSE	FALSE
640	ENSG00000137880	GCHFR	15	q15.1	40764020	40767710	2.39323	0.0167007	0.245777	FALSE	FALSE
641	ENSG00000126709	IFI6	1	p35.3	27666061	27672218	2.39291	0.0167155	0.245777	FALSE	FALSE
642	ENSG00000168096	ANKS3	16	p13.3	4696510	4734378	2.39212	0.0167515	0.245833	FALSE	FALSE
643	ENSG00000070047	PHRF1	11	p15.5	576486	612222	2.39183	0.0167644	0.245833	FALSE	FALSE
644	ENSG00000258659	TRIM34	11	p15.4	5619764	5644398	2.39049	0.0168259	0.246337	FALSE	FALSE
645	ENSG00000110844	PRPF40B	12	q13.12	49568218	49644666	2.38997	0.0168498	0.246337	FALSE	FALSE
646	ENSG00000071246	VASH1	14	q24.3	76762189	76783015	2.38971	0.0168615	0.246337	FALSE	FALSE
647	ENSG00000139835	GRTP1	13	q34	113324164	113364148	2.38959	0.0168674	0.246337	FALSE	FALSE
648	ENSG00000140320	BAHD1	15	q15.1	40439721	40468242	2.38876	0.0169053	0.246337	FALSE	FALSE
649	ENSG00000164808	SPIDR	8	q11.21	47260575	47736306	2.3878	0.0169495	0.246337	FALSE	FALSE
650	ENSG00000138606	SHF	15	q21.1	45167214	45201175	2.38582	0.0170411	0.246794	FALSE	FALSE
651	ENSG00000203747	FCGR3A	1	q23.3	161541759	161550737	2.38544	0.0170586	0.246829	FALSE	FALSE
652	ENSG00000123415	SMUG1	12	q13.13	54121277	54189008	2.38158	0.0172384	0.248552	FALSE	FALSE
653	ENSG00000168763	CNNM3	2	q11.2	96816245	96833911	2.38054	0.0172874	0.249039	FALSE	FALSE
654	ENSG00000101337	TM9SF4	20	q11.21	32109506	32167258	2.37873	0.0173725	0.249826	FALSE	FALSE
655	ENSG00000110711	AIP	11	q13.2	67483041	67491103	2.37797	0.0174084	0.249903	FALSE	FALSE
656	ENSG00000198734	F5	1	q24.2	169514166	169586588	2.37676	0.0174656	0.250121	FALSE	FALSE
657	ENSG00000171720	HDAC3	5	q31.3	141620876	141636870	2.3763	0.0174871	0.250121	FALSE	FALSE
658	ENSG00000087237	CETP	16	q13	56961850	56983845	2.3762	0.017492	0.250121	FALSE	FALSE
659	ENSG00000171045	TSNARE1	8	q24.3	142212080	142403240	2.37571	0.0175153	0.250121	FALSE	FALSE
660	ENSG00000183813	CCR4	3	p22.3	32951574	32956349	2.37528	0.0175355	0.250121	FALSE	FALSE
661	ENSG00000164855	TMEM184A	7	p22.3	1542235	1560821	2.37527	0.0175361	0.250121	FALSE	FALSE
662	ENSG00000163565	IFI16	1	q23.1	158999968	159055155	2.37506	0.0175459	0.250121	FALSE	FALSE
663	ENSG00000111670	GNPTAB	12	q23.2	101745497	101830938	2.37193	0.0176952	0.251414	FALSE	FALSE
664	ENSG00000140030	GPR65	14	q31.3	88005124	88014811	2.37169	0.0177069	0.251414	FALSE	FALSE
665	ENSG00000158488	CD1E	1	q23.1	158353696	158357553	2.37165	0.0177086	0.251414	FALSE	FALSE
666	ENSG00000044090	CUL7	6	p21.1	43037617	43053945	2.37092	0.017744	0.251629	FALSE	FALSE
667	ENSG00000102886	GDPD3	16	p11.2	30104810	30113856	2.36842	0.0178642	0.252702	FALSE	FALSE
668	ENSG00000074855	ANO8	19	p13.11	17323223	17334829	2.36752	0.0179079	0.252702	FALSE	FALSE
669	ENSG00000186716	BCR	22	q11.23	23179704	23318037	2.3675	0.0179087	0.252702	FALSE	FALSE
670	ENSG00000007264	MATK	19	p13.3	3777970	3802129	2.36699	0.0179333	0.252702	FALSE	FALSE
671	ENSG00000120868	APAF1	12	q23.1	98645141	98735433	2.36647	0.0179586	0.252702	FALSE	FALSE
672	ENSG00000265118	AC134669.1	17	q11.2	31305213	31318831	2.3656	0.0180008	0.252861	FALSE	FALSE
673	ENSG00000140025	EFCAB11	14	q32.11	89794669	89954777	2.36212	0.0181706	0.254155	FALSE	FALSE
674	ENSG00000105287	PRKD2	19	q13.32	46674275	46717127	2.36098	0.0182269	0.254226	FALSE	FALSE
675	ENSG00000243789	JMJD7	15	q15.1	41828085	41837581	2.35908	0.0183204	0.254727	FALSE	FALSE
676	ENSG00000161618	ALDH16A1	19	q13.33	49453169	49471048	2.35805	0.0183712	0.254897	FALSE	FALSE
677	ENSG00000186442	KRT3	12	q13.13	52789685	52796117	2.35725	0.0184107	0.254897	FALSE	FALSE
678	ENSG00000138134	STAMBPL1	10	q23.31	88879734	88975153	2.3564	0.0184528	0.254897	FALSE	FALSE
679	ENSG00000010610	CD4	12	p13.31	6786858	6820808	2.35631	0.0184573	0.254897	FALSE	FALSE
680	ENSG00000125084	WNT1	12	q13.12	48978453	48981676	2.35524	0.0185108	0.255155	FALSE	FALSE
681	ENSG00000085511	MAP3K4	6	q26	160991727	161117385	2.35426	0.0185596	0.255155	FALSE	FALSE
682	ENSG00000132881	CPLANE2	1	p36.13	16231700	16237162	2.35369	0.0185882	0.255155	FALSE	FALSE
683	ENSG00000110042	DTX4	11	q12.1	59171430	59208587	2.35364	0.0185908	0.255155	FALSE	FALSE
684	ENSG00000161929	SCIMP	17	p13.2	5208961	5234860	2.3531	0.0186179	0.255155	FALSE	FALSE
685	ENSG00000157379	DHRS1	14	q12	24290598	24299833	2.35282	0.0186319	0.255155	FALSE	FALSE
686	ENSG00000117394	SLC2A1	1	p34.2	42925375	42959176	2.3523	0.0186577	0.255296	FALSE	FALSE
687	ENSG00000204219	TCEA3	1	p36.12	23381061	23424740	2.35123	0.0187117	0.255477	FALSE	FALSE
688	ENSG00000090554	FLT3LG	19	q13.33	49474207	49486231	2.35041	0.0187526	0.255477	FALSE	FALSE
689	ENSG00000107331	ABCA2	9	q34.3	137007227	137028922	2.35034	0.0187561	0.255477	FALSE	FALSE
690	ENSG00000058453	CROCC	1	p36.13	16740273	16972979	2.35017	0.0187647	0.255477	FALSE	FALSE
691	ENSG00000167207	NOD2	16	q12.1	50693588	50734041	2.34967	0.01879	0.25561	FALSE	FALSE
692	ENSG00000123146	ADGRE5	19	p13.12	14380501	14408725	2.34825	0.0188617	0.255846	FALSE	FALSE
693	ENSG00000130299	GTPBP3	19	p13.11	17334920	17342735	2.34707	0.0189217	0.255846	FALSE	FALSE
694	ENSG00000163482	STK36	2	q35	218672026	218702716	2.34682	0.0189343	0.255846	FALSE	FALSE
695	ENSG00000107262	BAG1	9	p13.3	33247820	33264720	2.34672	0.0189397	0.255846	FALSE	FALSE
696	ENSG00000225697	SLC26A6	3	p21.31	48625723	48635493	2.34637	0.0189573	0.255846	FALSE	FALSE
697	ENSG00000002834	LASP1	17	q12	38869859	38921770	2.34519	0.0190175	0.255846	FALSE	FALSE
698	ENSG00000105726	ATP13A1	19	p13.11	19645198	19663693	2.34495	0.0190294	0.255846	FALSE	FALSE
699	ENSG00000185862	EVI2B	17	q11.2	31303766	31314112	2.34446	0.0190547	0.255846	FALSE	FALSE
700	ENSG00000135482	ZC3H10	12	q13.2	56118159	56127514	2.34446	0.0190549	0.255846	FALSE	FALSE
701	ENSG00000188827	SLX4	16	p13.3	3581181	3611598	2.34433	0.0190613	0.255846	FALSE	FALSE
702	ENSG00000183155	RABIF	1	q32.1	202878957	202889135	2.3441	0.0190731	0.255846	FALSE	FALSE
703	ENSG00000217555	CKLF	16	q21	66552563	66566251	2.34177	0.0191927	0.256898	FALSE	FALSE
704	ENSG00000142539	AC020909.1	19	q13.33	50415799	50428409	2.34081	0.0192418	0.256898	FALSE	FALSE
705	ENSG00000143297	FCRL5	1	q23.1	157513377	157552520	2.34023	0.0192717	0.256898	FALSE	FALSE
706	ENSG00000177106	EPS8L2	11	p15.5	694438	727727	2.34019	0.0192739	0.256898	FALSE	FALSE
707	ENSG00000172349	IL16	15	q25.1	81159575	81314058	2.34009	0.0192791	0.256898	FALSE	FALSE
708	ENSG00000204577	LILRB3	19	q13.42	54216278	54223506	2.33809	0.0193824	0.257462	FALSE	FALSE
709	ENSG00000162775	RBM15	1	p13.3	110338506	110346681	2.33646	0.0194675	0.258071	FALSE	FALSE
710	ENSG00000005379	TSPOAP1	17	q22	58301228	58328760	2.3363	0.0194756	0.258071	FALSE	FALSE
711	ENSG00000110514	MADD	11	p11.2	47269161	47330031	2.33563	0.0195104	0.258115	FALSE	FALSE
712	ENSG00000186204	CYP4F12	19	p13.12	15672757	15697174	2.33452	0.0195685	0.258257	FALSE	FALSE
713	ENSG00000188820	CALHM6	6	q22.1	116461370	116463779	2.33299	0.0196487	0.258689	FALSE	FALSE
714	ENSG00000227500	SCAMP4	19	p13.3	1905214	1926013	2.3326	0.0196689	0.258748	FALSE	FALSE
715	ENSG00000198890	PRMT6	1	p13.3	107056679	107067636	2.33079	0.0197644	0.259794	FALSE	FALSE
716	ENSG00000142235	LMTK3	19	q13.33	48485271	48513935	2.32833	0.0198945	0.260353	FALSE	FALSE
717	ENSG00000134291	TMEM106C	12	q13.11	47963569	47968878	2.32818	0.0199024	0.260353	FALSE	FALSE
718	ENSG00000171224	FAM241B	10	q22.1	69630251	69633599	2.32749	0.0199393	0.260416	FALSE	FALSE
719	ENSG00000182544	MFSD5	12	q13.13	53251251	53254405	2.32696	0.0199672	0.260416	FALSE	FALSE
720	ENSG00000108469	RECQL5	17	q25.1	75626845	75667189	2.32685	0.0199735	0.260416	FALSE	FALSE
721	ENSG00000160271	RALGDS	9	q34.2	133097720	133149334	2.3266	0.0199867	0.260416	FALSE	FALSE
722	ENSG00000171163	ZNF692	1	q44	248850006	248859144	2.326	0.0200185	0.260623	FALSE	FALSE
723	ENSG00000065308	TRAM2	6	p12.2	52497402	52576915	2.32495	0.0200747	0.261147	FALSE	FALSE
724	ENSG00000140749	IGSF6	16	p12.2	21639537	21652660	2.32314	0.0201716	0.2619	FALSE	FALSE
725	ENSG00000267508	ZNF285	19	q13.31	44382298	44401608	2.32268	0.0201966	0.2619	FALSE	FALSE
726	ENSG00000163606	CD200R1	3	q13.2	112921209	112975122	2.32234	0.0202145	0.261924	FALSE	FALSE
727	ENSG00000142961	MOB3C	1	p33	46607715	46616891	2.32085	0.0202948	0.262302	FALSE	FALSE
728	ENSG00000175221	MED16	19	p13.3	867630	893218	2.31967	0.0203586	0.262544	FALSE	FALSE
729	ENSG00000100997	ABHD12	20	p11.21	25294743	25390983	2.31675	0.0205175	0.263467	FALSE	FALSE
730	ENSG00000115607	IL18RAP	2	q12.1	102418689	102452565	2.31669	0.0205204	0.263467	FALSE	FALSE
731	ENSG00000105647	PIK3R2	19	p13.11	18153118	18170540	2.31628	0.0205428	0.263467	FALSE	FALSE
732	ENSG00000184208	C22orf46	22	q13.2	41688939	41698136	2.3142	0.020657	0.264309	FALSE	FALSE
733	ENSG00000158315	RHBDL2	1	p34.3	38885807	38941799	2.31304	0.0207206	0.264647	FALSE	FALSE
734	ENSG00000164081	TEX264	3	p21.2	51662693	51704323	2.31285	0.0207307	0.264647	FALSE	FALSE
735	ENSG00000141401	IMPA2	18	p11.21	11981025	12030883	2.31182	0.0207874	0.264719	FALSE	FALSE
736	ENSG00000105755	ETHE1	19	q13.31	43506719	43527244	2.31155	0.0208023	0.264719	FALSE	FALSE
737	ENSG00000174233	ADCY6	12	q13.12	48766194	48789037	2.31062	0.0208538	0.264958	FALSE	FALSE
738	ENSG00000164379	FOXQ1	6	p25.3	1312440	1314748	2.31055	0.0208578	0.264958	FALSE	FALSE
739	ENSG00000108840	HDAC5	17	q21.31	44076746	44123702	2.30805	0.0209961	0.264958	FALSE	FALSE
740	ENSG00000167644	C19orf33	19	q13.2	38304161	38305009	2.30773	0.0210144	0.264958	FALSE	FALSE
741	ENSG00000148288	GBGT1	9	q34.2	133152948	133163945	2.30747	0.0210285	0.264958	FALSE	FALSE
742	ENSG00000198792	TMEM184B	22	q13.1	38219291	38273034	2.30684	0.0210638	0.265134	FALSE	FALSE
743	ENSG00000051382	PIK3CB	3	q22.3	138652699	138834938	2.30549	0.0211394	0.265312	FALSE	FALSE
744	ENSG00000077420	APBB1IP	10	p12.1	26438203	26567803	2.30548	0.0211398	0.265312	FALSE	FALSE
745	ENSG00000189233	NUGGC	8	p21.1	28021964	28083871	2.3045	0.0211948	0.265719	FALSE	FALSE
746	ENSG00000106952	TNFSF8	9	q33.1	114893343	114930595	2.3043	0.0212055	0.265719	FALSE	FALSE
747	ENSG00000101189	MRGBP	20	q13.33	62796453	62801738	2.30246	0.0213095	0.266003	FALSE	FALSE
748	ENSG00000099364	FBXL19	16	p11.2	30923055	30948783	2.3018	0.0213466	0.266262	FALSE	FALSE
749	ENSG00000066336	SPI1	11	p11.2	47354860	47378576	2.2997	0.0214652	0.267335	FALSE	FALSE
750	ENSG00000010310	GIPR	19	q13.32	45668244	45683724	2.29908	0.0215002	0.267567	FALSE	FALSE
751	ENSG00000148343	MIGA2	9	q34.11	129036621	129072082	2.29677	0.0216319	0.267821	FALSE	FALSE
752	ENSG00000243646	IL10RB	21	q22.11	33266358	33310187	2.29598	0.0216771	0.267821	FALSE	FALSE
753	ENSG00000154451	GBP5	1	p22.2	89258950	89272804	2.29577	0.021689	0.267821	FALSE	FALSE
754	ENSG00000118369	USP35	11	q14.1	78188812	78214711	2.29489	0.0217394	0.267821	FALSE	FALSE
755	ENSG00000106266	SNX8	7	p22.3	2251770	2354318	2.29441	0.0217668	0.267821	FALSE	FALSE
756	ENSG00000268861	AC008878.3	19	p13.2	7382834	7472477	2.29437	0.0217694	0.267821	FALSE	FALSE
757	ENSG00000172531	PPP1CA	11	q13.2	67398183	67421183	2.29419	0.0217794	0.267821	FALSE	FALSE
758	ENSG00000108352	RAPGEFL1	17	q21.1	40177010	40195656	2.29298	0.0218492	0.268196	FALSE	FALSE
759	ENSG00000198952	SMG5	1	q22	156249224	156282825	2.29249	0.0218772	0.268196	FALSE	FALSE
760	ENSG00000178971	CTC1	17	p13.1	8224821	8248095	2.29247	0.0218785	0.268196	FALSE	FALSE
761	ENSG00000176101	SSNA1	9	q34.3	137188647	137190370	2.2916	0.021929	0.268614	FALSE	FALSE
762	ENSG00000131042	LILRB2	19	q13.42	54273821	54281184	2.28833	0.0221181	0.269464	FALSE	FALSE
763	ENSG00000156521	TYSND1	10	q22.1	70137981	70146676	2.28767	0.0221566	0.269464	FALSE	FALSE
764	ENSG00000130589	HELZ2	20	q13.33	63558086	63574239	2.28631	0.0222361	0.269464	FALSE	FALSE
765	ENSG00000268361	L34079.1	19	q13.31	43554692	43593036	2.28523	0.0222995	0.269464	FALSE	FALSE
766	ENSG00000178149	DALRD3	3	p21.31	49015488	49022293	2.28491	0.0223179	0.269464	FALSE	FALSE
767	ENSG00000143167	GPA33	1	q24.1	167052836	167166479	2.28488	0.0223197	0.269464	FALSE	FALSE
768	ENSG00000137959	IFI44L	1	p31.1	78619922	78646145	2.28487	0.0223203	0.269464	FALSE	FALSE
769	ENSG00000228594	FNDC10	1	p36.33	1598012	1600096	2.28457	0.022338	0.269464	FALSE	FALSE
770	ENSG00000175065	DSG4	18	q12.1	31376777	31414912	2.28248	0.0224609	0.270473	FALSE	FALSE
771	ENSG00000168792	ABHD15	17	q11.2	29560547	29567137	2.28147	0.0225207	0.270482	FALSE	FALSE
772	ENSG00000163629	PTPN13	4	q21.3	86594315	86815171	2.28079	0.0225609	0.270482	FALSE	FALSE
773	ENSG00000102854	MSLN	16	p13.3	760762	768865	2.27894	0.0226705	0.271187	FALSE	FALSE
774	ENSG00000125844	RRBP1	20	p12.1	17613678	17682295	2.27846	0.0226993	0.271187	FALSE	FALSE
775	ENSG00000125735	TNFSF14	19	p13.3	6661253	6670588	2.2782	0.0227148	0.271187	FALSE	FALSE
776	ENSG00000013573	DDX11	12	p11.21	31073845	31104791	2.27629	0.0228284	0.271187	FALSE	FALSE
777	ENSG00000116991	SIPA1L2	1	q42.2	232397965	232561558	2.27622	0.022833	0.271187	FALSE	FALSE
778	ENSG00000124243	BCAS4	20	q13.13	50794894	50882676	2.27582	0.0228565	0.271187	FALSE	FALSE
779	ENSG00000162542	TMCO4	1	p36.13	19682213	19799945	2.27506	0.0229023	0.271187	FALSE	FALSE
780	ENSG00000145113	MUC4	3	q29	195746765	195812277	2.27431	0.0229471	0.271187	FALSE	FALSE
781	ENSG00000099377	HSD3B7	16	p11.2	30985207	30989152	2.2741	0.0229602	0.271187	FALSE	FALSE
782	ENSG00000269307	AC010463.1	19	p13.11	17267418	17282966	2.27337	0.0230037	0.271187	FALSE	FALSE
783	ENSG00000100351	GRAP2	22	q13.1	39901082	39973721	2.27259	0.023051	0.271187	FALSE	FALSE
784	ENSG00000163354	DCST2	1	q21.3	155018520	155033781	2.27255	0.0230531	0.271187	FALSE	FALSE
785	ENSG00000127054	INTS11	1	p36.33	1311585	1324691	2.27243	0.0230607	0.271187	FALSE	FALSE
786	ENSG00000173200	PARP15	3	q21.1	122577602	122639047	2.27232	0.0230671	0.271187	FALSE	FALSE
787	ENSG00000162757	C1orf74	1	q32.2	209779208	209784559	2.27185	0.0230956	0.271195	FALSE	FALSE
788	ENSG00000177051	FBXO46	19	q13.32	45710629	45730904	2.26954	0.0232355	0.272189	FALSE	FALSE
789	ENSG00000183401	CCDC159	19	p13.2	11344684	11354944	2.26914	0.0232599	0.272281	FALSE	FALSE
790	ENSG00000141699	RETREG3	17	q21.2	42579513	42610623	2.26649	0.0234215	0.272992	FALSE	FALSE
791	ENSG00000197622	CDC42SE1	1	q21.3	151050971	151070325	2.26634	0.0234306	0.272992	FALSE	FALSE
792	ENSG00000162896	PIGR	1	q32.1	206928518	206946466	2.2658	0.0234637	0.272992	FALSE	FALSE
793	ENSG00000158717	RNF166	16	q24.3	88696495	88706421	2.26377	0.0235884	0.272992	FALSE	FALSE
794	ENSG00000002016	RAD52	12	p13.33	912077	990053	2.26376	0.0235887	0.272992	FALSE	FALSE
795	ENSG00000186765	FSCN2	17	q25.3	81528396	81537130	2.26351	0.0236042	0.272992	FALSE	FALSE
796	ENSG00000143185	XCL2	1	q24.2	168540765	168543997	2.26342	0.0236096	0.272992	FALSE	FALSE
797	ENSG00000066322	ELOVL1	1	p34.2	43363397	43368074	2.26206	0.0236935	0.273599	FALSE	FALSE
798	ENSG00000267881	AC243967.1	19	q13.2	41708612	41761282	2.26094	0.0237629	0.274051	FALSE	FALSE
799	ENSG00000185453	ZSWIM9	19	q13.33	48170692	48197620	2.26008	0.0238165	0.274141	FALSE	FALSE
800	ENSG00000131233	GJA9	1	p34.3	38874451	38881587	2.25958	0.0238473	0.274141	FALSE	FALSE
801	ENSG00000106404	CLDN15	7	q22.1	101232092	101238820	2.25948	0.0238537	0.274141	FALSE	FALSE
802	ENSG00000139546	TARBP2	12	q13.13	53500921	53506431	2.25887	0.0238913	0.274141	FALSE	FALSE
803	ENSG00000123395	ATG101	12	q13.13	52069246	52077494	2.25866	0.0239047	0.274141	FALSE	FALSE
804	ENSG00000186074	CD300LF	17	q25.1	74694311	74712978	2.256	0.0240705	0.275163	FALSE	FALSE
805	ENSG00000072310	SREBF1	17	p11.2	17810399	17837002	2.25404	0.0241936	0.275571	FALSE	FALSE
806	ENSG00000132530	XAF1	17	p13.1	6755447	6775647	2.25394	0.0242	0.275571	FALSE	FALSE
807	ENSG00000125991	ERGIC3	20	q11.22	35542021	35557634	2.25346	0.0242299	0.275571	FALSE	FALSE
808	ENSG00000173083	HPSE	4	q21.23	83292461	83335153	2.25263	0.0242827	0.275571	FALSE	FALSE
809	ENSG00000169957	ZNF768	16	p11.2	30524001	30526821	2.25144	0.024358	0.275618	FALSE	FALSE
810	ENSG00000102837	OLFM4	13	q14.3	53028759	53052057	2.25124	0.0243703	0.275618	FALSE	FALSE
811	ENSG00000171603	CLSTN1	1	p36.22	9729026	9824526	2.25068	0.0244058	0.275705	FALSE	FALSE
812	ENSG00000162892	IL24	1	q32.1	206897443	206904139	2.24977	0.0244635	0.276101	FALSE	FALSE
813	ENSG00000143258	USP21	1	q23.3	161159450	161165723	2.24928	0.0244946	0.276117	FALSE	FALSE
814	ENSG00000104880	ARHGEF18	19	p13.2	7395113	7472477	2.24804	0.0245738	0.276329	FALSE	FALSE
815	ENSG00000249624	AP000295.1	21	q22.11	33229901	33297160	2.24794	0.0245803	0.276329	FALSE	FALSE
816	ENSG00000184508	HDDC3	15	q26.1	90929964	90935196	2.24642	0.0246769	0.276857	FALSE	FALSE
817	ENSG00000134321	RSAD2	2	p25.2	6865806	6898239	2.24628	0.0246863	0.276857	FALSE	FALSE
818	ENSG00000177548	RABEP2	16	p11.2	28904421	28936526	2.24441	0.0248058	0.277199	FALSE	FALSE
819	ENSG00000196576	PLXNB2	22	q13.33	50274979	50307627	2.2442	0.0248196	0.277199	FALSE	FALSE
820	ENSG00000171953	ATPAF2	17	p11.2	17977409	18039209	2.24202	0.0249598	0.278437	FALSE	FALSE
821	ENSG00000167645	YIF1B	19	q13.2	38305104	38317273	2.24167	0.0249827	0.278503	FALSE	FALSE
822	ENSG00000171169	NAIF1	9	q34.11	128061233	128068206	2.24136	0.0250027	0.278536	FALSE	FALSE
823	ENSG00000158517	NCF1	7	q11.23	74773962	74789315	2.23951	0.0251228	0.278822	FALSE	FALSE
824	ENSG00000132465	JCHAIN	4	q13.3	70655541	70681817	2.2383	0.0252016	0.278822	FALSE	FALSE
825	ENSG00000153485	TMEM251	14	q32.12	93184951	93187089	2.23551	0.0253839	0.279547	FALSE	FALSE
826	ENSG00000068724	TTC7A	2	p21	46916157	47076137	2.23416	0.0254727	0.280219	FALSE	FALSE
827	ENSG00000169231	THBS3	1	q22	155195588	155209051	2.2338	0.0254961	0.280219	FALSE	FALSE
828	ENSG00000039650	PNKP	19	q13.33	49859882	49878351	2.23277	0.0255643	0.280219	FALSE	FALSE
829	ENSG00000181135	ZNF707	8	q24.3	143684452	143713898	2.2317	0.0256349	0.280427	FALSE	FALSE
830	ENSG00000105393	BABAM1	19	p13.11	17267350	17281249	2.2317	0.0256351	0.280427	FALSE	FALSE
831	ENSG00000165406	MARCH8	10	q11.22	45454585	45594906	2.23011	0.0257403	0.280911	FALSE	FALSE
832	ENSG00000197102	DYNC1H1	14	q32.31	101964510	102056443	2.22896	0.0258162	0.280911	FALSE	FALSE
833	ENSG00000125447	GGA3	17	q25.1	75236599	75262363	2.22843	0.0258521	0.280911	FALSE	FALSE
834	ENSG00000130714	POMT1	9	q34.13	131502902	131523806	2.22836	0.0258565	0.280911	FALSE	FALSE
835	ENSG00000163344	PMVK	1	q21.3	154924734	154936991	2.22807	0.025876	0.280911	FALSE	FALSE
836	ENSG00000137501	SYTL2	11	q14.1	85694224	85811159	2.22792	0.0258861	0.280911	FALSE	FALSE
837	ENSG00000173120	KDM2A	11	q13.2	67119269	67258087	2.22718	0.0259352	0.280911	FALSE	FALSE
838	ENSG00000187730	GABRD	1	p36.33	2019298	2030758	2.22717	0.0259362	0.280911	FALSE	FALSE
839	ENSG00000134061	CD180	5	q12.3	67179613	67196799	2.22677	0.0259624	0.280911	FALSE	FALSE
840	ENSG00000171700	RGS19	20	q13.33	64073181	64079988	2.22676	0.0259631	0.280911	FALSE	FALSE
841	ENSG00000261884	AC040162.1	16	q22.1	67929614	67936017	2.22651	0.0259802	0.280911	FALSE	FALSE
842	ENSG00000103227	LMF1	16	p13.3	853634	981318	2.22639	0.0259883	0.280911	FALSE	FALSE
843	ENSG00000183066	WBP2NL	22	q13.2	41998725	42058456	2.22562	0.0260393	0.281091	FALSE	FALSE
844	ENSG00000028137	TNFRSF1B	1	p36.22	12167003	12209228	2.22516	0.0260707	0.281211	FALSE	FALSE
845	ENSG00000197386	HTT	4	p16.3	3041422	3243960	2.22463	0.0261062	0.281256	FALSE	FALSE
846	ENSG00000204913	LRRC3C	17	q21.1	39941474	39944747	2.22383	0.0261602	0.281652	FALSE	FALSE
847	ENSG00000160325	CACFD1	9	q34.2	133459965	133470848	2.22295	0.0262195	0.282073	FALSE	FALSE
848	ENSG00000183828	NUDT14	14	q32.33	105172938	105181323	2.22272	0.026235	0.282073	FALSE	FALSE
849	ENSG00000132879	FBXO44	1	p36.22	11654375	11663327	2.22162	0.0263087	0.282073	FALSE	FALSE
850	ENSG00000186891	TNFRSF18	1	p36.33	1203508	1206691	2.22157	0.0263121	0.282073	FALSE	FALSE
851	ENSG00000159110	IFNAR2	21	q22.11	33229901	33265675	2.21932	0.0264649	0.283056	FALSE	FALSE
852	ENSG00000162739	SLAMF6	1	q23.3	160485030	160523262	2.21858	0.0265154	0.283056	FALSE	FALSE
853	ENSG00000169919	GUSB	7	q11.21	65960684	65982314	2.21599	0.0266922	0.28433	FALSE	FALSE
854	ENSG00000177084	POLE	12	q24.33	132623753	132687365	2.21581	0.0267042	0.28433	FALSE	FALSE
855	ENSG00000198917	SPOUT1	9	q34.11	128819651	128829821	2.2154	0.0267329	0.28445	FALSE	FALSE
856	ENSG00000134954	ETS1	11	q24.3	128458761	128587558	2.21475	0.026777	0.284529	FALSE	FALSE
857	ENSG00000141556	TBCD	17	q25.3	82752064	82945922	2.21275	0.0269149	0.284905	FALSE	FALSE
858	ENSG00000214688	C10orf105	10	q22.1	71711702	71737824	2.21211	0.0269589	0.285186	FALSE	FALSE
859	ENSG00000150782	IL18	11	q23.1	112143251	112164117	2.21126	0.0270176	0.285437	FALSE	FALSE
860	ENSG00000177628	GBA	1	q22	155234452	155244699	2.21082	0.0270482	0.285577	FALSE	FALSE
861	ENSG00000148308	GTF3C5	9	q34.13	133030675	133058503	2.20725	0.0272966	0.287706	FALSE	FALSE
862	ENSG00000105771	SMG9	19	q13.31	43727992	43754990	2.20692	0.0273197	0.287706	FALSE	FALSE
863	ENSG00000132704	FCRL2	1	q23.1	157745733	157777132	2.20614	0.027374	0.287706	FALSE	FALSE
864	ENSG00000138777	PPA2	4	q24	105369077	105474081	2.20586	0.0273936	0.287706	FALSE	FALSE
865	ENSG00000127362	TAS2R3	7	q34	141764097	141765197	2.20531	0.027432	0.287706	FALSE	FALSE
866	ENSG00000141012	GALNS	16	q24.3	88813734	88856970	2.20508	0.0274488	0.287706	FALSE	FALSE
867	ENSG00000128284	APOL3	22	q12.3	36140330	36166177	2.2047	0.0274751	0.287706	FALSE	FALSE
868	ENSG00000063761	ADCK1	14	q24.3	77800083	77935012	2.20396	0.0275269	0.287706	FALSE	FALSE
869	ENSG00000198758	EPS8L3	1	p13.3	109750080	109764027	2.20301	0.0275943	0.287706	FALSE	FALSE
870	ENSG00000185803	SLC52A2	8	q24.3	144354135	144361286	2.20285	0.0276055	0.287706	FALSE	FALSE
871	ENSG00000168350	DEGS2	14	q32.2	100143957	100160163	2.20257	0.027625	0.287706	FALSE	FALSE
872	ENSG00000105618	PRPF31	19	q13.42	54115410	54131719	2.20231	0.0276437	0.287706	FALSE	FALSE
873	ENSG00000254788	CKLF-CMTM1	16	q21	66552587	66579135	2.20216	0.0276543	0.287706	FALSE	FALSE
874	ENSG00000115232	ITGA4	2	q31.3	181457202	181536187	2.20154	0.0276979	0.287923	FALSE	FALSE
875	ENSG00000105767	CADM4	19	q13.31	43622368	43639839	2.20057	0.0277663	0.288139	FALSE	FALSE
876	ENSG00000134294	SLC38A2	12	q13.11	46358189	46372867	2.19868	0.0279004	0.288982	FALSE	FALSE
877	ENSG00000171903	CYP4F11	19	p13.12	15912367	15934867	2.19868	0.0279005	0.288982	FALSE	FALSE
878	ENSG00000178950	GAK	4	p16.3	849276	932373	2.19812	0.0279405	0.289063	FALSE	FALSE
879	ENSG00000170426	SDR9C7	12	q13.3	56923154	56934405	2.19673	0.0280395	0.289174	FALSE	FALSE
880	ENSG00000179583	CIITA	16	p13.13	10866222	10943021	2.19669	0.0280428	0.289174	FALSE	FALSE
881	ENSG00000072694	FCGR2B	1	q23.3	161663147	161678654	2.19599	0.0280927	0.289193	FALSE	FALSE
882	ENSG00000105738	SIPA1L3	19	q13.13	37907228	38208372	2.19592	0.0280976	0.289193	FALSE	FALSE
883	ENSG00000169627	BOLA2B	16	p11.2	30192934	30194306	2.19547	0.0281298	0.289342	FALSE	FALSE
884	ENSG00000161849	KRT84	12	q13.13	52377812	52385652	2.19321	0.028292	0.289736	FALSE	FALSE
885	ENSG00000161133	USP41	22	q11.21	20350578	20390758	2.19235	0.0283539	0.289827	FALSE	FALSE
886	ENSG00000080031	PTPRH	19	q13.42	55181248	55209506	2.19003	0.0285223	0.290386	FALSE	FALSE
887	ENSG00000173214	MFSD4B	6	q21	111259348	111271167	2.18969	0.0285468	0.290386	FALSE	FALSE
888	ENSG00000186314	PRELID2	5	q32	145471799	145835369	2.18943	0.0285659	0.290386	FALSE	FALSE
889	ENSG00000126453	BCL2L12	19	q13.33	49665142	49673916	2.18914	0.0285866	0.290386	FALSE	FALSE
890	ENSG00000030419	IKZF2	2	q34	212999691	213152427	2.18809	0.0286628	0.290444	FALSE	FALSE
891	ENSG00000157873	TNFRSF14	1	p36.32	2555639	2565382	2.18757	0.0287008	0.290516	FALSE	FALSE
892	ENSG00000106178	CCL24	7	q11.23	75811665	75823356	2.18698	0.0287437	0.290719	FALSE	FALSE
893	ENSG00000144579	CTDSP1	2	q35	218398256	218405941	2.18568	0.0288389	0.291125	FALSE	FALSE
894	ENSG00000164574	GALNT10	5	q33.2	154190730	154420984	2.18395	0.0289656	0.291652	FALSE	FALSE
895	ENSG00000127191	TRAF2	9	q34.3	136881912	136926607	2.18295	0.0290394	0.291886	FALSE	FALSE
896	ENSG00000159733	ZFYVE28	4	p16.3	2269582	2418663	2.18213	0.0291	0.291965	FALSE	FALSE
897	ENSG00000198858	R3HDM4	19	p13.3	896503	913245	2.17973	0.0292777	0.292687	FALSE	FALSE
898	ENSG00000108798	ABI3	17	q21.32	49210227	49223225	2.17877	0.029349	0.293042	FALSE	FALSE
899	ENSG00000159399	HK2	2	p12	74833981	74893359	2.17764	0.0294329	0.293093	FALSE	FALSE
900	ENSG00000124733	MEA1	6	p21.1	43011143	43016868	2.17763	0.0294333	0.293093	FALSE	FALSE
901	ENSG00000099203	TMED1	19	p13.2	10832438	10836318	2.17715	0.0294696	0.293173	FALSE	FALSE
902	ENSG00000125245	GPR18	13	q32.3	99254714	99261744	2.17647	0.0295201	0.293355	FALSE	FALSE
903	ENSG00000148842	CNNM2	10	q24.32	102918293	103090221	2.17642	0.0295237	0.293355	FALSE	FALSE
904	ENSG00000175274	TP53I11	11	p11.2	44885903	44951306	2.17456	0.0296632	0.293838	FALSE	FALSE
905	ENSG00000168769	TET2	4	q24	105145875	105279816	2.17346	0.029746	0.294179	FALSE	FALSE
906	ENSG00000140379	BCL2A1	15	q25.1	79960889	79971446	2.17315	0.029769	0.294179	FALSE	FALSE
907	ENSG00000099875	MKNK2	19	p13.3	2037465	2051244	2.17292	0.0297865	0.294179	FALSE	FALSE
908	ENSG00000187147	RNF220	1	p34.1	44405194	44651724	2.17083	0.0299442	0.294848	FALSE	FALSE
909	ENSG00000141562	NARF	17	q25.3	82458180	82490537	2.17014	0.0299966	0.295186	FALSE	FALSE
910	ENSG00000056736	IL17RB	3	p21.1	53846580	53865800	2.16941	0.0300515	0.295277	FALSE	FALSE
911	ENSG00000149541	B3GAT3	11	q12.3	62615296	62622175	2.16885	0.0300938	0.295277	FALSE	FALSE
912	ENSG00000108669	CYTH1	17	q25.3	78674048	78782297	2.16873	0.0301028	0.295277	FALSE	FALSE
913	ENSG00000154832	CXXC1	18	q21.1	50282343	50288304	2.1683	0.0301356	0.295277	FALSE	FALSE
914	ENSG00000116031	CD207	2	p13.3	70830214	70835822	2.16687	0.0302446	0.29567	FALSE	FALSE
915	ENSG00000135211	TMEM60	7	q11.23	77793728	77798580	2.16533	0.0303626	0.296117	FALSE	FALSE
916	ENSG00000188167	TMPPE	3	p22.3	33090421	33096801	2.16459	0.0304192	0.296286	FALSE	FALSE
917	ENSG00000089154	GCN1	12	q24.23	120127203	120194710	2.16444	0.0304305	0.296286	FALSE	FALSE
918	ENSG00000072682	P4HA2	5	q31.1	132191838	132295315	2.16436	0.0304365	0.296286	FALSE	FALSE
919	ENSG00000169733	RFNG	17	q25.3	82047902	82051831	2.16392	0.0304704	0.296286	FALSE	FALSE
920	ENSG00000111215	PRR4	12	p13.2	10845849	10849475	2.16353	0.0305001	0.296398	FALSE	FALSE
921	ENSG00000076864	RAP1GAP	1	p36.12	21596215	21669363	2.16311	0.0305324	0.296536	FALSE	FALSE
922	ENSG00000163956	LRPAP1	4	p16.3	3503597	3532559	2.16226	0.0305981	0.296997	FALSE	FALSE
923	ENSG00000123364	HOXC13	12	q13.13	53938765	53946544	2.16183	0.030631	0.297141	FALSE	FALSE
924	ENSG00000135473	PAN2	12	q13.3	56316223	56334053	2.16128	0.0306734	0.297347	FALSE	FALSE
925	ENSG00000154978	VOPP1	7	p11.2	55436056	55572988	2.1609	0.0307033	0.297347	FALSE	FALSE
926	ENSG00000101109	STK4	20	q13.12	44966474	45079959	2.16057	0.0307288	0.297347	FALSE	FALSE
927	ENSG00000168995	SIGLEC7	19	q13.41	51142299	51153526	2.1599	0.0307804	0.297356	FALSE	FALSE
928	ENSG00000126882	FAM78A	9	q34.13	131258076	131276547	2.15841	0.0308958	0.297791	FALSE	FALSE
929	ENSG00000179051	RCC2	1	p36.13	17406760	17439724	2.15808	0.0309216	0.297791	FALSE	FALSE
930	ENSG00000073050	XRCC1	19	q13.31	43543040	43580473	2.15788	0.0309372	0.297791	FALSE	FALSE
931	ENSG00000171443	ZNF524	19	q13.42	55600022	55603138	2.15745	0.0309707	0.297791	FALSE	FALSE
932	ENSG00000138135	CH25H	10	q23.31	89205629	89207314	2.1573	0.0309823	0.297791	FALSE	FALSE
933	ENSG00000143590	EFNA3	1	q21.3	155078872	155087538	2.15626	0.0310633	0.297874	FALSE	FALSE
934	ENSG00000130758	MAP3K10	19	q13.2	40191744	40215575	2.15584	0.0310962	0.297874	FALSE	FALSE
935	ENSG00000163131	CTSS	1	q21.3	150730196	150765957	2.15549	0.0311237	0.297874	FALSE	FALSE
936	ENSG00000163154	TNFAIP8L2	1	q21.3	151156629	151159749	2.15452	0.0311991	0.297874	FALSE	FALSE
937	ENSG00000138246	DNAJC13	3	q22.1	132417526	132539032	2.1544	0.0312086	0.297874	FALSE	FALSE
938	ENSG00000114737	CISH	3	p21.2	50606490	50611831	2.15426	0.0312196	0.297874	FALSE	FALSE
939	ENSG00000142627	EPHA2	1	p36.13	16124337	16156087	2.15421	0.0312236	0.297874	FALSE	FALSE
940	ENSG00000180353	HCLS1	3	q13.33	121631399	121660927	2.15395	0.0312444	0.297874	FALSE	FALSE
941	ENSG00000180900	SCRIB	8	q24.3	143790920	143815379	2.15384	0.0312526	0.297874	FALSE	FALSE
942	ENSG00000116701	NCF2	1	q25.3	183555563	183590876	2.15331	0.0312946	0.298101	FALSE	FALSE
943	ENSG00000164684	ZNF704	8	q21.13	80628451	80874781	2.1526	0.03135	0.298455	FALSE	FALSE
944	ENSG00000116586	LAMTOR2	1	q22	156054752	156058510	2.15182	0.0314112	0.298863	FALSE	FALSE
945	ENSG00000167972	ABCA3	16	p13.3	2275881	2340746	2.15135	0.0314488	0.298873	FALSE	FALSE
946	ENSG00000141441	GAREM1	18	q12.1	32124877	32470484	2.15073	0.0314972	0.298915	FALSE	FALSE
947	ENSG00000173239	LIPM	10	q23.31	88802730	88820546	2.15044	0.03152	0.298915	FALSE	FALSE
948	ENSG00000177697	CD151	11	p15.5	832843	839831	2.14978	0.0315725	0.298915	FALSE	FALSE
949	ENSG00000172803	SNX32	11	q13.1	65833641	65856896	2.14781	0.031729	0.299542	FALSE	FALSE
950	ENSG00000132464	ENAM	4	q13.3	70628744	70686816	2.14761	0.0317444	0.299542	FALSE	FALSE
951	ENSG00000162924	REL	2	p16.1	60881521	60931610	2.14729	0.0317703	0.299542	FALSE	FALSE
952	ENSG00000188404	SELL	1	q24.2	169690667	169711698	2.14712	0.0317841	0.299542	FALSE	FALSE
953	ENSG00000143374	TARS2	1	q21.2	150487364	150507609	2.14632	0.0318478	0.29985	FALSE	FALSE
954	ENSG00000104889	RNASEH2A	19	p13.13	12806556	12815201	2.14361	0.0320641	0.300882	FALSE	FALSE
955	ENSG00000077238	IL4R	16	p12.1	27313668	27364778	2.14297	0.0321154	0.301013	FALSE	FALSE
956	ENSG00000187867	PALM3	19	p13.12	14053365	14059159	2.1414	0.0322422	0.301809	FALSE	FALSE
957	ENSG00000135226	UGT2B28	4	q13.2	69280499	69295050	2.1404	0.0323223	0.301809	FALSE	FALSE
958	ENSG00000112655	PTK7	6	p21.1	43076268	43161719	2.14026	0.0323335	0.301809	FALSE	FALSE
959	ENSG00000240505	TNFRSF13B	17	p11.2	16929816	16972118	2.13979	0.0323719	0.301809	FALSE	FALSE
960	ENSG00000086570	FAT2	5	q33.1	151504093	151568944	2.13968	0.0323806	0.301809	FALSE	FALSE
961	ENSG00000159214	CCDC24	1	p34.1	43991359	43996528	2.13963	0.0323848	0.301809	FALSE	FALSE
962	ENSG00000156345	CDK20	9	q22.1	87966441	87974753	2.13742	0.0325635	0.302336	FALSE	FALSE
963	ENSG00000149179	C11orf49	11	p11.2	46936689	47164385	2.13705	0.0325936	0.302378	FALSE	FALSE
964	ENSG00000197119	SLC25A29	14	q32.2	100291111	100306547	2.13681	0.0326138	0.302393	FALSE	FALSE
965	ENSG00000100983	GSS	20	q11.22	34928433	34956027	2.13638	0.0326482	0.302541	FALSE	FALSE
966	ENSG00000104960	PTOV1	19	q13.33	49850735	49860744	2.13407	0.0328373	0.303429	FALSE	FALSE
967	ENSG00000027075	PRKCH	14	q23.1	61187559	61550976	2.13399	0.0328433	0.303429	FALSE	FALSE
968	ENSG00000073067	CYP2W1	7	p22.3	983199	989640	2.13383	0.0328567	0.303429	FALSE	FALSE
969	ENSG00000143217	NECTIN4	1	q23.3	161070995	161089599	2.13245	0.0329701	0.304146	FALSE	FALSE
970	ENSG00000213901	SLC23A3	2	q35	219161465	219170095	2.131	0.0330894	0.304478	FALSE	FALSE
971	ENSG00000173585	CCR9	3	p21.31	45886504	45903177	2.1304	0.033139	0.304478	FALSE	FALSE
972	ENSG00000172828	CES3	16	q22.1	66961237	66975148	2.13036	0.0331422	0.304478	FALSE	FALSE
973	ENSG00000179913	B3GNT3	19	p13.11	17794828	17813082	2.12997	0.0331741	0.304478	FALSE	FALSE
974	ENSG00000106785	TRIM14	9	q22.33	98069275	98119212	2.1293	0.0332299	0.304478	FALSE	FALSE
975	ENSG00000123992	DNPEP	2	q35	219373527	219400022	2.12914	0.0332427	0.304478	FALSE	FALSE
976	ENSG00000137936	BCAR3	1	p22.1	93561786	93847150	2.12854	0.0332922	0.304556	FALSE	FALSE
977	ENSG00000188064	WNT7B	22	q13.31	45920362	45977129	2.128	0.0333374	0.304556	FALSE	FALSE
978	ENSG00000123154	WDR83	19	p13.13	12666800	12675832	2.12785	0.0333495	0.304556	FALSE	FALSE
979	ENSG00000155629	PIK3AP1	10	q24.1	96593312	96720514	2.12764	0.0333668	0.304556	FALSE	FALSE
980	ENSG00000121417	ZNF211	19	q13.43	57630395	57642779	2.12687	0.0334312	0.304739	FALSE	FALSE
981	ENSG00000160233	LRRC3	21	q22.3	44455486	44462196	2.1261	0.0334948	0.30475	FALSE	FALSE
982	ENSG00000243708	PLA2G4B	15	q15.1	41837775	41848147	2.12452	0.0336265	0.305551	FALSE	FALSE
983	ENSG00000163235	TGFA	2	p13.3	70447280	70554193	2.12243	0.0338017	0.306225	FALSE	FALSE
984	ENSG00000064490	RFXANK	19	p13.11	19192229	19201869	2.12234	0.0338089	0.306225	FALSE	FALSE
985	ENSG00000160753	RUSC1	1	q22	155320896	155331114	2.1223	0.033813	0.306225	FALSE	FALSE
986	ENSG00000105438	KDELR1	19	q13.33	48382570	48391553	2.1211	0.033913	0.306332	FALSE	FALSE
987	ENSG00000238227	TMEM250	9	q34.3	136114581	136118863	2.12098	0.0339236	0.306332	FALSE	FALSE
988	ENSG00000075884	ARHGAP15	2	q22.2	143091362	143768352	2.12013	0.0339952	0.306332	FALSE	FALSE
989	ENSG00000253598	SLC10A5	8	q21.13	81693607	81696174	2.11993	0.0340119	0.306332	FALSE	FALSE
990	ENSG00000213413	PVRIG	7	q22.1	100218241	100221490	2.11905	0.0340859	0.306492	FALSE	FALSE
991	ENSG00000171345	KRT19	17	q21.2	41523617	41528308	2.11857	0.0341264	0.306688	FALSE	FALSE
992	ENSG00000144485	HES6	2	q37.3	238238267	238240662	2.1178	0.034192	0.307108	FALSE	FALSE
993	ENSG00000197822	OCLN	5	q13.2	69492292	69558104	2.11736	0.0342295	0.307108	FALSE	FALSE
994	ENSG00000162711	NLRP3	1	q44	247416156	247449108	2.11586	0.0343569	0.3075	FALSE	FALSE
995	ENSG00000250510	GPR162	12	p13.31	6821545	6829972	2.11558	0.0343808	0.3075	FALSE	FALSE
996	ENSG00000100297	MCM5	22	q12.3	35400063	35425430	2.11531	0.0344039	0.3075	FALSE	FALSE
997	ENSG00000115919	KYNU	2	q22.2	142877498	143055832	2.11482	0.0344457	0.3075	FALSE	FALSE
998	ENSG00000132329	RAMP1	2	q37.3	237858893	237912114	2.11463	0.0344611	0.3075	FALSE	FALSE
999	ENSG00000129911	KLF16	19	p13.3	1852399	1863568	2.11384	0.0345293	0.307534	FALSE	FALSE
1000	ENSG00000139223	ANP32D	12	q13.11	48472665	48473624	2.11353	0.0345558	0.307534	FALSE	FALSE
1001	ENSG00000188186	LAMTOR4	7	q22.1	100148907	100155944	2.11121	0.0347544	0.308603	FALSE	FALSE
1002	ENSG00000132670	PTPRA	20	p13	2864184	3039076	2.11095	0.034777	0.308637	FALSE	FALSE
1003	ENSG00000174500	GCSAM	3	q13.2	112120841	112133305	2.10576	0.0352253	0.311265	FALSE	FALSE
1004	ENSG00000086504	MRPL28	16	p13.3	366969	371289	2.10532	0.0352631	0.311338	FALSE	FALSE
1005	ENSG00000163162	RNF149	2	q11.2	101271219	101308701	2.10463	0.0353233	0.311626	FALSE	FALSE
1006	ENSG00000168404	MLKL	16	q23.1	74671855	74700960	2.10321	0.0354475	0.311661	FALSE	FALSE
1007	ENSG00000107521	HPS1	10	q24.2	98416198	98446947	2.10313	0.0354544	0.311661	FALSE	FALSE
1008	ENSG00000109101	FOXN1	17	q11.2	28506243	28538896	2.10256	0.0355045	0.311661	FALSE	FALSE
1009	ENSG00000161013	MGAT4B	5	q35.3	179797597	179806952	2.10181	0.0355698	0.311661	FALSE	FALSE
1010	ENSG00000115275	MOGS	2	p13.1	74461057	74465410	2.10129	0.0356157	0.311661	FALSE	FALSE
1011	ENSG00000168393	DTYMK	2	q37.3	241675742	241686991	2.10127	0.035617	0.311661	FALSE	FALSE
1012	ENSG00000088827	SIGLEC1	20	p13	3686970	3707128	2.1011	0.035632	0.311661	FALSE	FALSE
1013	ENSG00000113368	LMNB1	5	q23.2	126776623	126837020	2.09999	0.0357297	0.311661	FALSE	FALSE
1014	ENSG00000167131	CCDC103	17	q21.31	44899142	44905390	2.09988	0.0357392	0.311661	FALSE	FALSE
1015	ENSG00000144560	VGLL4	3	p25.2	11556070	11771350	2.09983	0.0357436	0.311661	FALSE	FALSE
1016	ENSG00000100079	LGALS2	22	q13.1	37570246	37582616	2.09965	0.0357598	0.311661	FALSE	FALSE
1017	ENSG00000134574	DDB2	11	p11.2	47214465	47239240	2.09889	0.0358268	0.311661	FALSE	FALSE
1018	ENSG00000178226	PRSS36	16	p11.2	31138925	31150094	2.09885	0.0358297	0.311661	FALSE	FALSE
1019	ENSG00000148337	CIZ1	9	q34.11	128166064	128204383	2.09849	0.0358619	0.311661	FALSE	FALSE
1020	ENSG00000176046	NUPR1	16	p11.2	28532708	28539174	2.09767	0.0359343	0.311661	FALSE	FALSE
1021	ENSG00000013306	SLC25A39	17	q21.31	44319625	44324870	2.09765	0.0359359	0.311661	FALSE	FALSE
1022	ENSG00000106367	AP1S1	7	q22.1	101154400	101161596	2.0976	0.0359405	0.311661	FALSE	FALSE
1023	ENSG00000138496	PARP9	3	q21.1	122527924	122564577	2.09753	0.035947	0.311661	FALSE	FALSE
1024	ENSG00000171680	PLEKHG5	1	p36.31	6466092	6520061	2.09752	0.0359474	0.311661	FALSE	FALSE
1025	ENSG00000241973	PI4KA	22	q11.21	20707691	20859417	2.09719	0.0359767	0.311661	FALSE	FALSE
1026	ENSG00000155926	SLA	8	q24.22	133036724	133103054	2.09697	0.0359963	0.311661	FALSE	FALSE
1027	ENSG00000164877	MICALL2	7	p22.3	1428465	1459502	2.09688	0.0360039	0.311661	FALSE	FALSE
1028	ENSG00000258588	TRIM6-TRIM34	11	p15.4	5596725	5644398	2.09685	0.0360069	0.311661	FALSE	FALSE
1029	ENSG00000183251	OR51B4	11	p15.4	5301014	5301946	2.09663	0.036026	0.311661	FALSE	FALSE
1030	ENSG00000134326	CMPK2	2	p25.2	6840570	6866635	2.09624	0.0360607	0.311661	FALSE	FALSE
1031	ENSG00000076604	TRAF4	17	q11.2	28743984	28750958	2.09623	0.036062	0.311661	FALSE	FALSE
1032	ENSG00000143420	ENSA	1	q21.3	150600851	150629612	2.09617	0.0360667	0.311661	FALSE	FALSE
1033	ENSG00000138378	STAT4	2	q32.3	191029576	191151596	2.09611	0.0360723	0.311661	FALSE	FALSE
1034	ENSG00000181467	RAP2B	3	q25.2	153162270	153170620	2.09573	0.0361059	0.311661	FALSE	FALSE
1035	ENSG00000183778	B3GALT5	21	q22.2	39556442	39673137	2.09571	0.0361081	0.311661	FALSE	FALSE
1036	ENSG00000160856	FCRL3	1	q23.1	157674321	157700857	2.09489	0.036181	0.311726	FALSE	FALSE
1037	ENSG00000187862	TTC24	1	q22	156579727	156586770	2.09476	0.0361923	0.311726	FALSE	FALSE
1038	ENSG00000176619	LMNB2	19	p13.3	2427638	2456996	2.09389	0.0362698	0.311829	FALSE	FALSE
1039	ENSG00000162337	LRP5	11	q13.2	68312609	68449275	2.09378	0.03628	0.311829	FALSE	FALSE
1040	ENSG00000255221	CARD17	11	q22.3	105092469	105101431	2.09314	0.0363371	0.311894	FALSE	FALSE
1041	ENSG00000113504	SLC12A7	5	p15.33	1050376	1112035	2.09312	0.0363387	0.311894	FALSE	FALSE
1042	ENSG00000105397	TYK2	19	p13.2	10350529	10380676	2.09262	0.0363829	0.311894	FALSE	FALSE
1043	ENSG00000117280	RAB29	1	q32.1	205767986	205775460	2.09011	0.0366075	0.312836	FALSE	FALSE
1044	ENSG00000054611	TBC1D22A	22	q13.31	46762617	47175699	2.08902	0.0367062	0.313352	FALSE	FALSE
1045	ENSG00000100298	APOBEC3H	22	q13.1	39097224	39104067	2.08832	0.0367694	0.313728	FALSE	FALSE
1046	ENSG00000168016	TRANK1	3	p22.2	36826820	36945098	2.08747	0.0368459	0.314218	FALSE	FALSE
1047	ENSG00000140474	ULK3	15	q24.1	74836116	74843346	2.08639	0.036943	0.314467	FALSE	FALSE
1048	ENSG00000129195	PIMREG	17	p13.2	6444415	6451469	2.08603	0.0369757	0.314467	FALSE	FALSE
1049	ENSG00000214447	FAM187A	17	q21.31	44899712	44905390	2.08592	0.0369863	0.314467	FALSE	FALSE
1050	ENSG00000172081	MOB3A	19	p13.3	2071038	2096673	2.08532	0.0370406	0.314467	FALSE	FALSE
1051	ENSG00000172057	ORMDL3	17	q21.1	39921041	39927601	2.08473	0.0370939	0.314529	FALSE	FALSE
1052	ENSG00000130707	ASS1	9	q34.11	130444929	130501274	2.08329	0.0372246	0.315147	FALSE	FALSE
1053	ENSG00000146067	FAM193B	5	q35.3	177519788	177554541	2.08302	0.0372494	0.315195	FALSE	FALSE
1054	ENSG00000054967	RELT	11	q13.4	73376264	73397474	2.08276	0.0372734	0.315234	FALSE	FALSE
1055	ENSG00000167600	CYP2S1	19	q13.2	41193049	41207539	2.08037	0.0374918	0.31647	FALSE	FALSE
1056	ENSG00000111786	SRSF9	12	q24.31	120461668	120469793	2.0801	0.0375162	0.31647	FALSE	FALSE
1057	ENSG00000124920	MYRF	11	q12.2	61752642	61788518	2.07977	0.0375468	0.316566	FALSE	FALSE
1058	ENSG00000179111	HES7	17	p13.1	8120590	8124092	2.07905	0.0376132	0.316846	FALSE	FALSE
1059	ENSG00000121858	TNFSF10	3	q26.31	172505508	172523507	2.07898	0.0376188	0.316846	FALSE	FALSE
1060	ENSG00000166822	TMEM170A	16	q23.1	75443054	75465497	2.07749	0.0377563	0.317063	FALSE	FALSE
1061	ENSG00000164167	LSM6	4	q31.22	146175685	146200000	2.07704	0.0377979	0.317063	FALSE	FALSE
1062	ENSG00000178188	SH2B1	16	p11.2	28846600	28874212	2.07513	0.0379745	0.317068	FALSE	FALSE
1063	ENSG00000090382	LYZ	12	q15	69348341	69354234	2.0749	0.0379958	0.317084	FALSE	FALSE
1064	ENSG00000140575	IQGAP1	15	q26.1	90388218	90502243	2.07427	0.0380542	0.317248	FALSE	FALSE
1065	ENSG00000106399	RPA3	7	p21.3	7636518	7718607	2.07367	0.0381097	0.317254	FALSE	FALSE
1066	ENSG00000099308	MAST3	19	p13.11	18097793	18151692	2.07225	0.0382418	0.317751	FALSE	FALSE
1067	ENSG00000215045	GRID2IP	7	p22.1	6497462	6551436	2.072	0.0382656	0.317751	FALSE	FALSE
1068	ENSG00000100364	KIAA0930	22	q13.31	45190338	45240769	2.07109	0.0383505	0.317751	FALSE	FALSE
1069	ENSG00000149527	PLCH2	1	p36.32	2425980	2505530	2.07104	0.0383552	0.317751	FALSE	FALSE
1070	ENSG00000215183	MSMP	9	p13.3	35752990	35756613	2.0707	0.0383864	0.317751	FALSE	FALSE
1071	ENSG00000147813	NAPRT	8	q24.3	143574785	143578649	2.07013	0.0384405	0.318038	FALSE	FALSE
1072	ENSG00000116260	QSOX1	1	q25.2	180154834	180204030	2.06987	0.0384647	0.318078	FALSE	FALSE
1073	ENSG00000131165	CHMP1A	16	q24.3	89644431	89657845	2.06956	0.0384939	0.318158	FALSE	FALSE
1074	ENSG00000087365	SF3B2	11	q13.1	66050729	66069308	2.06912	0.0385347	0.318179	FALSE	FALSE
1075	ENSG00000104894	CD37	19	q13.33	49335171	49343335	2.06877	0.0385678	0.318179	FALSE	FALSE
1076	ENSG00000171522	PTGER4	5	p13.1	40679498	40693735	2.068	0.0386401	0.318241	FALSE	FALSE
1077	ENSG00000011600	TYROBP	19	q13.12	35904401	35908295	2.06761	0.0386763	0.318379	FALSE	FALSE
1078	ENSG00000117362	APH1A	1	q21.2	150265399	150269580	2.06688	0.0387457	0.31863	FALSE	FALSE
1079	ENSG00000007520	TSR3	16	p13.3	1349240	1351911	2.06589	0.0388392	0.319078	FALSE	FALSE
1080	ENSG00000172732	MUS81	11	q13.1	65857126	65867653	2.06484	0.0389385	0.319573	FALSE	FALSE
1081	ENSG00000100053	CRYBB3	22	q11.23	25199850	25207363	2.06459	0.0389619	0.319604	FALSE	FALSE
1082	ENSG00000180233	ZNRF2	7	p14.3	30284307	30367692	2.06387	0.0390301	0.31989	FALSE	FALSE
1083	ENSG00000103089	FA2H	16	q23.1	74712955	74774831	2.06336	0.0390789	0.31989	FALSE	FALSE
1084	ENSG00000065357	DGKA	12	q13.2	55927319	55954027	2.06264	0.0391464	0.31989	FALSE	FALSE
1085	ENSG00000100813	ACIN1	14	q11.2	23058564	23095614	2.06235	0.0391743	0.319904	FALSE	FALSE
1086	ENSG00000125449	ARMC7	17	q25.1	75109952	75130265	2.06147	0.039258	0.320268	FALSE	FALSE
1087	ENSG00000187066	TMEM262	11	q13.1	65084979	65089375	2.05809	0.0395816	0.321181	FALSE	FALSE
1088	ENSG00000141971	MVB12A	19	p13.11	17405722	17433724	2.05808	0.0395823	0.321181	FALSE	FALSE
1089	ENSG00000273154	AL121845.3	20	q13.33	63708864	63739103	2.05777	0.0396123	0.321181	FALSE	FALSE
1090	ENSG00000103249	CLCN7	16	p13.3	1444934	1475580	2.05727	0.0396603	0.321181	FALSE	FALSE
1091	ENSG00000070061	ELP1	9	q31.3	108867517	108934116	2.05723	0.0396644	0.321181	FALSE	FALSE
1092	ENSG00000107960	STN1	10	q24.33	103882542	103918205	2.05662	0.0397228	0.321496	FALSE	FALSE
1093	ENSG00000066777	ARFGEF1	8	q13.2	67173511	67343677	2.05528	0.0398521	0.321744	FALSE	FALSE
1094	ENSG00000101464	PIGU	20	q11.22	34560542	34698790	2.05492	0.0398864	0.321744	FALSE	FALSE
1095	ENSG00000135094	SDS	12	q24.13	113392445	113426301	2.05489	0.0398898	0.321744	FALSE	FALSE
1096	ENSG00000079462	PAFAH1B3	19	q13.2	42297033	42303546	2.05407	0.0399691	0.321983	FALSE	FALSE
1097	ENSG00000228049	POLR2J2	7	q22.1	102665368	102671629	2.05205	0.0401647	0.322837	FALSE	FALSE
1098	ENSG00000011009	LYPLA2	1	p36.11	23790970	23795539	2.05173	0.0401957	0.32285	FALSE	FALSE
1099	ENSG00000103005	USB1	16	q21	57999546	58021618	2.05157	0.0402116	0.32285	FALSE	FALSE
1100	ENSG00000149503	INCENP	11	q12.3	62123973	62153163	2.05118	0.0402491	0.32285	FALSE	FALSE
1101	ENSG00000104881	PPP1R13L	19	q13.32	45379634	45406349	2.05107	0.0402601	0.32285	FALSE	FALSE
1102	ENSG00000133106	EPSTI1	13	q14.11	42886388	42992271	2.05102	0.040265	0.32285	FALSE	FALSE
1103	ENSG00000146072	TNFRSF21	6	p12.3	47231532	47309905	2.04913	0.0404491	0.323614	FALSE	FALSE
1104	ENSG00000173801	JUP	17	q21.2	41754604	41786931	2.04899	0.0404631	0.323614	FALSE	FALSE
1105	ENSG00000091073	DTX2	7	q11.23	76461676	76505995	2.04891	0.0404706	0.323614	FALSE	FALSE
1106	ENSG00000213390	ARHGAP19	10	q24.1	97222173	97292673	2.04862	0.0404993	0.323619	FALSE	FALSE
1107	ENSG00000110375	UPK2	11	q23.3	118925164	118958559	2.04674	0.0406837	0.324736	FALSE	FALSE
1108	ENSG00000167968	DNASE1L2	16	p13.3	2235816	2238711	2.04659	0.0406986	0.324736	FALSE	FALSE
1109	ENSG00000074706	IPCEF1	6	q25.2	154154496	154356792	2.04622	0.0407343	0.324848	FALSE	FALSE
1110	ENSG00000167674	HDGFL2	19	p13.3	4472287	4502211	2.04581	0.0407754	0.324848	FALSE	FALSE
1111	ENSG00000184009	ACTG1	17	q25.3	81509971	81523847	2.04564	0.0407921	0.324848	FALSE	FALSE
1112	ENSG00000159363	ATP13A2	1	p36.13	16985958	17011928	2.04263	0.0410889	0.326314	FALSE	FALSE
1113	ENSG00000130487	KLHDC7B	22	q13.33	50545891	50551023	2.04139	0.0412125	0.326606	FALSE	FALSE
1114	ENSG00000074696	HACD3	15	q22.31	65530418	65578352	2.04081	0.0412694	0.326737	FALSE	FALSE
1115	ENSG00000129226	CD68	17	p13.1	7579467	7582113	2.03985	0.041365	0.326739	FALSE	FALSE
1116	ENSG00000116863	ADPRHL2	1	p34.3	36088875	36093932	2.0398	0.0413702	0.326739	FALSE	FALSE
1117	ENSG00000072518	MARK2	11	q13.1	63838928	63911019	2.03961	0.041389	0.326739	FALSE	FALSE
1118	ENSG00000135077	HAVCR2	5	q33.3	157085832	157142869	2.03927	0.0414235	0.326854	FALSE	FALSE
1119	ENSG00000178562	CD28	2	q33.2	203706475	203738912	2.03757	0.0415932	0.327733	FALSE	FALSE
1120	ENSG00000206053	JPT2	16	p13.3	1678256	1702280	2.03732	0.0416184	0.327733	FALSE	FALSE
1121	ENSG00000138101	DTNB	2	p23.3	25377198	25673647	2.03712	0.0416376	0.327733	FALSE	FALSE
1122	ENSG00000172724	CCL19	9	p13.3	34689567	34691277	2.03695	0.0416546	0.327733	FALSE	FALSE
1123	ENSG00000213047	DENND1B	1	q31.3	197504748	197775696	2.0364	0.04171	0.327733	FALSE	FALSE
1124	ENSG00000089723	OTUB2	14	q32.12	94026329	94048930	2.03635	0.041715	0.327733	FALSE	FALSE
1125	ENSG00000169248	CXCL11	4	q21.1	76033682	76041415	2.03604	0.0417459	0.327733	FALSE	FALSE
1126	ENSG00000062282	DGAT2	11	q13.5	75759512	75801535	2.03602	0.0417488	0.327733	FALSE	FALSE
1127	ENSG00000137628	DDX60	4	q32.3	168216293	168318807	2.03595	0.0417552	0.327733	FALSE	FALSE
1128	ENSG00000126522	ASL	7	q11.21	66075798	66093558	2.03396	0.0419556	0.32899	FALSE	FALSE
1129	ENSG00000163435	ELF3	1	q32.1	202007945	202017188	2.03336	0.0420164	0.32931	FALSE	FALSE
1130	ENSG00000055163	CYFIP2	5	q33.3	157266079	157395595	2.03291	0.0420619	0.329452	FALSE	FALSE
1131	ENSG00000181045	SLC26A11	17	q25.3	80219699	80253500	2.0313	0.0422247	0.329521	FALSE	FALSE
1132	ENSG00000125347	IRF1	5	q31.1	132481609	132490798	2.03085	0.0422703	0.329563	FALSE	FALSE
1133	ENSG00000060656	PTPRU	1	p35.3	29236516	29326813	2.03003	0.0423535	0.329593	FALSE	FALSE
1134	ENSG00000102524	TNFSF13B	13	q33.3	108251240	108308484	2.02971	0.0423863	0.329593	FALSE	FALSE
1135	ENSG00000141696	P3H4	17	q21.2	41801947	41812604	2.02947	0.04241	0.329593	FALSE	FALSE
1136	ENSG00000125726	CD70	19	p13.3	6583183	6604103	2.02925	0.0424329	0.329593	FALSE	FALSE
1137	ENSG00000183763	TRAIP	3	p21.31	49828599	49856574	2.02912	0.0424463	0.329593	FALSE	FALSE
1138	ENSG00000125775	SDCBP2	20	p13	1309909	1329239	2.02885	0.0424737	0.329593	FALSE	FALSE
1139	ENSG00000257218	GATC	12	q24.31	120446438	120463749	2.02883	0.0424755	0.329593	FALSE	FALSE
1140	ENSG00000087088	BAX	19	q13.33	48954815	48961798	2.02863	0.0424965	0.3296	FALSE	FALSE
1141	ENSG00000005007	UPF1	19	p13.11	18831938	18868236	2.02772	0.042589	0.329657	FALSE	FALSE
1142	ENSG00000171848	RRM2	2	p25.1	10120698	10131419	2.02757	0.0426046	0.329657	FALSE	FALSE
1143	ENSG00000148700	ADD3	10	q25.1	109996368	110135565	2.02721	0.0426405	0.329748	FALSE	FALSE
1144	ENSG00000029153	ARNTL2	12	p11.23	27332854	27425289	2.02706	0.0426567	0.329748	FALSE	FALSE
1145	ENSG00000157368	IL34	16	q22.1	70579895	70660682	2.02623	0.0427412	0.329778	FALSE	FALSE
1146	ENSG00000162004	CCDC78	16	p13.3	722582	726954	2.0251	0.0428568	0.330254	FALSE	FALSE
1147	ENSG00000205413	SAMD9	7	q21.2	93099513	93118023	2.02436	0.0429335	0.330483	FALSE	FALSE
1148	ENSG00000182858	ALG12	22	q13.33	49900229	49918458	2.02362	0.0430089	0.330574	FALSE	FALSE
1149	ENSG00000144677	CTDSPL	3	p22.2	37861960	37984469	2.02326	0.0430464	0.330574	FALSE	FALSE
1150	ENSG00000196247	ZNF107	7	q11.21	64666083	64711582	2.02257	0.0431175	0.33081	FALSE	FALSE
1151	ENSG00000119333	WDR34	9	q34.11	128633661	128656787	2.02231	0.0431441	0.330854	FALSE	FALSE
1152	ENSG00000145982	FARS2	6	p25.1	5261044	5829192	2.02211	0.0431651	0.330854	FALSE	FALSE
1153	ENSG00000112303	VNN2	6	q23.2	132743870	132763459	2.02164	0.0432131	0.330854	FALSE	FALSE
1154	ENSG00000099956	SMARCB1	22	q11.23	23786931	23838008	2.02163	0.0432144	0.330854	FALSE	FALSE
1155	ENSG00000152766	ANKRD22	10	q23.31	88822132	88851818	2.02151	0.0432269	0.330854	FALSE	FALSE
1156	ENSG00000166908	PIP4K2C	12	q13.3	57591174	57603418	2.01972	0.043412	0.331482	FALSE	FALSE
1157	ENSG00000145217	SLC26A1	4	p16.3	979073	993440	2.0195	0.0434355	0.331482	FALSE	FALSE
1158	ENSG00000136059	VILL	3	p22.2	37988059	38007188	2.01866	0.0435226	0.331482	FALSE	FALSE
1159	ENSG00000157870	PRXL2B	1	p36.32	2586491	2591469	2.01849	0.0435402	0.331482	FALSE	FALSE
1160	ENSG00000124496	TRERF1	6	p21.1	42224931	42452051	2.01795	0.0435963	0.331482	FALSE	FALSE
1161	ENSG00000073734	ABCB11	2	q31.1	168915498	169031324	2.01758	0.0436354	0.331482	FALSE	FALSE
1162	ENSG00000175482	POLD4	11	q13.2	67350777	67356972	2.01754	0.0436389	0.331482	FALSE	FALSE
1163	ENSG00000106278	PTPRZ1	7	q31.32	121873089	122062036	2.01707	0.0436882	0.331482	FALSE	FALSE
1164	ENSG00000196517	SLC6A9	1	p34.1	43991500	44031467	2.01707	0.0436883	0.331482	FALSE	FALSE
1165	ENSG00000166710	B2M	15	q21.1	44711487	44718877	2.01681	0.0437154	0.331482	FALSE	FALSE
1166	ENSG00000090661	CERS4	19	p13.2	8206736	8262421	2.01657	0.0437402	0.331482	FALSE	FALSE
1167	ENSG00000165272	AQP3	9	p13.3	33441154	33447633	2.01647	0.0437511	0.331482	FALSE	FALSE
1168	ENSG00000040531	CTNS	17	p13.2	3636468	3661542	2.0158	0.0438213	0.331482	FALSE	FALSE
1169	ENSG00000179526	SHARPIN	8	q24.3	144098633	144108124	2.01572	0.0438291	0.331482	FALSE	FALSE
1170	ENSG00000113648	H2AFY	5	q31.1	135333900	135399914	2.01563	0.0438386	0.331482	FALSE	FALSE
1171	ENSG00000109062	SLC9A3R1	17	q25.1	74748652	74769353	2.01534	0.0438692	0.331482	FALSE	FALSE
1172	ENSG00000149582	TMEM25	11	q23.3	118531041	118547280	2.0153	0.0438736	0.331482	FALSE	FALSE
1173	ENSG00000165891	E2F7	12	q21.2	77021247	77065580	2.01405	0.0440042	0.331549	FALSE	FALSE
1174	ENSG00000150593	PDCD4	10	q25.2	110871795	110900006	2.01392	0.0440182	0.331549	FALSE	FALSE
1175	ENSG00000181638	ZFP41	8	q24.3	143246821	143262705	2.01386	0.0440242	0.331549	FALSE	FALSE
1176	ENSG00000130175	PRKCSH	19	p13.2	11435288	11450968	2.01318	0.0440954	0.331646	FALSE	FALSE
1177	ENSG00000142252	GEMIN7	19	q13.32	45079195	45091524	2.01296	0.0441185	0.331646	FALSE	FALSE
1178	ENSG00000157303	SUSD3	9	q22.31	93058688	93085138	2.01266	0.0441501	0.331646	FALSE	FALSE
1179	ENSG00000113088	GZMK	5	q11.2	55024253	55034570	2.01247	0.04417	0.331646	FALSE	FALSE
1180	ENSG00000116151	MORN1	1	p36.32	2321253	2391707	2.01235	0.0441827	0.331646	FALSE	FALSE
1181	ENSG00000135924	DNAJB2	2	q35	219279267	219286900	2.01181	0.0442398	0.331646	FALSE	FALSE
1182	ENSG00000198133	TMEM229B	14	q24.1	67447084	67533739	2.01052	0.0443765	0.332367	FALSE	FALSE
1183	ENSG00000188822	CNR2	1	p36.11	23870526	23913362	2.0098	0.044452	0.332476	FALSE	FALSE
1184	ENSG00000261667	LY6L	8	q24.3	143080457	143083001	2.00898	0.044539	0.332612	FALSE	FALSE
1185	ENSG00000205835	GMNC	3	q28	190852877	190892429	2.00893	0.0445443	0.332612	FALSE	FALSE
1186	ENSG00000182010	RTKN2	10	q21.2	62183035	62268707	2.0088	0.0445579	0.332612	FALSE	FALSE
1187	ENSG00000179240	GVQW3	11	q13.5	76381313	76414619	2.00867	0.0445718	0.332612	FALSE	FALSE
1188	ENSG00000151490	PTPRO	12	p12.3	15322397	15597399	2.00775	0.0446702	0.333042	FALSE	FALSE
1189	ENSG00000182318	ZSCAN22	19	q13.43	58327019	58342332	2.00508	0.0449541	0.334153	FALSE	FALSE
1190	ENSG00000196420	S100A5	1	q21.3	153537147	153541765	2.00116	0.0453756	0.335787	FALSE	FALSE
1191	ENSG00000189366	ALG1L	3	q21.2	125929275	125937039	2.00105	0.0453872	0.335787	FALSE	FALSE
1192	ENSG00000197915	HRNR	1	q21.3	152212082	152224193	1.99748	0.0457729	0.337727	FALSE	FALSE
1193	ENSG00000159023	EPB41	1	p35.3	28887091	29120046	1.99736	0.0457857	0.337727	FALSE	FALSE
1194	ENSG00000143891	GALM	2	p22.1	38665910	38741237	1.99729	0.0457939	0.337727	FALSE	FALSE
1195	ENSG00000115657	ABCB6	2	q35	219209766	219219017	1.99663	0.045865	0.338017	FALSE	FALSE
1196	ENSG00000085982	USP40	2	q37.1	233475520	233566782	1.99631	0.0459005	0.338057	FALSE	FALSE
1197	ENSG00000183615	FAM167B	1	p35.2	32247233	32248856	1.99591	0.0459441	0.338226	FALSE	FALSE
1198	ENSG00000054219	LY75	2	q24.2	159803355	159904749	1.99534	0.0460063	0.338385	FALSE	FALSE
1199	ENSG00000158850	B4GALT3	1	q23.3	161171310	161177968	1.99481	0.0460631	0.338385	FALSE	FALSE
1200	ENSG00000001167	NFYA	6	p21.1	41072945	41099976	1.99478	0.0460671	0.338385	FALSE	FALSE
1201	ENSG00000174718	KIAA1551	12	p11.21	31959370	31993107	1.99456	0.0460904	0.338385	FALSE	FALSE
1202	ENSG00000160072	ATAD3B	1	p36.33	1471769	1497848	1.99383	0.0461706	0.338385	FALSE	FALSE
1203	ENSG00000165879	FRAT1	10	q24.1	97319267	97321915	1.99362	0.0461932	0.338385	FALSE	FALSE
1204	ENSG00000132002	DNAJB1	19	p13.12	14514770	14529770	1.9926	0.0463054	0.338561	FALSE	FALSE
1205	ENSG00000187583	PLEKHN1	1	p36.33	966497	975865	1.99259	0.0463064	0.338561	FALSE	FALSE
1206	ENSG00000105388	CEACAM5	19	q13.2	41708585	41729798	1.99239	0.046328	0.338561	FALSE	FALSE
1207	ENSG00000121152	NCAPH	2	q11.2	96335787	96373845	1.99186	0.0463861	0.338586	FALSE	FALSE
1208	ENSG00000089351	GRAMD1A	19	q13.11	34994784	35026471	1.99071	0.0465127	0.339358	FALSE	FALSE
1209	ENSG00000119411	BSPRY	9	q32	113349541	113371233	1.98996	0.0465954	0.339606	FALSE	FALSE
1210	ENSG00000112877	CEP72	5	p15.33	612272	667168	1.98984	0.0466085	0.339606	FALSE	FALSE
1211	ENSG00000180549	FUT7	9	q34.3	137030174	137033010	1.98946	0.0466504	0.339606	FALSE	FALSE
1212	ENSG00000261052	SULT1A3	16	p11.2	30199228	30204310	1.98902	0.0466988	0.339807	FALSE	FALSE
1213	ENSG00000144214	LYG1	2	q11.2	99284238	99304742	1.98855	0.0467512	0.33984	FALSE	FALSE
1214	ENSG00000172890	NADSYN1	11	q13.4	71453109	71524107	1.98826	0.0467826	0.33984	FALSE	FALSE
1215	ENSG00000169508	GPR183	13	q32.3	99294530	99307405	1.98823	0.0467864	0.33984	FALSE	FALSE
1216	ENSG00000125457	MIF4GD	17	q25.1	75266228	75271227	1.9867	0.0469551	0.340278	FALSE	FALSE
1217	ENSG00000014216	CAPN1	11	q13.1	65180566	65212006	1.98647	0.0469816	0.340278	FALSE	FALSE
1218	ENSG00000169884	WNT10B	12	q13.12	48965340	48971763	1.98638	0.0469917	0.340278	FALSE	FALSE
1219	ENSG00000136908	DPM2	9	q34.11	127935099	127938484	1.98637	0.0469922	0.340278	FALSE	FALSE
1220	ENSG00000126264	HCST	19	q13.12	35902480	35904377	1.98601	0.0470318	0.340317	FALSE	FALSE
1221	ENSG00000196405	EVL	14	q32.2	99971449	100144236	1.98595	0.0470393	0.340317	FALSE	FALSE
1222	ENSG00000272442	AL353588.1	6	p21.1	44273194	44378957	1.98554	0.047085	0.340497	FALSE	FALSE
1223	ENSG00000119314	PTBP3	9	q32	112217716	112333667	1.98419	0.0472345	0.340814	FALSE	FALSE
1224	ENSG00000167395	ZNF646	16	p11.2	31074422	31084196	1.98388	0.0472696	0.340814	FALSE	FALSE
1225	ENSG00000140598	EFL1	15	q25.2	82130230	82262763	1.98375	0.0472842	0.340814	FALSE	FALSE
1226	ENSG00000165458	INPPL1	11	q13.4	72223701	72239105	1.98364	0.0472958	0.340814	FALSE	FALSE
1227	ENSG00000182580	EPHB3	3	q27.1	184561784	184582409	1.98338	0.047325	0.340814	FALSE	FALSE
1228	ENSG00000186407	CD300E	17	q25.1	74609887	74623738	1.98259	0.0474129	0.341008	FALSE	FALSE
1229	ENSG00000167656	LY6D	8	q24.3	142784880	142786592	1.98167	0.0475158	0.341201	FALSE	FALSE
1230	ENSG00000198771	RCSD1	1	q24.2	167630093	167706249	1.98047	0.0476502	0.341844	FALSE	FALSE
1231	ENSG00000160633	SAFB	19	p13.3	5623035	5668478	1.9799	0.0477148	0.341844	FALSE	FALSE
1232	ENSG00000112799	LY86	6	p25.1	6588108	6654983	1.97957	0.0477517	0.341844	FALSE	FALSE
1233	ENSG00000134490	TMEM241	18	q11.2	23197144	23437961	1.97884	0.0478335	0.341892	FALSE	FALSE
1234	ENSG00000178467	P4HTM	3	p21.31	48989886	49007154	1.97749	0.0479862	0.342475	FALSE	FALSE
1235	ENSG00000131095	GFAP	17	q21.31	44903161	44916937	1.97725	0.048013	0.342516	FALSE	FALSE
1236	ENSG00000139055	ERP27	12	p12.3	14914035	14939082	1.97666	0.0480796	0.342628	FALSE	FALSE
1237	ENSG00000141258	SGSM2	17	p13.3	2337498	2381058	1.97579	0.0481787	0.343018	FALSE	FALSE
1238	ENSG00000170004	CHD3	17	p13.1	7884806	7912760	1.9753	0.0482344	0.343018	FALSE	FALSE
1239	ENSG00000185909	KLHDC8B	3	p21.31	49171611	49176486	1.97514	0.0482524	0.343018	FALSE	FALSE
1240	ENSG00000078081	LAMP3	3	q27.1	183122213	183163839	1.97375	0.0484104	0.343703	FALSE	FALSE
1241	ENSG00000068078	FGFR3	4	p16.3	1793293	1808872	1.97336	0.0484549	0.343721	FALSE	FALSE
1242	ENSG00000175467	SART1	11	q13.1	65961689	65979828	1.97267	0.0485334	0.34405	FALSE	FALSE
1243	ENSG00000144504	ANKMY1	2	q37.3	240479422	240569209	1.97258	0.0485433	0.34405	FALSE	FALSE
1244	ENSG00000197077	KIAA1671	22	q11.23	24952730	25197448	1.9713	0.0486895	0.344377	FALSE	FALSE
1245	ENSG00000242550	SERPINB10	18	q21.33	63897174	63936111	1.97048	0.0487831	0.344407	FALSE	FALSE
1246	ENSG00000106348	IMPDH1	7	q32.1	128392277	128410252	1.96898	0.0489551	0.345023	FALSE	FALSE
1247	ENSG00000131697	NPHP4	1	p36.31	5862811	5992473	1.96883	0.0489728	0.345023	FALSE	FALSE
1248	ENSG00000050327	ARHGEF5	7	q35	144355288	144380632	1.96864	0.048995	0.345023	FALSE	FALSE
1249	ENSG00000179598	PLD6	17	p11.2	17200995	17206315	1.96862	0.0489968	0.345023	FALSE	FALSE
1250	ENSG00000174255	ZNF80	3	q13.31	114234631	114237578	1.96835	0.0490277	0.345092	FALSE	FALSE
1251	ENSG00000254709	IGLL5	22	q11.22	22887780	22896107	1.96801	0.0490665	0.345216	FALSE	FALSE
1252	ENSG00000185670	ZBTB3	11	q12.3	62748319	62754188	1.96541	0.0493672	0.34664	FALSE	FALSE
1253	ENSG00000162040	HS3ST6	16	p13.3	1911463	1918440	1.96495	0.0494204	0.34664	FALSE	FALSE
1254	ENSG00000074181	NOTCH3	19	p13.12	15159038	15200981	1.96467	0.049453	0.34664	FALSE	FALSE
1255	ENSG00000142920	AZIN2	1	p35.1	33081104	33120530	1.96398	0.049532	0.34664	FALSE	FALSE
1256	ENSG00000174292	TNK1	17	p13.1	7380534	7389774	1.96394	0.0495367	0.34664	FALSE	FALSE
1257	ENSG00000163682	RPL9	4	p14	39452521	39458949	1.96362	0.0495739	0.34664	FALSE	FALSE
1258	ENSG00000011638	TMEM159	16	p12.3	21158377	21180616	1.96315	0.0496289	0.34664	FALSE	FALSE
1259	ENSG00000112378	PERP	6	q23.3	138088505	138107511	1.96285	0.0496642	0.346738	FALSE	FALSE
1260	ENSG00000184840	TMED9	5	q35.3	177592158	177596124	1.96224	0.049735	0.346883	FALSE	FALSE
1261	ENSG00000164880	INTS1	7	p22.3	1470277	1504367	1.96217	0.0497431	0.346883	FALSE	FALSE
1262	ENSG00000136425	CIB2	15	q25.1	78104606	78131544	1.96196	0.0497666	0.346883	FALSE	FALSE
1263	ENSG00000168421	RHOH	4	p14	40191053	40246967	1.96082	0.0498997	0.347445	FALSE	FALSE
1264	ENSG00000251246	AL691442.1	1	q21.3	155063748	155086807	1.9607	0.0499141	0.347445	FALSE	FALSE
1265	ENSG00000106789	CORO2A	9	q22.33	98120975	98192640	1.95945	0.0500605	0.347872	FALSE	FALSE
1266	ENSG00000164088	PPM1M	3	p21.2	52245793	52250597	1.95666	0.0503879	0.348791	FALSE	FALSE
1267	ENSG00000154930	ACSS1	20	p11.21	25006230	25058980	1.95658	0.0503972	0.348791	FALSE	FALSE
1268	ENSG00000116514	RNF19B	1	p35.1	32936445	32964685	1.95636	0.0504228	0.348791	FALSE	FALSE
1269	ENSG00000185522	LMNTD2	11	p15.5	554855	560779	1.95614	0.0504484	0.348791	FALSE	FALSE
1270	ENSG00000104774	MAN2B1	19	p13.13	12646511	12666742	1.95565	0.0505068	0.348932	FALSE	FALSE
1271	ENSG00000158055	GRHL3	1	p36.11	24319322	24364482	1.95559	0.0505136	0.348932	FALSE	FALSE
1272	ENSG00000151148	UBE3B	12	q24.11	109477402	109536705	1.95543	0.0505327	0.348932	FALSE	FALSE
1273	ENSG00000141497	ZMYND15	17	p13.2	4740015	4746119	1.95482	0.0506045	0.34928	FALSE	FALSE
1274	ENSG00000143226	FCGR2A	1	q23.3	161505430	161524013	1.95244	0.0508856	0.350628	FALSE	FALSE
1275	ENSG00000057657	PRDM1	6	q21	106086320	106109939	1.95123	0.0510299	0.351032	FALSE	FALSE
1276	ENSG00000263264	AC119396.1	19	p13.2	7348943	7383385	1.95077	0.0510847	0.351065	FALSE	FALSE
1277	ENSG00000166228	PCBD1	10	q22.1	70882280	70888784	1.9504	0.0511284	0.351065	FALSE	FALSE
1278	ENSG00000197081	IGF2R	6	q25.3	159969099	160113507	1.94968	0.0512147	0.351065	FALSE	FALSE
1279	ENSG00000151006	PRSS53	16	p11.2	31083425	31089628	1.94964	0.0512191	0.351065	FALSE	FALSE
1280	ENSG00000188042	ARL4C	2	q37.1	234493041	234497053	1.94931	0.0512587	0.351065	FALSE	FALSE
1281	ENSG00000129993	CBFA2T3	16	q24.3	88874858	88977204	1.94909	0.0512847	0.351065	FALSE	FALSE
1282	ENSG00000169245	CXCL10	4	q21.1	76021117	76023497	1.94904	0.0512902	0.351065	FALSE	FALSE
1283	ENSG00000166743	ACSM1	16	p12.3	20623237	20698890	1.94892	0.0513055	0.351065	FALSE	FALSE
1284	ENSG00000244482	LILRA6	19	q13.42	54236592	54242791	1.94885	0.0513136	0.351065	FALSE	FALSE
1285	ENSG00000138767	CNOT6L	4	q21.1	77713387	77819615	1.94809	0.0514045	0.351277	FALSE	FALSE
1286	ENSG00000187097	ENTPD5	14	q24.3	73958010	74019399	1.94776	0.0514439	0.351369	FALSE	FALSE
1287	ENSG00000104892	KLC3	19	q13.32	45333434	45351520	1.94504	0.0517702	0.352861	FALSE	FALSE
1288	ENSG00000130775	THEMIS2	1	p35.3	27872543	27886685	1.94382	0.0519166	0.353458	FALSE	FALSE
1289	ENSG00000073737	DHRS9	2	q31.1	169064789	169096167	1.94378	0.0519225	0.353458	FALSE	FALSE
1290	ENSG00000130816	DNMT1	19	p13.2	10133345	10231286	1.94345	0.0519619	0.353496	FALSE	FALSE
1291	ENSG00000221963	APOL6	22	q12.3	35648395	35668409	1.94246	0.0520817	0.353896	FALSE	FALSE
1292	ENSG00000172478	MAB21L4	2	q37.3	240886048	240896889	1.94167	0.052177	0.353909	FALSE	FALSE
1293	ENSG00000164484	TMEM200A	6	q23.1	130365734	130443063	1.9408	0.0522826	0.354141	FALSE	FALSE
1294	ENSG00000269404	SPIB	19	q13.33	50418938	50431313	1.94062	0.0523046	0.354144	FALSE	FALSE
1295	ENSG00000184260	HIST2H2AC	1	q21.2	149886975	149887364	1.94039	0.0523328	0.354188	FALSE	FALSE
1296	ENSG00000182199	SHMT2	12	q13.3	57229327	57234935	1.93998	0.0523825	0.354377	FALSE	FALSE
1297	ENSG00000136944	LMX1B	9	q33.3	126614443	126701032	1.93947	0.0524438	0.354645	FALSE	FALSE
1298	ENSG00000100897	DCAF11	14	q12	24114195	24125242	1.93862	0.0525482	0.355058	FALSE	FALSE
1299	ENSG00000144791	LIMD1	3	p21.31	45555394	45686338	1.93842	0.0525721	0.355073	FALSE	FALSE
1300	ENSG00000005884	ITGA3	17	q21.33	50055968	50090481	1.93794	0.0526304	0.355174	FALSE	FALSE
1301	ENSG00000187609	EXD3	9	q34.3	137306896	137423262	1.93688	0.0527601	0.355322	FALSE	FALSE
1302	ENSG00000176920	FUT2	19	q13.33	48695971	48705950	1.93687	0.0527609	0.355322	FALSE	FALSE
1303	ENSG00000079999	KEAP1	19	p13.2	10486120	10503741	1.93612	0.0528529	0.355795	FALSE	FALSE
1304	ENSG00000178623	GPR35	2	q37.3	240605431	240631259	1.93495	0.052997	0.356116	FALSE	FALSE
1305	ENSG00000237330	RNF223	1	p36.33	1070966	1074307	1.93452	0.0530495	0.356116	FALSE	FALSE
1306	ENSG00000101158	NELFCD	20	q13.32	58981208	58995133	1.93289	0.0532496	0.35666	FALSE	FALSE
1307	ENSG00000016602	CLCA4	1	p22.3	86547078	86580754	1.93225	0.0533282	0.35666	FALSE	FALSE
1308	ENSG00000173653	RCE1	11	q13.2	66842835	66846546	1.93153	0.0534169	0.356858	FALSE	FALSE
1309	ENSG00000113119	TMCO6	5	q31.3	140639427	140645408	1.9311	0.0534705	0.356858	FALSE	FALSE
1310	ENSG00000107738	VSIR	10	q22.1	71747559	71773498	1.93096	0.0534875	0.356858	FALSE	FALSE
1311	ENSG00000100023	PPIL2	22	q11.21	21666009	21700015	1.9309	0.0534949	0.356858	FALSE	FALSE
1312	ENSG00000130193	THEM6	8	q24.3	142727203	142736927	1.93059	0.0535341	0.356858	FALSE	FALSE
1313	ENSG00000158669	GPAT4	8	p11.21	41577187	41625001	1.9301	0.0535942	0.357113	FALSE	FALSE
1314	ENSG00000179632	MAF1	8	q24.3	144104499	144107611	1.9296	0.0536564	0.357282	FALSE	FALSE
1315	ENSG00000136444	RSAD1	17	q21.33	50478800	50485975	1.92914	0.0537133	0.357282	FALSE	FALSE
1316	ENSG00000163832	ELP6	3	p21.31	47495640	47513761	1.92897	0.0537349	0.357282	FALSE	FALSE
1317	ENSG00000179674	ARL14	3	q25.33	160677159	160678452	1.92852	0.05379	0.357282	FALSE	FALSE
1318	ENSG00000111424	VDR	12	q13.11	47841537	47943048	1.9281	0.0538432	0.357297	FALSE	FALSE
1319	ENSG00000164086	DUSP7	3	p21.2	52048919	52056550	1.92795	0.0538619	0.357297	FALSE	FALSE
1320	ENSG00000167202	TBC1D2B	15	q25.1	77984036	78077724	1.92741	0.0539281	0.357484	FALSE	FALSE
1321	ENSG00000127588	GNG13	16	p13.3	798041	800733	1.92735	0.0539359	0.357484	FALSE	FALSE
1322	ENSG00000089693	MLF2	12	p13.31	6747996	6767475	1.92702	0.0539776	0.357484	FALSE	FALSE
1323	ENSG00000153310	FAM49B	8	q24.21	129839593	130017129	1.92653	0.0540387	0.357696	FALSE	FALSE
1324	ENSG00000169682	SPNS1	16	p11.2	28974221	28984548	1.92536	0.054185	0.357918	FALSE	FALSE
1325	ENSG00000129667	RHBDF2	17	q25.1	76470891	76501790	1.92534	0.0541868	0.357918	FALSE	FALSE
1326	ENSG00000172354	GNB2	7	q22.1	100673531	100679174	1.92495	0.0542352	0.358031	FALSE	FALSE
1327	ENSG00000119723	COQ6	14	q24.3	73949926	73963670	1.9247	0.0542667	0.358094	FALSE	FALSE
1328	ENSG00000196611	MMP1	11	q22.2	102789920	102798160	1.92423	0.0543253	0.358337	FALSE	FALSE
1329	ENSG00000105851	PIK3CG	7	q22.3	106865278	106907145	1.92404	0.0543493	0.35835	FALSE	FALSE
1330	ENSG00000113552	GNPDA1	5	q31.3	141991749	142013041	1.92302	0.0544773	0.358905	FALSE	FALSE
1331	ENSG00000162946	DISC1	1	q42.2	231626815	232041272	1.92193	0.0546147	0.359049	FALSE	FALSE
1332	ENSG00000110900	TSPAN11	12	p11.21	30926428	30996599	1.92184	0.054626	0.359049	FALSE	FALSE
1333	ENSG00000133422	MORC2	22	q12.2	30925130	30968298	1.92073	0.0547653	0.359429	FALSE	FALSE
1334	ENSG00000170909	OSCAR	19	q13.42	54094668	54102692	1.92046	0.0548004	0.359429	FALSE	FALSE
1335	ENSG00000185347	TEDC1	14	q32.33	105489855	105499575	1.92015	0.0548385	0.359429	FALSE	FALSE
1336	ENSG00000162300	ZFPL1	11	q13.1	65084210	65088400	1.91995	0.0548642	0.359429	FALSE	FALSE
1337	ENSG00000069399	BCL3	19	q13.32	44747705	44760044	1.91899	0.0549858	0.359537	FALSE	FALSE
1338	ENSG00000125753	VASP	19	q13.32	45506579	45526983	1.91879	0.0550108	0.359537	FALSE	FALSE
1339	ENSG00000116213	WRAP73	1	p36.32	3630767	3652761	1.91854	0.0550427	0.359537	FALSE	FALSE
1340	ENSG00000215883	CYB5RL	1	p32.3	54169651	54200036	1.91846	0.0550523	0.359537	FALSE	FALSE
1341	ENSG00000167987	VPS37C	11	q12.2	61130256	61161617	1.91815	0.0550918	0.359537	FALSE	FALSE
1342	ENSG00000083444	PLOD1	1	p36.22	11934205	11975538	1.91764	0.0551562	0.359537	FALSE	FALSE
1343	ENSG00000197114	ZGPAT	20	q13.33	63707465	63736142	1.91735	0.0551936	0.359537	FALSE	FALSE
1344	ENSG00000184988	TMEM106A	17	q21.31	43211835	43220041	1.91721	0.0552116	0.359537	FALSE	FALSE
1345	ENSG00000101224	CDC25B	20	p13	3786772	3806121	1.91686	0.055256	0.359537	FALSE	FALSE
1346	ENSG00000074964	ARHGEF10L	1	p36.13	17539835	17697874	1.91673	0.0552719	0.359537	FALSE	FALSE
1347	ENSG00000179546	HTR1D	1	p36.12	23191895	23194729	1.9166	0.0552885	0.359537	FALSE	FALSE
1348	ENSG00000172426	RSPH9	6	p21.1	43645046	43672599	1.91635	0.055321	0.359537	FALSE	FALSE
1349	ENSG00000204397	CARD16	11	q22.3	105041326	105101431	1.9158	0.0553908	0.359549	FALSE	FALSE
1350	ENSG00000176058	TPRN	9	q34.3	137191617	137204193	1.91515	0.0554728	0.359815	FALSE	FALSE
1351	ENSG00000099331	MYO9B	19	p13.11	17075781	17214537	1.91464	0.0555382	0.360067	FALSE	FALSE
1352	ENSG00000042493	CAPG	2	p11.2	85394748	85418432	1.91419	0.0555955	0.360067	FALSE	FALSE
1353	ENSG00000157557	ETS2	21	q22.2	38805307	38824955	1.91367	0.0556629	0.360067	FALSE	FALSE
1354	ENSG00000167323	STIM1	11	p15.4	3854527	4093210	1.91355	0.0556779	0.360067	FALSE	FALSE
1355	ENSG00000107185	RGP1	9	p13.3	35749287	35758575	1.9134	0.0556974	0.360067	FALSE	FALSE
1356	ENSG00000118513	MYB	6	q23.3	135181315	135219173	1.91304	0.0557433	0.360067	FALSE	FALSE
1357	ENSG00000196344	ADH7	4	q23	99412261	99435737	1.91261	0.0557984	0.360067	FALSE	FALSE
1358	ENSG00000171307	ZDHHC16	10	q24.1	97446131	97457370	1.91231	0.055836	0.360067	FALSE	FALSE
1359	ENSG00000105372	RPS19	19	q13.2	41859918	41872926	1.91198	0.0558781	0.360067	FALSE	FALSE
1360	ENSG00000170477	KRT4	12	q13.13	52806549	52814551	1.9118	0.0559022	0.360067	FALSE	FALSE
1361	ENSG00000139974	SLC38A6	14	q23.1	60981114	61083733	1.91101	0.0560032	0.360067	FALSE	FALSE
1362	ENSG00000164237	CMBL	5	p15.2	10275875	10308026	1.91077	0.0560345	0.360067	FALSE	FALSE
1363	ENSG00000169118	CSNK1G1	15	q22.31	64165517	64356259	1.91048	0.056071	0.360067	FALSE	FALSE
1364	ENSG00000117984	CTSD	11	p15.5	1752752	1764573	1.91028	0.0560969	0.360067	FALSE	FALSE
1365	ENSG00000148154	UGCG	9	q31.3	111896766	111935369	1.9102	0.0561072	0.360067	FALSE	FALSE
1366	ENSG00000135426	TESPA1	12	q13.2	54948018	54984746	1.91013	0.0561159	0.360067	FALSE	FALSE
1367	ENSG00000144591	GMPPA	2	q35	219498867	219506989	1.91009	0.0561214	0.360067	FALSE	FALSE
1368	ENSG00000067606	PRKCZ	1	p36.33	2050470	2185395	1.90989	0.0561469	0.360067	FALSE	FALSE
1369	ENSG00000185885	IFITM1	11	p15.5	313506	315272	1.90982	0.0561567	0.360067	FALSE	FALSE
1370	ENSG00000163882	POLR2H	3	q27.1	184361718	184368596	1.90964	0.05618	0.360067	FALSE	FALSE
1371	ENSG00000108771	DHX58	17	q21.2	42101404	42112733	1.9092	0.056236	0.360067	FALSE	FALSE
1372	ENSG00000005448	WDR54	2	p13.1	74421678	74425755	1.90874	0.0562961	0.360067	FALSE	FALSE
1373	ENSG00000142687	KIAA0319L	1	p34.3	35433490	35557950	1.90858	0.0563163	0.360067	FALSE	FALSE
1374	ENSG00000155066	PROM2	2	q11.1	95274453	95291308	1.90802	0.056389	0.360067	FALSE	FALSE
1375	ENSG00000105967	TFEC	7	q31.2	115935148	116159896	1.90797	0.0563955	0.360067	FALSE	FALSE
1376	ENSG00000105701	FKBP8	19	p13.11	18531751	18544077	1.90777	0.0564211	0.360067	FALSE	FALSE
1377	ENSG00000100065	CARD10	22	q13.1	37490362	37519542	1.90749	0.056457	0.360067	FALSE	FALSE
1378	ENSG00000164951	PDP1	8	q22.1	93857807	93926066	1.90725	0.0564884	0.360067	FALSE	FALSE
1379	ENSG00000171401	KRT13	17	q21.2	41500981	41505705	1.9069	0.0565333	0.360067	FALSE	FALSE
1380	ENSG00000235568	NFAM1	22	q13.2	42380410	42432395	1.9062	0.0566246	0.360067	FALSE	FALSE
1381	ENSG00000116199	FAM20B	1	q25.2	179025804	179076562	1.90604	0.0566445	0.360067	FALSE	FALSE
1382	ENSG00000110852	CLEC2B	12	p13.31	9852984	9870136	1.90571	0.0566875	0.360067	FALSE	FALSE
1383	ENSG00000272410	AC022384.1	3	p25.3	10249372	10285796	1.90536	0.0567332	0.360067	FALSE	FALSE
1384	ENSG00000116809	ZBTB17	1	p36.13	15941869	15976132	1.90446	0.0568505	0.360067	FALSE	FALSE
1385	ENSG00000183530	PRR14L	22	q12.2	31676256	31750140	1.90443	0.0568538	0.360067	FALSE	FALSE
1386	ENSG00000175895	PLEKHF2	8	q22.1	95133804	95156684	1.9037	0.0569491	0.360206	FALSE	FALSE
1387	ENSG00000104904	OAZ1	19	p13.3	2269509	2273490	1.90361	0.0569612	0.360206	FALSE	FALSE
1388	ENSG00000111412	C12orf49	12	q24.22	116710185	116738070	1.9035	0.0569749	0.360206	FALSE	FALSE
1389	ENSG00000135045	C9orf40	9	q21.13	74946581	74952886	1.9032	0.057015	0.360206	FALSE	FALSE
1390	ENSG00000186185	KIF18B	17	q21.31	44924709	44947711	1.90308	0.0570299	0.360206	FALSE	FALSE
1391	ENSG00000182782	HCAR2	12	q24.31	122701293	122703343	1.90291	0.0570519	0.360206	FALSE	FALSE
1392	ENSG00000151882	CCL28	5	p12	43376645	43412391	1.90252	0.0571033	0.360392	FALSE	FALSE
1393	ENSG00000234511	C5orf58	5	q35.1	170232447	170252575	1.90126	0.0572678	0.360531	FALSE	FALSE
1394	ENSG00000130787	HIP1R	12	q24.31	122834453	122862960	1.90125	0.0572689	0.360531	FALSE	FALSE
1395	ENSG00000127616	SMARCA4	19	p13.2	10960825	11079426	1.90108	0.0572917	0.360531	FALSE	FALSE
1396	ENSG00000213977	TAX1BP3	17	p13.2	3662896	3668682	1.89976	0.0574643	0.360854	FALSE	FALSE
1397	ENSG00000186197	EDARADD	1	q42.3	236348257	236502915	1.8996	0.0574852	0.360854	FALSE	FALSE
1398	ENSG00000107263	RAPGEF1	9	q34.13	131576770	131740074	1.89932	0.0575218	0.360945	FALSE	FALSE
1399	ENSG00000213658	LAT	16	p11.2	28984826	28990783	1.89866	0.0576086	0.360982	FALSE	FALSE
1400	ENSG00000109685	NSD2	4	p16.3	1871424	1982207	1.89861	0.057616	0.360982	FALSE	FALSE
1401	ENSG00000169758	TMEM266	15	q24.2	76059837	76229121	1.89634	0.057915	0.361821	FALSE	FALSE
1402	ENSG00000136689	IL1RN	2	q14.1	113107214	113134016	1.89625	0.0579267	0.361821	FALSE	FALSE
1403	ENSG00000174564	IL20RB	3	q22.3	136946230	137011085	1.89595	0.0579661	0.361928	FALSE	FALSE
1404	ENSG00000158321	AUTS2	7	q11.22	69598296	70793495	1.89574	0.0579949	0.361971	FALSE	FALSE
1405	ENSG00000256812	CAPNS2	16	q12.2	55566672	55567687	1.89475	0.0581251	0.362506	FALSE	FALSE
1406	ENSG00000196233	LCOR	10	q24.1	96832282	96995959	1.89428	0.0581874	0.362537	FALSE	FALSE
1407	ENSG00000170525	PFKFB3	10	p15.1	6144934	6254644	1.89344	0.0582994	0.362959	FALSE	FALSE
1408	ENSG00000140104	CLBA1	14	q32.33	104985775	105010482	1.89295	0.0583649	0.363001	FALSE	FALSE
1409	ENSG00000124813	RUNX2	6	p21.1	45328157	45664349	1.89272	0.0583951	0.363001	FALSE	FALSE
1410	ENSG00000172819	RARG	12	q13.13	53210567	53232980	1.89177	0.0585213	0.363316	FALSE	FALSE
1411	ENSG00000137824	RMDN3	15	q15.1	40735884	40755851	1.89099	0.0586252	0.363597	FALSE	FALSE
1412	ENSG00000114650	SCAP	3	p21.31	47413694	47477126	1.89093	0.0586333	0.363597	FALSE	FALSE
1413	ENSG00000100271	TTLL1	22	q13.2	43039644	43089428	1.89051	0.0586891	0.363668	FALSE	FALSE
1414	ENSG00000149480	MTA2	11	q12.3	62593214	62601840	1.89031	0.058716	0.363697	FALSE	FALSE
1415	ENSG00000174243	DDX23	12	q13.12	48829764	48852842	1.88994	0.0587656	0.363706	FALSE	FALSE
1416	ENSG00000164520	RAET1E	6	q25.1	149883375	149898102	1.88983	0.0587804	0.363706	FALSE	FALSE
1417	ENSG00000167077	MEI1	22	q13.2	41699499	41799456	1.8898	0.0587842	0.363706	FALSE	FALSE
1418	ENSG00000163932	PRKCD	3	p21.1	53156009	53192717	1.88945	0.0588322	0.363866	FALSE	FALSE
1419	ENSG00000158485	CD1B	1	q23.1	158327951	158331531	1.88889	0.0589069	0.364053	FALSE	FALSE
1420	ENSG00000145882	PCYOX1L	5	q32	149358007	149369653	1.88755	0.0590862	0.364638	FALSE	FALSE
1421	ENSG00000106479	ZNF862	7	q36.1	149838367	149867479	1.88752	0.0590908	0.364638	FALSE	FALSE
1422	ENSG00000116096	SPR	2	p13.2	72887360	72892158	1.88584	0.0593166	0.365841	FALSE	FALSE
1423	ENSG00000020256	ZFP64	20	q13.2	52051663	52204308	1.88412	0.0595494	0.36668	FALSE	FALSE
1424	ENSG00000177409	SAMD9L	7	q21.2	93130055	93148369	1.8839	0.0595785	0.36668	FALSE	FALSE
1425	ENSG00000176531	PHLDB3	19	q13.31	43474954	43504935	1.88346	0.0596382	0.366772	FALSE	FALSE
1426	ENSG00000109787	KLF3	4	p14	38664196	38701042	1.88273	0.0597367	0.367239	FALSE	FALSE
1427	ENSG00000137216	TMEM63B	6	p21.1	44126914	44155519	1.88201	0.059834	0.367304	FALSE	FALSE
1428	ENSG00000160799	CCDC12	3	p21.31	46921726	46982010	1.88073	0.0600084	0.367801	FALSE	FALSE
1429	ENSG00000188428	BLOC1S5	6	p24.3	8013567	8064414	1.88048	0.0600422	0.367801	FALSE	FALSE
1430	ENSG00000142186	SCYL1	11	q13.1	65525077	65538704	1.88016	0.0600864	0.367801	FALSE	FALSE
1431	ENSG00000204923	FBXO48	2	p13.3	68459419	68467258	1.87983	0.0601308	0.367801	FALSE	FALSE
1432	ENSG00000253313	C1orf210	1	p34.2	43281883	43285617	1.87858	0.0603014	0.368411	FALSE	FALSE
1433	ENSG00000196711	ALKAL1	8	q11.23	52534037	52565507	1.87805	0.0603743	0.368411	FALSE	FALSE
1434	ENSG00000115956	PLEK	2	p14	68365173	68397453	1.87803	0.0603775	0.368411	FALSE	FALSE
1435	ENSG00000169403	PTAFR	1	p35.3	28147166	28193936	1.87726	0.060482	0.368564	FALSE	FALSE
1436	ENSG00000137497	NUMA1	11	q13.4	72002864	72080693	1.87719	0.0604926	0.368564	FALSE	FALSE
1437	ENSG00000007516	BAIAP3	16	p13.3	1333601	1349441	1.87616	0.0606339	0.368917	FALSE	FALSE
1438	ENSG00000084774	CAD	2	p23.3	27217390	27243943	1.8757	0.060696	0.369115	FALSE	FALSE
1439	ENSG00000072121	ZFYVE26	14	q24.1	67727374	67816590	1.87519	0.0607665	0.369231	FALSE	FALSE
1440	ENSG00000104611	SH2D4A	8	p21.3	19313617	19396218	1.8751	0.0607796	0.369231	FALSE	FALSE
1441	ENSG00000110395	CBL	11	q23.3	119206276	119313926	1.87315	0.0610471	0.370593	FALSE	FALSE
1442	ENSG00000143924	EML4	2	p21	42169350	42332548	1.87306	0.0610597	0.370593	FALSE	FALSE
1443	ENSG00000131183	SLC34A1	5	q35.3	177379235	177398848	1.87288	0.0610852	0.370593	FALSE	FALSE
1444	ENSG00000145029	NICN1	3	p21.31	49422946	49429326	1.8726	0.0611233	0.370593	FALSE	FALSE
1445	ENSG00000258064	AC073612.1	12	q21.1	71674204	71698968	1.87246	0.0611426	0.370593	FALSE	FALSE
1446	ENSG00000117448	AKR1A1	1	p34.1	45550543	45570049	1.87099	0.0613468	0.371337	FALSE	FALSE
1447	ENSG00000174943	KCTD13	16	p11.2	29905012	29927035	1.87083	0.0613683	0.371337	FALSE	FALSE
1448	ENSG00000148153	INIP	9	q32	112683926	112718236	1.87076	0.0613789	0.371337	FALSE	FALSE
1449	ENSG00000221890	NPTXR	22	q13.1	38818452	38843982	1.87017	0.0614601	0.371553	FALSE	FALSE
1450	ENSG00000213402	PTPRCAP	11	q13.2	67435510	67438067	1.8691	0.0616089	0.371766	FALSE	FALSE
1451	ENSG00000130812	ANGPTL6	19	p13.2	10092338	10102796	1.86799	0.061763	0.371873	FALSE	FALSE
1452	ENSG00000170209	ANKK1	11	q23.2	113387791	113400418	1.86747	0.0618356	0.371923	FALSE	FALSE
1453	ENSG00000185900	POMK	8	p11.21	43093506	43123434	1.86714	0.0618819	0.371923	FALSE	FALSE
1454	ENSG00000161277	THAP8	19	q13.12	36034985	36054762	1.86676	0.0619351	0.371923	FALSE	FALSE
1455	ENSG00000170043	TRAPPC1	17	p13.1	7930345	7932123	1.86652	0.0619692	0.371923	FALSE	FALSE
1456	ENSG00000173578	XCR1	3	p21.31	46017024	46027742	1.86632	0.061996	0.371923	FALSE	FALSE
1457	ENSG00000167850	CD300C	17	q25.1	74541108	74546143	1.86631	0.0619976	0.371923	FALSE	FALSE
1458	ENSG00000071564	TCF3	19	p13.3	1609290	1652605	1.86592	0.0620532	0.371923	FALSE	FALSE
1459	ENSG00000186088	GSAP	7	q11.23	77310751	77416400	1.86585	0.0620625	0.371923	FALSE	FALSE
1460	ENSG00000115257	PCSK4	19	p13.3	1481428	1490752	1.86353	0.0623884	0.373003	FALSE	FALSE
1461	ENSG00000140332	TLE3	15	q23	70047790	70098176	1.86254	0.0625267	0.373003	FALSE	FALSE
1462	ENSG00000169750	RAC3	17	q25.3	82031624	82034204	1.86243	0.0625427	0.373003	FALSE	FALSE
1463	ENSG00000130813	C19orf66	19	p13.2	10086122	10093252	1.86237	0.0625503	0.373003	FALSE	FALSE
1464	ENSG00000177873	ZNF619	3	p22.1	40477113	40490236	1.86165	0.0626518	0.373003	FALSE	FALSE
1465	ENSG00000161395	PGAP3	17	q12	39671122	39696797	1.86162	0.0626572	0.373003	FALSE	FALSE
1466	ENSG00000149021	SCGB1A1	11	q12.3	62405103	62423195	1.8608	0.0627731	0.373557	FALSE	FALSE
1467	ENSG00000159166	LAD1	1	q32.1	201373244	201399915	1.85954	0.0629505	0.374069	FALSE	FALSE
1468	ENSG00000128524	ATP6V1F	7	q32.1	128862826	128865844	1.8588	0.0630551	0.374473	FALSE	FALSE
1469	ENSG00000083457	ITGAE	17	p13.2	3714628	3801243	1.85815	0.0631481	0.374621	FALSE	FALSE
1470	ENSG00000198742	SMURF1	7	q22.1	99027438	99144100	1.858	0.0631686	0.374621	FALSE	FALSE
1471	ENSG00000168397	ATG4B	2	q37.3	241637213	241673857	1.85783	0.0631931	0.374621	FALSE	FALSE
1472	ENSG00000234857	HNRNPUL2-BSCL2	11	q12.3	62690275	62727384	1.85761	0.0632243	0.374621	FALSE	FALSE
1473	ENSG00000244414	CFHR1	1	q31.3	196819757	196832189	1.8567	0.0633533	0.374965	FALSE	FALSE
1474	ENSG00000130489	SCO2	22	q13.33	50523568	50525606	1.85592	0.0634645	0.37506	FALSE	FALSE
1475	ENSG00000174151	CYB561D1	1	p13.3	109494052	109502932	1.85565	0.0635034	0.37506	FALSE	FALSE
1476	ENSG00000215421	ZNF407	18	q22.3	74597870	75065671	1.85532	0.0635505	0.37506	FALSE	FALSE
1477	ENSG00000214753	HNRNPUL2	11	q12.3	62712630	62727472	1.8553	0.0635528	0.37506	FALSE	FALSE
1478	ENSG00000149923	PPP4C	16	p11.2	30075978	30085377	1.8549	0.0636102	0.37517	FALSE	FALSE
1479	ENSG00000268465	AC008403.1	19	q13.33	48465837	48472431	1.85446	0.0636732	0.375229	FALSE	FALSE
1480	ENSG00000006453	BAIAP2L1	7	q22.1	98291651	98401068	1.85417	0.0637153	0.375342	FALSE	FALSE
1481	ENSG00000143850	PLEKHA6	1	q32.1	204218851	204377665	1.85256	0.0639457	0.376023	FALSE	FALSE
1482	ENSG00000110063	DCPS	11	q24.2	126303752	126345754	1.85207	0.0640154	0.376297	FALSE	FALSE
1483	ENSG00000186212	SOWAHB	4	q21.1	76894928	76898147	1.851	0.0641693	0.376661	FALSE	FALSE
1484	ENSG00000124151	NCOA3	20	q13.12	47501902	47656877	1.85061	0.0642254	0.376767	FALSE	FALSE
1485	ENSG00000129250	KIF1C	17	p13.2	4997948	5028401	1.85056	0.0642335	0.376767	FALSE	FALSE
1486	ENSG00000175866	BAIAP2	17	q25.3	81035122	81117432	1.85029	0.0642724	0.37686	FALSE	FALSE
1487	ENSG00000197562	RAB40C	16	p13.3	589357	629272	1.84758	0.0646627	0.378282	FALSE	FALSE
1488	ENSG00000135823	STX6	1	q25.3	180972712	181023121	1.84744	0.0646827	0.378282	FALSE	FALSE
1489	ENSG00000136807	CDK9	9	q34.11	127785679	127790787	1.84737	0.0646935	0.378282	FALSE	FALSE
1490	ENSG00000101199	ARFGAP1	20	q13.33	63272785	63289793	1.84719	0.0647191	0.378282	FALSE	FALSE
1491	ENSG00000188505	NCCRP1	19	q13.2	39196961	39201884	1.84704	0.0647419	0.378282	FALSE	FALSE
1492	ENSG00000129355	CDKN2D	19	p13.2	10566462	10569059	1.84699	0.0647491	0.378282	FALSE	FALSE
1493	ENSG00000110274	CEP164	11	q23.3	117314557	117413268	1.84617	0.0648679	0.378526	FALSE	FALSE
1494	ENSG00000188910	GJB3	1	p34.3	34781189	34786369	1.84587	0.0649111	0.378526	FALSE	FALSE
1495	ENSG00000100368	CSF2RB	22	q12.3	36913628	36940449	1.84568	0.0649382	0.378526	FALSE	FALSE
1496	ENSG00000172830	SSH3	11	q13.2	67303448	67312607	1.84494	0.0650459	0.37872	FALSE	FALSE
1497	ENSG00000146063	TRIM41	5	q35.3	181222499	181235809	1.84437	0.0651298	0.37872	FALSE	FALSE
1498	ENSG00000155307	SAMSN1	21	q11.2	14485228	14658821	1.84385	0.0652047	0.378777	FALSE	FALSE
1499	ENSG00000007944	MYLIP	6	p22.3	16129125	16148248	1.84351	0.0652542	0.378777	FALSE	FALSE
1500	ENSG00000185963	BICD2	9	q22.31	92711363	92764812	1.8433	0.0652859	0.378777	FALSE	FALSE
1501	ENSG00000268964	ERVV-2	19	q13.41	53044738	53051076	1.84308	0.0653167	0.378777	FALSE	FALSE
1502	ENSG00000105552	BCAT2	19	q13.33	48795062	48811029	1.84267	0.0653772	0.378811	FALSE	FALSE
1503	ENSG00000134882	UBAC2	13	q32.3	99200774	99386434	1.84198	0.065478	0.379175	FALSE	FALSE
1504	ENSG00000135912	TTLL4	2	q35	218710845	218755416	1.84088	0.0656384	0.379567	FALSE	FALSE
1505	ENSG00000184381	PLA2G6	22	q13.1	38111495	38205690	1.84056	0.0656858	0.379606	FALSE	FALSE
1506	ENSG00000153721	CNKSR3	6	q25.2	154387504	154510659	1.84049	0.0656959	0.379606	FALSE	FALSE
1507	ENSG00000132740	IGHMBP2	11	q13.3	68903842	68940602	1.8403	0.0657238	0.379606	FALSE	FALSE
1508	ENSG00000102890	ELMO3	16	q22.1	67199111	67204029	1.83973	0.0658077	0.379606	FALSE	FALSE
1509	ENSG00000126787	DLGAP5	14	q22.3	55148112	55191678	1.83973	0.0658082	0.379606	FALSE	FALSE
1510	ENSG00000168026	TTC21A	3	p22.2	39107704	39138903	1.83892	0.0659276	0.379896	FALSE	FALSE
1511	ENSG00000099282	TSPAN15	10	q22.1	69451473	69507669	1.83865	0.0659668	0.37992	FALSE	FALSE
1512	ENSG00000180739	S1PR5	19	p13.2	10512742	10517931	1.83818	0.0660358	0.380068	FALSE	FALSE
1513	ENSG00000105610	KLF1	19	p13.13	12884422	12887199	1.83808	0.0660503	0.380068	FALSE	FALSE
1514	ENSG00000153048	CARHSP1	16	p13.2	8852942	8869012	1.83686	0.0662305	0.380528	FALSE	FALSE
1515	ENSG00000155093	PTPRN2	7	q36.3	157539056	158587788	1.83637	0.0663023	0.380581	FALSE	FALSE
1516	ENSG00000108091	CCDC6	10	q21.2	59788763	59906656	1.83613	0.0663387	0.380616	FALSE	FALSE
1517	ENSG00000160446	ZDHHC12	9	q34.11	128720869	128724127	1.83584	0.0663813	0.380634	FALSE	FALSE
1518	ENSG00000155792	DEPTOR	8	q24.12	119873717	120050913	1.83387	0.0666738	0.381385	FALSE	FALSE
1519	ENSG00000100429	HDAC10	22	q13.33	50245183	50251405	1.83369	0.0667	0.381385	FALSE	FALSE
1520	ENSG00000176248	ANAPC2	9	q34.3	137174784	137188549	1.83329	0.0667588	0.381385	FALSE	FALSE
1521	ENSG00000105483	CARD8	19	q13.33	48180770	48255946	1.83323	0.0667686	0.381385	FALSE	FALSE
1522	ENSG00000185278	ZBTB37	1	q25.1	173868082	173903549	1.83291	0.0668157	0.381521	FALSE	FALSE
1523	ENSG00000120756	PLS1	3	q23	142596387	142713664	1.83263	0.0668578	0.381628	FALSE	FALSE
1524	ENSG00000183729	NPBWR1	8	q11.23	52938431	52941117	1.83069	0.0671469	0.382976	FALSE	FALSE
1525	ENSG00000128731	HERC2	15	q13.1	28111040	28322152	1.83057	0.0671641	0.382976	FALSE	FALSE
1526	ENSG00000137441	FGFBP2	4	p15.32	15960243	15969309	1.83032	0.0672016	0.383056	FALSE	FALSE
1527	ENSG00000109066	TMEM104	17	q25.1	74776483	74839779	1.82931	0.0673533	0.383775	FALSE	FALSE
1528	ENSG00000066405	CLDN18	3	q22.3	137998735	138033655	1.82875	0.0674366	0.383775	FALSE	FALSE
1529	ENSG00000166415	WDR72	15	q21.3	53513741	53762878	1.82856	0.0674652	0.383775	FALSE	FALSE
1530	ENSG00000114805	PLCH1	3	q25.31	155375580	155745067	1.82823	0.0675147	0.383905	FALSE	FALSE
1531	ENSG00000165699	TSC1	9	q34.13	132891348	132946874	1.82795	0.0675564	0.384009	FALSE	FALSE
1532	ENSG00000149115	TNKS1BP1	11	q12.1	57299638	57324952	1.82732	0.0676509	0.384279	FALSE	FALSE
1533	ENSG00000070413	DGCR2	22	q11.21	19036282	19122454	1.82669	0.0677468	0.38469	FALSE	FALSE
1534	ENSG00000172661	WASHC2C	10	q11.22	45727200	45792961	1.82582	0.067878	0.385168	FALSE	FALSE
1535	ENSG00000203896	LIME1	20	q13.33	63736283	63739103	1.82553	0.0679216	0.385281	FALSE	FALSE
1536	ENSG00000116478	HDAC1	1	p35.2	32292086	32333635	1.82506	0.0679916	0.385411	FALSE	FALSE
1537	ENSG00000138640	FAM13A	4	q22.1	88725955	89111398	1.8243	0.0681066	0.385796	FALSE	FALSE
1538	ENSG00000266173	STRADA	17	q23.3	63682336	63741986	1.82393	0.0681622	0.385897	FALSE	FALSE
1539	ENSG00000155367	PPM1J	1	p13.2	112709994	112715477	1.82306	0.0682947	0.38606	FALSE	FALSE
1540	ENSG00000129925	TMEM8A	16	p13.3	370773	387113	1.82206	0.0684465	0.386251	FALSE	FALSE
1541	ENSG00000103599	IQCH	15	q23	67254800	67502260	1.8219	0.0684709	0.386255	FALSE	FALSE
1542	ENSG00000130559	CAMSAP1	9	q34.3	135808487	135907228	1.82146	0.0685369	0.386494	FALSE	FALSE
1543	ENSG00000163623	NKX6-1	4	q21.23	84491987	84498450	1.82112	0.0685881	0.38665	FALSE	FALSE
1544	ENSG00000124587	PEX6	6	p21.1	42963870	42979220	1.82082	0.0686343	0.386746	FALSE	FALSE
1545	ENSG00000164535	DAGLB	7	p22.1	6409126	6484190	1.82012	0.0687413	0.387075	FALSE	FALSE
1546	ENSG00000154639	CXADR	21	q21.1	17512382	17593579	1.81844	0.0689969	0.387392	FALSE	FALSE
1547	ENSG00000111181	SLC6A12	12	p13.33	190077	214570	1.81837	0.0690078	0.387392	FALSE	FALSE
1548	ENSG00000271605	MILR1	17	q23.3	64449037	64468643	1.81824	0.0690274	0.387392	FALSE	FALSE
1549	ENSG00000254986	DPP3	11	q13.2	66480013	66509657	1.81748	0.0691443	0.387851	FALSE	FALSE
1550	ENSG00000089248	ERP29	12	q24.13	112013316	112023451	1.81655	0.0692862	0.388269	FALSE	FALSE
1551	ENSG00000136542	GALNT5	2	q24.1	157257598	157314211	1.81571	0.0694145	0.388269	FALSE	FALSE
1552	ENSG00000127507	ADGRE2	19	p13.12	14732393	14778541	1.81558	0.0694341	0.388269	FALSE	FALSE
1553	ENSG00000186352	ANKRD37	4	q35.1	185396021	185400628	1.81552	0.0694435	0.388269	FALSE	FALSE
1554	ENSG00000196814	MVB12B	9	q33.3	126326849	126507041	1.81551	0.0694457	0.388269	FALSE	FALSE
1555	ENSG00000167613	LAIR1	19	q13.42	54351384	54370558	1.81423	0.0696428	0.388845	FALSE	FALSE
1556	ENSG00000103253	HAGHL	16	p13.3	726936	735525	1.81398	0.0696814	0.388927	FALSE	FALSE
1557	ENSG00000152213	ARL11	13	q14.2	49628299	49633872	1.81355	0.0697476	0.389164	FALSE	FALSE
1558	ENSG00000001626	CFTR	7	q31.2	117465784	117715971	1.81311	0.0698156	0.389285	FALSE	FALSE
1559	ENSG00000188487	INSC	11	p15.2	15112424	15247208	1.8131	0.0698167	0.389285	FALSE	FALSE
1560	ENSG00000105880	DLX5	7	q21.3	97020392	97024950	1.81262	0.06989	0.389561	FALSE	FALSE
1561	ENSG00000131061	ZNF341	20	q11.22	33731657	33792269	1.81241	0.0699231	0.389612	FALSE	FALSE
1562	ENSG00000176390	CRLF3	17	q11.2	30769388	30824776	1.81174	0.0700257	0.389843	FALSE	FALSE
1563	ENSG00000261796	ISY1-RAB43	3	q21.3	129087575	129161036	1.81106	0.0701316	0.389843	FALSE	FALSE
1564	ENSG00000145779	TNFAIP8	5	q23.1	119268692	119399688	1.81076	0.0701785	0.389843	FALSE	FALSE
1565	ENSG00000122965	RBM19	12	q24.21	113816738	113966371	1.8101	0.0702804	0.389947	FALSE	FALSE
1566	ENSG00000174130	TLR6	4	p14	38823715	38856817	1.80795	0.0706136	0.391063	FALSE	FALSE
1567	ENSG00000167105	TMEM92	17	q21.33	50271406	50281485	1.80685	0.070786	0.391525	FALSE	FALSE
1568	ENSG00000179364	PACS2	14	q32.33	105300563	105398147	1.8068	0.0707927	0.391525	FALSE	FALSE
1569	ENSG00000158792	SPATA2L	16	q24.3	89696343	89701705	1.80537	0.0710161	0.39223	FALSE	FALSE
1570	ENSG00000161800	RACGAP1	12	q13.12	49976923	50033136	1.80474	0.0711159	0.392261	FALSE	FALSE
1571	ENSG00000135773	CAPN9	1	q42.2	230747384	230802003	1.80395	0.0712396	0.392273	FALSE	FALSE
1572	ENSG00000131242	RAB11FIP4	17	q11.2	31391624	31538217	1.80328	0.071344	0.392507	FALSE	FALSE
1573	ENSG00000196872	KIAA1211L	2	q11.2	98793846	98936259	1.80217	0.0715194	0.392677	FALSE	FALSE
1574	ENSG00000198246	SLC29A3	10	q22.1	71319258	71381423	1.80195	0.0715529	0.392677	FALSE	FALSE
1575	ENSG00000064547	LPAR2	19	p13.11	19623668	19628930	1.8014	0.0716397	0.393022	FALSE	FALSE
1576	ENSG00000172780	RAB43	3	q21.3	129087569	129122801	1.80105	0.0716953	0.393195	FALSE	FALSE
1577	ENSG00000135451	TROAP	12	q13.12	49323236	49331731	1.80055	0.0717744	0.393384	FALSE	FALSE
1578	ENSG00000197632	SERPINB2	18	q21.33	63871692	63903890	1.80052	0.0717779	0.393384	FALSE	FALSE
1579	ENSG00000105612	DNASE2	19	p13.13	12875211	12881468	1.80035	0.0718049	0.3934	FALSE	FALSE
1580	ENSG00000164087	POC1A	3	p21.2	52075253	52154690	1.80004	0.0718547	0.39341	FALSE	FALSE
1581	ENSG00000103549	RNF40	16	p11.2	30761745	30776307	1.79983	0.0718881	0.393461	FALSE	FALSE
1582	ENSG00000164749	HNF4G	8	q21.13	75407914	75566843	1.79926	0.0719773	0.393686	FALSE	FALSE
1583	ENSG00000180891	CUEDC1	17	q22	57861243	57955323	1.79782	0.0722061	0.39412	FALSE	FALSE
1584	ENSG00000148341	SH3GLB2	9	q34.11	129007036	129028303	1.7977	0.0722251	0.39412	FALSE	FALSE
1585	ENSG00000105698	USF2	19	q13.12	35268978	35279821	1.79735	0.0722807	0.39412	FALSE	FALSE
1586	ENSG00000135597	REPS1	6	q24.1	138903493	138988261	1.79704	0.0723289	0.39412	FALSE	FALSE
1587	ENSG00000177459	ERICH5	8	q22.2	98064311	98093610	1.79674	0.0723768	0.394159	FALSE	FALSE
1588	ENSG00000258989	AL355916.2	14	q23.1	61529128	61657964	1.79626	0.0724532	0.394271	FALSE	FALSE
1589	ENSG00000203812	HIST2H2AA3	1	q21.2	149842188	149842736	1.79616	0.0724698	0.394271	FALSE	FALSE
1590	ENSG00000011422	PLAUR	19	q13.31	43646095	43670547	1.79589	0.0725121	0.394342	FALSE	FALSE
1591	ENSG00000138386	NAB1	2	q32.2	190646746	190692766	1.79571	0.0725414	0.394342	FALSE	FALSE
1592	ENSG00000136802	LRRC8A	9	q34.11	128882112	128918039	1.79555	0.072566	0.394342	FALSE	FALSE
1593	ENSG00000136514	RTP4	3	q27.3	187368332	187372076	1.79488	0.0726723	0.394398	FALSE	FALSE
1594	ENSG00000141985	SH3GL1	19	p13.3	4360370	4400547	1.79457	0.0727229	0.394398	FALSE	FALSE
1595	ENSG00000070610	GBA2	9	p13.3	35736866	35749228	1.79429	0.0727675	0.394398	FALSE	FALSE
1596	ENSG00000146232	NFKBIE	6	p21.1	44258166	44265788	1.79422	0.0727785	0.394398	FALSE	FALSE
1597	ENSG00000250644	AC068580.4	11	p15.5	1734821	1763954	1.79419	0.0727823	0.394398	FALSE	FALSE
1598	ENSG00000184828	ZBTB7C	18	q21.1	48026673	48410752	1.7937	0.0728617	0.394492	FALSE	FALSE
1599	ENSG00000123191	ATP7B	13	q14.3	51930436	52012125	1.79352	0.0728902	0.394492	FALSE	FALSE
1600	ENSG00000185298	CCDC137	17	q25.3	81666364	81673904	1.79294	0.0729818	0.394492	FALSE	FALSE
1601	ENSG00000049249	TNFRSF9	1	p36.23	7915894	7943165	1.79258	0.0730406	0.394492	FALSE	FALSE
1602	ENSG00000087903	RFX2	19	p13.3	5993164	6199572	1.79238	0.0730723	0.394492	FALSE	FALSE
1603	ENSG00000100246	DNAL4	22	q13.1	38778508	38794198	1.79227	0.0730889	0.394492	FALSE	FALSE
1604	ENSG00000132589	FLOT2	17	q11.2	28879335	28897679	1.79209	0.0731192	0.394526	FALSE	FALSE
1605	ENSG00000186350	RXRA	9	q34.2	134317098	134440585	1.7907	0.0733409	0.394875	FALSE	FALSE
1606	ENSG00000108813	DLX4	17	q21.33	49968970	49974959	1.79051	0.0733726	0.394875	FALSE	FALSE
1607	ENSG00000041880	PARP3	3	p21.2	51942345	51948867	1.79035	0.0733972	0.394875	FALSE	FALSE
1608	ENSG00000161791	FMNL3	12	q13.12	49636499	49708165	1.78972	0.0734989	0.395057	FALSE	FALSE
1609	ENSG00000123810	B9D2	19	q13.2	41354421	41364173	1.78967	0.0735074	0.395057	FALSE	FALSE
1610	ENSG00000135124	P2RX4	12	q24.31	121209857	121234106	1.78934	0.0735599	0.395159	FALSE	FALSE
1611	ENSG00000181513	ACBD4	17	q21.31	45132600	45144181	1.7883	0.0737283	0.395724	FALSE	FALSE
1612	ENSG00000143319	ISG20L2	1	q23.1	156721891	156728799	1.78785	0.0737995	0.395977	FALSE	FALSE
1613	ENSG00000182511	FES	15	q26.1	90883695	90895776	1.78702	0.0739345	0.396441	FALSE	FALSE
1614	ENSG00000186529	CYP4F3	19	p13.12	15640897	15662825	1.78565	0.0741567	0.396982	FALSE	FALSE
1615	ENSG00000142166	IFNAR1	21	q22.11	33324477	33359862	1.78505	0.0742527	0.397236	FALSE	FALSE
1616	ENSG00000140854	KATNB1	16	q21	57735730	57757250	1.78454	0.0743353	0.397254	FALSE	FALSE
1617	ENSG00000178028	DMAP1	1	p34.1	44213455	44220681	1.78449	0.0743439	0.397254	FALSE	FALSE
1618	ENSG00000086065	CHMP5	9	p13.3	33264879	33282069	1.7825	0.074667	0.398281	FALSE	FALSE
1619	ENSG00000107282	APBA1	9	q21.12	69427530	69672306	1.78228	0.0747037	0.398347	FALSE	FALSE
1620	ENSG00000140326	CDAN1	15	q15.2	42723544	42737128	1.78171	0.0747963	0.398704	FALSE	FALSE
1621	ENSG00000104866	PPP1R37	19	q13.32	45091396	45148077	1.78079	0.0749462	0.398732	FALSE	FALSE
1622	ENSG00000111271	ACAD10	12	q24.12	111686056	111757107	1.78045	0.075002	0.398732	FALSE	FALSE
1623	ENSG00000149091	DGKZ	11	p11.2	46332905	46380554	1.78033	0.0750217	0.398732	FALSE	FALSE
1624	ENSG00000166224	SGPL1	10	q22.1	70815961	70881173	1.78012	0.0750558	0.398732	FALSE	FALSE
1625	ENSG00000114251	WNT5A	3	p14.3	55465715	55490539	1.77918	0.0752103	0.398732	FALSE	FALSE
1626	ENSG00000173391	OLR1	12	p13.2	10158301	10172138	1.77882	0.0752685	0.398732	FALSE	FALSE
1627	ENSG00000135899	SP110	2	q37.1	230167293	230225729	1.77858	0.0753093	0.398732	FALSE	FALSE
1628	ENSG00000174915	PTDSS2	11	p15.5	448268	491399	1.77854	0.075315	0.398732	FALSE	FALSE
1629	ENSG00000073060	SCARB1	12	q24.31	124776856	124882668	1.77826	0.0753611	0.398732	FALSE	FALSE
1630	ENSG00000119714	GPR68	14	q32.11	91232532	91253925	1.77756	0.0754757	0.398732	FALSE	FALSE
1631	ENSG00000135605	TEC	4	p11	48135783	48269864	1.77756	0.0754763	0.398732	FALSE	FALSE
1632	ENSG00000105325	FZR1	19	p13.3	3506273	3538330	1.77743	0.0754973	0.398732	FALSE	FALSE
1633	ENSG00000184209	SNRNP35	12	q24.31	123457641	123473154	1.77723	0.0755306	0.398732	FALSE	FALSE
1634	ENSG00000117305	HMGCL	1	p36.11	23801885	23838620	1.77713	0.0755475	0.398732	FALSE	FALSE
1635	ENSG00000196547	MAN2A2	15	q26.1	90902218	90922584	1.77675	0.0756086	0.398732	FALSE	FALSE
1636	ENSG00000006534	ALDH3B1	11	q13.2	68008578	68029282	1.7767	0.0756182	0.398732	FALSE	FALSE
1637	ENSG00000175643	RMI2	16	p13.13	11249619	11381662	1.77618	0.075703	0.398838	FALSE	FALSE
1638	ENSG00000136068	FLNB	3	p14.3	58008400	58172251	1.77592	0.0757462	0.398838	FALSE	FALSE
1639	ENSG00000164967	RPP25L	9	p13.3	34610486	34612104	1.77541	0.0758304	0.398896	FALSE	FALSE
1640	ENSG00000103245	CIAO3	16	p13.3	729753	741329	1.77442	0.0759933	0.399147	FALSE	FALSE
1641	ENSG00000090372	STRN4	19	q13.32	46719507	46746994	1.77426	0.07602	0.399147	FALSE	FALSE
1642	ENSG00000111962	UST	6	q25.1	148747328	149076990	1.77414	0.0760398	0.399147	FALSE	FALSE
1643	ENSG00000157106	SMG1	16	p12.3	18804853	18926454	1.7738	0.0760961	0.399147	FALSE	FALSE
1644	ENSG00000119640	ACYP1	14	q24.3	75053221	75069483	1.77377	0.0761006	0.399147	FALSE	FALSE
1645	ENSG00000100060	MFNG	22	q13.1	37469063	37486401	1.77334	0.0761728	0.399285	FALSE	FALSE
1646	ENSG00000162430	SELENON	1	p36.11	25800176	25818224	1.77289	0.0762465	0.399513	FALSE	FALSE
1647	ENSG00000180902	D2HGDH	2	q37.3	241734579	241768816	1.7726	0.0762956	0.399513	FALSE	FALSE
1648	ENSG00000197057	DTHD1	4	p14	36281622	36345756	1.77254	0.0763056	0.399513	FALSE	FALSE
1649	ENSG00000198429	ZNF69	19	p13.2	11887784	11914329	1.77243	0.0763229	0.399513	FALSE	FALSE
1650	ENSG00000100325	ASCC2	22	q12.2	29788608	29838304	1.77221	0.0763603	0.399513	FALSE	FALSE
1651	ENSG00000181143	MUC16	19	p13.2	8848844	8981342	1.77212	0.0763747	0.399513	FALSE	FALSE
1652	ENSG00000164054	SHISA5	3	p21.31	48467798	48504826	1.7716	0.0764606	0.399514	FALSE	FALSE
1653	ENSG00000123159	GIPC1	19	p13.12	14477760	14496149	1.77109	0.0765455	0.39983	FALSE	FALSE
1654	ENSG00000111344	RASAL1	12	q24.13	113098819	113136239	1.76916	0.0768665	0.400858	FALSE	FALSE
1655	ENSG00000065057	NTHL1	16	p13.3	2039815	2047866	1.76903	0.0768893	0.400858	FALSE	FALSE
1656	ENSG00000158623	COPG2	7	q32.2	130506238	130668748	1.76884	0.0769209	0.400895	FALSE	FALSE
1657	ENSG00000174950	CD164L2	1	p36.11	27379176	27383380	1.76668	0.0772814	0.401623	FALSE	FALSE
1658	ENSG00000189430	NCR1	19	q13.42	54906150	54916140	1.76562	0.0774591	0.401726	FALSE	FALSE
1659	ENSG00000115282	TTC31	2	p13.1	74483073	74494886	1.76546	0.0774871	0.401726	FALSE	FALSE
1660	ENSG00000106012	IQCE	7	p22.3	2558972	2614734	1.76531	0.0775117	0.401726	FALSE	FALSE
1661	ENSG00000187796	CARD9	9	q34.3	136361903	136373681	1.76527	0.0775184	0.401726	FALSE	FALSE
1662	ENSG00000108509	CAMTA2	17	p13.2	4967992	4987652	1.76454	0.0776419	0.401938	FALSE	FALSE
1663	ENSG00000079805	DNM2	19	p13.2	10718079	10833488	1.76427	0.0776858	0.401938	FALSE	FALSE
1664	ENSG00000143486	EIF2D	1	q32.1	206571292	206612463	1.76328	0.0778529	0.402296	FALSE	FALSE
1665	ENSG00000071655	MBD3	19	p13.3	1573596	1592801	1.76328	0.0778534	0.402296	FALSE	FALSE
1666	ENSG00000133985	TTC9	14	q24.2	70641787	70675360	1.7628	0.0779339	0.402584	FALSE	FALSE
1667	ENSG00000170961	HAS2	8	q24.13	121612116	121641390	1.76266	0.0779583	0.402584	FALSE	FALSE
1668	ENSG00000167535	CACNB3	12	q13.12	48813794	48828941	1.76116	0.0782109	0.403374	FALSE	FALSE
1669	ENSG00000163701	IL17RE	3	p25.3	9902612	9916402	1.76069	0.0782902	0.403374	FALSE	FALSE
1670	ENSG00000179023	KLHDC7A	1	p36.13	18480982	18486126	1.76062	0.0783026	0.403374	FALSE	FALSE
1671	ENSG00000122515	ZMIZ2	7	p13	44748581	44769881	1.76	0.0784072	0.403628	FALSE	FALSE
1672	ENSG00000163347	CLDN1	3	q28	190305701	190322475	1.75888	0.0785971	0.404479	FALSE	FALSE
1673	ENSG00000093217	XYLB	3	p22.2	38346760	38421348	1.75835	0.0786879	0.404691	FALSE	FALSE
1674	ENSG00000067225	PKM	15	q23	72199029	72231822	1.75791	0.0787624	0.404947	FALSE	FALSE
1675	ENSG00000096080	MRPS18A	6	p21.1	43671303	43687791	1.75713	0.0788959	0.405233	FALSE	FALSE
1676	ENSG00000174226	SNX31	8	q22.3	100572882	100663415	1.75547	0.0791796	0.405775	FALSE	FALSE
1677	ENSG00000172663	TMEM134	11	q13.2	67461710	67469272	1.75538	0.079195	0.405775	FALSE	FALSE
1678	ENSG00000161513	FDXR	17	q25.1	74862497	74873031	1.75537	0.0791962	0.405775	FALSE	FALSE
1679	ENSG00000165138	ANKS6	9	q22.33	98731329	98796965	1.75455	0.0793372	0.405821	FALSE	FALSE
1680	ENSG00000273045	C2orf15	2	q11.2	99141485	99151487	1.75429	0.0793811	0.405821	FALSE	FALSE
1681	ENSG00000183208	GDPGP1	15	q26.1	90233808	90245811	1.75404	0.079423	0.405821	FALSE	FALSE
1682	ENSG00000185220	PGBD2	1	q44	248906196	248919946	1.75394	0.0794404	0.405821	FALSE	FALSE
1683	ENSG00000093072	ADA2	22	q11.1	17178790	17258235	1.75329	0.0795525	0.405843	FALSE	FALSE
1684	ENSG00000088305	DNMT3B	20	q11.21	32762385	32809356	1.75312	0.0795814	0.405843	FALSE	FALSE
1685	ENSG00000162490	DRAXIN	1	p36.22	11691729	11725857	1.75296	0.0796083	0.405854	FALSE	FALSE
1686	ENSG00000130921	C12orf65	12	q24.31	123232916	123257959	1.75261	0.0796682	0.405964	FALSE	FALSE
1687	ENSG00000016391	CHDH	3	p21.1	53812335	53846390	1.75203	0.079769	0.405964	FALSE	FALSE
1688	ENSG00000145191	EIF2B5	3	q27.1	184135038	184146112	1.75182	0.0798053	0.405964	FALSE	FALSE
1689	ENSG00000125703	ATG4C	1	p31.3	62784135	62865513	1.7517	0.0798255	0.405964	FALSE	FALSE
1690	ENSG00000148300	REXO4	9	q34.2	133406059	133418096	1.75168	0.0798285	0.405964	FALSE	FALSE
1691	ENSG00000139291	TMEM19	12	q21.1	71686087	71705046	1.74952	0.0802005	0.406888	FALSE	FALSE
1692	ENSG00000160190	SLC37A1	21	q22.3	42496008	42581440	1.74947	0.0802091	0.406888	FALSE	FALSE
1693	ENSG00000081985	IL12RB2	1	p31.3	67307364	67397090	1.74915	0.0802655	0.407048	FALSE	FALSE
1694	ENSG00000129353	SLC44A2	19	p13.2	10602457	10644559	1.74831	0.08041	0.407485	FALSE	FALSE
1695	ENSG00000105227	PRX	19	q13.2	40393768	40413366	1.74793	0.0804761	0.407485	FALSE	FALSE
1696	ENSG00000076685	NT5C2	10	q24.33	103088017	103193306	1.74684	0.0806653	0.408299	FALSE	FALSE
1697	ENSG00000197324	LRP10	14	q11.2	22871613	22881580	1.74583	0.0808403	0.408823	FALSE	FALSE
1698	ENSG00000268614	AC008878.2	19	p13.2	7533595	7540059	1.74429	0.0811086	0.409674	FALSE	FALSE
1699	ENSG00000120318	ARAP3	5	q31.3	141653401	141682221	1.74393	0.0811712	0.409717	FALSE	FALSE
1700	ENSG00000104365	IKBKB	8	p11.21	42271302	42332653	1.74327	0.0812871	0.409741	FALSE	FALSE
1701	ENSG00000093134	VNN3	6	q23.2	132722787	132734765	1.74315	0.0813071	0.409741	FALSE	FALSE
1702	ENSG00000129347	KRI1	19	p13.2	10553078	10566037	1.74311	0.0813139	0.409741	FALSE	FALSE
1703	ENSG00000243772	KIR2DL3	19	q13.42	54738515	54753052	1.74269	0.0813877	0.40992	FALSE	FALSE
1704	ENSG00000135299	ANKRD6	6	q15	89433170	89633834	1.74156	0.0815846	0.410147	FALSE	FALSE
1705	ENSG00000141738	GRB7	17	q12	39737927	39747291	1.74156	0.0815854	0.410147	FALSE	FALSE
1706	ENSG00000135503	ACVR1B	12	q13.13	51951667	51997078	1.74148	0.0815999	0.410147	FALSE	FALSE
1707	ENSG00000113525	IL5	5	q31.1	132541444	132556838	1.74095	0.0816917	0.410162	FALSE	FALSE
1708	ENSG00000132781	MUTYH	1	p34.1	45329163	45340470	1.74059	0.0817563	0.41025	FALSE	FALSE
1709	ENSG00000167114	SLC27A4	9	q34.11	128340646	128361470	1.74013	0.0818355	0.41025	FALSE	FALSE
1710	ENSG00000181788	SIAH2	3	q25.1	150741127	150763477	1.74006	0.0818494	0.41025	FALSE	FALSE
1711	ENSG00000130270	ATP8B3	19	p13.3	1782075	1812276	1.73979	0.0818954	0.410314	FALSE	FALSE
1712	ENSG00000100350	FOXRED2	22	q12.3	36487190	36507101	1.73945	0.081956	0.410407	FALSE	FALSE
1713	ENSG00000106077	ABHD11	7	q11.23	73736094	73738867	1.73876	0.0820771	0.410657	FALSE	FALSE
1714	ENSG00000123416	TUBA1B	12	q13.12	49127782	49131397	1.73854	0.0821158	0.410705	FALSE	FALSE
1715	ENSG00000069812	HES2	1	p36.31	6412418	6424670	1.73839	0.082142	0.41071	FALSE	FALSE
1716	ENSG00000166965	RCCD1	15	q26.1	90954870	90963125	1.7382	0.0821757	0.410719	FALSE	FALSE
1717	ENSG00000187954	CYHR1	8	q24.3	144449582	144465677	1.7381	0.082194	0.410719	FALSE	FALSE
1718	ENSG00000130703	OSBPL2	20	q13.33	62231922	62296213	1.7373	0.0823338	0.410766	FALSE	FALSE
1719	ENSG00000168081	PNOC	8	p21.1	28316986	28343355	1.73722	0.0823485	0.410766	FALSE	FALSE
1720	ENSG00000103490	PYCARD	16	p11.2	31201485	31203450	1.73654	0.0824688	0.410766	FALSE	FALSE
1721	ENSG00000160213	CSTB	21	q22.3	43772511	43776445	1.73635	0.0825019	0.410766	FALSE	FALSE
1722	ENSG00000131187	F12	5	q35.3	177402140	177409576	1.73566	0.0826247	0.410766	FALSE	FALSE
1723	ENSG00000136883	KIF12	9	q32	114086126	114099291	1.73553	0.082647	0.410766	FALSE	FALSE
1724	ENSG00000168936	TMEM129	4	p16.3	1715952	1721358	1.73531	0.0826867	0.410766	FALSE	FALSE
1725	ENSG00000070814	TCOF1	5	q32	150357629	150400308	1.7353	0.0826871	0.410766	FALSE	FALSE
1726	ENSG00000105583	WDR83OS	19	p13.13	12668071	12669489	1.73441	0.0828448	0.410766	FALSE	FALSE
1727	ENSG00000152056	AP1S3	2	q36.1	223751686	223838027	1.73409	0.0829016	0.410766	FALSE	FALSE
1728	ENSG00000011105	TSPAN9	12	p13.33	3077355	3286564	1.73377	0.0829593	0.410766	FALSE	FALSE
1729	ENSG00000127483	HP1BP3	1	p36.12	20742661	20787323	1.73347	0.0830114	0.410766	FALSE	FALSE
1730	ENSG00000135404	CD63	12	q13.2	55725323	55729707	1.73235	0.0832117	0.410911	FALSE	FALSE
1731	ENSG00000167065	DUSP18	22	q12.2	30652051	30667890	1.73213	0.0832513	0.410983	FALSE	FALSE
1732	ENSG00000171368	TPPP	5	p15.33	659862	693395	1.73148	0.0833665	0.411303	FALSE	FALSE
1733	ENSG00000166888	STAT6	12	q13.3	57095408	57132139	1.73037	0.0835642	0.411777	FALSE	FALSE
1734	ENSG00000124588	NQO2	6	p25.2	2987987	3028869	1.73023	0.0835884	0.411777	FALSE	FALSE
1735	ENSG00000142632	ARHGEF19	1	p36.13	16197854	16212609	1.72986	0.0836559	0.411986	FALSE	FALSE
1736	ENSG00000117153	KLHL12	1	q32.1	202891100	202928636	1.72937	0.083742	0.412142	FALSE	FALSE
1737	ENSG00000104689	TNFRSF10A	8	p21.3	23190452	23225126	1.72926	0.0837631	0.412142	FALSE	FALSE
1738	ENSG00000161204	ABCF3	3	q27.1	184186023	184194012	1.72873	0.083858	0.412484	FALSE	FALSE
1739	ENSG00000141527	CARD14	17	q25.3	80169992	80209331	1.72855	0.083889	0.412513	FALSE	FALSE
1740	ENSG00000156453	PCDH1	5	q31.3	141853111	141879246	1.72834	0.0839277	0.41258	FALSE	FALSE
1741	ENSG00000213626	LBH	2	p23.1	30231369	30323730	1.72759	0.0840627	0.412995	FALSE	FALSE
1742	ENSG00000143862	ARL8A	1	q32.1	202133404	202144743	1.72714	0.084142	0.413261	FALSE	FALSE
1743	ENSG00000131771	PPP1R1B	17	q12	39626740	39636626	1.72681	0.0842024	0.413274	FALSE	FALSE
1744	ENSG00000271321	CTAGE6	7	q35	143755089	143757696	1.7268	0.084204	0.413274	FALSE	FALSE
1745	ENSG00000095203	EPB41L4B	9	q31.3	109171975	109320964	1.72671	0.0842205	0.413274	FALSE	FALSE
1746	ENSG00000108256	NUFIP2	17	q11.2	29255836	29294118	1.72644	0.0842674	0.413306	FALSE	FALSE
1747	ENSG00000179930	ZNF648	1	q25.3	182054570	182061712	1.72639	0.0842777	0.413306	FALSE	FALSE
1748	ENSG00000162009	SSTR5	16	p13.3	1078781	1080142	1.72535	0.0844637	0.413599	FALSE	FALSE
1749	ENSG00000159346	ADIPOR1	1	q32.1	202940823	202958572	1.72479	0.0845657	0.413851	FALSE	FALSE
1750	ENSG00000162069	BICDL2	16	p13.3	3027682	3036926	1.72445	0.0846271	0.413988	FALSE	FALSE
1751	ENSG00000100726	TELO2	16	p13.3	1493344	1510457	1.7243	0.0846539	0.413988	FALSE	FALSE
1752	ENSG00000112759	SLC29A1	6	p21.1	44219505	44234151	1.72354	0.0847904	0.414078	FALSE	FALSE
1753	ENSG00000130338	TULP4	6	q25.3	158232236	158511828	1.72341	0.0848145	0.414078	FALSE	FALSE
1754	ENSG00000118363	SPCS2	11	q13.4	74949247	74979031	1.72296	0.0848951	0.414135	FALSE	FALSE
1755	ENSG00000127418	FGFRL1	4	p16.3	1009936	1026897	1.72168	0.0851269	0.414614	FALSE	FALSE
1756	ENSG00000157353	FUK	16	q22.1	70454421	70480274	1.7211	0.0852331	0.414718	FALSE	FALSE
1757	ENSG00000176472	ZNF575	19	q13.31	43525497	43536130	1.72086	0.0852758	0.414718	FALSE	FALSE
1758	ENSG00000007384	RHBDF1	16	p13.3	58059	76355	1.72047	0.0853469	0.414718	FALSE	FALSE
1759	ENSG00000051341	POLQ	3	q13.33	121431427	121546641	1.71968	0.0854911	0.414718	FALSE	FALSE
1760	ENSG00000166900	STX3	11	q12.1	59713456	59805882	1.71959	0.0855068	0.414718	FALSE	FALSE
1761	ENSG00000163823	CCR1	3	p21.31	46201709	46208396	1.71919	0.0855804	0.414718	FALSE	FALSE
1762	ENSG00000086619	ERO1B	1	q42.3	236215555	236281985	1.71907	0.0856021	0.414718	FALSE	FALSE
1763	ENSG00000186818	LILRB4	19	q13.42	54643889	54670359	1.71896	0.0856222	0.414718	FALSE	FALSE
1764	ENSG00000264324	AC006030.1	2	p13.1	74211604	74363377	1.71834	0.085734	0.4151	FALSE	FALSE
1765	ENSG00000139641	ESYT1	12	q13.2	56118250	56144671	1.71802	0.0857935	0.415147	FALSE	FALSE
1766	ENSG00000143443	C1orf56	1	q21.3	151047740	151051986	1.7177	0.085851	0.415147	FALSE	FALSE
1767	ENSG00000179562	GCC1	7	q32.1	127580618	127593611	1.71761	0.0858674	0.415147	FALSE	FALSE
1768	ENSG00000156675	RAB11FIP1	8	p11.23	37858618	37899467	1.71723	0.0859376	0.415147	FALSE	FALSE
1769	ENSG00000163870	TPRA1	3	q21.3	127571266	127598267	1.71715	0.0859525	0.415147	FALSE	FALSE
1770	ENSG00000174775	HRAS	11	p15.5	532242	537287	1.71669	0.0860359	0.415147	FALSE	FALSE
1771	ENSG00000176945	MUC20	3	q29	195720882	195741123	1.71594	0.0861722	0.415337	FALSE	FALSE
1772	ENSG00000124145	SDC4	20	q13.12	45325288	45348424	1.71585	0.086189	0.415337	FALSE	FALSE
1773	ENSG00000158481	CD1C	1	q23.1	158289786	158293630	1.71502	0.0863413	0.415826	FALSE	FALSE
1774	ENSG00000005059	MCUB	4	q25	109560205	109688726	1.71485	0.0863731	0.415856	FALSE	FALSE
1775	ENSG00000183542	KLRC4	12	p13.2	10407382	10409757	1.71331	0.0866556	0.416385	FALSE	FALSE
1776	ENSG00000118960	HS1BP3	2	p24.1	20560448	20651089	1.71288	0.0867349	0.416618	FALSE	FALSE
1777	ENSG00000164024	METAP1	4	q23	98995620	99062813	1.71244	0.086815	0.41688	FALSE	FALSE
1778	ENSG00000152332	UHMK1	1	q23.3	162497251	162529629	1.71223	0.0868541	0.416946	FALSE	FALSE
1779	ENSG00000168748	CA7	16	q22.1	66844379	66854153	1.71188	0.0869179	0.417129	FALSE	FALSE
1780	ENSG00000222047	C10orf55	10	q22.2	73909969	73922777	1.71133	0.0870199	0.417175	FALSE	FALSE
1781	ENSG00000116032	GRIN3B	19	p13.3	1000419	1009732	1.71114	0.0870547	0.417175	FALSE	FALSE
1782	ENSG00000012048	BRCA1	17	q21.31	43044295	43170245	1.71073	0.0871314	0.417175	FALSE	FALSE
1783	ENSG00000155666	KDM8	16	p12.1	27203495	27221768	1.70941	0.0873754	0.418095	FALSE	FALSE
1784	ENSG00000130383	FUT5	19	p13.3	5865826	5870540	1.7088	0.0874889	0.418212	FALSE	FALSE
1785	ENSG00000116661	FBXO2	1	p36.22	11637018	11655785	1.70801	0.0876348	0.41863	FALSE	FALSE
1786	ENSG00000135506	OS9	12	q13.3	57693955	57721557	1.70798	0.0876399	0.41863	FALSE	FALSE
1787	ENSG00000103056	SMPD3	16	q22.1	68358325	68448688	1.70723	0.0877793	0.418929	FALSE	FALSE
1788	ENSG00000153294	ADGRF4	6	p12.3	47685864	47722021	1.70684	0.087852	0.418979	FALSE	FALSE
1789	ENSG00000166579	NDEL1	17	p13.1	8413131	8490411	1.70649	0.0879171	0.418979	FALSE	FALSE
1790	ENSG00000205268	PDE7A	8	q13.1	65717510	65842322	1.70643	0.0879284	0.418979	FALSE	FALSE
1791	ENSG00000183258	DDX41	5	q35.3	177511577	177517469	1.70637	0.0879396	0.418979	FALSE	FALSE
1792	ENSG00000100359	SGSM3	22	q13.1	40370591	40410289	1.70607	0.0879946	0.418979	FALSE	FALSE
1793	ENSG00000160058	BSDC1	1	p35.1	32365103	32394731	1.70531	0.0881359	0.419167	FALSE	FALSE
1794	ENSG00000160570	DEDD2	19	q13.2	42198598	42220140	1.70523	0.0881512	0.419167	FALSE	FALSE
1795	ENSG00000172345	STARD5	15	q25.1	81309053	81324183	1.70508	0.0881789	0.419167	FALSE	FALSE
1796	ENSG00000171159	C9orf16	9	q34.11	128160260	128163928	1.70416	0.0883511	0.419558	FALSE	FALSE
1797	ENSG00000180667	YOD1	1	q32.1	207043849	207052980	1.7037	0.0884371	0.419621	FALSE	FALSE
1798	ENSG00000150054	MPP7	10	p12.1	28050993	28334486	1.70346	0.0884813	0.419709	FALSE	FALSE
1799	ENSG00000197599	CCDC154	16	p13.3	1434383	1444556	1.70305	0.0885582	0.419795	FALSE	FALSE
1800	ENSG00000099991	CABIN1	22	q11.23	24011192	24178628	1.7027	0.0886243	0.419795	FALSE	FALSE
1801	ENSG00000100802	C14orf93	14	q11.2	22985908	23010166	1.70268	0.0886276	0.419795	FALSE	FALSE
1802	ENSG00000011143	MKS1	17	q22	58205437	58219605	1.70203	0.0887507	0.419905	FALSE	FALSE
1803	ENSG00000187054	TMPRSS11A	4	q13.2	67909385	67964140	1.70195	0.0887642	0.419905	FALSE	FALSE
1804	ENSG00000109814	UGDH	4	p14	39498755	39528311	1.70174	0.0888048	0.419905	FALSE	FALSE
1805	ENSG00000054277	OPN3	1	q43	241590102	241677376	1.70127	0.0888922	0.420196	FALSE	FALSE
1806	ENSG00000144063	MALL	2	q13	110083870	110116566	1.70073	0.0889944	0.420446	FALSE	FALSE
1807	ENSG00000257950	P2RX5-TAX1BP3	17	p13.2	3663063	3696194	1.70042	0.0890515	0.420446	FALSE	FALSE
1808	ENSG00000205978	NYNRIN	14	q12	24398786	24419288	1.70021	0.0890911	0.420446	FALSE	FALSE
1809	ENSG00000189144	ZNF573	19	q13.13	37735833	37817300	1.69975	0.0891787	0.420446	FALSE	FALSE
1810	ENSG00000107816	LZTS2	10	q24.31	100996618	101007836	1.69974	0.0891805	0.420446	FALSE	FALSE
1811	ENSG00000100150	DEPDC5	22	q12.2	31753867	31908033	1.69963	0.0891998	0.420446	FALSE	FALSE
1812	ENSG00000175309	PHYKPL	5	q35.3	178208497	178232791	1.69955	0.0892149	0.420446	FALSE	FALSE
1813	ENSG00000185215	TNFAIP2	14	q32.32	103123442	103137439	1.69942	0.0892404	0.420446	FALSE	FALSE
1814	ENSG00000169857	AVEN	15	q14	33866227	34039176	1.69935	0.0892532	0.420446	FALSE	FALSE
1815	ENSG00000167971	CASKIN1	16	p13.3	2177180	2196525	1.69881	0.0893559	0.420808	FALSE	FALSE
1816	ENSG00000214860	EVPLL	17	p11.2	18377662	18389647	1.69802	0.0895032	0.420852	FALSE	FALSE
1817	ENSG00000108479	GALK1	17	q25.1	75751594	75765711	1.69792	0.0895222	0.420852	FALSE	FALSE
1818	ENSG00000198517	MAFK	7	p22.3	1530714	1543043	1.69766	0.0895712	0.420852	FALSE	FALSE
1819	ENSG00000114670	NEK11	3	q22.1	131026850	131350465	1.69733	0.0896352	0.420852	FALSE	FALSE
1820	ENSG00000129158	SERGEF	11	p15.1	17788048	18013162	1.69726	0.089648	0.420852	FALSE	FALSE
1821	ENSG00000180257	ZNF816	19	q13.41	52949379	52962911	1.69628	0.0898332	0.421479	FALSE	FALSE
1822	ENSG00000075275	CELSR1	22	q13.31	46360834	46537170	1.69512	0.0900523	0.421817	FALSE	FALSE
1823	ENSG00000138621	PPCDC	15	q24.2	75023555	75117462	1.69471	0.09013	0.421817	FALSE	FALSE
1824	ENSG00000082146	STRADB	2	q33.1	201387858	201480846	1.69438	0.0901929	0.421837	FALSE	FALSE
1825	ENSG00000205593	DENND6B	22	q13.33	50309030	50327060	1.69354	0.0903526	0.422249	FALSE	FALSE
1826	ENSG00000100221	JOSD1	22	q13.1	38685543	38701556	1.69348	0.0903638	0.422249	FALSE	FALSE
1827	ENSG00000124171	PARD6B	20	q13.13	50731544	50756795	1.69345	0.0903699	0.422249	FALSE	FALSE
1828	ENSG00000134109	EDEM1	3	p26.1	5187646	5219957	1.69242	0.0905654	0.42268	FALSE	FALSE
1829	ENSG00000135916	ITM2C	2	q37.1	230864639	230879248	1.69162	0.0907184	0.42268	FALSE	FALSE
1830	ENSG00000176845	METRNL	17	q25.3	83079691	83095119	1.69067	0.0908997	0.423062	FALSE	FALSE
1831	ENSG00000162522	KIAA1522	1	p35.1	32741885	32774970	1.69006	0.0910169	0.423271	FALSE	FALSE
1832	ENSG00000129450	SIGLEC9	19	q13.41	51124908	51136651	1.68911	0.0911981	0.423873	FALSE	FALSE
1833	ENSG00000160741	CRTC2	1	q21.3	153947669	153958625	1.68891	0.0912359	0.423928	FALSE	FALSE
1834	ENSG00000171570	RAB4B-EGLN2	19	q13.2	40778242	40808418	1.68833	0.0913485	0.424276	FALSE	FALSE
1835	ENSG00000187122	SLIT1	10	q24.1	96998038	97185920	1.68779	0.0914508	0.424502	FALSE	FALSE
1836	ENSG00000143570	SLC39A1	1	q21.3	153959099	153968184	1.6874	0.0915256	0.424502	FALSE	FALSE
1837	ENSG00000099812	MISP	19	p13.3	751126	764318	1.68722	0.0915601	0.424502	FALSE	FALSE
1838	ENSG00000186665	C17orf58	17	q24.2	67991101	67996431	1.68681	0.0916396	0.424666	FALSE	FALSE
1839	ENSG00000134460	IL2RA	10	p15.1	6010689	6062370	1.68608	0.0917811	0.424666	FALSE	FALSE
1840	ENSG00000197641	SERPINB13	18	q21.33	63586989	63604639	1.68568	0.0918582	0.424825	FALSE	FALSE
1841	ENSG00000086232	EIF2AK1	7	p22.1	6022244	6059230	1.68561	0.0918702	0.424825	FALSE	FALSE
1842	ENSG00000106565	TMEM176B	7	q36.1	150791285	150801360	1.6839	0.0922009	0.425253	FALSE	FALSE
1843	ENSG00000170421	KRT8	12	q13.13	52897187	52949954	1.68388	0.0922055	0.425253	FALSE	FALSE
1844	ENSG00000158480	SPATA2	20	q13.13	49903391	49915508	1.68327	0.092322	0.425253	FALSE	FALSE
1845	ENSG00000100280	AP1B1	22	q12.2	29327680	29423179	1.68325	0.0923266	0.425253	FALSE	FALSE
1846	ENSG00000262302	AC003688.1	17	p13.1	7246829	7262089	1.68283	0.0924082	0.425426	FALSE	FALSE
1847	ENSG00000173457	PPP1R14B	11	q13.1	64244480	64246941	1.68268	0.0924366	0.425426	FALSE	FALSE
1848	ENSG00000120733	KDM3B	5	q31.2	138352596	138437028	1.6819	0.092588	0.425858	FALSE	FALSE
1849	ENSG00000268975	MIA-RAB4B	19	q13.2	40771648	40796943	1.68133	0.0926984	0.425873	FALSE	FALSE
1850	ENSG00000070915	SLC12A3	16	q13	56865207	56915850	1.67994	0.0929699	0.425934	FALSE	FALSE
1851	ENSG00000124107	SLPI	20	q13.12	45252239	45254564	1.6799	0.0929773	0.425934	FALSE	FALSE
1852	ENSG00000100170	SLC5A1	22	q12.3	32043032	32113029	1.67981	0.092995	0.425934	FALSE	FALSE
1853	ENSG00000109736	MFSD10	4	p16.3	2930561	2934859	1.67933	0.0930874	0.426119	FALSE	FALSE
1854	ENSG00000134028	ADAMDEC1	8	p21.2	24384285	24406013	1.67872	0.0932064	0.426323	FALSE	FALSE
1855	ENSG00000163357	DCST1	1	q21.3	155033824	155050930	1.6786	0.0932308	0.426323	FALSE	FALSE
1856	ENSG00000117036	ETV3	1	q23.1	157121191	157138474	1.67843	0.0932637	0.426323	FALSE	FALSE
1857	ENSG00000143515	ATP8B2	1	q21.3	154325553	154351307	1.67747	0.0934507	0.426827	FALSE	FALSE
1858	ENSG00000141560	FN3KRP	17	q25.3	82716683	82730328	1.6771	0.0935234	0.42704	FALSE	FALSE
1859	ENSG00000047579	DTNBP1	6	p22.3	15522801	15663058	1.67694	0.0935547	0.427064	FALSE	FALSE
1860	ENSG00000108604	SMARCD2	17	q23.3	63832081	63843065	1.67663	0.0936155	0.427163	FALSE	FALSE
1861	ENSG00000269028	MTRNR2L12	3	q11.2	96617188	96618236	1.67647	0.0936469	0.427163	FALSE	FALSE
1862	ENSG00000167550	RHEBL1	12	q13.12	49064685	49070025	1.6761	0.0937194	0.427163	FALSE	FALSE
1863	ENSG00000131748	STARD3	17	q12	39637065	39663484	1.6759	0.0937582	0.427163	FALSE	FALSE
1864	ENSG00000048707	VPS13D	1	p36.22	12230030	12512047	1.67583	0.0937715	0.427163	FALSE	FALSE
1865	ENSG00000145901	TNIP1	5	q33.1	151029945	151093577	1.67513	0.0939083	0.427417	FALSE	FALSE
1866	ENSG00000109861	CTSC	11	q14.2	88293592	88337787	1.67494	0.0939455	0.427417	FALSE	FALSE
1867	ENSG00000176974	SHMT1	17	p11.2	18327860	18363563	1.67458	0.0940157	0.427598	FALSE	FALSE
1868	ENSG00000135821	GLUL	1	q25.3	182381704	182392206	1.67436	0.0940606	0.427598	FALSE	FALSE
1869	ENSG00000169813	HNRNPF	10	q11.21	43385617	43409166	1.67357	0.094215	0.428048	FALSE	FALSE
1870	ENSG00000166153	DEPDC4	12	q23.1	100203669	100267079	1.67328	0.0942723	0.428159	FALSE	FALSE
1871	ENSG00000172977	KAT5	11	q13.1	65711996	65719604	1.67282	0.0943625	0.428214	FALSE	FALSE
1872	ENSG00000121380	BCL2L14	12	p13.2	12049844	12211084	1.67262	0.0944023	0.428214	FALSE	FALSE
1873	ENSG00000099866	MADCAM1	19	p13.3	489176	505342	1.67235	0.0944556	0.428214	FALSE	FALSE
1874	ENSG00000141338	ABCA8	17	q24.2	68867292	68955392	1.67171	0.0945812	0.428214	FALSE	FALSE
1875	ENSG00000198715	GLMP	1	q22	156290089	156295689	1.67107	0.0947085	0.428214	FALSE	FALSE
1876	ENSG00000269403	AC008750.8	19	q13.41	51350373	51368099	1.67092	0.0947371	0.428214	FALSE	FALSE
1877	ENSG00000071894	CPSF1	8	q24.3	144393229	144409349	1.67081	0.0947595	0.428214	FALSE	FALSE
1878	ENSG00000100109	TFIP11	22	q12.1	26491225	26512505	1.67052	0.0948165	0.428214	FALSE	FALSE
1879	ENSG00000186766	FOXI2	10	q26.2	127737235	127741186	1.67033	0.0948546	0.428219	FALSE	FALSE
1880	ENSG00000049656	CLPTM1L	5	p15.33	1317744	1345099	1.66947	0.0950247	0.428751	FALSE	FALSE
1881	ENSG00000138794	CASP6	4	q25	109688622	109703583	1.66876	0.095165	0.429123	FALSE	FALSE
1882	ENSG00000196754	S100A2	1	q21.3	153561108	153567890	1.66864	0.0951881	0.429123	FALSE	FALSE
1883	ENSG00000141568	FOXK2	17	q25.3	82519713	82644662	1.66823	0.0952707	0.429269	FALSE	FALSE
1884	ENSG00000165806	CASP7	10	q25.3	113679162	113730907	1.66742	0.0954307	0.429753	FALSE	FALSE
1885	ENSG00000115271	GCA	2	q24.2	162318840	162371595	1.66645	0.0956236	0.430014	FALSE	FALSE
1886	ENSG00000129646	QRICH2	17	q25.1	76274049	76307998	1.66605	0.0957044	0.430014	FALSE	FALSE
1887	ENSG00000103528	SYT17	16	p12.3	19167971	19268334	1.66601	0.095712	0.430014	FALSE	FALSE
1888	ENSG00000142867	BCL10	1	p22.3	85265776	85276904	1.66597	0.0957197	0.430014	FALSE	FALSE
1889	ENSG00000239961	LILRA4	19	q13.42	54333185	54339150	1.66536	0.0958403	0.430014	FALSE	FALSE
1890	ENSG00000256574	OR13A1	10	q11.21	45302298	45315608	1.66535	0.0958425	0.430014	FALSE	FALSE
1891	ENSG00000197093	GAL3ST4	7	q22.1	100159244	100168750	1.66528	0.0958565	0.430014	FALSE	FALSE
1892	ENSG00000175550	DRAP1	11	q13.1	65919257	65921561	1.66493	0.0959275	0.430026	FALSE	FALSE
1893	ENSG00000143479	DYRK3	1	q32.1	206635536	206684419	1.66489	0.0959338	0.430026	FALSE	FALSE
1894	ENSG00000134215	VAV3	1	p13.3	107571160	107965144	1.66487	0.0959379	0.430026	FALSE	FALSE
1895	ENSG00000189143	CLDN4	7	q11.23	73799542	73832693	1.66435	0.0960431	0.430331	FALSE	FALSE
1896	ENSG00000131355	ADGRE3	19	p13.12	14619117	14690027	1.66391	0.09613	0.430415	FALSE	FALSE
1897	ENSG00000196391	ZNF774	15	q26.1	90352245	90369146	1.66239	0.0964338	0.431068	FALSE	FALSE
1898	ENSG00000149499	EML3	11	q12.3	62602218	62612765	1.66223	0.0964661	0.431094	FALSE	FALSE
1899	ENSG00000133318	RTN3	11	q13.1	63681446	63759891	1.66117	0.0966801	0.431769	FALSE	FALSE
1900	ENSG00000057149	SERPINB3	18	q21.33	63655197	63661963	1.66075	0.0967637	0.431952	FALSE	FALSE
1901	ENSG00000105514	RAB3D	19	p13.2	11322046	11346270	1.6606	0.0967929	0.431965	FALSE	FALSE
1902	ENSG00000161944	ASGR2	17	p13.1	7101322	7115700	1.66035	0.0968432	0.432072	FALSE	FALSE
1903	ENSG00000077235	GTF3C1	16	p12.1	27459555	27549913	1.66002	0.0969108	0.432256	FALSE	FALSE
1904	ENSG00000187049	TMEM216	11	q12.2	61391687	61398863	1.65887	0.0971428	0.432695	FALSE	FALSE
1905	ENSG00000161243	FBXO27	19	q13.2	38990714	39032785	1.65854	0.0972081	0.432695	FALSE	FALSE
1906	ENSG00000106086	PLEKHA8	7	p14.3	30027404	30130483	1.65851	0.0972137	0.432695	FALSE	FALSE
1907	ENSG00000102780	DGKH	13	q14.11	42040036	42256578	1.65644	0.0976329	0.434175	FALSE	FALSE
1908	ENSG00000104529	EEF1D	8	q24.3	143579697	143599541	1.65601	0.0977204	0.434413	FALSE	FALSE
1909	ENSG00000197724	PHF2	9	q22.31	93576407	93679587	1.65591	0.0977396	0.434413	FALSE	FALSE
1910	ENSG00000122861	PLAU	10	q22.2	73909177	73917497	1.65377	0.0981752	0.435876	FALSE	FALSE
1911	ENSG00000179639	FCER1A	1	q23.2	159289714	159308224	1.65305	0.09832	0.436163	FALSE	FALSE
1912	ENSG00000185090	MANEAL	1	p34.3	37793802	37801137	1.65236	0.0984612	0.436649	FALSE	FALSE
1913	ENSG00000187912	CLEC17A	19	p13.12	14583084	14611157	1.65203	0.0985281	0.436649	FALSE	FALSE
1914	ENSG00000197122	SRC	20	q11.23	37344685	37406050	1.6502	0.0989028	0.437694	FALSE	FALSE
1915	ENSG00000140199	SLC12A6	15	q14	34229996	34338060	1.65005	0.0989335	0.437694	FALSE	FALSE
1916	ENSG00000108039	XPNPEP1	10	q25.1	109864766	109923553	1.64992	0.0989593	0.437694	FALSE	FALSE
1917	ENSG00000071626	DAZAP1	19	p13.3	1407569	1435687	1.64983	0.0989785	0.437694	FALSE	FALSE
1918	ENSG00000170608	FOXA3	19	q13.32	45863989	45873797	1.64972	0.0990008	0.437694	FALSE	FALSE
1919	ENSG00000100239	PPP6R2	22	q13.33	50343304	50445090	1.64953	0.0990394	0.437694	FALSE	FALSE
1920	ENSG00000130529	TRPM4	19	q13.33	49157741	49211836	1.6487	0.09921	0.43793	FALSE	FALSE
1921	ENSG00000007202	KIAA0100	17	q11.2	28614440	28645454	1.64865	0.0992199	0.43793	FALSE	FALSE
1922	ENSG00000143774	GUK1	1	q42.13	228139962	228148984	1.64819	0.0993145	0.437947	FALSE	FALSE
1923	ENSG00000051620	HEBP2	6	q24.1	138403531	138422197	1.64796	0.0993608	0.437947	FALSE	FALSE
1924	ENSG00000158882	TOMM40L	1	q23.3	161225939	161230744	1.64774	0.0994062	0.437947	FALSE	FALSE
1925	ENSG00000198633	ZNF534	19	q13.41	52429187	52452315	1.64635	0.0996924	0.43851	FALSE	FALSE
1926	ENSG00000187741	FANCA	16	q24.3	89737549	89816657	1.64592	0.0997807	0.43851	FALSE	FALSE
1927	ENSG00000137802	MAPKBP1	15	q15.1	41774434	41827855	1.6459	0.099785	0.43851	FALSE	FALSE
1928	ENSG00000130950	NUTM2F	9	q22.32	94318196	94328644	1.64551	0.0998637	0.438612	FALSE	FALSE
1929	ENSG00000008300	CELSR3	3	p21.31	48636469	48662915	1.64369	0.100241	0.439561	FALSE	FALSE
1930	ENSG00000114656	KIAA1257	3	q21.3	128909866	129002690	1.64262	0.100462	0.440294	FALSE	FALSE
1931	ENSG00000185561	TLCD2	17	p13.3	1702790	1710438	1.64214	0.100561	0.440351	FALSE	FALSE
1932	ENSG00000141655	TNFRSF11A	18	q21.33	62325287	62391292	1.64133	0.100728	0.440517	FALSE	FALSE
1933	ENSG00000136319	TTC5	14	q11.2	20256558	20305994	1.64055	0.100892	0.441116	FALSE	FALSE
1934	ENSG00000101213	PTK6	20	q13.33	63528001	63537370	1.63988	0.101029	0.441374	FALSE	FALSE
1935	ENSG00000107140	TESK1	9	p13.3	35605305	35610041	1.63981	0.101045	0.441374	FALSE	FALSE
1936	ENSG00000175711	B3GNTL1	17	q25.3	82942155	83051810	1.63916	0.10118	0.441374	FALSE	FALSE
1937	ENSG00000135439	AGAP2	12	q14.1	57723761	57742157	1.63905	0.101203	0.441374	FALSE	FALSE
1938	ENSG00000179934	CCR8	3	p22.1	39329706	39333511	1.63896	0.101221	0.441374	FALSE	FALSE
1939	ENSG00000144893	MED12L	3	q25.1	151085697	151437072	1.63852	0.101313	0.441374	FALSE	FALSE
1940	ENSG00000010292	NCAPD2	12	p13.31	6493356	6531955	1.63832	0.101354	0.441374	FALSE	FALSE
1941	ENSG00000125730	C3	19	p13.3	6677704	6730562	1.63832	0.101355	0.441374	FALSE	FALSE
1942	ENSG00000120949	TNFRSF8	1	p36.22	12063377	12144207	1.63754	0.101518	0.441844	FALSE	FALSE
1943	ENSG00000163817	SLC6A20	3	p21.31	45755450	45796535	1.63709	0.101611	0.441899	FALSE	FALSE
1944	ENSG00000133063	CHIT1	1	q32.1	203212827	203273641	1.63709	0.101611	0.441899	FALSE	FALSE
1945	ENSG00000159958	TNFRSF13C	22	q13.2	41922023	41926818	1.63573	0.101896	0.44264	FALSE	FALSE
1946	ENSG00000106733	NMRK1	9	q21.13	75060573	75088217	1.63566	0.101911	0.44264	FALSE	FALSE
1947	ENSG00000240891	PLCXD2	3	q13.2	111674676	111846447	1.63535	0.101976	0.44264	FALSE	FALSE
1948	ENSG00000160953	MUM1	19	p13.3	1354711	1378431	1.6351	0.102027	0.44265	FALSE	FALSE
1949	ENSG00000187997	C17orf99	17	q25.3	78146353	78166177	1.63455	0.102144	0.443039	FALSE	FALSE
1950	ENSG00000225190	PLEKHM1	17	q21.31	45435900	45490749	1.63405	0.102249	0.443136	FALSE	FALSE
1951	ENSG00000185838	GNB1L	22	q11.21	19783224	19854939	1.63392	0.102275	0.443136	FALSE	FALSE
1952	ENSG00000214530	STARD10	11	q13.4	72754729	72793681	1.63353	0.102358	0.443136	FALSE	FALSE
1953	ENSG00000164611	PTTG1	5	q33.3	160421822	160428744	1.63352	0.10236	0.443136	FALSE	FALSE
1954	ENSG00000250571	GLI4	8	q24.3	143267433	143276931	1.63298	0.102472	0.443406	FALSE	FALSE
1955	ENSG00000132975	GPR12	13	q12.13	26755200	26760785	1.63223	0.102631	0.443869	FALSE	FALSE
1956	ENSG00000138641	HERC3	4	q22.1	88592423	88708542	1.63208	0.102662	0.443869	FALSE	FALSE
1957	ENSG00000067836	ROGDI	16	p13.3	4796968	4802950	1.63196	0.102688	0.443869	FALSE	FALSE
1958	ENSG00000166670	MMP10	11	q22.2	102770503	102780628	1.63098	0.102896	0.444297	FALSE	FALSE
1959	ENSG00000137960	GIPC2	1	p31.1	77979542	78138449	1.62953	0.103202	0.44497	FALSE	FALSE
1960	ENSG00000187688	TRPV2	17	p11.2	16415542	16437003	1.62947	0.103215	0.44497	FALSE	FALSE
1961	ENSG00000139645	ANKRD52	12	q13.3	56237807	56258391	1.62877	0.103362	0.445299	FALSE	FALSE
1962	ENSG00000161328	LRRC56	11	p15.5	537527	554916	1.62859	0.1034	0.445299	FALSE	FALSE
1963	ENSG00000184584	TMEM173	5	q31.2	139475534	139482935	1.62839	0.103443	0.445367	FALSE	FALSE
1964	ENSG00000085265	FCN1	9	q34.3	134905890	134917963	1.62577	0.103998	0.446583	FALSE	FALSE
1965	ENSG00000117266	CDK18	1	q32.1	205504595	205532793	1.62519	0.104122	0.446788	FALSE	FALSE
1966	ENSG00000107404	DVL1	1	p36.33	1335276	1349350	1.62507	0.104147	0.446788	FALSE	FALSE
1967	ENSG00000100345	MYH9	22	q12.3	36281277	36388067	1.62471	0.104223	0.446788	FALSE	FALSE
1968	ENSG00000111325	OGFOD2	12	q24.31	122974580	122980043	1.62456	0.104257	0.446788	FALSE	FALSE
1969	ENSG00000078369	GNB1	1	p36.33	1785285	1891117	1.62453	0.104262	0.446788	FALSE	FALSE
1970	ENSG00000198933	TBKBP1	17	q21.32	47694081	47712050	1.62442	0.104287	0.446788	FALSE	FALSE
1971	ENSG00000080224	EPHA6	3	q11.2	96814581	97752460	1.62427	0.104319	0.446788	FALSE	FALSE
1972	ENSG00000101003	GINS1	20	p11.21	25407727	25452628	1.62384	0.10441	0.446945	FALSE	FALSE
1973	ENSG00000140519	RHCG	15	q26.1	89471398	89496613	1.62274	0.104645	0.447485	FALSE	FALSE
1974	ENSG00000085998	POMGNT1	1	p34.1	46188682	46220305	1.62212	0.104778	0.447702	FALSE	FALSE
1975	ENSG00000013588	GPRC5A	12	p13.1	12890782	12917937	1.62167	0.104874	0.447919	FALSE	FALSE
1976	ENSG00000105135	ILVBL	19	p13.12	15114984	15125785	1.6215	0.104911	0.447919	FALSE	FALSE
1977	ENSG00000111775	COX6A1	12	q24.31	120438090	120440742	1.61918	0.105407	0.448973	FALSE	FALSE
1978	ENSG00000142733	MAP3K6	1	p36.11	27355184	27366892	1.61885	0.10548	0.449057	FALSE	FALSE
1979	ENSG00000179750	APOBEC3B	22	q13.1	38982347	38992804	1.61869	0.105514	0.449087	FALSE	FALSE
1980	ENSG00000068137	PLEKHH3	17	q21.2	42667914	42676994	1.61856	0.105542	0.449088	FALSE	FALSE
1981	ENSG00000185745	IFIT1	10	q23.31	89392546	89406486	1.61822	0.105615	0.449167	FALSE	FALSE
1982	ENSG00000168938	PPIC	5	q23.2	123023250	123036741	1.61731	0.105811	0.449705	FALSE	FALSE
1983	ENSG00000140279	DUOX2	15	q21.1	45092650	45114344	1.61674	0.105934	0.449705	FALSE	FALSE
1984	ENSG00000272916	AC022400.6	10	q22.2	73796514	73811651	1.61611	0.10607	0.449932	FALSE	FALSE
1985	ENSG00000243364	EFNA4	1	q21.3	155063731	155069553	1.6145	0.106419	0.451067	FALSE	FALSE
1986	ENSG00000105810	CDK6	7	q21.2	92604921	92836594	1.61437	0.106448	0.451067	FALSE	FALSE
1987	ENSG00000157014	TATDN2	3	p25.3	10248023	10281218	1.61302	0.106741	0.451548	FALSE	FALSE
1988	ENSG00000184995	IFNE	9	p21.3	21480839	21482313	1.61294	0.106758	0.451548	FALSE	FALSE
1989	ENSG00000105523	FAM83E	19	q13.33	48600810	48614854	1.6129	0.106766	0.451548	FALSE	FALSE
1990	ENSG00000085552	IGSF9	1	q23.2	159927039	159945604	1.61287	0.106773	0.451548	FALSE	FALSE
1991	ENSG00000089685	BIRC5	17	q25.3	78214186	78225636	1.6127	0.10681	0.451548	FALSE	FALSE
1992	ENSG00000177674	AGTRAP	1	p36.22	11736084	11754802	1.61218	0.106923	0.451908	FALSE	FALSE
1993	ENSG00000101246	ARFRP1	20	q13.33	63698642	63708025	1.61197	0.106969	0.451908	FALSE	FALSE
1994	ENSG00000157224	CLDN12	7	q21.13	90383721	90513402	1.61184	0.106996	0.451908	FALSE	FALSE
1995	ENSG00000267748	AC011479.1	19	q13.2	38289151	38304910	1.61174	0.107019	0.451908	FALSE	FALSE
1996	ENSG00000147955	SIGMAR1	9	p13.3	34634722	34637809	1.61111	0.107156	0.452134	FALSE	FALSE
1997	ENSG00000132518	GUCY2D	17	p13.1	8002594	8020339	1.61026	0.107341	0.452627	FALSE	FALSE
1998	ENSG00000127952	STYXL1	7	q11.23	75996338	76048004	1.61022	0.107349	0.452627	FALSE	FALSE
[truncated: 14,366 more rows]

## Sheet: GCST010098_meta_Adipose.Breast
	Gene set	Gene.symbol	Chr	Band	Start	End	Enrichment Z-score	Enrichment.P.value	Enrichment.Q.value	Bonferroni.significant	FDR.5..significant
0	ENSG00000081913	PHLPP1	18	q21.33	62715450	62980433	4.99347	5.93053e-07	0.00768516	TRUE	TRUE
1	ENSG00000134644	PUM1	1	p35.2	30931506	31065991	4.80495	1.54788e-06	0.00768516	TRUE	TRUE
2	ENSG00000151882	CCL28	5	p12	43376645	43412391	4.75201	2.01409e-06	0.00768516	TRUE	TRUE
3	ENSG00000197724	PHF2	9	q22.31	93576407	93679587	4.64412	3.41531e-06	0.00768516	FALSE	TRUE
4	ENSG00000178764	ZHX2	8	q24.13	122781394	122974512	4.53796	5.68007e-06	0.00768516	FALSE	TRUE
5	ENSG00000213923	CSNK1E	22	q13.1	38290691	38318084	4.5178	6.24869e-06	0.00768516	FALSE	TRUE
6	ENSG00000166341	DCHS1	11	p15.4	6621323	6655854	4.50647	6.59152e-06	0.00768516	FALSE	TRUE
7	ENSG00000177508	IRX3	16	q12.2	54283304	54286763	4.46812	7.89096e-06	0.00768516	FALSE	TRUE
8	ENSG00000170653	ATF7	12	q13.13	53507856	53626410	4.43152	9.35715e-06	0.00768516	FALSE	TRUE
9	ENSG00000100105	PATZ1	22	q12.2	31325804	31346232	4.42826	9.49971e-06	0.00768516	FALSE	TRUE
10	ENSG00000010818	HIVEP2	6	q24.2	142751467	142956698	4.42366	9.70434e-06	0.00768516	FALSE	TRUE
11	ENSG00000142784	WDTC1	1	p36.11	27234516	27308633	4.4229	9.7387e-06	0.00768516	FALSE	TRUE
12	ENSG00000144749	LRIG1	3	p14.1	66378797	66501263	4.41876	9.92697e-06	0.00768516	FALSE	TRUE
13	ENSG00000117298	ECE1	1	p36.12	21217247	21345572	4.40176	1.07379e-05	0.00768516	FALSE	TRUE
14	ENSG00000109436	TBC1D9	4	q31.21	140620765	140756120	4.39909	1.08706e-05	0.00768516	FALSE	TRUE
15	ENSG00000005339	CREBBP	16	p13.3	3725054	3880726	4.39085	1.12908e-05	0.00768516	FALSE	TRUE
16	ENSG00000134954	ETS1	11	q24.3	128458761	128587558	4.38638	1.15253e-05	0.00768516	FALSE	TRUE
17	ENSG00000181090	EHMT1	9	q34.3	137618963	137870016	4.3859	1.15508e-05	0.00768516	FALSE	TRUE
18	ENSG00000105323	HNRNPUL1	19	q13.2	41262496	41307598	4.37234	1.22922e-05	0.00783993	FALSE	TRUE
19	ENSG00000082805	ERC1	12	p13.33	990509	1495933	4.36409	1.27654e-05	0.00783993	FALSE	TRUE
20	ENSG00000166716	ZNF592	15	q25.3	84748635	84806432	4.33441	1.46154e-05	0.00864368	FALSE	TRUE
21	ENSG00000170145	SIK2	11	q23.1	111602391	111730853	4.31523	1.59438e-05	0.0087604	FALSE	TRUE
22	ENSG00000049759	NEDD4L	18	q21.31	58044367	58401540	4.30985	1.63363e-05	0.0087604	FALSE	TRUE
23	ENSG00000175220	ARHGAP1	11	p11.2	46677080	46700615	4.3082	1.64587e-05	0.0087604	FALSE	TRUE
24	ENSG00000104447	TRPS1	8	q23.3	115408496	115809673	4.25999	2.04432e-05	0.00946199	FALSE	TRUE
25	ENSG00000170604	IRF2BP1	19	q13.32	45883607	45886170	4.25907	2.05277e-05	0.00946199	FALSE	TRUE
26	ENSG00000049618	ARID1B	6	q25.3	156776020	157210779	4.25227	2.11616e-05	0.00946199	FALSE	TRUE
27	ENSG00000104064	GABPB1	15	q21.2	50275392	50355408	4.25107	2.12747e-05	0.00946199	FALSE	TRUE
28	ENSG00000137076	TLN1	9	p13.3	35696948	35732395	4.24355	2.20014e-05	0.00946199	FALSE	TRUE
29	ENSG00000048471	SNX29	16	p13.13	11976737	12574289	4.23922	2.24298e-05	0.00946199	FALSE	TRUE
30	ENSG00000141905	NFIC	19	p13.3	3314403	3469217	4.21817	2.46297e-05	0.0095896	FALSE	TRUE
31	ENSG00000184014	DENND5A	11	p15.4	9138825	9265390	4.21809	2.46385e-05	0.0095896	FALSE	TRUE
32	ENSG00000154783	FGD5	3	p25.1	14810853	14934565	4.20952	2.55911e-05	0.0095896	FALSE	TRUE
33	ENSG00000149564	ESAM	11	q24.2	124752583	124762290	4.20228	2.64242e-05	0.0095896	FALSE	TRUE
34	ENSG00000149503	INCENP	11	q12.3	62123973	62153163	4.18416	2.86224e-05	0.0101565	FALSE	TRUE
35	ENSG00000116871	MAP7D1	1	p34.3	36155579	36180849	4.17166	3.02392e-05	0.0104657	FALSE	TRUE
36	ENSG00000185104	FAF1	1	p32.3	50437028	50960263	4.15127	3.30636e-05	0.0108126	FALSE	TRUE
37	ENSG00000140332	TLE3	15	q23	70047790	70098176	4.13638	3.52835e-05	0.0109085	FALSE	TRUE
38	ENSG00000177051	FBXO46	19	q13.32	45710629	45730904	4.12709	3.67385e-05	0.0109085	FALSE	TRUE
39	ENSG00000126461	SCAF1	19	q13.33	49642125	49658642	4.11794	3.82282e-05	0.0109085	FALSE	TRUE
40	ENSG00000007062	PROM1	4	p15.32	15963076	16084378	4.11604	3.85435e-05	0.0109085	FALSE	TRUE
41	ENSG00000141456	PELP1	17	p13.2	4669774	4704337	4.11332	3.90016e-05	0.0109085	FALSE	TRUE
42	ENSG00000241978	AKAP2	9	q31.3	110048598	110172512	4.10719	4.00496e-05	0.0109085	FALSE	TRUE
43	ENSG00000173757	STAT5B	17	q21.2	42199168	42276707	4.10314	4.07574e-05	0.0109085	FALSE	TRUE
44	ENSG00000157654	PALM2-AKAP2	9	q31.3	109780309	110172512	4.09445	4.23169e-05	0.0109085	FALSE	TRUE
45	ENSG00000125810	CD93	20	p11.21	23079349	23086340	4.0902	4.31005e-05	0.0109085	FALSE	TRUE
46	ENSG00000121440	PDZRN3	3	p13	73382433	73624940	4.08201	4.46476e-05	0.0109085	FALSE	TRUE
47	ENSG00000099381	SETD1A	16	p11.2	30957294	30984664	4.07279	4.64538e-05	0.0109085	FALSE	TRUE
48	ENSG00000130749	ZC3H4	19	q13.32	47064187	47113752	4.05985	4.91051e-05	0.0111168	FALSE	TRUE
49	ENSG00000180530	NRIP1	21	q21.1	14961235	15065936	4.05865	4.93563e-05	0.0111168	FALSE	TRUE
50	ENSG00000140718	FTO	16	q12.2	53701692	54158512	4.05831	4.94299e-05	0.0111168	FALSE	TRUE
51	ENSG00000092607	TBX15	1	p12	118883046	118989556	4.04463	5.24047e-05	0.011463	FALSE	TRUE
52	ENSG00000198844	ARHGEF15	17	p13.1	8310241	8322516	4.03972	5.35144e-05	0.0114774	FALSE	TRUE
53	ENSG00000176842	IRX5	16	q12.2	54930862	54934485	4.03757	5.40084e-05	0.0114774	FALSE	TRUE
54	ENSG00000198752	CDC42BPB	14	q32.32	102932379	103057462	4.03489	5.46268e-05	0.0114774	FALSE	TRUE
55	ENSG00000166265	CYYR1	21	q21.3	26466209	26573284	4.02676	5.65512e-05	0.0115876	FALSE	TRUE
56	ENSG00000070193	FGF10	5	p12	44303544	44389706	4.01288	5.99814e-05	0.011809	FALSE	TRUE
57	ENSG00000094755	GABRP	5	q35.1	170763350	170814047	4.01089	6.04905e-05	0.011809	FALSE	TRUE
58	ENSG00000189091	SF3B3	16	q22.1	70523788	70577670	4.00851	6.11033e-05	0.011809	FALSE	TRUE
59	ENSG00000171791	BCL2	18	q21.33	63123346	63320128	4.00743	6.13819e-05	0.011809	FALSE	TRUE
60	ENSG00000066056	TIE1	1	p34.2	43300993	43323108	4.001	6.30749e-05	0.0119902	FALSE	TRUE
61	ENSG00000160445	ZER1	9	q34.11	128729786	128772414	3.99719	6.40991e-05	0.0120416	FALSE	TRUE
62	ENSG00000170549	IRX1	5	p15.33	3596054	3601403	3.98423	6.76985e-05	0.0125699	FALSE	TRUE
63	ENSG00000151208	DLG5	10	q22.3	77790791	77926526	3.98092	6.86499e-05	0.0126	FALSE	TRUE
64	ENSG00000100219	XBP1	22	q12.1	28794555	28800597	3.97189	7.1306e-05	0.0129388	FALSE	TRUE
65	ENSG00000140406	TLNRD1	15	q25.1	81000944	81005788	3.95338	7.70556e-05	0.0135297	FALSE	TRUE
66	ENSG00000180660	MAB21L1	13	q13.3	35474182	35477209	3.95323	7.71041e-05	0.0135297	FALSE	TRUE
67	ENSG00000181234	TMEM132C	12	q24.32	128267403	128707915	3.93829	8.20659e-05	0.0136947	FALSE	TRUE
68	ENSG00000105325	FZR1	19	p13.3	3506273	3538330	3.93796	8.21787e-05	0.0136947	FALSE	TRUE
69	ENSG00000224470	ATXN1L	16	q22.2	71845991	71885268	3.93704	8.24946e-05	0.0136947	FALSE	TRUE
70	ENSG00000109118	PHF12	17	q11.2	28905250	28951771	3.93267	8.40064e-05	0.0136947	FALSE	TRUE
71	ENSG00000122691	TWIST1	7	p21.1	19020991	19117672	3.92635	8.6243e-05	0.0137713	FALSE	TRUE
72	ENSG00000117713	ARID1A	1	p36.11	26693236	26782110	3.91974	8.86449e-05	0.0138217	FALSE	TRUE
73	ENSG00000112715	VEGFA	6	p21.1	43770184	43786487	3.91714	8.96069e-05	0.0138217	FALSE	TRUE
74	ENSG00000002822	MAD1L1	7	p22.3	1815793	2233243	3.91411	9.07384e-05	0.0138217	FALSE	TRUE
75	ENSG00000044090	CUL7	6	p21.1	43037617	43053945	3.91372	9.08865e-05	0.0138217	FALSE	TRUE
76	ENSG00000065526	SPEN	1	p36.21	15847864	15940460	3.90764	9.32027e-05	0.0139168	FALSE	TRUE
77	ENSG00000108509	CAMTA2	17	p13.2	4967992	4987652	3.90614	9.37814e-05	0.0139168	FALSE	TRUE
78	ENSG00000075624	ACTB	7	p22.1	5527147	5563784	3.89417	9.85343e-05	0.013962	FALSE	TRUE
79	ENSG00000104967	NOVA2	19	q13.32	45933734	45973546	3.88969	0.000100371	0.013962	FALSE	TRUE
80	ENSG00000185950	IRS2	13	q34	109752698	109786568	3.8847	0.000102456	0.013962	FALSE	TRUE
81	ENSG00000143303	RRNAD1	1	q23.1	156728442	156736960	3.88253	0.000103373	0.013962	FALSE	TRUE
82	ENSG00000169047	IRS1	2	q36.3	226731317	226799759	3.88151	0.000103811	0.013962	FALSE	TRUE
83	ENSG00000134070	IRAK2	3	p25.3	10164865	10243743	3.87891	0.000104925	0.013962	FALSE	TRUE
84	ENSG00000127663	KDM4B	19	p13.3	4969113	5153595	3.87556	0.000106379	0.0140385	FALSE	TRUE
85	ENSG00000236699	ARHGEF38	4	q24	105552620	105708093	3.86919	0.000109199	0.0141441	FALSE	TRUE
86	ENSG00000102858	MGRN1	16	p13.3	4616493	4690974	3.86777	0.000109836	0.0141441	FALSE	TRUE
87	ENSG00000254726	MEX3A	1	q22	156072013	156081998	3.86163	0.000112635	0.0143498	FALSE	TRUE
88	ENSG00000097007	ABL1	9	q34.12	130713946	130887675	3.85447	0.000115981	0.0143498	FALSE	TRUE
89	ENSG00000104946	TBC1D17	19	q13.33	49877425	49888749	3.85187	0.000117221	0.0143498	FALSE	TRUE
90	ENSG00000215790	SLC35E2A	1	p36.33	1724838	1745999	3.8417	0.000122183	0.0146694	FALSE	TRUE
91	ENSG00000087274	ADD1	4	p16.3	2843857	2930076	3.8372	0.000124447	0.0148296	FALSE	TRUE
92	ENSG00000137177	KIF13A	6	p22.3	17759183	17987623	3.83461	0.000125766	0.0148758	FALSE	TRUE
93	ENSG00000198792	TMEM184B	22	q13.1	38219291	38273034	3.83259	0.000126803	0.0148882	FALSE	TRUE
94	ENSG00000204851	PNMA8B	19	q13.32	46486906	46496498	3.82916	0.000128581	0.0149867	FALSE	TRUE
95	ENSG00000139613	SMARCC2	12	q13.2	56162983	56189567	3.82104	0.000132892	0.0152371	FALSE	TRUE
96	ENSG00000133937	GSC	14	q32.13	94768216	94770230	3.81704	0.000135061	0.0152371	FALSE	TRUE
97	ENSG00000137497	NUMA1	11	q13.4	72002864	72080693	3.80271	0.000143124	0.0157545	FALSE	TRUE
98	ENSG00000101665	SMAD7	18	q21.1	48919853	48952052	3.79774	0.000146021	0.0157545	FALSE	TRUE
99	ENSG00000130300	PLVAP	19	p13.11	17351448	17377350	3.79141	0.000149792	0.0160529	FALSE	TRUE
100	ENSG00000272636	DOC2B	17	p13.3	142789	181636	3.7894	0.00015101	0.0160579	FALSE	TRUE
101	ENSG00000258989	AL355916.2	14	q23.1	61529128	61657964	3.78802	0.00015185	0.0160579	FALSE	TRUE
102	ENSG00000119596	YLPM1	14	q24.3	74763366	74859435	3.7804	0.000156578	0.0160823	FALSE	TRUE
103	ENSG00000103460	TOX3	16	q12.1	52438005	52547802	3.77929	0.000157275	0.0160823	FALSE	TRUE
104	ENSG00000170265	ZNF282	7	q36.1	149195485	149226248	3.77838	0.00015785	0.0160823	FALSE	TRUE
105	ENSG00000177426	TGIF1	18	p11.31	3411608	3459978	3.77795	0.000158124	0.0160823	FALSE	TRUE
106	ENSG00000182963	GJC1	17	q21.31	44798448	44830816	3.7744	0.000160393	0.0161642	FALSE	TRUE
107	ENSG00000203697	CAPN8	1	q41	223538007	223665734	3.7663	0.000165682	0.0161688	FALSE	TRUE
108	ENSG00000143294	PRCC	1	q23.1	156750610	156800817	3.76598	0.000165899	0.0161688	FALSE	TRUE
109	ENSG00000253313	C1orf210	1	p34.2	43281883	43285617	3.75389	0.000174114	0.0162172	FALSE	TRUE
110	ENSG00000072518	MARK2	11	q13.1	63838928	63911019	3.7535	0.000174383	0.0162172	FALSE	TRUE
111	ENSG00000054118	THRAP3	1	p34.3	36224416	36305357	3.74752	0.000178592	0.0162172	FALSE	TRUE
112	ENSG00000108840	HDAC5	17	q21.31	44076746	44123702	3.74214	0.000182458	0.0162172	FALSE	TRUE
113	ENSG00000126217	MCF2L	13	q34	112894378	113099739	3.74084	0.000183409	0.0162172	FALSE	TRUE
114	ENSG00000088256	GNA11	19	p13.3	3094410	3124004	3.74028	0.000183814	0.0162172	FALSE	TRUE
115	ENSG00000175029	CTBP2	10	q26.13	124984317	125161170	3.73928	0.000184552	0.0162172	FALSE	TRUE
116	ENSG00000011007	ELOA	1	p36.11	23743155	23762059	3.73769	0.000185717	0.0162172	FALSE	TRUE
117	ENSG00000181555	SETD2	3	p21.31	47016429	47163967	3.73589	0.00018705	0.0162172	FALSE	TRUE
118	ENSG00000133030	MPRIP	17	p11.2	17042545	17217679	3.73358	0.000188779	0.0162172	FALSE	TRUE
119	ENSG00000142599	RERE	1	p36.23	8352397	8817643	3.73289	0.000189292	0.0162172	FALSE	TRUE
120	ENSG00000033327	GAB2	11	q14.1	78215297	78418348	3.72997	0.000191499	0.0162232	FALSE	TRUE
121	ENSG00000104998	IL27RA	19	p13.12	14031748	14053216	3.72181	0.000197803	0.0162582	FALSE	TRUE
122	ENSG00000169221	TBC1D10B	16	p11.2	30357102	30370264	3.72029	0.000198994	0.0162582	FALSE	TRUE
123	ENSG00000147862	NFIB	9	p22.3	14081843	14398983	3.71514	0.000203089	0.0162582	FALSE	TRUE
124	ENSG00000126214	KLC1	14	q32.33	103561896	103714249	3.71286	0.000204933	0.0162582	FALSE	TRUE
125	ENSG00000140553	UNC45A	15	q26.1	90930180	90954093	3.70695	0.000209773	0.0162582	FALSE	TRUE
126	ENSG00000115468	EFHD1	2	q37.1	232606057	232682781	3.70594	0.00021061	0.0162582	FALSE	TRUE
127	ENSG00000135374	ELF5	11	p13	34478793	34513805	3.70554	0.000210938	0.0162582	FALSE	TRUE
128	ENSG00000108175	ZMIZ1	10	q22.3	79069035	79316528	3.70405	0.000212184	0.0162582	FALSE	TRUE
129	ENSG00000183779	ZNF703	8	p11.23	37695751	37700021	3.70216	0.000213768	0.0162582	FALSE	TRUE
130	ENSG00000176533	GNG7	19	p13.3	2511219	2702709	3.7017	0.000214163	0.0162582	FALSE	TRUE
131	ENSG00000104517	UBR5	8	q22.3	102253012	102412841	3.70023	0.000215402	0.0162582	FALSE	TRUE
132	ENSG00000186642	PDE2A	11	q13.4	72576141	72674591	3.69965	0.0002159	0.0162582	FALSE	TRUE
133	ENSG00000100345	MYH9	22	q12.3	36281277	36388067	3.69958	0.000215957	0.0162582	FALSE	TRUE
134	ENSG00000151276	MAGI1	3	p14.1	65353525	66038834	3.69934	0.000216163	0.0162582	FALSE	TRUE
135	ENSG00000117595	IRF6	1	q32.2	209785623	209806175	3.69614	0.0002189	0.0162582	FALSE	TRUE
136	ENSG00000152284	TCF7L1	2	p11.2	85133410	85310388	3.69323	0.00022142	0.0162582	FALSE	TRUE
137	ENSG00000006712	PAF1	19	q13.2	39385852	39391195	3.6917	0.000222756	0.0162582	FALSE	TRUE
138	ENSG00000105738	SIPA1L3	19	q13.13	37907228	38208372	3.68981	0.000224423	0.0162582	FALSE	TRUE
139	ENSG00000177731	FLII	17	p11.2	18244836	18258916	3.68949	0.000224704	0.0162582	FALSE	TRUE
140	ENSG00000137166	FOXP4	6	p21.1	41546426	41602384	3.68914	0.000225017	0.0162582	FALSE	TRUE
141	ENSG00000162337	LRP5	11	q13.2	68312609	68449275	3.68633	0.000227516	0.0163647	FALSE	TRUE
142	ENSG00000125850	OVOL2	20	p11.23	17956979	18059188	3.68318	0.000230339	0.0164199	FALSE	TRUE
143	ENSG00000164754	RAD21	8	q24.11	116845935	116874866	3.68092	0.000232397	0.016493	FALSE	TRUE
144	ENSG00000143614	GATAD2B	1	q21.3	153789030	153923360	3.67376	0.000239011	0.0168129	FALSE	TRUE
145	ENSG00000173253	DMRT2	9	p24.3	1049858	1057552	3.66669	0.000245715	0.0169883	FALSE	TRUE
146	ENSG00000177469	CAVIN1	17	q21.2	42402452	42423517	3.66498	0.000247355	0.0169883	FALSE	TRUE
147	ENSG00000120733	KDM3B	5	q31.2	138352596	138437028	3.66267	0.000249604	0.0169883	FALSE	TRUE
148	ENSG00000027075	PRKCH	14	q23.1	61187559	61550976	3.66162	0.000250621	0.0169883	FALSE	TRUE
149	ENSG00000188493	C19orf54	19	q13.2	40740856	40751553	3.65253	0.000259669	0.0173548	FALSE	TRUE
150	ENSG00000166348	USP54	10	q22.2	73497538	73625953	3.65244	0.000259757	0.0173548	FALSE	TRUE
151	ENSG00000139865	TTC6	14	q21.1	37595847	38041442	3.64619	0.000266162	0.0176101	FALSE	TRUE
152	ENSG00000100242	SUN2	22	q13.1	38734725	38794143	3.64549	0.000266886	0.0176101	FALSE	TRUE
153	ENSG00000136854	STXBP1	9	q34.11	127579370	127696027	3.64188	0.000270653	0.0176273	FALSE	TRUE
154	ENSG00000144741	SLC25A26	3	p14.1	66133610	66388116	3.64165	0.000270893	0.0176273	FALSE	TRUE
155	ENSG00000008441	NFIX	19	p13.13	12995608	13098796	3.64102	0.000271563	0.0176273	FALSE	TRUE
156	ENSG00000167632	TRAPPC9	8	q24.3	139727725	140458579	3.639	0.000273694	0.0176937	FALSE	TRUE
157	ENSG00000079308	TNS1	2	q35	217799588	218033982	3.62534	0.000288582	0.0183589	FALSE	TRUE
158	ENSG00000214357	NEURL1B	5	q35.1	172641266	172691540	3.62142	0.000292994	0.0184836	FALSE	TRUE
159	ENSG00000162782	TDRD5	1	q25.2	179591613	179691272	3.61755	0.000297404	0.0186233	FALSE	TRUE
160	ENSG00000151474	FRMD4A	10	p13	13643706	14462142	3.6118	0.000304076	0.0189077	FALSE	TRUE
161	ENSG00000138685	FGF2	4	q28.1	122826708	122898236	3.61059	0.000305497	0.0189077	FALSE	TRUE
162	ENSG00000111266	DUSP16	12	p13.2	12474210	12562383	3.59915	0.000319256	0.0193648	FALSE	TRUE
163	ENSG00000110799	VWF	12	p13.31	5948874	6124770	3.59842	0.000320159	0.0193648	FALSE	TRUE
164	ENSG00000086102	NFX1	9	p13.3	33290511	33371157	3.59549	0.00032378	0.0194365	FALSE	TRUE
165	ENSG00000182054	IDH2	15	q26.1	90083045	90102504	3.59007	0.000330585	0.0195768	FALSE	TRUE
166	ENSG00000158195	WASF2	1	p36.11	27404226	27490158	3.58694	0.000334581	0.0195768	FALSE	TRUE
167	ENSG00000172992	DCAKD	17	q21.31	45023340	45061109	3.58197	0.000341015	0.0197267	FALSE	TRUE
168	ENSG00000137171	KLC4	6	p21.1	43040777	43075099	3.58063	0.000342771	0.0197267	FALSE	TRUE
169	ENSG00000182771	GRID1	10	q23.2	85599555	86366493	3.57625	0.000348562	0.0197734	FALSE	TRUE
170	ENSG00000175931	UBE2O	17	q25.1	76389451	76453206	3.57133	0.000355167	0.0197734	FALSE	TRUE
171	ENSG00000251322	SHANK3	22	q13.33	50674415	50733298	3.57126	0.000355269	0.0197734	FALSE	TRUE
172	ENSG00000105732	ZNF574	19	q13.2	42068477	42081549	3.57117	0.000355396	0.0197734	FALSE	TRUE
173	ENSG00000132849	PATJ	1	p31.3	61742406	62178675	3.56831	0.000359297	0.0199079	FALSE	TRUE
174	ENSG00000116539	ASH1L	1	q22	155335268	155562807	3.56546	0.00036322	0.0199079	FALSE	TRUE
175	ENSG00000140564	FURIN	15	q26.1	90868592	90883458	3.56398	0.000365271	0.0199079	FALSE	TRUE
176	ENSG00000196235	SUPT5H	19	q13.2	39436156	39476670	3.56307	0.000366542	0.0199079	FALSE	TRUE
177	ENSG00000133895	MEN1	11	q13.1	64803510	64811294	3.56055	0.000370075	0.0200317	FALSE	TRUE
178	ENSG00000073050	XRCC1	19	q13.31	43543040	43580473	3.55358	0.000380024	0.0201875	FALSE	TRUE
179	ENSG00000130723	PRRC2B	9	q34.13	131373636	131500197	3.55351	0.000380129	0.0201875	FALSE	TRUE
180	ENSG00000179833	SERTAD2	2	p14	64631621	64751005	3.55303	0.000380823	0.0201875	FALSE	TRUE
181	ENSG00000160111	CPAMD8	19	p13.11	16892947	17026815	3.55069	0.000384223	0.0201875	FALSE	TRUE
182	ENSG00000074054	CLASP1	2	q14.3	121337776	121649587	3.54798	0.0003882	0.0201916	FALSE	TRUE
183	ENSG00000186001	LRCH3	3	q29	197791226	197888436	3.54712	0.000389467	0.0201916	FALSE	TRUE
184	ENSG00000134871	COL4A2	13	q34	110305812	110513209	3.54015	0.000399904	0.0204669	FALSE	TRUE
185	ENSG00000263620	AC129492.3	17	p13.1	8150816	8162975	3.53871	0.000402083	0.0205031	FALSE	TRUE
186	ENSG00000233608	TWIST2	2	q37.3	238848032	238910543	3.53711	0.000404536	0.0205031	FALSE	TRUE
187	ENSG00000150760	DOCK1	10	q26.2	126905409	127452517	3.53502	0.000407745	0.0205031	FALSE	TRUE
188	ENSG00000101445	PPP1R16B	20	q11.23	38805705	38923024	3.53495	0.000407845	0.0205031	FALSE	TRUE
189	ENSG00000130479	MAP1S	19	p13.11	17719242	17734516	3.53453	0.000408505	0.0205031	FALSE	TRUE
190	ENSG00000133083	DCLK1	13	q13.3	35768652	36131306	3.53382	0.0004096	0.0205031	FALSE	TRUE
191	ENSG00000069702	TGFBR3	1	p22.1	91680343	91906335	3.52885	0.000417375	0.0205406	FALSE	TRUE
192	ENSG00000102755	FLT1	13	q12.3	28300344	28495145	3.52857	0.000417808	0.0205406	FALSE	TRUE
193	ENSG00000112182	BACH2	6	q15	89926529	90296908	3.52748	0.000419542	0.0205406	FALSE	TRUE
194	ENSG00000168398	BDKRB2	14	q32.2	96204679	96244166	3.52359	0.000425744	0.0207252	FALSE	TRUE
195	ENSG00000205189	ZBTB10	8	q21.13	80485619	80526265	3.5228	0.000427016	0.0207252	FALSE	TRUE
196	ENSG00000165215	CLDN3	7	q11.23	73768997	73770270	3.51851	0.000433974	0.0208167	FALSE	TRUE
197	ENSG00000154217	PITPNC1	17	q24.2	67377281	67697261	3.51731	0.00043594	0.0208167	FALSE	TRUE
198	ENSG00000087008	ACOX3	4	p16.1	8366282	8440723	3.51657	0.000437169	0.0208167	FALSE	TRUE
199	ENSG00000091831	ESR1	6	q25.1	151656691	152129619	3.51574	0.00043853	0.0208167	FALSE	TRUE
200	ENSG00000162419	GMEB1	1	p35.3	28668732	28719353	3.51387	0.000441622	0.0208167	FALSE	TRUE
201	ENSG00000044115	CTNNA1	5	q31.2	138610967	138935034	3.5112	0.000446084	0.0208167	FALSE	TRUE
202	ENSG00000136160	EDNRB	13	q22.3	77895481	77975529	3.5108	0.000446754	0.0208167	FALSE	TRUE
203	ENSG00000125731	SH2D3A	19	p13.3	6752160	6767588	3.51053	0.000447211	0.0208167	FALSE	TRUE
204	ENSG00000031081	ARHGAP31	3	q13.32	119294373	119420714	3.50921	0.000449437	0.0208167	FALSE	TRUE
205	ENSG00000116604	MEF2D	1	q22	156463727	156500828	3.50825	0.000451063	0.0208167	FALSE	TRUE
206	ENSG00000100297	MCM5	22	q12.3	35400063	35425430	3.50731	0.00045266	0.0208302	FALSE	TRUE
207	ENSG00000174282	ZBTB4	17	p13.1	7459366	7484263	3.50569	0.000455431	0.0208516	FALSE	TRUE
208	ENSG00000123066	MED13L	12	q24.21	115953872	116277719	3.50551	0.000455737	0.0208516	FALSE	TRUE
209	ENSG00000120278	PLEKHG1	6	q25.1	150599883	150843665	3.50206	0.00046167	0.0208935	FALSE	TRUE
210	ENSG00000126561	STAT5A	17	q21.2	42287547	42311943	3.50097	0.000463566	0.0208935	FALSE	TRUE
211	ENSG00000120162	MOB3B	9	p21.2	27325209	27529781	3.50043	0.000464504	0.0208935	FALSE	TRUE
212	ENSG00000126878	AIF1L	9	q34.12	131096476	131123152	3.4987	0.000467531	0.0209706	FALSE	TRUE
213	ENSG00000156515	HK1	10	q22.1	69269984	69401884	3.49437	0.000475178	0.0210533	FALSE	TRUE
214	ENSG00000158669	GPAT4	8	p11.21	41577187	41625001	3.49249	0.000478547	0.0210533	FALSE	TRUE
215	ENSG00000186493	C5orf38	5	p15.33	2752131	2755397	3.49129	0.000480694	0.0210533	FALSE	TRUE
216	ENSG00000131620	ANO1	11	q13.3	70078302	70189528	3.49026	0.000482551	0.0210533	FALSE	TRUE
217	ENSG00000198929	NOS1AP	1	q23.3	162069774	162370475	3.4896	0.000483742	0.0210533	FALSE	TRUE
218	ENSG00000035664	DAPK2	15	q22.31	63907036	64072033	3.48953	0.000483877	0.0210533	FALSE	TRUE
219	ENSG00000149577	SIDT2	11	q23.3	117178733	117197445	3.4888	0.000485196	0.0210533	FALSE	TRUE
220	ENSG00000143578	CREB3L4	1	q21.3	153967534	153974363	3.48476	0.000492577	0.0211437	FALSE	TRUE
221	ENSG00000168137	SETD5	3	p25.3	9397615	9479240	3.47909	0.00050312	0.0212456	FALSE	TRUE
222	ENSG00000116273	PHF13	1	p36.31	6613685	6624033	3.47879	0.000503675	0.0212456	FALSE	TRUE
223	ENSG00000137700	SLC37A4	11	q23.3	119024114	119030906	3.47874	0.00050378	0.0212456	FALSE	TRUE
224	ENSG00000005882	PDK2	17	q21.33	50094737	50112152	3.47353	0.000513663	0.0213598	FALSE	TRUE
225	ENSG00000099942	CRKL	22	q11.21	20917426	20953749	3.46903	0.000522348	0.0216646	FALSE	TRUE
226	ENSG00000100626	GALNT16	14	q24.1	69259277	69357033	3.46217	0.000535842	0.0219736	FALSE	TRUE
227	ENSG00000179241	LDLRAD3	11	p13	35943981	36232136	3.46163	0.000536915	0.0219736	FALSE	TRUE
228	ENSG00000146576	C7orf26	7	p22.1	6590017	6608726	3.45992	0.000540332	0.0219736	FALSE	TRUE
229	ENSG00000170525	PFKFB3	10	p15.1	6144934	6254644	3.45776	0.000544682	0.0220087	FALSE	TRUE
230	ENSG00000028137	TNFRSF1B	1	p36.22	12167003	12209228	3.45774	0.000544728	0.0220087	FALSE	TRUE
231	ENSG00000137672	TRPC6	11	q22.1	101451564	101872562	3.45676	0.000546711	0.0220087	FALSE	TRUE
232	ENSG00000131873	CHSY1	15	q26.3	101175723	101251932	3.45302	0.000554346	0.0221305	FALSE	TRUE
233	ENSG00000141753	IGFBP4	17	q21.2	40443461	40457731	3.44952	0.000561588	0.0221305	FALSE	TRUE
234	ENSG00000239887	C1orf226	1	q23.3	162366908	162386818	3.4494	0.000561838	0.0221305	FALSE	TRUE
235	ENSG00000107263	RAPGEF1	9	q34.13	131576770	131740074	3.4487	0.000563294	0.0221305	FALSE	TRUE
236	ENSG00000256349	AP002748.4	11	q13.2	66509079	66533613	3.44692	0.000567026	0.0221918	FALSE	TRUE
237	ENSG00000082516	GEMIN5	5	q33.2	154887416	154938209	3.4436	0.000574019	0.0223198	FALSE	TRUE
238	ENSG00000160191	PDE9A	21	q22.3	42653636	42775509	3.44291	0.000575499	0.0223198	FALSE	TRUE
239	ENSG00000160862	AZGP1	7	q22.1	99966720	99976157	3.43893	0.000584021	0.0223637	FALSE	TRUE
240	ENSG00000182175	RGMA	15	q26.1	93035273	93089204	3.43144	0.00060038	0.0226852	FALSE	TRUE
241	ENSG00000103197	TSC2	16	p13.3	2047465	2089487	3.43119	0.000600942	0.0226852	FALSE	TRUE
[truncated: 15,726 more rows]

## Sheet: GCST010098_meta_Prostate
	Gene set	Gene.symbol	Chr	Band	Start	End	Enrichment Z-score	Enrichment.P.value	Enrichment.Q.value	Bonferroni.significant	FDR.5..significant
[truncated: 16,265 more rows]

[truncated: 36 more sheets: GCST90102485_TCGA_Skin, GCST90018921_TCGA_Prostate, GCST010098_meta_tcgaCancer.txt, GCST010098_meta_TCGA_Skin, GCST90102485_tcgaCancer.txt, GCST90102485_Adipose.Breast, GCST010098_meta_TCGA_Prostate, GCST90018921_combinedHealthy, GCST90018921_tcgaCancer.txt, GCST90018921_TCGA_Skin, GCST90018921_TCGA_Breast, GCST010098_meta_TCGA_Breast, GCST010098_meta_Skin, GCST006085_TCGA_Skin, GCST90018921_Skin, GCST006085_TCGA_Colorectal, GCST90102485_Skin, GCST006085_TCGA_Breast, GCST006085_TCGA_Prostate, GCST006085_Colon …]
