# Supplementary material for: Co-expression in tissue-specific gene networks links genes in cancer-susceptibility loci to known somatic driver genes
Source: BMC Med Genomics. 2024 Jul 15;17:186. doi: 10.1186/s12920-024-01941-4 (PMC11247850; doi:10.1186/s12920-024-01941-4)
Supplement: Supplementary file 7 — Supplementary Material 7 [file 12920_2024_1941_MOESM7_ESM.zip]

Archive with 1 entries (1 files):
- supplementary_data1 (1).tsv
