# Supplementary material for: Co-expression in tissue-specific gene networks links genes in cancer-susceptibility loci to known somatic driver genes
Source: BMC Med Genomics. 2024 Jul 15;17:186. doi: 10.1186/s12920-024-01941-4 (PMC11247850; doi:10.1186/s12920-024-01941-4)
Supplement: Supplementary file 7 — Supplementary Material 7 [file 12920_2024_1941_MOESM7_ESM.zip › supplementary_data1 (1).tsv]

Gene set	Gene.symbol	Chr	Band	Start	End	Enrichment Z-score	Enrichment.P.value	Enrichment.Q.value	Bonferroni.significant	FDR.5..significant	network
ENSG00000167522	ANKRD11	16	q24.3	89267619	89490561	5.33659214259816	9.47097523520028e-08	0.0015184814594596	TRUE	TRUE	GCST010098_meta_Colon
ENSG00000065526	SPEN	1	p36.21	15847864	15940460	4.909753807045	9.11908047618207e-07	0.0073103108637313	TRUE	TRUE	GCST010098_meta_Colon
ENSG00000070047	PHRF1	11	p15.5	576486	612222	4.6176607572682	3.88090014101676e-06	0.0117119073377844	FALSE	TRUE	GCST010098_meta_Colon
ENSG00000076826	CAMSAP3	19	p13.2	7595902	7618304	4.59615488898404	4.30358838238811e-06	0.0117119073377844	FALSE	TRUE	GCST010098_meta_Colon
ENSG00000105063	PPP6R1	19	q13.42	55229780	55258995	4.56008002602512	5.11341304587358e-06	0.0117119073377844	FALSE	TRUE	GCST010098_meta_Colon
ENSG00000111319	SCNN1A	12	p13.31	6346843	6377730	4.50107697061059	6.76100150811407e-06	0.0129778310295639	FALSE	TRUE	GCST010098_meta_Colon
ENSG00000145113	MUC4	3	q29	195746765	195812277	4.4626704437189	8.09444959119558e-06	0.0129778310295639	FALSE	TRUE	GCST010098_meta_Colon
ENSG00000143375	CGN	1	q21.3	151510510	151538692	4.40352238741047	1.06507287263368e-05	0.0133101601664765	FALSE	TRUE	GCST010098_meta_Colon
ENSG00000182095	TNRC18	7	p22.1	5306790	5425414	4.40034084635317	1.08080974585876e-05	0.0133101601664765	FALSE	TRUE	GCST010098_meta_Colon
ENSG00000198788	MUC2	11	p15.5	1074875	1110511	4.37594598977107	1.20906952320258e-05	0.0133101601664765	FALSE	TRUE	GCST010098_meta_Colon
ENSG00000065000	AP3D1	19	p13.3	2100988	2164468	4.36950951087116	1.245259168572e-05	0.0133101601664765	FALSE	TRUE	GCST010098_meta_Colon
ENSG00000130382	MLLT1	19	p13.3	6210379	6279948	4.29004251464839	1.78638917200872e-05	0.0133382738148097	FALSE	TRUE	GCST010098_meta_Colon
ENSG00000189143	CLDN4	7	q11.23	73799542	73832693	4.28286051972932	1.8450583982986e-05	0.0133382738148097	FALSE	TRUE	GCST010098_meta_Colon
ENSG00000167716	WDR81	17	p13.3	1716523	1738599	4.27586490872361	1.90396656579453e-05	0.0133382738148097	FALSE	TRUE	GCST010098_meta_Colon
ENSG00000048471	SNX29	16	p13.13	11976737	12574289	4.26586832638175	1.99126201495358e-05	0.0133382738148097	FALSE	TRUE	GCST010098_meta_Colon
ENSG00000171219	CDC42BPG	11	q13.1	64823387	64844569	4.25201311483337	2.11857450404314e-05	0.0133382738148097	FALSE	TRUE	GCST010098_meta_Colon
ENSG00000170776	AKAP13	15	q25.3	85380571	85749358	4.24280267696544	2.2074551860437e-05	0.0133382738148097	FALSE	TRUE	GCST010098_meta_Colon
ENSG00000110046	ATG2A	11	q13.1	64894546	64917248	4.18329203477691	2.87317923000581e-05	0.0139684135438243	FALSE	TRUE	GCST010098_meta_Colon
ENSG00000072518	MARK2	11	q13.1	63838928	63911019	4.18057123579168	2.90777698096685e-05	0.0139684135438243	FALSE	TRUE	GCST010098_meta_Colon
ENSG00000259224	SLC35G6	17	p13.1	7481332	7483496	4.14752627570437	3.36086908201155e-05	0.0139684135438243	FALSE	TRUE	GCST010098_meta_Colon
ENSG00000073350	LLGL2	17	q25.1	75525080	75575208	4.14470999300452	3.40244035995082e-05	0.0139684135438243	FALSE	TRUE	GCST010098_meta_Colon
ENSG00000130723	PRRC2B	9	q34.13	131373636	131500197	4.1428167898299	3.43066002850205e-05	0.0139684135438243	FALSE	TRUE	GCST010098_meta_Colon
ENSG00000164880	INTS1	7	p22.3	1470277	1504367	4.13921806973876	3.48491574722743e-05	0.0139684135438243	FALSE	TRUE	GCST010098_meta_Colon
ENSG00000196576	PLXNB2	22	q13.33	50274979	50307627	4.09439429319274	4.23273467755551e-05	0.0151685366840512	FALSE	TRUE	GCST010098_meta_Colon
ENSG00000105289	TJP3	19	p13.3	3708109	3750813	4.09230857688251	4.27099779086355e-05	0.0151685366840512	FALSE	TRUE	GCST010098_meta_Colon
ENSG00000163362	INAVA	1	q32.1	200891048	200915735	4.09195040088313	4.27760156632177e-05	0.0151685366840512	FALSE	TRUE	GCST010098_meta_Colon
ENSG00000162069	BICDL2	16	p13.3	3027682	3036926	4.07587728628234	4.58411902240831e-05	0.0151685366840512	FALSE	TRUE	GCST010098_meta_Colon
ENSG00000132024	CC2D1A	19	p13.12	13906201	13930879	4.05970020964306	4.91357613874111e-05	0.0151685366840512	FALSE	TRUE	GCST010098_meta_Colon
ENSG00000124942	AHNAK	11	q12.3	62433542	62556235	4.05583543061077	4.99554245661357e-05	0.0151685366840512	FALSE	TRUE	GCST010098_meta_Colon
ENSG00000180921	FAM83H	8	q24.3	143723933	143733801	4.04325299303091	5.27146868066549e-05	0.0151685366840512	FALSE	TRUE	GCST010098_meta_Colon
ENSG00000149418	ST14	11	q24.3	130159562	130210376	4.04167045884073	5.30717811033702e-05	0.0151685366840512	FALSE	TRUE	GCST010098_meta_Colon
ENSG00000156413	FUT6	19	p13.3	5830610	5839731	4.04094096074588	5.32371609787355e-05	0.0151685366840512	FALSE	TRUE	GCST010098_meta_Colon
ENSG00000085552	IGSF9	1	q23.2	159927039	159945604	4.03420515752906	5.47874351699431e-05	0.0151685366840512	FALSE	TRUE	GCST010098_meta_Colon
ENSG00000005007	UPF1	19	p13.11	18831938	18868236	4.03344806640267	5.49643324716574e-05	0.0151685366840512	FALSE	TRUE	GCST010098_meta_Colon
ENSG00000117983	MUC5B	11	p15.5	1223066	1262172	4.02982306306317	5.58188526388714e-05	0.0151685366840512	FALSE	TRUE	GCST010098_meta_Colon
ENSG00000105357	MYH14	19	q13.33	50188186	50310544	4.00935585489855	6.08846054649648e-05	0.015594382204712	FALSE	TRUE	GCST010098_meta_Colon
ENSG00000169435	RASSF6	4	q13.3	73571550	73620631	4.00784043222356	6.127649715567e-05	0.015594382204712	FALSE	TRUE	GCST010098_meta_Colon
ENSG00000178209	PLEC	8	q24.3	143915147	143976734	4.00368840648354	6.23624923404715e-05	0.0156227787452309	FALSE	TRUE	GCST010098_meta_Colon
ENSG00000102554	KLF5	13	q22.1	73054976	73077542	3.98868211349586	6.64413856629108e-05	0.0156802856960998	FALSE	TRUE	GCST010098_meta_Colon
ENSG00000196498	NCOR2	12	q24.31	124324415	124567589	3.98360388507289	6.78779787301953e-05	0.0156802856960998	FALSE	TRUE	GCST010098_meta_Colon
ENSG00000105523	FAM83E	19	q13.33	48600810	48614854	3.98024447458959	6.88444307084769e-05	0.0156802856960998	FALSE	TRUE	GCST010098_meta_Colon
ENSG00000060491	OGFR	20	q13.33	62804835	62814000	3.96798518296073	7.24828392652734e-05	0.0159852227816688	FALSE	TRUE	GCST010098_meta_Colon
ENSG00000133477	FAM83F	22	q13.1	39994949	40043529	3.9648056295798	7.34557768104755e-05	0.0159852227816688	FALSE	TRUE	GCST010098_meta_Colon
ENSG00000105229	PIAS4	19	p13.3	4007646	4039386	3.94759653879547	7.89396902719216e-05	0.0159852227816688	FALSE	TRUE	GCST010098_meta_Colon
ENSG00000126562	WNK4	17	q21.2	42780678	42796936	3.92863682315619	8.54287408282258e-05	0.0159852227816688	FALSE	TRUE	GCST010098_meta_Colon
ENSG00000079432	CIC	19	q13.2	42268537	42295797	3.92743259360565	8.5857472704879e-05	0.0159852227816688	FALSE	TRUE	GCST010098_meta_Colon
ENSG00000181090	EHMT1	9	q34.3	137618963	137870016	3.92637071229348	8.62372115416012e-05	0.0159852227816688	FALSE	TRUE	GCST010098_meta_Colon
ENSG00000130559	CAMSAP1	9	q34.3	135808487	135907228	3.92598467246923	8.63756559574625e-05	0.0159852227816688	FALSE	TRUE	GCST010098_meta_Colon
ENSG00000180900	SCRIB	8	q24.3	143790920	143815379	3.92568486810478	8.64833188308179e-05	0.0159852227816688	FALSE	TRUE	GCST010098_meta_Colon
ENSG00000087274	ADD1	4	p16.3	2843857	2930076	3.92517646438283	8.6666181784258e-05	0.0159852227816688	FALSE	TRUE	GCST010098_meta_Colon
ENSG00000103067	ESRP2	16	q22.1	68229111	68238102	3.92357450363507	8.72447680306353e-05	0.0159852227816688	FALSE	TRUE	GCST010098_meta_Colon
ENSG00000008323	PLEKHG6	12	p13.31	6310436	6328506	3.91949477126655	8.87347862264408e-05	0.0159852227816688	FALSE	TRUE	GCST010098_meta_Colon
ENSG00000171813	PWWP2B	10	q26.3	132397168	132417863	3.9121577677384	9.14751177591883e-05	0.0160608585903158	FALSE	TRUE	GCST010098_meta_Colon
ENSG00000184363	PKP3	11	p15.5	392614	404908	3.90456402469785	9.43954003866746e-05	0.0160608585903158	FALSE	TRUE	GCST010098_meta_Colon
ENSG00000167962	ZNF598	16	p13.3	1997654	2009823	3.90353304539543	9.47985998894861e-05	0.0160608585903158	FALSE	TRUE	GCST010098_meta_Colon
ENSG00000163898	LIPH	3	q27.2	185506262	185552613	3.89550632714429	9.79938038695415e-05	0.0160608585903158	FALSE	TRUE	GCST010098_meta_Colon
ENSG00000163694	RBM47	4	p14	40423267	40630875	3.89508283458745	9.81651764526755e-05	0.0160608585903158	FALSE	TRUE	GCST010098_meta_Colon
ENSG00000100092	SH3BP1	22	q13.1	37634654	37656119	3.89289844406366	9.90536255227841e-05	0.0160608585903158	FALSE	TRUE	GCST010098_meta_Colon
ENSG00000126561	STAT5A	17	q21.2	42287547	42311943	3.89054350874281	0.0001000199403192	0.0160608585903158	FALSE	TRUE	GCST010098_meta_Colon
ENSG00000205356	TECPR1	7	q21.3	98214624	98252251	3.89012949140664	0.0001001907436586	0.0160608585903158	FALSE	TRUE	GCST010098_meta_Colon
ENSG00000178950	GAK	4	p16.3	849276	932373	3.88775542619741	0.0001011754953921	0.0160608585903158	FALSE	TRUE	GCST010098_meta_Colon
ENSG00000064270	ATP2C2	16	q24.1	84368527	84464187	3.88384394281301	0.0001028179141451	0.0161615648773477	FALSE	TRUE	GCST010098_meta_Colon
ENSG00000099812	MISP	19	p13.3	751126	764318	3.86945321156745	0.0001090797111905	0.0163446262571738	FALSE	TRUE	GCST010098_meta_Colon
ENSG00000162413	KLHL21	1	p36.31	6590724	6614607	3.86444017224878	0.0001113442759004	0.0163778236285462	FALSE	TRUE	GCST010098_meta_Colon
ENSG00000134398	ERN2	16	p12.2	23690326	23713500	3.85460909683703	0.0001159146863389	0.0164403987612124	FALSE	TRUE	GCST010098_meta_Colon
ENSG00000126461	SCAF1	19	q13.33	49642125	49658642	3.84172272335217	0.0001221738054845	0.0164616024532183	FALSE	TRUE	GCST010098_meta_Colon
ENSG00000173366	AC097637.1	3	p21.2	52221081	52231190	3.84170793202352	0.0001221811695835	0.0164616024532183	FALSE	TRUE	GCST010098_meta_Colon
ENSG00000204843	DCTN1	2	p13.1	74361154	74392087	3.83530997885473	0.0001254060309821	0.0164655854356392	FALSE	TRUE	GCST010098_meta_Colon
ENSG00000146205	ANO7	2	q37.3	241188509	241225377	3.82618767082328	0.000130143087271	0.0164655854356392	FALSE	TRUE	GCST010098_meta_Colon
ENSG00000139044	B4GALNT3	12	p13.33	460364	563509	3.82549835392832	0.0001305078065352	0.0164655854356392	FALSE	TRUE	GCST010098_meta_Colon
ENSG00000170608	FOXA3	19	q13.32	45863989	45873797	3.81662121989384	0.0001352916217785	0.0164655854356392	FALSE	TRUE	GCST010098_meta_Colon
ENSG00000100241	SBF1	22	q13.33	50445000	50475024	3.81238577429474	0.00013763183988	0.0164655854356392	FALSE	TRUE	GCST010098_meta_Colon
ENSG00000131446	MGAT1	5	q35.3	180784782	180815652	3.8101976989454	0.0001388557081984	0.0164655854356392	FALSE	TRUE	GCST010098_meta_Colon
ENSG00000089154	GCN1	12	q24.23	120127203	120194710	3.8083239916961	0.0001399118798948	0.0164655854356392	FALSE	TRUE	GCST010098_meta_Colon
ENSG00000022567	SLC45A4	8	q24.3	141207166	141308305	3.80566089915101	0.0001414260389902	0.0164655854356392	FALSE	TRUE	GCST010098_meta_Colon
ENSG00000105738	SIPA1L3	19	q13.13	37907228	38208372	3.80545211713796	0.0001415453966452	0.0164655854356392	FALSE	TRUE	GCST010098_meta_Colon
ENSG00000145016	RUBCN	3	q29	197671393	197749727	3.80385030124558	0.0001424642928319	0.0164655854356392	FALSE	TRUE	GCST010098_meta_Colon
ENSG00000107263	RAPGEF1	9	q34.13	131576770	131740074	3.79987877705227	0.000144766885489	0.0164655854356392	FALSE	TRUE	GCST010098_meta_Colon
ENSG00000077235	GTF3C1	16	p12.1	27459555	27549913	3.78852017373799	0.0001515472886708	0.0164655854356392	FALSE	TRUE	GCST010098_meta_Colon
ENSG00000179674	ARL14	3	q25.33	160677159	160678452	3.78600093355133	0.0001530910989179	0.0164655854356392	FALSE	TRUE	GCST010098_meta_Colon
ENSG00000141503	MINK1	17	p13.2	4833388	4898061	3.78451559980097	0.0001540082478327	0.0164655854356392	FALSE	TRUE	GCST010098_meta_Colon
ENSG00000165215	CLDN3	7	q11.23	73768997	73770270	3.78380997497299	0.0001544457597273	0.0164655854356392	FALSE	TRUE	GCST010098_meta_Colon
ENSG00000074276	CDHR2	5	q35.2	176542511	176595974	3.78076833366336	0.0001563451077972	0.0164655854356392	FALSE	TRUE	GCST010098_meta_Colon
ENSG00000164251	F2RL1	5	q13.3	76818933	76835315	3.77952457755055	0.0001571280840549	0.0164655854356392	FALSE	TRUE	GCST010098_meta_Colon
ENSG00000132437	DDC	7	p12.1	50458436	50565457	3.77139324060376	0.0001623386100493	0.0166265241186052	FALSE	TRUE	GCST010098_meta_Colon
ENSG00000070814	TCOF1	5	q32	150357629	150400308	3.76869032812376	0.0001641063295683	0.0166265241186052	FALSE	TRUE	GCST010098_meta_Colon
ENSG00000130940	CASZ1	1	p36.22	10636604	10796650	3.76831314145858	0.0001643544468489	0.0166265241186052	FALSE	TRUE	GCST010098_meta_Colon
ENSG00000148396	SEC16A	9	q34.3	136440096	136483759	3.76058031003008	0.0001695196387345	0.0169869272989412	FALSE	TRUE	GCST010098_meta_Colon
ENSG00000082805	ERC1	12	p13.33	990509	1495933	3.75571106788849	0.0001728500163267	0.0170483504022521	FALSE	TRUE	GCST010098_meta_Colon
ENSG00000114248	LRRC31	3	q26.2	169839179	169869930	3.75311840586014	0.0001746483090792	0.0170483504022521	FALSE	TRUE	GCST010098_meta_Colon
ENSG00000165105	RASEF	9	q21.32	82979585	83063177	3.75197173387052	0.0001754492494462	0.0170483504022521	FALSE	TRUE	GCST010098_meta_Colon
ENSG00000118046	STK11	19	p13.3	1177558	1228435	3.74652728637086	0.0001792995083353	0.0170967165955964	FALSE	TRUE	GCST010098_meta_Colon
ENSG00000185436	IFNLR1	1	p36.11	24154157	24187959	3.74301704604029	0.0001818238891975	0.0170967165955964	FALSE	TRUE	GCST010098_meta_Colon
ENSG00000153443	UBALD1	16	p13.3	4608883	4615027	3.73753950651668	0.0001858298977867	0.0170967165955964	FALSE	TRUE	GCST010098_meta_Colon
ENSG00000160445	ZER1	9	q34.11	128729786	128772414	3.73440344232081	0.0001881606624145	0.0170967165955964	FALSE	TRUE	GCST010098_meta_Colon
ENSG00000111344	RASAL1	12	q24.13	113098819	113136239	3.73407928150967	0.0001884031436752	0.0170967165955964	FALSE	TRUE	GCST010098_meta_Colon
ENSG00000103534	TMC5	16	p12.3	19410496	19499113	3.73337325772244	0.000188932285871	0.0170967165955964	FALSE	TRUE	GCST010098_meta_Colon
ENSG00000142677	IL22RA1	1	p36.11	24119771	24143121	3.73141559942569	0.0001904068035195	0.0170967165955964	FALSE	TRUE	GCST010098_meta_Colon
ENSG00000102921	N4BP1	16	q12.1	48538726	48620148	3.72997768201492	0.0001914967320775	0.0170967165955964	FALSE	TRUE	GCST010098_meta_Colon
ENSG00000172081	MOB3A	19	p13.3	2071038	2096673	3.72857225748359	0.0001925676953555	0.0170967165955964	FALSE	TRUE	GCST010098_meta_Colon
ENSG00000130726	TRIM28	19	q13.43	58544091	58550722	3.72663827888987	0.0001940506326017	0.0170967165955964	FALSE	TRUE	GCST010098_meta_Colon
ENSG00000142273	CBLC	19	q13.32	44777869	44800652	3.72613091055609	0.000194441446009	0.0170967165955964	FALSE	TRUE	GCST010098_meta_Colon
ENSG00000116786	PLEKHM2	1	p36.21	15684332	15734769	3.72471432842827	0.0001955365235498	0.0170967165955964	FALSE	TRUE	GCST010098_meta_Colon
ENSG00000064787	BCAS1	20	q13.2	53936777	54070594	3.72340636905722	0.0001965527744765	0.0170967165955964	FALSE	TRUE	GCST010098_meta_Colon
ENSG00000049283	EPN3	17	q21.33	50532543	50543750	3.72248208719622	0.0001972739082009	0.0170967165955964	FALSE	TRUE	GCST010098_meta_Colon
ENSG00000109111	SUPT6H	17	q11.2	28662091	28702684	3.7180535339517	0.0002007637314055	0.0173056177721801	FALSE	TRUE	GCST010098_meta_Colon
ENSG00000178078	STAP2	19	p13.3	4324043	4342786	3.71470614414852	0.0002034399671455	0.01744252937564	FALSE	TRUE	GCST010098_meta_Colon
ENSG00000136379	ABHD17C	15	q25.1	80679684	80755621	3.70128305688725	0.000214512016026	0.0178614947966549	FALSE	TRUE	GCST010098_meta_Colon
ENSG00000170604	IRF2BP1	19	q13.32	45883607	45886170	3.70090827103462	0.0002148291309508	0.0178614947966549	FALSE	TRUE	GCST010098_meta_Colon
ENSG00000099381	SETD1A	16	p11.2	30957294	30984664	3.70069377242144	0.0002150108211659	0.0178614947966549	FALSE	TRUE	GCST010098_meta_Colon
ENSG00000131196	NFATC1	18	q23	79395856	79529325	3.6967321862181	0.0002183925188884	0.0178659289169374	FALSE	TRUE	GCST010098_meta_Colon
ENSG00000243709	LEFTY1	1	q42.12	225886282	225911382	3.69561534096588	0.0002193548682917	0.0178659289169374	FALSE	TRUE	GCST010098_meta_Colon
ENSG00000137497	NUMA1	11	q13.4	72002864	72080693	3.69459975309646	0.0002202334223879	0.0178659289169374	FALSE	TRUE	GCST010098_meta_Colon
ENSG00000188833	ENTPD8	9	q34.3	137434364	137441816	3.69199359536638	0.0002225030694593	0.0178659289169374	FALSE	TRUE	GCST010098_meta_Colon
ENSG00000009954	BAZ1B	7	q11.23	73440398	73522278	3.69068649424305	0.0002236496464389	0.0178659289169374	FALSE	TRUE	GCST010098_meta_Colon
ENSG00000168907	PLA2G4F	15	q15.1	42139034	42156636	3.69067496709664	0.0002236597825724	0.0178659289169374	FALSE	TRUE	GCST010098_meta_Colon
ENSG00000075539	FRYL	4	p11	48497361	48780322	3.69031244777992	0.0002239787757939	0.0178659289169374	FALSE	TRUE	GCST010098_meta_Colon
ENSG00000083307	GRHL2	8	q22.3	101492432	101669726	3.68808746090744	0.0002259459918849	0.0179336241974791	FALSE	TRUE	GCST010098_meta_Colon
ENSG00000169221	TBC1D10B	16	p11.2	30357102	30370264	3.68578051962065	0.0002280027851931	0.0180077273645418	FALSE	TRUE	GCST010098_meta_Colon
ENSG00000115616	SLC9A2	2	q12.1	102619707	102711318	3.68363206810048	0.000229934066107	0.0180712396171268	FALSE	TRUE	GCST010098_meta_Colon
ENSG00000078674	PCM1	8	p22	17922840	18029944	3.67685594259867	0.0002361262970617	0.01841481278552	FALSE	TRUE	GCST010098_meta_Colon
ENSG00000164078	MST1R	3	p21.31	49887002	49903873	3.67634152561111	0.0002366027215004	0.01841481278552	FALSE	TRUE	GCST010098_meta_Colon
ENSG00000148584	A1CF	10	q11.23	50799409	50885675	3.67354987967291	0.0002392039566565	0.0185179681067946	FALSE	TRUE	GCST010098_meta_Colon
ENSG00000117595	IRF6	1	q32.2	209785623	209806175	3.67180958683133	0.0002408391003552	0.0185179681067946	FALSE	TRUE	GCST010098_meta_Colon
ENSG00000105388	CEACAM5	19	q13.2	41708585	41729798	3.67017696968561	0.0002423826023008	0.0185179681067946	FALSE	TRUE	GCST010098_meta_Colon
ENSG00000162896	PIGR	1	q32.1	206928518	206946466	3.66740720918122	0.0002450224231835	0.0185179681067946	FALSE	TRUE	GCST010098_meta_Colon
ENSG00000167741	GGT6	17	p13.2	4556927	4560818	3.66661347519683	0.0002457838775168	0.0185179681067946	FALSE	TRUE	GCST010098_meta_Colon
ENSG00000196878	LAMB3	1	q32.2	209614870	209652466	3.66262883199576	0.0002496401298825	0.0185179681067946	FALSE	TRUE	GCST010098_meta_Colon
ENSG00000153207	AHCTF1	1	q44	246839098	246931967	3.66004038391983	0.0002521755017801	0.0185179681067946	FALSE	TRUE	GCST010098_meta_Colon
ENSG00000123384	LRP1	12	q13.3	57128493	57213351	3.65625283939346	0.0002559289349688	0.0185179681067946	FALSE	TRUE	GCST010098_meta_Colon
ENSG00000156463	SH3RF2	5	q32	145936579	146081791	3.65600569762725	0.0002561756627104	0.0185179681067946	FALSE	TRUE	GCST010098_meta_Colon
ENSG00000171124	FUT3	19	p13.3	5842888	5851474	3.65417427832957	0.0002580109765237	0.0185179681067946	FALSE	TRUE	GCST010098_meta_Colon
ENSG00000164749	HNF4G	8	q21.13	75407914	75566843	3.65163008486107	0.0002605810481608	0.0185179681067946	FALSE	TRUE	GCST010098_meta_Colon
ENSG00000166145	SPINT1	15	q15.1	40844018	40858207	3.65157934891479	0.0002606325434372	0.0185179681067946	FALSE	TRUE	GCST010098_meta_Colon
ENSG00000106346	USP42	7	p22.1	6104884	6161564	3.65011317644185	0.0002621247874844	0.0185179681067946	FALSE	TRUE	GCST010098_meta_Colon
ENSG00000203697	CAPN8	1	q41	223538007	223665734	3.65005621785026	0.0002621829202421	0.0185179681067946	FALSE	TRUE	GCST010098_meta_Colon
ENSG00000103653	CSK	15	q24.1	74782057	74803198	3.64464781467422	0.0002677582108539	0.018599275481007	FALSE	TRUE	GCST010098_meta_Colon
ENSG00000163435	ELF3	1	q32.1	202007945	202017188	3.64322707414727	0.0002692411160636	0.018599275481007	FALSE	TRUE	GCST010098_meta_Colon
ENSG00000070019	GUCY2C	12	p12.3	14612632	14696585	3.64297544003011	0.0002695045616097	0.018599275481007	FALSE	TRUE	GCST010098_meta_Colon
ENSG00000031823	RANBP3	19	p13.3	5916139	5978142	3.64222232943028	0.0002702944668542	0.018599275481007	FALSE	TRUE	GCST010098_meta_Colon
ENSG00000177303	CASKIN2	17	q25.1	75500261	75515583	3.632508170271	0.0002806796860285	0.018987921544706	FALSE	TRUE	GCST010098_meta_Colon
ENSG00000184012	TMPRSS2	21	q22.3	41464551	41531116	3.6283171794161	0.0002852746546741	0.0191372742192079	FALSE	TRUE	GCST010098_meta_Colon
ENSG00000076108	BAZ2A	12	q13.3	56595596	56636816	3.62614080704164	0.0002876885232609	0.0191506930014897	FALSE	TRUE	GCST010098_meta_Colon
ENSG00000166866	MYO1A	12	q13.3	57028517	57051198	3.62598362673296	0.0002878635946709	0.0191506930014897	FALSE	TRUE	GCST010098_meta_Colon
ENSG00000128298	BAIAP2L2	22	q13.1	38084889	38110670	3.62484444059305	0.0002891354353697	0.019155819980511	FALSE	TRUE	GCST010098_meta_Colon
ENSG00000125731	SH2D3A	19	p13.3	6752160	6767588	3.61748391736497	0.0002974808086314	0.0192731392379338	FALSE	TRUE	GCST010098_meta_Colon
ENSG00000125755	SYMPK	19	q13.32	45815410	45863290	3.61692921381511	0.0002981187881873	0.0192731392379338	FALSE	TRUE	GCST010098_meta_Colon
ENSG00000126464	PRR12	19	q13.33	49591643	49626439	3.61183461877318	0.0003040384471307	0.0195324449818399	FALSE	TRUE	GCST010098_meta_Colon
ENSG00000135373	EHF	11	p13	34621093	34661057	3.61138487079047	0.0003045662848786	0.0195324449818399	FALSE	TRUE	GCST010098_meta_Colon
ENSG00000167748	KLK1	19	q13.33	50819148	50823787	3.60596296291343	0.0003109974948318	0.0198558178103933	FALSE	TRUE	GCST010098_meta_Colon
ENSG00000167080	B4GALNT2	17	q21.32	49132460	49176840	3.59883410687306	0.0003196470030386	0.0199542487247569	FALSE	TRUE	GCST010098_meta_Colon
ENSG00000107290	SETX	9	q34.13	132261356	132354985	3.59870096762029	0.00031981066378	0.0199542487247569	FALSE	TRUE	GCST010098_meta_Colon
ENSG00000134709	HOOK1	1	p32.1	59814786	59876378	3.59781470164008	0.0003209021021427	0.0199542487247569	FALSE	TRUE	GCST010098_meta_Colon
ENSG00000132698	RAB25	1	q22	156061160	156070514	3.5964990553751	0.0003225287542558	0.0199542487247569	FALSE	TRUE	GCST010098_meta_Colon
ENSG00000155506	LARP1	5	q33.2	154712902	154817607	3.59570131821837	0.0003235188237449	0.0199542487247569	FALSE	TRUE	GCST010098_meta_Colon
ENSG00000105227	PRX	19	q13.2	40393768	40413366	3.59564474930177	0.0003235891391777	0.0199542487247569	FALSE	TRUE	GCST010098_meta_Colon
ENSG00000110799	VWF	12	p13.31	5948874	6124770	3.59236412520795	0.0003276915261784	0.0200516216324924	FALSE	TRUE	GCST010098_meta_Colon
ENSG00000149115	TNKS1BP1	11	q12.1	57299638	57324952	3.59138910285781	0.0003289201328101	0.0200516216324924	FALSE	TRUE	GCST010098_meta_Colon
ENSG00000125844	RRBP1	20	p12.1	17613678	17682295	3.58445098124502	0.0003377879945734	0.0204227059150178	FALSE	TRUE	GCST010098_meta_Colon
ENSG00000139540	SLC39A5	12	q13.3	56230049	56237846	3.58185851203907	0.0003411585550883	0.0204227059150178	FALSE	TRUE	GCST010098_meta_Colon
ENSG00000117676	RPS6KA1	1	p36.11	26529761	26575030	3.57963401431041	0.0003440757590593	0.0204227059150178	FALSE	TRUE	GCST010098_meta_Colon
ENSG00000167106	FAM102A	9	q34.11	127940579	127980513	3.57878324639861	0.0003451976113621	0.0204227059150178	FALSE	TRUE	GCST010098_meta_Colon
ENSG00000188976	NOC2L	1	p36.33	944204	959309	3.57717250511826	0.0003473309684959	0.0204689188505465	FALSE	TRUE	GCST010098_meta_Colon
ENSG00000187555	USP7	16	p13.2	8892094	8964514	3.57610137966247	0.0003487564483614	0.0204689188505465	FALSE	TRUE	GCST010098_meta_Colon
ENSG00000147526	TACC1	8	p11.22	38728186	38853028	3.57531328608408	0.0003498087547589	0.0204689188505465	FALSE	TRUE	GCST010098_meta_Colon
ENSG00000100888	CHD8	14	q11.2	21385194	21456126	3.5723315998411	0.0003538170012196	0.0205136289863092	FALSE	TRUE	GCST010098_meta_Colon
ENSG00000107581	EIF3A	10	q26.11	119033670	119080823	3.57134559842504	0.000355151894602	0.0205136289863092	FALSE	TRUE	GCST010098_meta_Colon
ENSG00000110047	EHD1	11	q13.1	64851642	64888296	3.56387947832187	0.0003654137844713	0.0205628455487908	FALSE	TRUE	GCST010098_meta_Colon
ENSG00000100226	GTPBP1	22	q13.1	38705723	38738299	3.56363237067086	0.0003657581177037	0.0205628455487908	FALSE	TRUE	GCST010098_meta_Colon
ENSG00000179913	B3GNT3	19	p13.11	17794828	17813082	3.55492914683248	0.0003780809583813	0.0209026620887205	FALSE	TRUE	GCST010098_meta_Colon
ENSG00000181555	SETD2	3	p21.31	47016429	47163967	3.55150233810087	0.0003830385892908	0.0209987281432461	FALSE	TRUE	GCST010098_meta_Colon
ENSG00000103197	TSC2	16	p13.3	2047465	2089487	3.55041573502395	0.0003846232429067	0.0209987281432461	FALSE	TRUE	GCST010098_meta_Colon
ENSG00000104969	SGTA	19	p13.3	2754714	2783371	3.54891392244975	0.0003868235074052	0.0209987281432461	FALSE	TRUE	GCST010098_meta_Colon
ENSG00000141867	BRD4	19	p13.12	15235519	15332545	3.54744137743695	0.0003889923092302	0.0209987281432461	FALSE	TRUE	GCST010098_meta_Colon
ENSG00000205277	MUC12	7	q22.1	100969623	101018949	3.54707022206621	0.0003895407464978	0.0209987281432461	FALSE	TRUE	GCST010098_meta_Colon
ENSG00000101076	HNF4A	20	q13.12	44355700	44434596	3.54656161357186	0.0003902934647781	0.0209987281432461	FALSE	TRUE	GCST010098_meta_Colon
ENSG00000157637	SLC38A10	17	q25.3	81245000	81295547	3.5462977488268	0.0003906845082991	0.0209987281432461	FALSE	TRUE	GCST010098_meta_Colon
ENSG00000160838	LRRC71	1	q23.1	156920650	156933094	3.54562942757524	0.0003916765887768	0.0209987281432461	FALSE	TRUE	GCST010098_meta_Colon
ENSG00000137496	IL18BP	11	q13.4	71998541	72005715	3.54441692941971	0.0003934824774123	0.0209987281432461	FALSE	TRUE	GCST010098_meta_Colon
ENSG00000150907	FOXO1	13	q14.11	40469953	40666597	3.54391957444728	0.0003942254831358	0.0209987281432461	FALSE	TRUE	GCST010098_meta_Colon
ENSG00000079112	CDH17	8	q22.1	94127171	94217303	3.53849594936614	0.0004024134554789	0.0212233385911007	FALSE	TRUE	GCST010098_meta_Colon
ENSG00000074370	ATP2A3	17	p13.2	3923870	3964464	3.53650389854729	0.0004054605168596	0.021313929399377	FALSE	TRUE	GCST010098_meta_Colon
ENSG00000104413	ESRP1	8	q22.1	94641074	94707466	3.534042571288	0.0004092551553494	0.0213961364942391	FALSE	TRUE	GCST010098_meta_Colon
ENSG00000099821	POLRMT	19	p13.3	617224	633604	3.53375970109581	0.0004096933763944	0.0213961364942391	FALSE	TRUE	GCST010098_meta_Colon
ENSG00000130545	CRB3	19	p13.3	6463777	6467221	3.53113160862532	0.0004137858081881	0.0214555362864649	FALSE	TRUE	GCST010098_meta_Colon
ENSG00000177202	SPACA4	19	q13.33	48606743	48607714	3.53109566418811	0.0004138420441535	0.0214555362864649	FALSE	TRUE	GCST010098_meta_Colon
ENSG00000116871	MAP7D1	1	p34.3	36155579	36180849	3.53045511511179	0.0004148453969191	0.0214555362864649	FALSE	TRUE	GCST010098_meta_Colon
ENSG00000112561	TFEB	6	p21.1	41683978	41736259	3.52859182941622	0.0004177769696447	0.0215376789527772	FALSE	TRUE	GCST010098_meta_Colon
ENSG00000140044	JDP2	14	q24.3	75427716	75474111	3.52363632147002	0.0004256680658639	0.0218023772975077	FALSE	TRUE	GCST010098_meta_Colon
ENSG00000143167	GPA33	1	q24.1	167052836	167166479	3.52244923323656	0.0004275789247831	0.0218023772975077	FALSE	TRUE	GCST010098_meta_Colon
ENSG00000127666	TICAM1	19	p13.3	4815932	4831704	3.52197110485941	0.0004283508294589	0.0218023772975077	FALSE	TRUE	GCST010098_meta_Colon
ENSG00000183495	EP400	12	q24.33	131949920	132081102	3.51507450472435	0.0004396306312163	0.0222353246381442	FALSE	TRUE	GCST010098_meta_Colon
ENSG00000069764	PLA2G10	16	p13.12	14672545	14694669	3.5130432964551	0.0004430052815744	0.0223355461618987	FALSE	TRUE	GCST010098_meta_Colon
ENSG00000100304	TTLL12	22	q13.2	43166622	43187133	3.50920385417674	0.0004494502750218	0.0224259511276951	FALSE	TRUE	GCST010098_meta_Colon
ENSG00000039068	CDH1	16	q22.1	68737225	68835548	3.50791375956294	0.0004516354323282	0.0224259511276951	FALSE	TRUE	GCST010098_meta_Colon
ENSG00000119888	EPCAM	2	p21	47345158	47387601	3.50765125857301	0.000452081267693	0.0224259511276951	FALSE	TRUE	GCST010098_meta_Colon
ENSG00000272333	KMT2B	19	q13.12	35718019	35738878	3.50734594524655	0.0004526003327874	0.0224259511276951	FALSE	TRUE	GCST010098_meta_Colon
ENSG00000172828	CES3	16	q22.1	66961237	66975148	3.50642445425272	0.0004541703398985	0.0224259511276951	FALSE	TRUE	GCST010098_meta_Colon
ENSG00000035928	RFC1	4	p14	39287456	39366375	3.50566455304303	0.0004554688575241	0.0224259511276951	FALSE	TRUE	GCST010098_meta_Colon
ENSG00000132361	CLUH	17	p13.3	2689386	2712663	3.49864384489185	0.0004676307699314	0.0226676272381297	FALSE	TRUE	GCST010098_meta_Colon
ENSG00000105939	ZC3HAV1	7	q34	139043520	139109719	3.49844970209114	0.0004679713475844	0.0226676272381297	FALSE	TRUE	GCST010098_meta_Colon
ENSG00000105287	PRKD2	19	q13.32	46674275	46717127	3.48685677663599	0.0004887330144615	0.0230466365319452	FALSE	TRUE	GCST010098_meta_Colon
ENSG00000171443	ZNF524	19	q13.42	55600022	55603138	3.48532281777273	0.000491543636623	0.0231111997829254	FALSE	TRUE	GCST010098_meta_Colon
ENSG00000198643	FAM3D	3	p14.2	58633946	58666848	3.48391642333499	0.0004941337643441	0.0231263618577776	FALSE	TRUE	GCST010098_meta_Colon
ENSG00000184281	TSSC4	11	p15.5	2400488	2403878	3.479318964866	0.0005026898814764	0.023293719276622	FALSE	TRUE	GCST010098_meta_Colon
ENSG00000186642	PDE2A	11	q13.4	72576141	72674591	3.47697760390104	0.0005071001742964	0.0233105025981084	FALSE	TRUE	GCST010098_meta_Colon
ENSG00000130764	LRRC47	1	p36.32	3778558	3796504	3.47508424108275	0.0005106929483165	0.0233274645024494	FALSE	TRUE	GCST010098_meta_Colon
ENSG00000132819	RBM38	20	q13.31	57391407	57409333	3.47315486882641	0.0005143784512457	0.0234290616727914	FALSE	TRUE	GCST010098_meta_Colon
ENSG00000159733	ZFYVE28	4	p16.3	2269582	2418663	3.47208482563536	0.0005164331292882	0.023456012356597	FALSE	TRUE	GCST010098_meta_Colon
ENSG00000052344	PRSS8	16	p11.2	31131433	31135762	3.46560395841217	0.0005290419529392	0.0238933229055629	FALSE	TRUE	GCST010098_meta_Colon
ENSG00000198758	EPS8L3	1	p13.3	109750080	109764027	3.45904608912831	0.000542092134885	0.0244139415691359	FALSE	TRUE	GCST010098_meta_Colon
ENSG00000080603	SRCAP	16	p11.2	30698209	30741409	3.45561841684116	0.0005490319666431	0.0245411555928258	FALSE	TRUE	GCST010098_meta_Colon
ENSG00000171345	KRT19	17	q21.2	41523617	41528308	3.45318572583903	0.000554007426699	0.0245411555928258	FALSE	TRUE	GCST010098_meta_Colon
ENSG00000198399	ITSN2	2	p23.3	24202864	24360714	3.45308938583493	0.0005542053279323	0.0245411555928258	FALSE	TRUE	GCST010098_meta_Colon
ENSG00000196781	TLE1	9	q21.32	81583683	81689305	3.45308040450936	0.0005542237806888	0.0245411555928258	FALSE	TRUE	GCST010098_meta_Colon
ENSG00000176387	HSD11B2	16	q22.1	67430652	67437553	3.45239607005094	0.0005556314775897	0.0245411555928258	FALSE	TRUE	GCST010098_meta_Colon
ENSG00000197892	KIF13B	8	p12	29067279	29263124	3.44750426133432	0.0005657914816265	0.0246128734057273	FALSE	TRUE	GCST010098_meta_Colon
ENSG00000129347	KRI1	19	p13.2	10553078	10566037	3.44712914707237	0.0005665776715834	0.0246128734057273	FALSE	TRUE	GCST010098_meta_Colon
ENSG00000181885	CLDN7	17	p13.1	7259903	7263983	3.44672613716718	0.0005674234606982	0.0246128734057273	FALSE	TRUE	GCST010098_meta_Colon
ENSG00000105701	FKBP8	19	p13.11	18531751	18544077	3.44579047536366	0.0005693916519556	0.0246128734057273	FALSE	TRUE	GCST010098_meta_Colon
ENSG00000002726	AOC1	7	q36.1	150824627	150861504	3.44541014439252	0.0005701935047914	0.0246128734057273	FALSE	TRUE	GCST010098_meta_Colon
ENSG00000105072	C19orf44	19	p13.11	16496311	16521352	3.44409563633863	0.000572972990637	0.0246128734057273	FALSE	TRUE	GCST010098_meta_Colon
ENSG00000160767	FAM189B	1	q22	155247205	155255483	3.44354466578655	0.0005741417485025	0.0246128734057273	FALSE	TRUE	GCST010098_meta_Colon
ENSG00000196544	BORCS6	17	p13.1	8188333	8190907	3.44207142235751	0.0005772778098926	0.0246813203360237	FALSE	TRUE	GCST010098_meta_Colon
ENSG00000132744	ACY3	11	q13.2	67642555	67650659	3.43882501617148	0.0005842447443326	0.0249127552816109	FALSE	TRUE	GCST010098_meta_Colon
ENSG00000085872	CHERP	19	p13.11	16517889	16542530	3.43523634526019	0.0005920372440229	0.0249557784392928	FALSE	TRUE	GCST010098_meta_Colon
ENSG00000163050	COQ8A	1	q42.13	226897536	226987545	3.4349125590198	0.0005927450565553	0.0249557784392928	FALSE	TRUE	GCST010098_meta_Colon
ENSG00000176532	PRR15	7	p14.3	29563811	29567295	3.43425992549138	0.000594174139971	0.0249557784392928	FALSE	TRUE	GCST010098_meta_Colon
ENSG00000188522	FAM83G	17	p11.2	18968789	19004804	3.4310103715172	0.0006013376091619	0.0251729657642125	FALSE	TRUE	GCST010098_meta_Colon
ENSG00000181467	RAP2B	3	q25.2	153162270	153170620	3.42429035831421	0.0006164072285856	0.0256803370204728	FALSE	TRUE	GCST010098_meta_Colon
ENSG00000169876	MUC17	7	q22.1	101020072	101058745	3.42181442328382	0.0006220475493864	0.0257707709542974	FALSE	TRUE	GCST010098_meta_Colon
ENSG00000066739	ATG2B	14	q32.2	96279202	96363870	3.41945133851086	0.0006274755433825	0.0257769256750172	FALSE	TRUE	GCST010098_meta_Colon
ENSG00000175727	MLXIP	12	q24.31	122078722	122147347	3.41648985689116	0.0006343402686355	0.0258080792993896	FALSE	TRUE	GCST010098_meta_Colon
ENSG00000180745	CLRN3	10	q26.2	127877841	127892947	3.41389444370351	0.0006404138226346	0.0258157214336723	FALSE	TRUE	GCST010098_meta_Colon
ENSG00000005339	CREBBP	16	p13.3	3725054	3880726	3.4133736443837	0.000641639048074	0.0258157214336723	FALSE	TRUE	GCST010098_meta_Colon
ENSG00000197386	HTT	4	p16.3	3041422	3243960	3.41277672729286	0.0006430460285769	0.0258157214336723	FALSE	TRUE	GCST010098_meta_Colon
ENSG00000167306	MYO5B	18	q21.1	49822813	50195093	3.41194718465649	0.0006450060911576	0.0258157214336723	FALSE	TRUE	GCST010098_meta_Colon
ENSG00000150782	IL18	11	q23.1	112143251	112164117	3.40984697091707	0.0006499933955574	0.0259237415695846	FALSE	TRUE	GCST010098_meta_Colon
ENSG00000175467	SART1	11	q13.1	65961689	65979828	3.40597171835024	0.0006592900849394	0.0260061938916717	FALSE	TRUE	GCST010098_meta_Colon
ENSG00000096696	DSP	6	p24.3	7541575	7586717	3.40489138925911	0.0006619037359973	0.0260061938916717	FALSE	TRUE	GCST010098_meta_Colon
ENSG00000196961	AP2A1	19	q13.33	49766968	49807113	3.40350242002808	0.0006652782401855	0.0260061938916717	FALSE	TRUE	GCST010098_meta_Colon
ENSG00000141854	MISP3	19	p13.12	14072536	14075062	3.40332406187049	0.0006657127188092	0.0260061938916717	FALSE	TRUE	GCST010098_meta_Colon
ENSG00000186174	BCL9L	11	q23.3	118893875	118925608	3.40257164543326	0.0006675485030937	0.0260061938916717	FALSE	TRUE	GCST010098_meta_Colon
ENSG00000162191	UBXN1	11	q12.3	62676498	62679117	3.40137881708102	0.0006704684752181	0.0260061938916717	FALSE	TRUE	GCST010098_meta_Colon
ENSG00000088247	KHSRP	19	p13.3	6413348	6424794	3.40131041465267	0.0006706362797257	0.0260061938916717	FALSE	TRUE	GCST010098_meta_Colon
ENSG00000137076	TLN1	9	p13.3	35696948	35732395	3.39826626103144	0.0006781438399127	0.0261992293622189	FALSE	TRUE	GCST010098_meta_Colon
ENSG00000001626	CFTR	7	q31.2	117465784	117715971	3.39733207178587	0.0006804633789596	0.026225647487645	FALSE	TRUE	GCST010098_meta_Colon
ENSG00000181788	SIAH2	3	q25.1	150741127	150763477	3.39015124751249	0.0006985407235585	0.0267829757225101	FALSE	TRUE	GCST010098_meta_Colon
ENSG00000165171	METTL27	7	q11.23	73834590	73842535	3.38960438144374	0.0006999355596414	0.0267829757225101	FALSE	TRUE	GCST010098_meta_Colon
ENSG00000137648	TMPRSS4	11	q23.3	118077012	118121890	3.38701007135191	0.0007065879387804	0.0269049211802358	FALSE	TRUE	GCST010098_meta_Colon
ENSG00000181274	FRAT2	10	q24.1	97332497	97334709	3.38539114435965	0.0007107689426184	0.0269049211802358	FALSE	TRUE	GCST010098_meta_Colon
ENSG00000175793	SFN	1	p36.11	26863138	26864457	3.38493223553655	0.0007119582849043	0.0269049211802358	FALSE	TRUE	GCST010098_meta_Colon
ENSG00000106077	ABHD11	7	q11.23	73736094	73738867	3.38420145558149	0.0007138560461683	0.0269049211802358	FALSE	TRUE	GCST010098_meta_Colon
ENSG00000108175	ZMIZ1	10	q22.3	79069035	79316528	3.38002606453124	0.0007247895605379	0.0270875315247197	FALSE	TRUE	GCST010098_meta_Colon
ENSG00000173702	MUC13	3	q21.2	124905442	124953819	3.37543779119771	0.0007369835155959	0.0272888145624701	FALSE	TRUE	GCST010098_meta_Colon
ENSG00000054611	TBC1D22A	22	q13.31	46762617	47175699	3.37091241460034	0.0007491967291553	0.0276134969162001	FALSE	TRUE	GCST010098_meta_Colon
ENSG00000123143	PKN1	19	p13.12	14433053	14471867	3.36755277923217	0.0007583850857535	0.0278257899575792	FALSE	TRUE	GCST010098_meta_Colon
ENSG00000130762	ARHGEF16	1	p36.32	3454426	3481113	3.36537966302274	0.0007643840134092	0.0279364974636002	FALSE	TRUE	GCST010098_meta_Colon
ENSG00000099991	CABIN1	22	q11.23	24011192	24178628	3.36373174153908	0.0007689624717935	0.0279364974636002	FALSE	TRUE	GCST010098_meta_Colon
ENSG00000188175	HEPACAM2	7	q21.2	93188586	93226524	3.36198761878196	0.0007738359326361	0.0279364974636002	FALSE	TRUE	GCST010098_meta_Colon
ENSG00000198373	WWP2	16	q22.1	69762306	69941741	3.36168133850553	0.0007746947008512	0.0279364974636002	FALSE	TRUE	GCST010098_meta_Colon
ENSG00000066248	NGEF	2	q37.1	232878686	233013272	3.35998896443778	0.0007794558593192	0.0279575297370583	FALSE	TRUE	GCST010098_meta_Colon
ENSG00000167548	KMT2D	12	q13.12	49018975	49059774	3.35683359215617	0.0007884054833154	0.0282154132008859	FALSE	TRUE	GCST010098_meta_Colon
ENSG00000116299	KIAA1324	1	p13.3	109113679	109206781	3.35305837359979	0.0007992384831895	0.028305134690948	FALSE	TRUE	GCST010098_meta_Colon
ENSG00000159166	LAD1	1	q32.1	201373244	201399915	3.35190952538704	0.0008025624206423	0.028305134690948	FALSE	TRUE	GCST010098_meta_Colon
ENSG00000106541	AGR2	7	p21.1	16791811	16833433	3.35073804531516	0.0008059650447227	0.0283104795728532	FALSE	TRUE	GCST010098_meta_Colon
ENSG00000100290	BIK	22	q13.2	43110748	43129712	3.34630367654732	0.000818966503848	0.0285821781047385	FALSE	TRUE	GCST010098_meta_Colon
ENSG00000016490	CLCA1	1	p22.3	86468368	86500289	3.34542146708086	0.0008215762170248	0.0285821781047385	FALSE	TRUE	GCST010098_meta_Colon
ENSG00000102890	ELMO3	16	q22.1	67199111	67204029	3.34447714896613	0.0008243782050791	0.0285821781047385	FALSE	TRUE	GCST010098_meta_Colon
ENSG00000123146	ADGRE5	19	p13.12	14380501	14408725	3.34411836456175	0.0008254451150814	0.0285821781047385	FALSE	TRUE	GCST010098_meta_Colon
ENSG00000087087	SRRT	7	q22.1	100875111	100888664	3.34350931394057	0.0008272591701249	0.0285821781047385	FALSE	TRUE	GCST010098_meta_Colon
ENSG00000108819	PPP1R9B	17	q21.33	50133735	50150630	3.34293946162617	0.000828959821537	0.0285821781047385	FALSE	TRUE	GCST010098_meta_Colon
ENSG00000115112	TFCP2L1	2	q14.2	121216587	121285207	3.34159018402936	0.0008329995075146	0.0286598306952425	FALSE	TRUE	GCST010098_meta_Colon
ENSG00000196535	MYO18A	17	q11.2	29071124	29180412	3.33542356742414	0.000851695631845	0.0291240809703998	FALSE	TRUE	GCST010098_meta_Colon
ENSG00000108846	ABCC3	17	q21.33	50634777	50692252	3.32922730007036	0.0008708729984972	0.0293951721787515	FALSE	TRUE	GCST010098_meta_Colon
ENSG00000054654	SYNE2	14	q23.2	63852983	64226433	3.32814957849491	0.000874249128931	0.0294471350507385	FALSE	TRUE	GCST010098_meta_Colon
ENSG00000165632	TAF3	10	p14	7818504	8016627	3.32438311084178	0.0008861437177725	0.0296548619304204	FALSE	TRUE	GCST010098_meta_Colon
ENSG00000172238	ATOH1	4	q22.2	93828753	93830964	3.32422342758813	0.0008866513006549	0.0296548619304204	FALSE	TRUE	GCST010098_meta_Colon
ENSG00000110723	EXPH5	11	q22.3	108505431	108593738	3.32237908557978	0.0008925334504575	0.0296669485853744	FALSE	TRUE	GCST010098_meta_Colon
ENSG00000179886	TIGD5	8	q24.3	143597835	143603224	3.32129170008238	0.0008960183716161	0.0296669485853744	FALSE	TRUE	GCST010098_meta_Colon
ENSG00000162104	ADCY9	16	p13.3	3953387	4116185	3.3211019854154	0.0008966276717018	0.0296669485853744	FALSE	TRUE	GCST010098_meta_Colon
ENSG00000179833	SERTAD2	2	p14	64631621	64751005	3.31997555770041	0.0009002532974758	0.0296669485853744	FALSE	TRUE	GCST010098_meta_Colon
ENSG00000133612	AGAP3	7	q36.1	151085831	151144436	3.31970406825557	0.0009011291686569	0.0296669485853744	FALSE	TRUE	GCST010098_meta_Colon
ENSG00000197136	PCNX3	11	q13.1	65615773	65637439	3.31888590539512	0.000903773480172	0.0296930332122924	FALSE	TRUE	GCST010098_meta_Colon
ENSG00000168297	PXK	3	p14.3	58332880	58426126	3.31573583831424	0.0009140218238551	0.0298324798317611	FALSE	TRUE	GCST010098_meta_Colon
ENSG00000173801	JUP	17	q21.2	41754604	41786931	3.31518649029078	0.0009158200479612	0.0298324798317611	FALSE	TRUE	GCST010098_meta_Colon
ENSG00000087269	NOP14	4	p16.3	2937933	2963385	3.31493933486834	0.0009166301500489	0.0298324798317611	FALSE	TRUE	GCST010098_meta_Colon
ENSG00000127616	SMARCA4	19	p13.2	10960825	11079426	3.31472862778578	0.000917321309615	0.0298324798317611	FALSE	TRUE	GCST010098_meta_Colon
ENSG00000169375	SIN3A	15	q24.2	75369379	75455842	3.31412174203682	0.0009193147105613	0.0298367869522889	FALSE	TRUE	GCST010098_meta_Colon
ENSG00000126001	CEP250	20	q11.22	35455164	35519280	3.31033240253278	0.0009318523783133	0.029869891402818	FALSE	TRUE	GCST010098_meta_Colon
ENSG00000108669	CYTH1	17	q25.3	78674048	78782297	3.30842296257943	0.0009382299352339	0.029869891402818	FALSE	TRUE	GCST010098_meta_Colon
ENSG00000179604	CDC42EP4	17	q25.1	73283624	73312175	3.30737384091799	0.0009417512053936	0.029869891402818	FALSE	TRUE	GCST010098_meta_Colon
ENSG00000118900	UBN1	16	p13.3	4846665	4882360	3.30573153887779	0.0009472880160309	0.029869891402818	FALSE	TRUE	GCST010098_meta_Colon
ENSG00000264324	AC006030.1	2	p13.1	74211604	74363377	3.30267755536333	0.0009576643822863	0.029869891402818	FALSE	TRUE	GCST010098_meta_Colon
ENSG00000171425	ZNF581	19	q13.42	55635459	55645622	3.30168564426374	0.0009610571325518	0.029869891402818	FALSE	TRUE	GCST010098_meta_Colon
ENSG00000183020	AP2A2	11	p15.5	924894	1012245	3.30160855589831	0.0009613212726161	0.029869891402818	FALSE	TRUE	GCST010098_meta_Colon
ENSG00000156860	FBRS	16	p11.2	30658431	30670814	3.29982030724828	0.0009674675346547	0.0299448011257128	FALSE	TRUE	GCST010098_meta_Colon
ENSG00000070526	ST6GALNAC1	17	q25.1	76624761	76643838	3.29691360954801	0.0009775356419467	0.029957738531866	FALSE	TRUE	GCST010098_meta_Colon
ENSG00000160633	SAFB	19	p13.3	5623035	5668478	3.29652927086292	0.0009788741381363	0.029957738531866	FALSE	TRUE	GCST010098_meta_Colon
ENSG00000189334	S100A14	1	q21.3	153614255	153616986	3.29645429247422	0.0009791354552897	0.029957738531866	FALSE	TRUE	GCST010098_meta_Colon
ENSG00000140553	UNC45A	15	q26.1	90930180	90954093	3.29624188355141	0.0009798761006274	0.029957738531866	FALSE	TRUE	GCST010098_meta_Colon
ENSG00000167674	HDGFL2	19	p13.3	4472287	4502211	3.29592985321307	0.0009809650551506	0.029957738531866	FALSE	TRUE	GCST010098_meta_Colon
ENSG00000130383	FUT5	19	p13.3	5865826	5870540	3.29409329760819	0.000987397190238	0.0299828393012999	FALSE	TRUE	GCST010098_meta_Colon
ENSG00000101152	DNAJC5	20	q13.33	63895182	63936031	3.2902589745082	0.0010009521296229	0.030279746215555	FALSE	TRUE	GCST010098_meta_Colon
ENSG00000069812	HES2	1	p36.31	6412418	6424670	3.28926568466219	0.0010044915517371	0.0303295914293825	FALSE	TRUE	GCST010098_meta_Colon
ENSG00000140691	ARMC5	16	p11.2	31458080	31467166	3.28832818957274	0.0010078427832027	0.0303735777125743	FALSE	TRUE	GCST010098_meta_Colon
ENSG00000173467	AGR3	7	p21.1	16859405	16881987	3.2853254598355	0.0010186463259101	0.0305185401876128	FALSE	TRUE	GCST010098_meta_Colon
ENSG00000099804	CDC34	19	p13.3	531712	542092	3.28436607329318	0.0010221206405358	0.0305185401876128	FALSE	TRUE	GCST010098_meta_Colon
ENSG00000174500	GCSAM	3	q13.2	112120841	112133305	3.28155489523019	0.0010323642701401	0.0307656065857932	FALSE	TRUE	GCST010098_meta_Colon
ENSG00000099875	MKNK2	19	p13.3	2037465	2051244	3.27744960619414	0.0010474942685327	0.0309002489713481	FALSE	TRUE	GCST010098_meta_Colon
ENSG00000206203	TSSK2	22	q11.21	19130808	19132623	3.27704952119327	0.0010489796971885	0.0309002489713481	FALSE	TRUE	GCST010098_meta_Colon
ENSG00000108352	RAPGEFL1	17	q21.1	40177010	40195656	3.27648166994498	0.0010510913519591	0.0309002489713481	FALSE	TRUE	GCST010098_meta_Colon
ENSG00000008130	NADK	1	p36.33	1751232	1780457	3.27637320124098	0.0010514951590434	0.0309002489713481	FALSE	TRUE	GCST010098_meta_Colon
ENSG00000103549	RNF40	16	p11.2	30761745	30776307	3.2763342988224	0.0010516400198609	0.0309002489713481	FALSE	TRUE	GCST010098_meta_Colon
ENSG00000197077	KIAA1671	22	q11.23	24952730	25197448	3.27569456101145	0.0010540248596861	0.0309002489713481	FALSE	TRUE	GCST010098_meta_Colon
ENSG00000103657	HERC1	15	q22.31	63608618	63833942	3.26562613223124	0.0010922235029769	0.0318393080422365	FALSE	TRUE	GCST010098_meta_Colon
ENSG00000113522	RAD50	5	q31.1	132556019	132646344	3.2589914686997	0.0011180903008917	0.0321709721264635	FALSE	TRUE	GCST010098_meta_Colon
ENSG00000076604	TRAF4	17	q11.2	28743984	28750958	3.25859511458856	0.0011196533678392	0.0321709721264635	FALSE	TRUE	GCST010098_meta_Colon
ENSG00000197872	FAM49A	2	p24.2	16549459	16666331	3.25692764113099	0.0011262513906081	0.0322819301028022	FALSE	TRUE	GCST010098_meta_Colon
ENSG00000185340	GAS2L1	22	q12.2	29306582	29312785	3.25575649844522	0.0011309069522836	0.0323205546630374	FALSE	TRUE	GCST010098_meta_Colon
ENSG00000187535	IFT140	16	p13.3	1510427	1612110	3.25404822879572	0.0011377296254292	0.0324000338978825	FALSE	TRUE	GCST010098_meta_Colon
ENSG00000103994	ZNF106	15	q15.1	42412823	42491141	3.25234441551448	0.0011445723828079	0.0324683521288069	FALSE	TRUE	GCST010098_meta_Colon
ENSG00000178951	ZBTB7A	19	p13.3	4044364	4066945	3.25193956327589	0.0011462039109901	0.0324683521288069	FALSE	TRUE	GCST010098_meta_Colon
ENSG00000047579	DTNBP1	6	p22.3	15522801	15663058	3.24997979679892	0.001154132074005	0.0325501485995652	FALSE	TRUE	GCST010098_meta_Colon
ENSG00000103264	FBXO31	16	q24.2	87326987	87392142	3.24957136840798	0.0011557907250467	0.0325501485995652	FALSE	TRUE	GCST010098_meta_Colon
ENSG00000132792	CTNNBL1	20	q11.23	37693955	37872129	3.2488750082453	0.0011586237645884	0.0325501485995652	FALSE	TRUE	GCST010098_meta_Colon
ENSG00000129514	FOXA1	14	q21.1	37589984	37596059	3.24822532599744	0.0011612726875164	0.0325501485995652	FALSE	TRUE	GCST010098_meta_Colon
ENSG00000052749	RRP12	10	q24.1	97356358	97426076	3.24676176876415	0.0011672605083291	0.0325660482663622	FALSE	TRUE	GCST010098_meta_Colon
ENSG00000113722	CDX1	5	q32	150166795	150184558	3.24610909593473	0.0011699399629798	0.0325660482663622	FALSE	TRUE	GCST010098_meta_Colon
ENSG00000170298	LGALS9B	17	p11.2	20449395	20467539	3.24610308037142	0.0011699646854253	0.0325660482663622	FALSE	TRUE	GCST010098_meta_Colon
ENSG00000115053	NCL	2	q37.1	231453531	231483641	3.2450471336374	0.0011743118474514	0.0325977691600652	FALSE	TRUE	GCST010098_meta_Colon
ENSG00000129354	AP1M2	19	p13.2	10572671	10587315	3.24312917972538	0.0011822459508072	0.0326189559670276	FALSE	TRUE	GCST010098_meta_Colon
ENSG00000047578	KIAA0556	16	p12.1	27550133	27780369	3.24268935290409	0.0011840723740291	0.0326189559670276	FALSE	TRUE	GCST010098_meta_Colon
ENSG00000174276	ZNHIT2	11	q13.1	65116403	65117708	3.24058489337247	0.0011928474790848	0.0326435697981415	FALSE	TRUE	GCST010098_meta_Colon
ENSG00000105698	USF2	19	q13.12	35268978	35279821	3.24052216666134	0.0011931099545756	0.0326435697981415	FALSE	TRUE	GCST010098_meta_Colon
ENSG00000165879	FRAT1	10	q24.1	97319267	97321915	3.23771637531654	0.0012049053098428	0.0328162668283772	FALSE	TRUE	GCST010098_meta_Colon
ENSG00000099834	CDHR5	11	p15.5	616565	626078	3.23763237169188	0.0012052601105357	0.0328162668283772	FALSE	TRUE	GCST010098_meta_Colon
ENSG00000197312	DDI2	1	p36.21	15617500	15669044	3.23475621634223	0.00121746632118	0.033046138260297	FALSE	TRUE	GCST010098_meta_Colon
ENSG00000133789	SWAP70	11	p15.4	9664077	9752991	3.23386574697528	0.0012212684985669	0.033046138260297	FALSE	TRUE	GCST010098_meta_Colon
ENSG00000110497	AMBRA1	11	p11.2	46396414	46594125	3.23259706250564	0.0012267045470491	0.033055048744268	FALSE	TRUE	GCST010098_meta_Colon
ENSG00000172613	RAD9A	11	q13.2	67317871	67398410	3.22710386856247	0.0012505005739848	0.0334883890605359	FALSE	TRUE	GCST010098_meta_Colon
ENSG00000149823	VPS51	11	q13.1	65089324	65111860	3.22658428915956	0.0012527732705538	0.0334883890605359	FALSE	TRUE	GCST010098_meta_Colon
ENSG00000185963	BICD2	9	q22.31	92711363	92764812	3.22504762215545	0.0012595171567775	0.0335445823498586	FALSE	TRUE	GCST010098_meta_Colon
ENSG00000159842	ABR	17	p13.3	1003518	1229738	3.22438303715142	0.0012624441542185	0.0335667779843888	FALSE	TRUE	GCST010098_meta_Colon
ENSG00000127124	HIVEP3	1	p34.2	41506365	42035925	3.22271220474716	0.0012698306787757	0.0336515624343997	FALSE	TRUE	GCST010098_meta_Colon
ENSG00000105732	ZNF574	19	q13.2	42068477	42081549	3.22180696218274	0.0012738492784044	0.0336591808088387	FALSE	TRUE	GCST010098_meta_Colon
ENSG00000184731	FAM110C	2	p25.3	38814	46870	3.21966220801007	0.0012834172863728	0.0336591808088387	FALSE	TRUE	GCST010098_meta_Colon
ENSG00000196235	SUPT5H	19	q13.2	39436156	39476670	3.21920724076646	0.0012854554601102	0.0336591808088387	FALSE	TRUE	GCST010098_meta_Colon
ENSG00000172818	OVOL1	11	q13.1	65787022	65797219	3.21767816603187	0.0012923273621137	0.0336591808088387	FALSE	TRUE	GCST010098_meta_Colon
ENSG00000144749	LRIG1	3	p14.1	66378797	66501263	3.21736251965435	0.0012937501420172	0.0336591808088387	FALSE	TRUE	GCST010098_meta_Colon
ENSG00000182795	C1orf116	1	q32.1	207018521	207032756	3.21598609529404	0.0012999713055808	0.0336591808088387	FALSE	TRUE	GCST010098_meta_Colon
ENSG00000158258	CLSTN2	3	q23	139935185	140577397	3.21556159858582	0.0013018955093415	0.0336591808088387	FALSE	TRUE	GCST010098_meta_Colon
ENSG00000074410	CA12	15	q22.2	63321378	63382161	3.21444076249535	0.0013069887944956	0.0336591808088387	FALSE	TRUE	GCST010098_meta_Colon
ENSG00000010361	FUZ	19	q13.33	49806869	49817376	3.21370007165683	0.0013103647144085	0.0336591808088387	FALSE	TRUE	GCST010098_meta_Colon
ENSG00000185085	INTS5	11	q12.3	62646848	62653302	3.21318901272334	0.0013126987079092	0.0336591808088387	FALSE	TRUE	GCST010098_meta_Colon
ENSG00000133243	BTBD2	19	p13.3	1985438	2034881	3.21201108897704	0.0013180928753888	0.0336591808088387	FALSE	TRUE	GCST010098_meta_Colon
ENSG00000136861	CDK5RAP2	9	q33.2	120388869	120580170	3.21194336310744	0.0013184036392409	0.0336591808088387	FALSE	TRUE	GCST010098_meta_Colon
ENSG00000143344	RGL1	1	q25.3	183636085	183928531	3.21029882762597	0.0013259704644876	0.0337336873921157	FALSE	TRUE	GCST010098_meta_Colon
ENSG00000166123	GPT2	16	q11.2	46884378	46931297	3.20809603676796	0.0013361687218126	0.0338432750660687	FALSE	TRUE	GCST010098_meta_Colon
ENSG00000171747	LGALS4	19	q13.2	38801671	38813364	3.20444390103527	0.0013532365902268	0.0340069627760294	FALSE	TRUE	GCST010098_meta_Colon
ENSG00000224051	CPTP	1	p36.33	1324756	1328897	3.2005789653929	0.001371517822558	0.0343586644516769	FALSE	TRUE	GCST010098_meta_Colon
ENSG00000182580	EPHB3	3	q27.1	184561784	184582409	3.19856393229018	0.0013811390551487	0.0344919041607477	FALSE	TRUE	GCST010098_meta_Colon
ENSG00000072736	NFATC3	16	q22.1	68084751	68229259	3.19807342845011	0.0013834904781025	0.0344968939897631	FALSE	TRUE	GCST010098_meta_Colon
ENSG00000154237	LRRK1	15	q26.3	100919215	101078254	3.19625434752484	0.0013922432297236	0.0346612355623584	FALSE	TRUE	GCST010098_meta_Colon
ENSG00000163814	CDCP1	3	p21.31	45082278	45146422	3.19544418355765	0.0013961578537516	0.0347048044483715	FALSE	TRUE	GCST010098_meta_Colon
ENSG00000116604	MEF2D	1	q22	156463727	156500828	3.19266337381431	0.0014096717604435	0.034824757065009	FALSE	TRUE	GCST010098_meta_Colon
ENSG00000124659	TBCC	6	p21.1	42744481	42746096	3.1895303861989	0.0014250415688536	0.0349888077694197	FALSE	TRUE	GCST010098_meta_Colon
ENSG00000142484	TM4SF5	17	p13.2	4771884	4783213	3.18798971645624	0.0014326563155372	0.0350898183456927	FALSE	TRUE	GCST010098_meta_Colon
ENSG00000125798	FOXA2	20	p11.21	22581005	22585455	3.18781286921383	0.0014335327771738	0.0350898183456927	FALSE	TRUE	GCST010098_meta_Colon
ENSG00000141564	RPTOR	17	q25.3	80544819	80966371	3.18677746399458	0.001438674210831	0.0351619872290458	FALSE	TRUE	GCST010098_meta_Colon
ENSG00000053254	FOXN3	14	q32.11	89124871	89619149	3.1856366734897	0.0014443586253083	0.035247186970424	FALSE	TRUE	GCST010098_meta_Colon
ENSG00000104067	TJP1	15	q13.1	29699367	29968865	3.18357268738621	0.0014546958474205	0.035338088669233	FALSE	TRUE	GCST010098_meta_Colon
ENSG00000074755	ZZEF1	17	p13.2	4004445	4143020	3.18172637151983	0.0014640006292139	0.0354180173827958	FALSE	TRUE	GCST010098_meta_Colon
ENSG00000103126	AXIN1	16	p13.3	287440	352673	3.18093708261321	0.0014679950777342	0.0354180173827958	FALSE	TRUE	GCST010098_meta_Colon
ENSG00000198488	B3GNT6	11	q13.5	77034398	77041973	3.18081251145774	0.0014686264267201	0.0354180173827958	FALSE	TRUE	GCST010098_meta_Colon
ENSG00000041988	THAP3	1	p36.31	6624866	6635586	3.18014563702018	0.001472010523444	0.0354180173827958	FALSE	TRUE	GCST010098_meta_Colon
ENSG00000180089	TMEM86B	19	q13.42	55226639	55229264	3.17986247685909	0.001473449609825	0.0354180173827958	FALSE	TRUE	GCST010098_meta_Colon
ENSG00000150995	ITPR1	3	p26.1	4493345	4847840	3.17348770017669	0.0015061928348485	0.0360036067206705	FALSE	TRUE	GCST010098_meta_Colon
ENSG00000182446	NPLOC4	17	q25.3	81556887	81648465	3.17136174479239	0.0015172607192487	0.0361459749059661	FALSE	TRUE	GCST010098_meta_Colon
ENSG00000164362	TERT	5	p15.33	1253147	1295069	3.17005532882807	0.0015240991326109	0.036215416442235	FALSE	TRUE	GCST010098_meta_Colon
ENSG00000002822	MAD1L1	7	p22.3	1815793	2233243	3.16981848667005	0.0015253419148263	0.036215416442235	FALSE	TRUE	GCST010098_meta_Colon
ENSG00000173020	GRK2	11	q13.2	67266410	67286556	3.16951190905174	0.0015269520061717	0.036215416442235	FALSE	TRUE	GCST010098_meta_Colon
ENSG00000173473	SMARCC1	3	p21.31	47585272	47782106	3.16783546783448	0.0015357840966744	0.0363174431002669	FALSE	TRUE	GCST010098_meta_Colon
ENSG00000038219	BOD1L1	4	p15.33	13568738	13627723	3.16452237902029	0.0015533771565143	0.036673223679525	FALSE	TRUE	GCST010098_meta_Colon
ENSG00000164190	NIPBL	5	p13.2	36876759	37066413	3.16414291324062	0.0015554039856594	0.036673223679525	FALSE	TRUE	GCST010098_meta_Colon
ENSG00000114353	GNAI2	3	p21.31	50226292	50259355	3.16122476209391	0.0015710721803054	0.0368588522508642	FALSE	TRUE	GCST010098_meta_Colon
ENSG00000225190	PLEKHM1	17	q21.31	45435900	45490749	3.1599531059793	0.0015779453364145	0.0368588522508642	FALSE	TRUE	GCST010098_meta_Colon
ENSG00000148300	REXO4	9	q34.2	133406059	133418096	3.15974191639076	0.0015790894689867	0.0368588522508642	FALSE	TRUE	GCST010098_meta_Colon
ENSG00000007062	PROM1	4	p15.32	15963076	16084378	3.15969024487194	0.0015793695188887	0.0368588522508642	FALSE	TRUE	GCST010098_meta_Colon
ENSG00000100280	AP1B1	22	q12.2	29327680	29423179	3.15885281871564	0.0015839145914483	0.0368698471605135	FALSE	TRUE	GCST010098_meta_Colon
ENSG00000105321	CCDC9	19	q13.32	47255980	47273701	3.15821043996967	0.001587409215672	0.036885408630246	FALSE	TRUE	GCST010098_meta_Colon
ENSG00000130203	APOE	19	q13.32	44905754	44909393	3.15546675348527	0.0016024152772395	0.0371526631459905	FALSE	TRUE	GCST010098_meta_Colon
ENSG00000138162	TACC2	10	q26.13	121989174	122254545	3.15399885899627	0.0016104971550217	0.0371526631459905	FALSE	TRUE	GCST010098_meta_Colon
ENSG00000142798	HSPG2	1	p36.12	21822245	21937297	3.152959122984	0.001616244375268	0.0372316753860242	FALSE	TRUE	GCST010098_meta_Colon
ENSG00000125733	TRIP10	19	p13.3	6737925	6751526	3.1478810581615	0.0016445859667926	0.0377681300334585	FALSE	TRUE	GCST010098_meta_Colon
ENSG00000170684	ZNF296	19	q13.32	45071500	45076588	3.14645968526928	0.0016526004253624	0.0377681300334585	FALSE	TRUE	GCST010098_meta_Colon
ENSG00000197579	TOPORS	9	p21.1	32540544	32552553	3.14570346020067	0.0016568790570953	0.0377681300334585	FALSE	TRUE	GCST010098_meta_Colon
ENSG00000123136	DDX39A	19	p13.12	14408819	14419383	3.14490192590356	0.00166142516805	0.0377838719423347	FALSE	TRUE	GCST010098_meta_Colon
ENSG00000267881	AC243967.1	19	q13.2	41708612	41761282	3.14163676734851	0.0016800632164075	0.0380158712039203	FALSE	TRUE	GCST010098_meta_Colon
ENSG00000187735	TCEA1	8	q11.23	53966552	54022529	3.14004388018267	0.0016892253043225	0.0380158712039203	FALSE	TRUE	GCST010098_meta_Colon
ENSG00000152766	ANKRD22	10	q23.31	88822132	88851818	3.13997026188259	0.0016896498566906	0.0380158712039203	FALSE	TRUE	GCST010098_meta_Colon
ENSG00000188986	NELFB	9	q34.3	137255173	137273546	3.13988958732457	0.0016901152147933	0.0380158712039203	FALSE	TRUE	GCST010098_meta_Colon
ENSG00000087365	SF3B2	11	q13.1	66050729	66069308	3.13886370079731	0.0016960431656709	0.0380158712039203	FALSE	TRUE	GCST010098_meta_Colon
ENSG00000125650	PSPN	19	p13.3	6375148	6379058	3.13827983219642	0.0016994255076588	0.0380158712039203	FALSE	TRUE	GCST010098_meta_Colon
ENSG00000241635	UGT1A1	2	q37.1	233760248	233773299	3.13735048229863	0.0017048220168164	0.0380158712039203	FALSE	TRUE	GCST010098_meta_Colon
ENSG00000104973	MED25	19	q13.33	49818279	49840383	3.13282123829182	0.0017313485328209	0.0384264193409364	FALSE	TRUE	GCST010098_meta_Colon
ENSG00000099849	RASSF7	11	p15.5	560404	564021	3.13257188626843	0.0017328198829599	0.0384264193409364	FALSE	TRUE	GCST010098_meta_Colon
ENSG00000167165	UGT1A6	2	q37.1	233691607	233773300	3.12594985223591	0.0017723177146098	0.0390860659124345	FALSE	TRUE	GCST010098_meta_Colon
ENSG00000167880	EVPL	17	q25.1	76004502	76027452	3.12504895874782	0.001777754688916	0.039152116658504	FALSE	TRUE	GCST010098_meta_Colon
ENSG00000157216	SSBP3	1	p32.3	54225432	54413479	3.12436182558179	0.0017819119024917	0.0391898402368307	FALSE	TRUE	GCST010098_meta_Colon
ENSG00000244122	UGT1A7	2	q37.1	233681938	233773299	3.12186265903453	0.0017971075412156	0.0393902401954788	FALSE	TRUE	GCST010098_meta_Colon
ENSG00000177685	CRACR2B	11	p15.5	826144	831991	3.12165192377356	0.0017983943006979	0.0393902401954788	FALSE	TRUE	GCST010098_meta_Colon
ENSG00000166272	WBP1L	10	q24.32	102743901	102834516	3.12018573327838	0.0018073703970151	0.0395253272013495	FALSE	TRUE	GCST010098_meta_Colon
ENSG00000126217	MCF2L	13	q34	112894378	113099739	3.11984011031843	0.0018094923074777	0.0395253272013495	FALSE	TRUE	GCST010098_meta_Colon
ENSG00000090924	PLEKHG2	19	q13.2	39412585	39428415	3.11815126995469	0.0018198937034387	0.039698443193515	FALSE	TRUE	GCST010098_meta_Colon
ENSG00000105556	MIER2	19	p13.3	301444	344815	3.11640874823273	0.0018306832853554	0.039771470344315	FALSE	TRUE	GCST010098_meta_Colon
ENSG00000105325	FZR1	19	p13.3	3506273	3538330	3.11566775738967	0.0018352892398319	0.0397892448753783	FALSE	TRUE	GCST010098_meta_Colon
ENSG00000163293	NIPAL1	4	p12	47914142	48040173	3.1146682620194	0.0018415189117339	0.0397892448753783	FALSE	TRUE	GCST010098_meta_Colon
ENSG00000105373	NOP53	19	q13.33	47745522	47757058	3.11462533585053	0.0018417868973272	0.0397892448753783	FALSE	TRUE	GCST010098_meta_Colon
ENSG00000130939	UBE4B	1	p36.22	10032832	10181239	3.11402744917147	0.0018455231964175	0.0397892448753783	FALSE	TRUE	GCST010098_meta_Colon
ENSG00000005810	MYCBP2	13	q22.3	77044655	77327050	3.11310700475843	0.0018512888304479	0.0397892448753783	FALSE	TRUE	GCST010098_meta_Colon
ENSG00000187017	ESPN	1	p36.31	6424776	6461367	3.1130441127996	0.0018516833870174	0.0397892448753783	FALSE	TRUE	GCST010098_meta_Colon
ENSG00000181284	TMEM102	17	p13.1	7435443	7437679	3.11297537651146	0.0018521146967048	0.0397892448753783	FALSE	TRUE	GCST010098_meta_Colon
ENSG00000170265	ZNF282	7	q36.1	149195485	149226248	3.11247911154365	0.0018552314232974	0.0397892448753783	FALSE	TRUE	GCST010098_meta_Colon
ENSG00000183048	SLC25A10	17	q25.3	81712236	81721016	3.11181488151461	0.0018594105732356	0.0397892448753783	FALSE	TRUE	GCST010098_meta_Colon
ENSG00000198113	TOR4A	9	q34.3	137277749	137282641	3.11136407825449	0.0018622518263411	0.0397892448753783	FALSE	TRUE	GCST010098_meta_Colon
ENSG00000240224	UGT1A5	2	q37.1	233712992	233773299	3.11096603768412	0.0018647638499108	0.0397892448753783	FALSE	TRUE	GCST010098_meta_Colon
ENSG00000162460	TMEM82	1	p36.21	15742422	15747982	3.11081642906248	0.0018657088306038	0.0397892448753783	FALSE	TRUE	GCST010098_meta_Colon
ENSG00000180035	ZNF48	16	p11.2	30378106	30400108	3.11033904676899	0.0018687270873298	0.0397892448753783	FALSE	TRUE	GCST010098_meta_Colon
ENSG00000172183	ISG20	15	q26.1	88636153	88656483	3.10827801117128	0.0018818095717732	0.0400146589711405	FALSE	TRUE	GCST010098_meta_Colon
ENSG00000148296	SURF6	9	q34.2	133328774	133336398	3.10648499458154	0.0018932591698933	0.040204800358807	FALSE	TRUE	GCST010098_meta_Colon
ENSG00000099337	KCNK6	19	q13.2	38319844	38332076	3.10492554824084	0.0019032692543885	0.0402574089124169	FALSE	TRUE	GCST010098_meta_Colon
ENSG00000173548	SNX33	15	q24.2	75647906	75662301	3.10296722972274	0.0019159085406356	0.0403999796312342	FALSE	TRUE	GCST010098_meta_Colon
ENSG00000213024	NUP62	19	q13.33	49906825	49929763	3.10142253687826	0.0019259325516975	0.0403999796312342	FALSE	TRUE	GCST010098_meta_Colon
ENSG00000006611	USH1C	11	p15.1	17493895	17544416	3.10073187017402	0.0019304300723401	0.0403999796312342	FALSE	TRUE	GCST010098_meta_Colon
ENSG00000124782	RREB1	6	p24.3	7107597	7251980	3.10043145827312	0.0019323893186968	0.0403999796312342	FALSE	TRUE	GCST010098_meta_Colon
ENSG00000183317	EPHA10	1	p34.3	37713880	37765133	3.09920089272157	0.0019404339759055	0.0404125487437738	FALSE	TRUE	GCST010098_meta_Colon
ENSG00000119042	SATB2	2	q33.1	199269500	199471266	3.09913724442023	0.001940850903306	0.0404125487437738	FALSE	TRUE	GCST010098_meta_Colon
ENSG00000106290	TAF6	7	q22.1	100107070	100119841	3.09717339679213	0.0019537555536382	0.0405752365676147	FALSE	TRUE	GCST010098_meta_Colon
ENSG00000243135	UGT1A3	2	q37.1	233729108	233773299	3.09679420199649	0.0019562563379758	0.0405752365676147	FALSE	TRUE	GCST010098_meta_Colon
ENSG00000170836	PPM1D	17	q23.2	60600183	60666280	3.09539540151775	0.0019655068433403	0.0406003757638388	FALSE	TRUE	GCST010098_meta_Colon
ENSG00000175707	KDF1	1	p36.11	26949562	26960406	3.09509804182736	0.0019674785017673	0.0406003757638388	FALSE	TRUE	GCST010098_meta_Colon
ENSG00000063180	CA11	19	q13.33	48637942	48646312	3.09508009185882	0.0019675975780267	0.0406003757638388	FALSE	TRUE	GCST010098_meta_Colon
ENSG00000185262	UBALD2	17	q25.1	76265202	76271299	3.09328975584338	0.0019795075760845	0.0407412643996962	FALSE	TRUE	GCST010098_meta_Colon
ENSG00000182606	TRAK1	3	p22.1	42013802	42225889	3.09289842374616	0.0019821196636388	0.0407427238040012	FALSE	TRUE	GCST010098_meta_Colon
ENSG00000174080	CTSF	11	q13.2	66563463	66568841	3.09145722375863	0.0019917667786846	0.0408886002082601	FALSE	TRUE	GCST010098_meta_Colon
ENSG00000162543	UBXN10	1	p36.12	20186085	20196048	3.08950933081164	0.0020048740885949	0.0410454661171899	FALSE	TRUE	GCST010098_meta_Colon
ENSG00000244474	UGT1A4	2	q37.1	233718778	233773299	3.08749863285076	0.0020184870018714	0.0410966440376034	FALSE	TRUE	GCST010098_meta_Colon
ENSG00000223572	CKMT1A	15	q15.3	43692886	43699222	3.08631398612117	0.0020265470034707	0.0410966440376034	FALSE	TRUE	GCST010098_meta_Colon
ENSG00000197102	DYNC1H1	14	q32.31	101964510	102056443	3.08604012109726	0.0020284145016114	0.0410966440376034	FALSE	TRUE	GCST010098_meta_Colon
ENSG00000112659	CUL9	6	p21.1	43182175	43224587	3.08499146557553	0.0020355799407547	0.0411556786760676	FALSE	TRUE	GCST010098_meta_Colon
ENSG00000142675	CNKSR1	1	p36.11	26177403	26189886	3.08404850934963	0.0020420429629972	0.0412071354303306	FALSE	TRUE	GCST010098_meta_Colon
ENSG00000130165	ELOF1	19	p13.2	11551147	11559236	3.0838704770936	0.0020432653069988	0.0412071354303306	FALSE	TRUE	GCST010098_meta_Colon
ENSG00000164690	SHH	7	q36.3	155799986	155812273	3.08235503056098	0.0020536973565007	0.0413654895939409	FALSE	TRUE	GCST010098_meta_Colon
ENSG00000127324	TSPAN8	12	q21.1	71125085	71441898	3.08071926219083	0.0020650124996061	0.0415412113001071	FALSE	TRUE	GCST010098_meta_Colon
ENSG00000241119	UGT1A9	2	q37.1	233671853	233773300	3.08010509843628	0.002069275617422	0.0415748069851229	FALSE	TRUE	GCST010098_meta_Colon
ENSG00000104884	ERCC2	19	q13.32	45349837	45370918	3.07752505256623	0.0020872729277661	0.0416502342172551	FALSE	TRUE	GCST010098_meta_Colon
ENSG00000057294	PKP2	12	p11.21	32790745	32896840	3.07655260132716	0.0020940935107124	0.0417075792015566	FALSE	TRUE	GCST010098_meta_Colon
ENSG00000066468	FGFR2	10	q26.13	121478334	121598458	3.07617960012583	0.0020967150879715	0.0417079813963379	FALSE	TRUE	GCST010098_meta_Colon
ENSG00000048707	VPS13D	1	p36.22	12230030	12512047	3.07305526226505	0.0021187924682288	0.0420949190125325	FALSE	TRUE	GCST010098_meta_Colon
ENSG00000242366	UGT1A8	2	q37.1	233617645	233773310	3.07259478730192	0.0021220642685516	0.0420985129498435	FALSE	TRUE	GCST010098_meta_Colon
ENSG00000111057	KRT18	12	q13.13	52948871	52952901	3.06962971288585	0.0021432431371215	0.0423706747441047	FALSE	TRUE	GCST010098_meta_Colon
ENSG00000058453	CROCC	1	p36.13	16740273	16972979	3.06758081353395	0.0021579910122783	0.0426096919948992	FALSE	TRUE	GCST010098_meta_Colon
ENSG00000068078	FGFR3	4	p16.3	1793293	1808872	3.06715336715017	0.0021610794554634	0.042618188080499	FALSE	TRUE	GCST010098_meta_Colon
ENSG00000198355	PIM3	22	q13.33	49960513	49964080	3.06507452567305	0.0021761576379308	0.0426775807065833	FALSE	TRUE	GCST010098_meta_Colon
ENSG00000140832	MARVELD3	16	q22.2	71626161	71642114	3.0640870093977	0.0021833539906145	0.0426775807065833	FALSE	TRUE	GCST010098_meta_Colon
ENSG00000099331	MYO9B	19	p13.11	17075781	17214537	3.06397685301566	0.0021841580869674	0.0426775807065833	FALSE	TRUE	GCST010098_meta_Colon
ENSG00000010292	NCAPD2	12	p13.31	6493356	6531955	3.06359112671435	0.0021869758704733	0.0426775807065833	FALSE	TRUE	GCST010098_meta_Colon
ENSG00000160683	CXCR5	11	q23.3	118883766	118897799	3.06275223203146	0.002193115618456	0.0426775807065833	FALSE	TRUE	GCST010098_meta_Colon
ENSG00000048828	FAM120A	9	q22.31	93451722	93566107	3.06206112795249	0.0021981855732971	0.0426775807065833	FALSE	TRUE	GCST010098_meta_Colon
ENSG00000174236	REP15	12	p11.22	27696519	27697596	3.06176199039816	0.0022003833823872	0.0426775807065833	FALSE	TRUE	GCST010098_meta_Colon
ENSG00000055208	TAB2	6	q25.1	149218641	149411613	3.06060830799748	0.0022088785377686	0.0426775807065833	FALSE	TRUE	GCST010098_meta_Colon
ENSG00000083168	KAT6A	8	p11.21	41929479	42052026	3.06031931307085	0.0022110112583687	0.0426775807065833	FALSE	TRUE	GCST010098_meta_Colon
ENSG00000175213	ZNF408	11	p11.2	46700818	46705912	3.05782520629973	0.0022294958075766	0.0428206072935641	FALSE	TRUE	GCST010098_meta_Colon
ENSG00000123066	MED13L	12	q24.21	115953872	116277719	3.05768655023367	0.0022305275712791	0.0428206072935641	FALSE	TRUE	GCST010098_meta_Colon
ENSG00000242515	UGT1A10	2	q37.1	233636454	233773305	3.05705644192951	0.0022352218302612	0.0428206072935641	FALSE	TRUE	GCST010098_meta_Colon
ENSG00000221838	AP4M1	7	q22.1	100101549	100110345	3.05658482128768	0.0022387412899322	0.0428206072935641	FALSE	TRUE	GCST010098_meta_Colon
ENSG00000169894	MUC3A	7	q22.1	100949555	100968346	3.05575946234841	0.0022449127359521	0.0428206072935641	FALSE	TRUE	GCST010098_meta_Colon
ENSG00000105329	TGFB1	19	q13.2	41301587	41353911	3.05408341364241	0.0022574930280216	0.0428843432680928	FALSE	TRUE	GCST010098_meta_Colon
ENSG00000165684	SNAPC4	9	q34.3	136375577	136400168	3.04877258592348	0.0022977834985276	0.0434546323854771	FALSE	TRUE	GCST010098_meta_Colon
ENSG00000170689	HOXB9	17	q21.32	48621159	48626356	3.0461769374053	0.0023177140028242	0.0437175395379786	FALSE	TRUE	GCST010098_meta_Colon
ENSG00000156804	FBXO32	8	q24.13	123497889	123541206	3.04375973658816	0.0023364165557949	0.0438638953618976	FALSE	TRUE	GCST010098_meta_Colon
ENSG00000165556	CDX2	13	q12.2	27962137	27971139	3.0433028992632	0.0023399667227864	0.0438791654578195	FALSE	TRUE	GCST010098_meta_Colon
ENSG00000198909	MAP3K3	17	q23.3	63622415	63696303	3.04165586979401	0.0023528071401236	0.0440169858548452	FALSE	TRUE	GCST010098_meta_Colon
ENSG00000040633	PHF23	17	p13.1	7235028	7239722	3.04118176557824	0.002356515247756	0.0440349754863312	FALSE	TRUE	GCST010098_meta_Colon
ENSG00000179115	FARSA	19	p13.13	12922479	12934037	3.03826461590907	0.0023794491281108	0.0442946111533629	FALSE	TRUE	GCST010098_meta_Colon
ENSG00000112159	MDN1	6	q15	89642499	89819723	3.03811756714363	0.0023806105794411	0.0442946111533629	FALSE	TRUE	GCST010098_meta_Colon
ENSG00000244165	P2RY11	19	p13.2	10111538	10115372	3.03705944063214	0.0023889834120649	0.0443478051780961	FALSE	TRUE	GCST010098_meta_Colon
ENSG00000233041	PHGR1	15	q15.1	40351033	40356434	3.03651549063246	0.0023932981087256	0.0443604029794205	FALSE	TRUE	GCST010098_meta_Colon
ENSG00000100083	GGA1	22	q13.1	37608475	37633564	3.03516787456592	0.002404018357286	0.0445076516424565	FALSE	TRUE	GCST010098_meta_Colon
ENSG00000095110	NXPE1	11	q23.2	114521645	114559895	3.03270816523458	0.0024236986787365	0.0448202548052855	FALSE	TRUE	GCST010098_meta_Colon
ENSG00000125637	PSD4	2	q14.1	113157325	113209396	3.03179563055138	0.0024310373605662	0.0448764925393054	FALSE	TRUE	GCST010098_meta_Colon
ENSG00000060069	CTDP1	18	q23	79679801	79756623	3.03163418877732	0.0024323378043196	0.0448764925393054	FALSE	TRUE	GCST010098_meta_Colon
ENSG00000142599	RERE	1	p36.23	8352397	8817643	3.03087857549461	0.0024384328784754	0.0449372348742497	FALSE	TRUE	GCST010098_meta_Colon
ENSG00000203485	INF2	14	q32.33	104689606	104722535	3.03007215073349	0.0024449532346894	0.0449565087601619	FALSE	TRUE	GCST010098_meta_Colon
ENSG00000107362	ABHD17B	9	q21.13	71862452	71910931	3.03005566012112	0.0024450867360357	0.0449565087601619	FALSE	TRUE	GCST010098_meta_Colon
ENSG00000175221	MED16	19	p13.3	867630	893218	3.02953388796227	0.0024493142392793	0.0449633995615433	FALSE	TRUE	GCST010098_meta_Colon
ENSG00000103148	NPRL3	16	p13.3	84271	138860	3.02931738305597	0.0024510703684144	0.0449633995615433	FALSE	TRUE	GCST010098_meta_Colon
ENSG00000174306	ZHX3	20	q12	41178448	41317672	3.02713660796191	0.0024688235818558	0.0452373125575948	FALSE	TRUE	GCST010098_meta_Colon
ENSG00000076356	PLXNA2	1	q32.2	208022242	208244320	3.02547628651854	0.0024824186994974	0.0452794300444168	FALSE	TRUE	GCST010098_meta_Colon
ENSG00000171368	TPPP	5	p15.33	659862	693395	3.0199178912949	0.0025284322069185	0.0459618521241785	FALSE	TRUE	GCST010098_meta_Colon
ENSG00000177045	SIX5	19	q13.32	45764785	45769226	3.01872510622928	0.0025384074288867	0.046038785415545	FALSE	TRUE	GCST010098_meta_Colon
ENSG00000185950	IRS2	13	q34	109752698	109786568	3.01776190966917	0.0025464888644659	0.0461331705807718	FALSE	TRUE	GCST010098_meta_Colon
ENSG00000140836	ZFHX3	16	q22.3	72782885	73891871	3.0157792238453	0.0025631981624368	0.0462461958206273	FALSE	TRUE	GCST010098_meta_Colon
ENSG00000133895	MEN1	11	q13.1	64803510	64811294	3.0156529830844	0.0025642654577769	0.0462461958206273	FALSE	TRUE	GCST010098_meta_Colon
ENSG00000039987	BEST2	19	p13.13	12751702	12758458	3.01497830509096	0.002569976377679	0.0462971137790202	FALSE	TRUE	GCST010098_meta_Colon
ENSG00000115970	THADA	2	p21	43230836	43596046	3.01425185199605	0.0025761385582712	0.0463027000938489	FALSE	TRUE	GCST010098_meta_Colon
ENSG00000065809	FAM107B	10	p13	14518557	14774897	3.01381944986896	0.0025798128458685	0.0463027000938489	FALSE	TRUE	GCST010098_meta_Colon
ENSG00000117472	TSPAN1	1	p34.1	46175073	46185958	3.01255363501923	0.0025905965267376	0.0463043858563929	FALSE	TRUE	GCST010098_meta_Colon
ENSG00000011007	ELOA	1	p36.11	23743155	23762059	3.01169324777581	0.0025979498154293	0.0463749932953033	FALSE	TRUE	GCST010098_meta_Colon
ENSG00000111961	SASH1	6	q24.3	148272304	148552050	3.01141502166548	0.0026003317515423	0.0463749932953033	FALSE	TRUE	GCST010098_meta_Colon
ENSG00000138375	SMARCAL1	2	q35	216412414	216483053	3.00909327419616	0.002620286573996	0.0465371322830391	FALSE	TRUE	GCST010098_meta_Colon
ENSG00000113504	SLC12A7	5	p15.33	1050376	1112035	3.00880045366979	0.0026228132079009	0.0465371322830391	FALSE	TRUE	GCST010098_meta_Colon
ENSG00000107738	VSIR	10	q22.1	71747559	71773498	3.00740493408835	0.0026348852290904	0.0465371322830391	FALSE	TRUE	GCST010098_meta_Colon
ENSG00000116584	ARHGEF2	1	q22	155946851	156007070	3.00732866709212	0.0026355464425247	0.0465371322830391	FALSE	TRUE	GCST010098_meta_Colon
ENSG00000204991	SPIRE2	16	q24.3	89818179	89871319	3.00682490999578	0.0026399176860425	0.0465630365900117	FALSE	TRUE	GCST010098_meta_Colon
ENSG00000015133	CCDC88C	14	q32.12	91271323	91417844	3.00237430065349	0.0026788257751515	0.0468882245120144	FALSE	TRUE	GCST010098_meta_Colon
ENSG00000130479	MAP1S	19	p13.11	17719242	17734516	2.99990717671159	0.0027006189353128	0.0471153682153118	FALSE	TRUE	GCST010098_meta_Colon
ENSG00000075568	TMEM131	2	q11.2	97756333	97995891	2.9956366503619	0.0027387255872742	0.0475067245926395	FALSE	TRUE	GCST010098_meta_Colon
ENSG00000150867	PIP4K2A	10	p12.2	22534849	22714555	2.99540244818093	0.0027408295545557	0.0475067245926395	FALSE	TRUE	GCST010098_meta_Colon
ENSG00000007968	E2F2	1	p36.12	23506430	23531220	2.99506008828132	0.0027439078192676	0.0475087192940793	FALSE	TRUE	GCST010098_meta_Colon
ENSG00000125651	GTF2F1	19	p13.3	6379569	6393981	2.99406225163206	0.0027528977061194	0.0476129546086439	FALSE	TRUE	GCST010098_meta_Colon
ENSG00000164330	EBF1	5	q33.3	158695916	159099761	2.99182284655805	0.0027731713817324	0.0477785351143722	FALSE	TRUE	GCST010098_meta_Colon
ENSG00000130038	CRACR2A	12	p13.32	3606633	3764819	2.9915939160893	0.0027752515888672	0.0477785351143722	FALSE	TRUE	GCST010098_meta_Colon
ENSG00000255730	AC011462.1	19	q13.2	41350853	41425001	2.98981201346431	0.0027914918684373	0.0479549126908493	FALSE	TRUE	GCST010098_meta_Colon
ENSG00000133020	MYH8	17	p13.1	10390322	10421950	2.98958072179035	0.0027936062155088	0.0479549126908493	FALSE	TRUE	GCST010098_meta_Colon
ENSG00000169925	BRD3	9	q34.2	134030305	134068535	2.98745915587078	0.0028130688054563	0.0481634887971913	FALSE	TRUE	GCST010098_meta_Colon
ENSG00000070366	SMG6	17	p13.3	2059839	2303771	2.98537102646518	0.0028323454928853	0.0484125749332957	FALSE	TRUE	GCST010098_meta_Colon
ENSG00000112699	GMDS	6	p25.3	1623806	2245692	2.98474673177837	0.0028381320820733	0.0484152900551408	FALSE	TRUE	GCST010098_meta_Colon
ENSG00000119801	YPEL5	2	p23.1	30146941	30160533	2.98437707459446	0.0028415635216046	0.0484152900551408	FALSE	TRUE	GCST010098_meta_Colon
ENSG00000144674	GOLGA4	3	p22.2	37243177	37366751	2.98400350642736	0.0028450351138367	0.0484229808706417	FALSE	TRUE	GCST010098_meta_Colon
ENSG00000101213	PTK6	20	q13.33	63528001	63537370	2.98284558893739	0.0028558203316576	0.0484892386340357	FALSE	TRUE	GCST010098_meta_Colon
ENSG00000106384	MOGAT3	7	q22.1	101195007	101201038	2.98270348851385	0.0028571464693081	0.0484892386340357	FALSE	TRUE	GCST010098_meta_Colon
ENSG00000159217	IGF2BP1	17	q21.32	48997412	49055650	2.98228819577956	0.0028610253694129	0.0484892386340357	FALSE	TRUE	GCST010098_meta_Colon
ENSG00000160214	RRP1	21	q22.3	43789513	43805293	2.9814945676164	0.002868451357797	0.0485402519239144	FALSE	TRUE	GCST010098_meta_Colon
ENSG00000100726	TELO2	16	p13.3	1493344	1510457	2.9813196567882	0.0028700903651138	0.0485402519239144	FALSE	TRUE	GCST010098_meta_Colon
ENSG00000095585	BLNK	10	q24.1	96191702	96271587	2.98077435492512	0.0028752056220909	0.0485501372348167	FALSE	TRUE	GCST010098_meta_Colon
ENSG00000145945	FAM50B	6	p25.2	3849373	3851320	2.98041569892503	0.002878574565088	0.0485501372348167	FALSE	TRUE	GCST010098_meta_Colon
ENSG00000196367	TRRAP	7	q22.1	98877933	99050831	2.9788467490759	0.0028933544943361	0.0486259461296564	FALSE	TRUE	GCST010098_meta_Colon
ENSG00000179361	ARID3B	15	q24.1	74541177	74598131	2.97333107200516	0.0029458651281782	0.0492325462931644	FALSE	TRUE	GCST010098_meta_Colon
ENSG00000124171	PARD6B	20	q13.13	50731544	50756795	2.97309094243768	0.0029481708538723	0.0492325462931644	FALSE	TRUE	GCST010098_meta_Colon
ENSG00000160007	ARHGAP35	19	q13.32	46918676	47005077	2.97084701786159	0.0029697967639371	0.0493928957636977	FALSE	TRUE	GCST010098_meta_Colon
ENSG00000198142	SOWAHC	2	q13	109614334	109618990	2.97043767889839	0.0029737573590487	0.049407514754019	FALSE	TRUE	GCST010098_meta_Colon
ENSG00000150990	DHX37	12	q24.31	124946825	124989122	2.96668695866499	0.0030102728021284	0.0498591981782282	FALSE	TRUE	GCST010098_meta_Colon
ENSG00000114541	FRMD4B	3	p14.1	69169990	69542583	2.96547635781367	0.0030221457320048	0.0500041924883725	FALSE	FALSE	GCST010098_meta_Colon
ENSG00000214530	STARD10	11	q13.4	72754729	72793681	2.96410968016706	0.0030356007003156	0.0501233635717413	FALSE	FALSE	GCST010098_meta_Colon
ENSG00000163590	PPM1L	3	q25.33	160755602	161078907	2.959026256375	0.0030861280560534	0.0506447196752346	FALSE	FALSE	GCST010098_meta_Colon
ENSG00000032219	ARID4A	14	q23.1	58298385	58373887	2.95818543955566	0.0030945589972755	0.0506916579165101	FALSE	FALSE	GCST010098_meta_Colon
ENSG00000067900	ROCK1	18	q11.1	20946906	21111851	2.95715249191213	0.0031049451964277	0.0507668392280312	FALSE	FALSE	GCST010098_meta_Colon
ENSG00000086548	CEACAM6	19	q13.2	41750977	41772208	2.95545240526641	0.0031221086441911	0.0509743053893252	FALSE	FALSE	GCST010098_meta_Colon
ENSG00000135773	CAPN9	1	q42.2	230747384	230802003	2.95341768710332	0.0031427640972048	0.0512553339987823	FALSE	FALSE	GCST010098_meta_Colon
ENSG00000125912	NCLN	19	p13.3	3185563	3209575	2.95273125637865	0.0031497604549416	0.0512553339987823	FALSE	FALSE	GCST010098_meta_Colon
ENSG00000126705	AHDC1	1	p35.3	27534035	27604431	2.95063042447653	0.0031712612274024	0.0513655779929156	FALSE	FALSE	GCST010098_meta_Colon
ENSG00000151461	UPF2	10	p14	11920022	12043170	2.95005241898976	0.0031772001923296	0.0513655779929156	FALSE	FALSE	GCST010098_meta_Colon
ENSG00000179820	MYADM	19	q13.42	53866223	53876437	2.94890604565714	0.0031890090962021	0.0514380109048379	FALSE	FALSE	GCST010098_meta_Colon
ENSG00000088053	GP6	19	q13.42	55013705	55038264	2.94759665756801	0.0032025461598675	0.0514774145605791	FALSE	FALSE	GCST010098_meta_Colon
ENSG00000107954	NEURL1	10	q24.33	103493979	103592552	2.94700886265098	0.0032086400709205	0.0514956218789483	FALSE	FALSE	GCST010098_meta_Colon
ENSG00000173230	GOLGB1	3	q13.33	121663199	121749767	2.94639400768967	0.003215025830842	0.0515465091458909	FALSE	FALSE	GCST010098_meta_Colon
ENSG00000006712	PAF1	19	q13.2	39385852	39391195	2.94585991325019	0.0032205822250898	0.051568482604438	FALSE	FALSE	GCST010098_meta_Colon
ENSG00000106263	EIF3B	7	p22.3	2354086	2380745	2.94564417278743	0.0032228291380057	0.051568482604438	FALSE	FALSE	GCST010098_meta_Colon
ENSG00000135750	KCNK1	1	q42.2	233614004	233672512	2.94435568854391	0.003236278325351	0.0516944693640885	FALSE	FALSE	GCST010098_meta_Colon
ENSG00000177106	EPS8L2	11	p15.5	694438	727727	2.94332981697698	0.0032470229086293	0.0518005157154772	FALSE	FALSE	GCST010098_meta_Colon
ENSG00000140284	SLC27A2	15	q21.2	50182196	50236395	2.94180191311888	0.0032630858446076	0.05195338167487	FALSE	FALSE	GCST010098_meta_Colon
ENSG00000013016	EHD3	2	p23.1	31234337	31269447	2.94108955888931	0.0032705995790239	0.0520213522326306	FALSE	FALSE	GCST010098_meta_Colon
ENSG00000163515	RETNLB	3	q13.13	108743424	108757384	2.93881900058666	0.0032946541667038	0.0521785434777929	FALSE	FALSE	GCST010098_meta_Colon
ENSG00000131941	RHPN2	19	q13.11	32978593	33064888	2.93598362430142	0.0033249187422085	0.052417327624218	FALSE	FALSE	GCST010098_meta_Colon
ENSG00000247596	TWF2	3	p21.2	52228610	52239260	2.93253342815919	0.0033620872647061	0.0527439776076641	FALSE	FALSE	GCST010098_meta_Colon
ENSG00000125878	TCF15	20	p13	603797	610398	2.93089638948325	0.0033798548819648	0.0529708830132383	FALSE	FALSE	GCST010098_meta_Colon
ENSG00000104081	BMF	15	q15.1	40087890	40108892	2.92911808417012	0.0033992525831098	0.0531709430878047	FALSE	FALSE	GCST010098_meta_Colon
ENSG00000183773	AIFM3	22	q11.21	20965108	20981360	2.92821398791838	0.0034091532523805	0.0532219611445157	FALSE	FALSE	GCST010098_meta_Colon
ENSG00000103249	CLCN7	16	p13.3	1444934	1475580	2.92760649462633	0.003415820590559	0.0532224018740845	FALSE	FALSE	GCST010098_meta_Colon
ENSG00000196408	NOXO1	16	p13.3	1978917	1984192	2.92593274381242	0.0034342517321508	0.053348086721853	FALSE	FALSE	GCST010098_meta_Colon
ENSG00000077097	TOP2B	3	p24.2	25597905	25664907	2.92530054094516	0.0034412369958157	0.053348086721853	FALSE	FALSE	GCST010098_meta_Colon
ENSG00000160294	MCM3AP	21	q22.3	46235126	46286297	2.92506422261111	0.0034438514162738	0.053348086721853	FALSE	FALSE	GCST010098_meta_Colon
ENSG00000165312	OTUD1	10	p12.2	23439458	23442390	2.92452772055642	0.0034497935209435	0.053388551661475	FALSE	FALSE	GCST010098_meta_Colon
ENSG00000121486	TRMT1L	1	q25.3	185118098	185157072	2.92225654119664	0.0034750518006496	0.0536642649084357	FALSE	FALSE	GCST010098_meta_Colon
ENSG00000172493	AFF1	4	q21.3	86935002	87141054	2.921647381718	0.0034818549608153	0.0536774813334164	FALSE	FALSE	GCST010098_meta_Colon
ENSG00000128311	TST	22	q12.3	37010859	37020183	2.9180886785596	0.003521841762345	0.0541377650773518	FALSE	FALSE	GCST010098_meta_Colon
ENSG00000167701	GPT	8	q24.3	144502973	144507174	2.91602194533447	0.0035452556333535	0.0543413800856184	FALSE	FALSE	GCST010098_meta_Colon
ENSG00000142864	SERBP1	1	p31.3	67407810	67430415	2.91359579291811	0.0035729219876286	0.0546609334233303	FALSE	FALSE	GCST010098_meta_Colon
ENSG00000095787	WAC	10	p12.1	28532493	28623112	2.91316244033957	0.0035778842980008	0.0546846701142497	FALSE	FALSE	GCST010098_meta_Colon
ENSG00000168286	THAP11	16	q22.1	67842082	67844195	2.91262349634007	0.0035840644797724	0.0546872540318673	FALSE	FALSE	GCST010098_meta_Colon
ENSG00000126460	PRRG2	19	q13.33	49580646	49591015	2.91255286056091	0.0035848751941304	0.0546872540318673	FALSE	FALSE	GCST010098_meta_Colon
ENSG00000124839	RAB17	2	q37.3	237574322	237601614	2.91220982819773	0.0035888146827878	0.0546953097045036	FALSE	FALSE	GCST010098_meta_Colon
ENSG00000115464	USP34	2	p15	61187463	61470769	2.91149752010765	0.0035970076278381	0.0547681132926202	FALSE	FALSE	GCST010098_meta_Colon
ENSG00000163513	TGFBR2	3	p24.1	30606502	30694142	2.91007168014225	0.0036134587247185	0.0548539058218766	FALSE	FALSE	GCST010098_meta_Colon
ENSG00000104524	PYCR3	8	q24.3	143603913	143609773	2.90928828149876	0.0036225265433594	0.0548539058218766	FALSE	FALSE	GCST010098_meta_Colon
ENSG00000140948	ZCCHC14	16	q24.2	87406246	87492045	2.90789162455739	0.003638744162577	0.0549858484058419	FALSE	FALSE	GCST010098_meta_Colon
ENSG00000014164	ZC3H3	8	q24.3	143437655	143541453	2.90654364329879	0.0036544591585546	0.0551194202155286	FALSE	FALSE	GCST010098_meta_Colon
ENSG00000166391	MOGAT2	11	q13.5	75717819	75732958	2.90599146614272	0.0036609143334717	0.0551648867561582	FALSE	FALSE	GCST010098_meta_Colon
ENSG00000124831	LRRFIP1	2	q37.3	237627576	237813682	2.90494549129122	0.0036731706329505	0.0552345649799108	FALSE	FALSE	GCST010098_meta_Colon
ENSG00000130653	PNPLA7	9	q34.3	137459953	137550534	2.90471524549617	0.0036758735628743	0.0552345649799108	FALSE	FALSE	GCST010098_meta_Colon
ENSG00000114812	VIPR1	3	p22.1	42489299	42537573	2.90326022562404	0.0036929963773859	0.055349897055048	FALSE	FALSE	GCST010098_meta_Colon
ENSG00000128731	HERC2	15	q13.1	28111040	28322152	2.90313623486821	0.0036944588603961	0.055349897055048	FALSE	FALSE	GCST010098_meta_Colon
ENSG00000160256	FAM207A	21	q22.3	44940010	44976989	2.90289058044042	0.0036973579333846	0.055349897055048	FALSE	FALSE	GCST010098_meta_Colon
ENSG00000185101	ANO9	11	p15.5	417933	442011	2.90211770739773	0.0037064924335763	0.0554196106328082	FALSE	FALSE	GCST010098_meta_Colon
ENSG00000167608	TMC4	19	q13.42	54160108	54173250	2.90085762709298	0.0037214291822199	0.0554213415671402	FALSE	FALSE	GCST010098_meta_Colon
ENSG00000120063	GNA13	17	q24.1	65010715	65056839	2.9006432086304	0.0037239762981377	0.0554213415671402	FALSE	FALSE	GCST010098_meta_Colon
ENSG00000142627	EPHA2	1	p36.13	16124337	16156087	2.90044541431172	0.0037263273379515	0.0554213415671402	FALSE	FALSE	GCST010098_meta_Colon
ENSG00000154832	CXXC1	18	q21.1	50282343	50288304	2.90014045011875	0.0037299548734779	0.0554238799689273	FALSE	FALSE	GCST010098_meta_Colon
ENSG00000010017	RANBP9	6	p23	13621498	13711564	2.89953806591357	0.0037371296409606	0.0554790736421503	FALSE	FALSE	GCST010098_meta_Colon
ENSG00000102606	ARHGEF7	13	q34	111114559	111305737	2.89905042221384	0.0037429469638984	0.0555140320741757	FALSE	FALSE	GCST010098_meta_Colon
ENSG00000071894	CPSF1	8	q24.3	144393229	144409349	2.89837129398852	0.0037510623065476	0.0555829777826977	FALSE	FALSE	GCST010098_meta_Colon
ENSG00000144354	CDCA7	2	q31.1	173354820	173368997	2.89789151515165	0.0037568051309212	0.05561667282	FALSE	FALSE	GCST010098_meta_Colon
ENSG00000143373	ZNF687	1	q21.3	151281618	151292180	2.89632451962	0.0037756173641595	0.0557299059561663	FALSE	FALSE	GCST010098_meta_Colon
ENSG00000149260	CAPN5	11	q13.5	77066941	77126155	2.89609685763534	0.0037783576232989	0.0557299059561663	FALSE	FALSE	GCST010098_meta_Colon
ENSG00000044012	GUCA2B	1	p34.2	42153421	42155824	2.89427072467789	0.0038004033978414	0.0559706919797508	FALSE	FALSE	GCST010098_meta_Colon
ENSG00000237289	CKMT1B	15	q15.3	43593054	43604901	2.89408569241299	0.003802643687392	0.0559706919797508	FALSE	FALSE	GCST010098_meta_Colon
ENSG00000179178	TMEM125	1	p34.2	43269994	43274002	2.89387837193525	0.0038051552584	0.0559706919797508	FALSE	FALSE	GCST010098_meta_Colon
ENSG00000167658	EEF2	19	p13.3	3976056	3985469	2.89237464832374	0.0038234171882818	0.056187761484622	FALSE	FALSE	GCST010098_meta_Colon
ENSG00000197694	SPTAN1	9	q34.11	128552558	128633662	2.88848970589973	0.0038709669905116	0.0565638942153503	FALSE	FALSE	GCST010098_meta_Colon
ENSG00000100393	EP300	22	q13.2	41091786	41180079	2.88837689864847	0.0038723556873786	0.0565638942153503	FALSE	FALSE	GCST010098_meta_Colon
ENSG00000114867	EIF4G1	3	q27.1	184314495	184335358	2.88826710515884	0.0038737077183593	0.0565638942153503	FALSE	FALSE	GCST010098_meta_Colon
ENSG00000158615	PPP1R15B	1	q32.1	204403387	204411791	2.88677292115182	0.003892150239662	0.0567010406210261	FALSE	FALSE	GCST010098_meta_Colon
ENSG00000174992	ZG16	16	p11.2	29778240	29782973	2.8864314693634	0.0038963759148645	0.0567010406210261	FALSE	FALSE	GCST010098_meta_Colon
ENSG00000196730	DAPK1	9	q21.33	87497228	87708633	2.88288073089637	0.0039405661113306	0.0570723545284236	FALSE	FALSE	GCST010098_meta_Colon
ENSG00000114626	ABTB1	3	q21.3	127672935	127680920	2.8818166444189	0.0039538974020268	0.0571621614487794	FALSE	FALSE	GCST010098_meta_Colon
ENSG00000160570	DEDD2	19	q13.2	42198598	42220140	2.88034209657237	0.0039724388158693	0.0572752801572239	FALSE	FALSE	GCST010098_meta_Colon
ENSG00000160741	CRTC2	1	q21.3	153947669	153958625	2.87846097107803	0.0039962072563323	0.0575145340581473	FALSE	FALSE	GCST010098_meta_Colon
ENSG00000103266	STUB1	16	p13.3	680224	682870	2.87730929058962	0.0040108226463692	0.0575646229984876	FALSE	FALSE	GCST010098_meta_Colon
ENSG00000214814	FER1L6	8	q24.13	123851987	124120061	2.87662082128543	0.0040195828185325	0.0575646229984876	FALSE	FALSE	GCST010098_meta_Colon
ENSG00000221995	TIAF1	17	q11.2	29073521	29078857	2.87646097507317	0.0040216192053413	0.0575646229984876	FALSE	FALSE	GCST010098_meta_Colon
ENSG00000115266	APC2	19	p13.3	1446302	1473244	2.8763630314251	0.0040228674370761	0.0575646229984876	FALSE	FALSE	GCST010098_meta_Colon
ENSG00000110075	PPP6R3	11	q13.2	68460731	68615334	2.87630358615722	0.0040236252020656	0.0575646229984876	FALSE	FALSE	GCST010098_meta_Colon
ENSG00000112658	SRF	6	p21.1	43171299	43181507	2.87510891915002	0.0040388814424422	0.0575646229984876	FALSE	FALSE	GCST010098_meta_Colon
ENSG00000175311	ANKS4B	16	p12.2	21233665	21253845	2.86760456915833	0.0041359210286873	0.0584755042794928	FALSE	FALSE	GCST010098_meta_Colon
ENSG00000066933	MYO9A	15	q23	71822289	72118577	2.8672164312653	0.0041409971521644	0.0584812917083966	FALSE	FALSE	GCST010098_meta_Colon
ENSG00000160208	RRP1B	21	q22.3	43659548	43696079	2.86669522972188	0.004147822393279	0.0584890381982793	FALSE	FALSE	GCST010098_meta_Colon
ENSG00000161328	LRRC56	11	p15.5	537527	554916	2.8642652147472	0.0041797788634081	0.0587703680005062	FALSE	FALSE	GCST010098_meta_Colon
ENSG00000120756	PLS1	3	q23	142596387	142713664	2.8635511535854	0.0041892116577377	0.0588140372228628	FALSE	FALSE	GCST010098_meta_Colon
ENSG00000142549	IGLON5	19	q13.41	51311848	51330354	2.86215644548993	0.0042076915588222	0.0589937452402971	FALSE	FALSE	GCST010098_meta_Colon
ENSG00000118482	PHF3	6	q12	63635820	63779336	2.86202997415648	0.0042093709570822	0.0589937452402971	FALSE	FALSE	GCST010098_meta_Colon
ENSG00000116017	ARID3A	19	p13.3	925781	975934	2.86083375625225	0.0042252854950392	0.0591134400889746	FALSE	FALSE	GCST010098_meta_Colon
ENSG00000197405	C5AR1	19	q13.32	47290023	47322066	2.85831294635795	0.0042590012821324	0.0593097882159607	FALSE	FALSE	GCST010098_meta_Colon
ENSG00000126883	NUP214	9	q34.13	131125561	131234670	2.85597251382023	0.0042905227561577	0.0596100098349015	FALSE	FALSE	GCST010098_meta_Colon
ENSG00000158195	WASF2	1	p36.11	27404226	27490158	2.85518138178659	0.0043012256467656	0.0596737189140937	FALSE	FALSE	GCST010098_meta_Colon
ENSG00000132382	MYBBP1A	17	p13.2	4538897	4555631	2.85460049799609	0.0043090995848488	0.0596737189140937	FALSE	FALSE	GCST010098_meta_Colon
ENSG00000188807	TMEM201	1	p36.22	9588922	9614873	2.85426023361796	0.0043137179705254	0.0596737189140937	FALSE	FALSE	GCST010098_meta_Colon
ENSG00000141738	GRB7	17	q12	39737927	39747291	2.85387481914173	0.0043189545959392	0.0596946543419772	FALSE	FALSE	GCST010098_meta_Colon
ENSG00000167644	C19orf33	19	q13.2	38304161	38305009	2.85222396309845	0.0043414500509775	0.0597415414969877	FALSE	FALSE	GCST010098_meta_Colon
ENSG00000143631	FLG	1	q21.3	152302175	152325203	2.84948428260818	0.0043790169322373	0.0601102555432888	FALSE	FALSE	GCST010098_meta_Colon
ENSG00000171823	FBXL14	12	p13.33	1565993	1594165	2.84740486610196	0.0044077266105652	0.0602896180297535	FALSE	FALSE	GCST010098_meta_Colon
ENSG00000024048	UBR2	6	p21.1	42564062	42693504	2.84690557197111	0.0044146455165552	0.0602896180297535	FALSE	FALSE	GCST010098_meta_Colon
ENSG00000100299	ARSA	22	q13.33	50622754	50628173	2.84411636457347	0.0044534780101586	0.0607165075993823	FALSE	FALSE	GCST010098_meta_Colon
ENSG00000015676	NUDCD3	7	p13	44379121	44490880	2.84191696819707	0.004484316895957	0.0609333745916521	FALSE	FALSE	GCST010098_meta_Colon
ENSG00000007080	CCDC124	19	p13.11	17933016	17943991	2.84085268216639	0.0044993091636103	0.0609333745916521	FALSE	FALSE	GCST010098_meta_Colon
ENSG00000143384	MCL1	1	q21.2	150574551	150579738	2.83987558702622	0.0045131131683303	0.0609333745916521	FALSE	FALSE	GCST010098_meta_Colon
ENSG00000160972	PPP1R16A	8	q24.3	144477969	144502121	2.83964115808704	0.0045164307873636	0.0609333745916521	FALSE	FALSE	GCST010098_meta_Colon
ENSG00000134294	SLC38A2	12	q13.11	46358189	46372867	2.83947444847776	0.0045187913920959	0.0609333745916521	FALSE	FALSE	GCST010098_meta_Colon
ENSG00000197785	ATAD3A	1	p36.33	1512151	1534687	2.83420955343096	0.0045939196687688	0.0615838746232204	FALSE	FALSE	GCST010098_meta_Colon
ENSG00000118058	KMT2A	11	q23.3	118436464	118526832	2.83276455153271	0.004614736268549	0.0617337725624163	FALSE	FALSE	GCST010098_meta_Colon
ENSG00000196365	LONP1	19	p13.3	5691834	5720572	2.83263181529093	0.0046166527351298	0.0617337725624163	FALSE	FALSE	GCST010098_meta_Colon
ENSG00000178075	GRAMD1C	3	q13.31	113828182	113947174	2.83205504233779	0.004624988645968	0.0617665761462601	FALSE	FALSE	GCST010098_meta_Colon
ENSG00000145391	SETD7	4	q31.1	139495941	139606699	2.8273086129592	0.0046941065296888	0.0623887736357931	FALSE	FALSE	GCST010098_meta_Colon
ENSG00000132589	FLOT2	17	q11.2	28879335	28897679	2.82723769850493	0.0046951462442151	0.0623887736357931	FALSE	FALSE	GCST010098_meta_Colon
ENSG00000228570	NUTM2E	10	q22.3	79841358	79850878	2.82646305628089	0.0047065172705479	0.062466549171105	FALSE	FALSE	GCST010098_meta_Colon
ENSG00000241484	ARHGAP8	22	q13.31	44752558	44862788	2.82366447338475	0.0047478058835345	0.0628584407355155	FALSE	FALSE	GCST010098_meta_Colon
ENSG00000166925	TSC22D4	7	q22.1	100463359	100479279	2.8223338539079	0.0047675518039224	0.0630677871883564	FALSE	FALSE	GCST010098_meta_Colon
ENSG00000092964	DPYSL2	8	p21.2	26514022	26658178	2.82168234665512	0.0047772470186857	0.0631439418389029	FALSE	FALSE	GCST010098_meta_Colon
ENSG00000132394	EEFSEC	3	q21.3	128153454	128408646	2.81820037593787	0.0048293661053977	0.0633988429769294	FALSE	FALSE	GCST010098_meta_Colon
ENSG00000119596	YLPM1	14	q24.3	74763366	74859435	2.8164569603161	0.0048556548420392	0.0636555307296928	FALSE	FALSE	GCST010098_meta_Colon
ENSG00000132510	KDM6B	17	p13.1	7839904	7854796	2.81255232778812	0.0049150025679319	0.0642235013623905	FALSE	FALSE	GCST010098_meta_Colon
ENSG00000173821	RNF213	17	q25.3	80260866	80398786	2.81060864560244	0.0049447891136213	0.0645075702674464	FALSE	FALSE	GCST010098_meta_Colon
ENSG00000214753	HNRNPUL2	11	q12.3	62712630	62727472	2.8089320013758	0.0049706144079036	0.0647589643487989	FALSE	FALSE	GCST010098_meta_Colon
ENSG00000130675	MNX1	7	q36.3	156994051	157010651	2.80800748791011	0.0049849067711436	0.0648725732644042	FALSE	FALSE	GCST010098_meta_Colon
ENSG00000175931	UBE2O	17	q25.1	76389451	76453206	2.8076830043329	0.0049899318750911	0.0648823022390908	FALSE	FALSE	GCST010098_meta_Colon
ENSG00000136802	LRRC8A	9	q34.11	128882112	128918039	2.80735868685074	0.0049949589834887	0.0648823022390908	FALSE	FALSE	GCST010098_meta_Colon
ENSG00000159761	C16orf86	16	q22.1	67666816	67668758	2.80717587102065	0.0049977947524029	0.0648823022390908	FALSE	FALSE	GCST010098_meta_Colon
ENSG00000137198	GMPR	6	p22.3	16238580	16295549	2.80673534466193	0.0050046340093519	0.0648896391771794	FALSE	FALSE	GCST010098_meta_Colon
ENSG00000143126	CELSR2	1	p13.3	109250019	109275750	2.80635783374132	0.0050105016716365	0.0648896391771794	FALSE	FALSE	GCST010098_meta_Colon
ENSG00000063322	MED29	19	q13.2	39391303	39400637	2.8058968960086	0.005017674472954	0.0649300846044168	FALSE	FALSE	GCST010098_meta_Colon
ENSG00000135362	PRR5L	11	p13	36296288	36465204	2.80413019712082	0.0050452527139318	0.0650245472367116	FALSE	FALSE	GCST010098_meta_Colon
ENSG00000153201	RANBP2	2	q13	108719481	108785811	2.80261667266626	0.0050689877976748	0.0651925160733753	FALSE	FALSE	GCST010098_meta_Colon
ENSG00000104976	SNAPC2	19	p13.2	7920316	7923250	2.80256314619058	0.0050698290446042	0.0651925160733753	FALSE	FALSE	GCST010098_meta_Colon
ENSG00000061938	TNK2	3	q29	195863364	195911945	2.80252148818189	0.005070483848531	0.0651925160733753	FALSE	FALSE	GCST010098_meta_Colon
ENSG00000167566	NCKAP5L	12	q13.12	49791146	49828750	2.79657512720027	0.0051647401863777	0.0661449487704539	FALSE	FALSE	GCST010098_meta_Colon
ENSG00000115884	SDC1	2	p24.1	20200797	20225433	2.79654704580144	0.0051651890388952	0.0661449487704539	FALSE	FALSE	GCST010098_meta_Colon
ENSG00000065613	SLK	10	q24.33	103967201	104029233	2.79523034148701	0.0051862748321497	0.0663090465580997	FALSE	FALSE	GCST010098_meta_Colon
ENSG00000158545	ZC3H18	16	q24.2	88570381	88631966	2.79341508901852	0.0052154719412729	0.0665685545318407	FALSE	FALSE	GCST010098_meta_Colon
ENSG00000143514	TP53BP2	1	q41	223779899	223845972	2.79319463927846	0.0052190278205279	0.0665685545318407	FALSE	FALSE	GCST010098_meta_Colon
ENSG00000062822	POLD1	19	q13.33	50384204	50418016	2.79124389161639	0.0052505891779643	0.0668647309692637	FALSE	FALSE	GCST010098_meta_Colon
ENSG00000241973	PI4KA	22	q11.21	20707691	20859417	2.78995264000587	0.0052715752093862	0.0670787026445151	FALSE	FALSE	GCST010098_meta_Colon
ENSG00000234857	HNRNPUL2-BSCL2	11	q12.3	62690275	62727384	2.78893083326221	0.0052882357651936	0.0671840602403723	FALSE	FALSE	GCST010098_meta_Colon
ENSG00000169258	GPRIN1	5	q35.2	176595802	176610133	2.78732908107466	0.0053144480573935	0.0674636149676884	FALSE	FALSE	GCST010098_meta_Colon
ENSG00000130304	SLC27A1	19	p13.11	17468769	17506168	2.78688825238357	0.0053216826763099	0.0675020081877199	FALSE	FALSE	GCST010098_meta_Colon
ENSG00000183421	RIPK4	21	q22.3	41739369	41767106	2.78612496715206	0.005334230296971	0.0676076793291194	FALSE	FALSE	GCST010098_meta_Colon
ENSG00000185049	NELFA	4	p16.3	1982714	2041903	2.78583186228054	0.0053390557338529	0.0676153875046321	FALSE	FALSE	GCST010098_meta_Colon
ENSG00000101189	MRGBP	20	q13.33	62796453	62801738	2.78470233498342	0.0053576882289435	0.067690949861822	FALSE	FALSE	GCST010098_meta_Colon
ENSG00000179094	PER1	17	p13.1	8140472	8156506	2.78362534984529	0.0053755086615941	0.0677147851582465	FALSE	FALSE	GCST010098_meta_Colon
ENSG00000078618	NRDC	1	p32.3	51789191	51878937	2.78356742546455	0.0053764686276085	0.0677147851582465	FALSE	FALSE	GCST010098_meta_Colon
ENSG00000178568	ERBB4	2	q34	211375717	212538841	2.78329079702947	0.0053810552554377	0.067719355502695	FALSE	FALSE	GCST010098_meta_Colon
ENSG00000180957	PITPNB	22	q12.1	27851669	27920134	2.78291027665501	0.0053873702324232	0.0677456524991703	FALSE	FALSE	GCST010098_meta_Colon
ENSG00000072134	EPN2	17	p11.2	19215615	19336715	2.78184021351651	0.0054051644918366	0.0677680041539481	FALSE	FALSE	GCST010098_meta_Colon
ENSG00000011304	PTBP1	19	p13.3	797075	812327	2.78171300052146	0.0054072834635163	0.0677680041539481	FALSE	FALSE	GCST010098_meta_Colon
ENSG00000104537	ANXA13	8	q24.13	123680794	123737407	2.78161557755391	0.0054089067333502	0.0677680041539481	FALSE	FALSE	GCST010098_meta_Colon
ENSG00000198646	NCOA6	20	q11.22	34689097	34825649	2.77937836165922	0.0054463046807205	0.0681127948096672	FALSE	FALSE	GCST010098_meta_Colon
ENSG00000119537	KDSR	18	q21.33	63327726	63367510	2.77403473495563	0.0055365766380804	0.0688123513475538	FALSE	FALSE	GCST010098_meta_Colon
ENSG00000183742	MACC1	7	p21.1	20134655	20217404	2.77230002319112	0.0055661708079679	0.0689025152627584	FALSE	FALSE	GCST010098_meta_Colon
ENSG00000109956	B3GAT1	11	q25	134378504	134411918	2.77036341950109	0.0055993778173297	0.0691394650222217	FALSE	FALSE	GCST010098_meta_Colon
ENSG00000103043	VAC14	16	q22.2	70687439	70801161	2.769827270638	0.0056086027184301	0.0691713287573777	FALSE	FALSE	GCST010098_meta_Colon
ENSG00000105993	DNAJB6	7	q36.3	157335381	157417439	2.769440430302	0.0056152671515421	0.069200290730726	FALSE	FALSE	GCST010098_meta_Colon
ENSG00000090020	SLC9A1	1	p36.11	27098815	27166981	2.76844945797275	0.005632372094442	0.0692870843460292	FALSE	FALSE	GCST010098_meta_Colon
ENSG00000077935	SMC1B	22	q13.31	45344063	45413619	2.76813410054534	0.0056378252567104	0.0692870843460292	FALSE	FALSE	GCST010098_meta_Colon
ENSG00000172382	PRSS27	16	p13.3	2712418	2720551	2.76791277171117	0.0056416553199801	0.0692870843460292	FALSE	FALSE	GCST010098_meta_Colon
ENSG00000117713	ARID1A	1	p36.11	26693236	26782110	2.76668135885075	0.0056630076314721	0.0693596587808885	FALSE	FALSE	GCST010098_meta_Colon
ENSG00000078902	TOLLIP	11	p15.5	1274371	1309654	2.76657681383657	0.0056648237619671	0.0693596587808885	FALSE	FALSE	GCST010098_meta_Colon
ENSG00000151715	TMEM45B	11	q24.3	129815819	129860003	2.76644389238507	0.005667133599636	0.0693596587808885	FALSE	FALSE	GCST010098_meta_Colon
ENSG00000100580	TMED8	14	q24.3	77335021	77377109	2.76448841189421	0.005701213214632	0.0696173278523952	FALSE	FALSE	GCST010098_meta_Colon
ENSG00000137101	CD72	9	p13.3	35609533	35646810	2.76247214992205	0.0057365455551791	0.0698306020922087	FALSE	FALSE	GCST010098_meta_Colon
ENSG00000125398	SOX9	17	q24.3	72121020	72126420	2.76230697463295	0.0057394487676606	0.0698306020922087	FALSE	FALSE	GCST010098_meta_Colon
ENSG00000176658	MYO1D	17	q11.2	32492522	32877177	2.76224967788737	0.0057404561565228	0.0698306020922087	FALSE	FALSE	GCST010098_meta_Colon
ENSG00000169564	PCBP1	2	p13.3	70087454	70089203	2.76131489258967	0.0057569140476822	0.0699347720513164	FALSE	FALSE	GCST010098_meta_Colon
ENSG00000176946	THAP4	2	q37.3	241584405	241637449	2.7612678532556	0.0057577433485771	0.0699347720513164	FALSE	FALSE	GCST010098_meta_Colon
ENSG00000100056	ESS2	22	q11.21	19130279	19144684	2.75860808932885	0.0058048104580161	0.0702934486959013	FALSE	FALSE	GCST010098_meta_Colon
ENSG00000171431	KRT20	17	q21.2	40875941	40885227	2.75815647190927	0.0058128366300409	0.0703089798450302	FALSE	FALSE	GCST010098_meta_Colon
ENSG00000011451	WIZ	19	p13.12	15419980	15449951	2.75804250998071	0.0058148635485879	0.0703089798450302	FALSE	FALSE	GCST010098_meta_Colon
ENSG00000182472	CAPN12	19	q13.2	38730187	38769904	2.75651326989479	0.0058421242136966	0.0705853636158242	FALSE	FALSE	GCST010098_meta_Colon
ENSG00000100170	SLC5A1	22	q12.3	32043032	32113029	2.75626470253209	0.0058465661146556	0.0705858392441827	FALSE	FALSE	GCST010098_meta_Colon
ENSG00000148773	MKI67	10	q26.2	128096659	128126385	2.75491191352696	0.0058707938813257	0.0707717581197718	FALSE	FALSE	GCST010098_meta_Colon
ENSG00000104885	DOT1L	19	p13.3	2164149	2232578	2.75396068911945	0.0058878839793251	0.0708121145478116	FALSE	FALSE	GCST010098_meta_Colon
ENSG00000100239	PPP6R2	22	q13.33	50343304	50445090	2.75149477737966	0.0059323965759527	0.0711399508618179	FALSE	FALSE	GCST010098_meta_Colon
ENSG00000110514	MADD	11	p11.2	47269161	47330031	2.75108893981703	0.005939751413264	0.0711661316281357	FALSE	FALSE	GCST010098_meta_Colon
ENSG00000253313	C1orf210	1	p34.2	43281883	43285617	2.75037099605908	0.0059527825593475	0.0711661316281357	FALSE	FALSE	GCST010098_meta_Colon
ENSG00000178750	STX19	3	q11.2	94014369	94028610	2.74990732518056	0.0059612121734289	0.0711661316281357	FALSE	FALSE	GCST010098_meta_Colon
ENSG00000128272	ATF4	22	q13.1	39519695	39522685	2.74960512950469	0.0059667119295977	0.0711787889637208	FALSE	FALSE	GCST010098_meta_Colon
ENSG00000125386	FAM193A	4	p16.3	2536631	2732565	2.74922688526404	0.0059736021606706	0.0712080025591315	FALSE	FALSE	GCST010098_meta_Colon
ENSG00000197081	IGF2R	6	q25.3	159969099	160113507	2.74855738764949	0.0059858155444673	0.0712766592169885	FALSE	FALSE	GCST010098_meta_Colon
ENSG00000135549	PKIB	6	q22.31	122471917	122726373	2.74753731578384	0.0060044675778384	0.0713750026431125	FALSE	FALSE	GCST010098_meta_Colon
ENSG00000253729	PRKDC	8	q11.21	47773108	47960183	2.7469458229497	0.0060153070054493	0.0713750026431125	FALSE	FALSE	GCST010098_meta_Colon
ENSG00000130208	APOC1	19	q13.32	44914247	44919349	2.74680151690089	0.0060179541659516	0.0713750026431125	FALSE	FALSE	GCST010098_meta_Colon
ENSG00000121274	TENT4B	16	q12.1	50152918	50235310	2.74644527672736	0.0060244935552923	0.0713900259955673	FALSE	FALSE	GCST010098_meta_Colon
ENSG00000169683	LRRC45	17	q25.3	82023302	82031151	2.74588789487586	0.0060347380845163	0.0714586083523274	FALSE	FALSE	GCST010098_meta_Colon
ENSG00000131379	C3orf20	3	p25.1	14675099	14773034	2.74471429737846	0.0060563598196017	0.0715560921058767	FALSE	FALSE	GCST010098_meta_Colon
ENSG00000179409	GEMIN4	17	p13.3	744414	753999	2.74419431479897	0.0060659619914959	0.0716167662810417	FALSE	FALSE	GCST010098_meta_Colon
ENSG00000173239	LIPM	10	q23.31	88802730	88820546	2.74303009471053	0.0060875106107074	0.0717654835452003	FALSE	FALSE	GCST010098_meta_Colon
ENSG00000048649	RSF1	11	q14.1	77659996	77821017	2.74174982556659	0.0061112867695538	0.0719399858856512	FALSE	FALSE	GCST010098_meta_Colon
ENSG00000196642	RABL6	9	q34.3	136807943	136841187	2.74105609094606	0.0061242051764364	0.0719614460588106	FALSE	FALSE	GCST010098_meta_Colon
ENSG00000144741	SLC25A26	3	p14.1	66133610	66388116	2.74092898192131	0.0061265748063541	0.0719614460588106	FALSE	FALSE	GCST010098_meta_Colon
ENSG00000174839	DENND6A	3	p14.3	57625457	57693089	2.74062974847021	0.0061321565262222	0.0719742793447447	FALSE	FALSE	GCST010098_meta_Colon
ENSG00000063176	SPHK2	19	q13.33	48619291	48630717	2.74028892941936	0.0061385195371295	0.0719962573070944	FALSE	FALSE	GCST010098_meta_Colon
ENSG00000205937	RNPS1	16	p13.3	2253116	2268412	2.73895279602916	0.0061635222188419	0.0722292972262433	FALSE	FALSE	GCST010098_meta_Colon
ENSG00000108557	RAI1	17	p11.2	17681473	17811453	2.73712992107702	0.0061977810537194	0.0722596077342373	FALSE	FALSE	GCST010098_meta_Colon
ENSG00000148841	ITPRIP	10	q25.1	104309698	104338448	2.73710165827687	0.0061983135675983	0.0722596077342373	FALSE	FALSE	GCST010098_meta_Colon
ENSG00000152409	JMY	5	q14.1	79236189	79327215	2.73685001075988	0.0062030568039218	0.0722596077342373	FALSE	FALSE	GCST010098_meta_Colon
ENSG00000168016	TRANK1	3	p22.2	36826820	36945098	2.73473484415396	0.0062430543704298	0.072401664687362	FALSE	FALSE	GCST010098_meta_Colon
ENSG00000204033	LRIT2	10	q23.1	84220495	84225589	2.73457130896229	0.0062461564513062	0.072401664687362	FALSE	FALSE	GCST010098_meta_Colon
ENSG00000147676	MAL2	8	q24.12	119165034	119245673	2.73446622329598	0.0062481505418852	0.072401664687362	FALSE	FALSE	GCST010098_meta_Colon
ENSG00000198324	PHETA1	12	q24.12	111360651	111369121	2.7343764947113	0.0062498536722577	0.072401664687362	FALSE	FALSE	GCST010098_meta_Colon
ENSG00000117724	CENPF	1	q41	214603195	214664588	2.73285586962354	0.006278780149016	0.0726310644890544	FALSE	FALSE	GCST010098_meta_Colon
ENSG00000132470	ITGB4	17	q25.1	75721328	75757818	2.73262165727371	0.0062832462075917	0.0726310644890544	FALSE	FALSE	GCST010098_meta_Colon
ENSG00000178401	DNAJC22	12	q13.12	49346917	49357546	2.73209338520495	0.0062933300193657	0.0726952162827747	FALSE	FALSE	GCST010098_meta_Colon
ENSG00000013374	NUB1	7	q36.1	151341699	151378449	2.73175449450393	0.0062998065314785	0.0727176372348415	FALSE	FALSE	GCST010098_meta_Colon
ENSG00000103150	MLYCD	16	q23.3	83899126	83927026	2.72763374619309	0.0063790391664055	0.0733427747894137	FALSE	FALSE	GCST010098_meta_Colon
ENSG00000100599	RIN3	14	q32.12	92513774	92688994	2.72602340339613	0.0064102452997559	0.0734635188641799	FALSE	FALSE	GCST010098_meta_Colon
ENSG00000071655	MBD3	19	p13.3	1573596	1592801	2.72561626109171	0.006418156856579	0.0734950373507331	FALSE	FALSE	GCST010098_meta_Colon
ENSG00000163645	ERICH6	3	q25.1	150659885	150703971	2.72517468383714	0.006426747481178	0.0734950373507331	FALSE	FALSE	GCST010098_meta_Colon
ENSG00000186834	HEXIM1	17	q21.31	45148502	45152101	2.72490204210986	0.0064320567291821	0.0735033254019798	FALSE	FALSE	GCST010098_meta_Colon
ENSG00000151136	BTBD11	12	q23.3	107318413	107659642	2.72417825806449	0.0064461703781469	0.073612143641617	FALSE	FALSE	GCST010098_meta_Colon
ENSG00000118322	ATP10B	5	q34	160563120	160852214	2.7227470225804	0.0064741612413736	0.0737928597656211	FALSE	FALSE	GCST010098_meta_Colon
ENSG00000160271	RALGDS	9	q34.2	133097720	133149334	2.72266323538675	0.0064758032614126	0.0737928597656211	FALSE	FALSE	GCST010098_meta_Colon
ENSG00000137776	SLTM	15	q22.1	58879045	58933653	2.72188401473282	0.0064910919955038	0.0739145440084612	FALSE	FALSE	GCST010098_meta_Colon
ENSG00000085982	USP40	2	q37.1	233475520	233566782	2.7210084284874	0.0065083102088701	0.0740580110566468	FALSE	FALSE	GCST010098_meta_Colon
ENSG00000128284	APOL3	22	q12.3	36140330	36166177	2.72059156966994	0.0065165220731622	0.0740988641127731	FALSE	FALSE	GCST010098_meta_Colon
ENSG00000060140	STYK1	12	p13.2	10618939	10674318	2.71974894351501	0.0065331497587739	0.0741973379391767	FALSE	FALSE	GCST010098_meta_Colon
ENSG00000072071	ADGRL1	19	p13.12	14147743	14206187	2.71955176343555	0.0065370462523096	0.0741973379391767	FALSE	FALSE	GCST010098_meta_Colon
ENSG00000090621	PABPC4	1	p34.3	39560816	39576790	2.71913605199475	0.0065452680132861	0.0741973379391767	FALSE	FALSE	GCST010098_meta_Colon
ENSG00000141456	PELP1	17	p13.2	4669774	4704337	2.71912028258972	0.0065455800767583	0.0741973379391767	FALSE	FALSE	GCST010098_meta_Colon
ENSG00000174607	UGT8	4	q26	114598455	114678224	2.71880011800185	0.0065519187633824	0.0741973379391767	FALSE	FALSE	GCST010098_meta_Colon
ENSG00000188112	C6orf132	6	p21.1	42101118	42142619	2.71851457106705	0.0065575767392137	0.0741973379391767	FALSE	FALSE	GCST010098_meta_Colon
ENSG00000133454	MYO18B	22	q12.1	25742144	26031041	2.71723439429059	0.0065829968769881	0.0743016965213879	FALSE	FALSE	GCST010098_meta_Colon
ENSG00000092201	SUPT16H	14	q11.2	21351472	21384266	2.71711675928524	0.0065853371644041	0.0743016965213879	FALSE	FALSE	GCST010098_meta_Colon
ENSG00000134240	HMGCS2	1	p12	119747996	119768905	2.71565730718568	0.0066144344917537	0.0744729078056738	FALSE	FALSE	GCST010098_meta_Colon
ENSG00000103642	LACTB	15	q22.2	63121800	63142061	2.71565670613359	0.0066144464988011	0.0744729078056738	FALSE	FALSE	GCST010098_meta_Colon
ENSG00000166920	C15orf48	15	q21.1	45430529	45448761	2.7146323283062	0.006634938707714	0.0745465818505807	FALSE	FALSE	GCST010098_meta_Colon
ENSG00000140297	GCNT3	15	q22.2	59594875	59640239	2.71250546184423	0.0066776680904333	0.0747161640041007	FALSE	FALSE	GCST010098_meta_Colon
ENSG00000176153	GPX2	14	q23.3	64939152	64942905	2.71139752139588	0.0067000248036773	0.0747161640041007	FALSE	FALSE	GCST010098_meta_Colon
ENSG00000079313	REXO1	19	p13.3	1815246	1848463	2.71099928310436	0.0067080771285168	0.0747161640041007	FALSE	FALSE	GCST010098_meta_Colon
ENSG00000101347	SAMHD1	20	q11.23	36889773	36951901	2.70695194033247	0.0067904086778978	0.0754997380948236	FALSE	FALSE	GCST010098_meta_Colon
ENSG00000138767	CNOT6L	4	q21.1	77713387	77819615	2.70661036814882	0.0067973983636512	0.0755250782844214	FALSE	FALSE	GCST010098_meta_Colon
ENSG00000162337	LRP5	11	q13.2	68312609	68449275	2.70575128483421	0.0068150066114373	0.0756682832418108	FALSE	FALSE	GCST010098_meta_Colon
ENSG00000164889	SLC4A2	7	q36.1	151057210	151076527	2.70543870017935	0.0068214236829912	0.0756871182764004	FALSE	FALSE	GCST010098_meta_Colon
ENSG00000167778	SPRYD3	12	q13.13	53064316	53079420	2.70375851622596	0.0068560094118714	0.0758619089437352	FALSE	FALSE	GCST010098_meta_Colon
ENSG00000180694	TMEM64	8	q21.3	90621995	90791632	2.7037539598957	0.0068561034154227	0.0758619089437352	FALSE	FALSE	GCST010098_meta_Colon
ENSG00000152217	SETBP1	18	q12.3	44680173	45068510	2.70303556683966	0.0068709393761244	0.0759736351844159	FALSE	FALSE	GCST010098_meta_Colon
ENSG00000171522	PTGER4	5	p13.1	40679498	40693735	2.70233135863891	0.0068855103852726	0.0760822798119069	FALSE	FALSE	GCST010098_meta_Colon
ENSG00000139718	SETD1B	12	q24.31	121804180	121832584	2.70046161223153	0.0069243327374792	0.076367935477507	FALSE	FALSE	GCST010098_meta_Colon
ENSG00000111077	TNS2	12	q13.13	53046969	53064372	2.70039824103481	0.0069256519793111	0.076367935477507	FALSE	FALSE	GCST010098_meta_Colon
ENSG00000141971	MVB12A	19	p13.11	17405722	17433724	2.69730362947639	0.0069903500020419	0.0765944238597582	FALSE	FALSE	GCST010098_meta_Colon
ENSG00000110108	TMEM109	11	q12.2	60913874	60923443	2.69462528748177	0.0070467828592533	0.0769101903215852	FALSE	FALSE	GCST010098_meta_Colon
ENSG00000204347	BTBD17	17	q25.1	74356416	74361946	2.69301725922158	0.0070808603414285	0.077072627895691	FALSE	FALSE	GCST010098_meta_Colon
ENSG00000198730	CTR9	11	p15.4	10750987	10801625	2.69301565270082	0.0070808944608216	0.077072627895691	FALSE	FALSE	GCST010098_meta_Colon
ENSG00000166689	PLEKHA7	11	p15.1	16777317	17014443	2.69269491905221	0.0070877091803032	0.0770944649170972	FALSE	FALSE	GCST010098_meta_Colon
ENSG00000105327	BBC3	19	q13.32	47220822	47232766	2.69228636805606	0.0070963983075479	0.0771335938396558	FALSE	FALSE	GCST010098_meta_Colon
ENSG00000215421	ZNF407	18	q22.3	74597870	75065671	2.69162103260134	0.0071105692385923	0.0771335938396558	FALSE	FALSE	GCST010098_meta_Colon
ENSG00000180901	KCTD2	17	q25.1	75032575	75065889	2.69118216826248	0.0071199304785169	0.0771335938396558	FALSE	FALSE	GCST010098_meta_Colon
ENSG00000188199	NUTM2B	10	q22.3	79703227	79714681	2.69091121029423	0.007125715697622	0.0771335938396558	FALSE	FALSE	GCST010098_meta_Colon
ENSG00000157927	RADIL	7	p22.1	4797055	4883719	2.69072031986485	0.0071297939294187	0.0771335938396558	FALSE	FALSE	GCST010098_meta_Colon
ENSG00000160087	UBE2J2	1	p36.33	1253909	1273885	2.69002632695805	0.007144638233121	0.0772420666160682	FALSE	FALSE	GCST010098_meta_Colon
ENSG00000135736	CCDC102A	16	q21	57512178	57536599	2.68911329989079	0.0071642098715603	0.0773493446940924	FALSE	FALSE	GCST010098_meta_Colon
ENSG00000121064	SCPEP1	17	q22	56978105	57006768	2.68463996393324	0.0072607974865532	0.0781428455466531	FALSE	FALSE	GCST010098_meta_Colon
ENSG00000186976	EFCAB6	22	q13.31	43528744	43812337	2.68461547418264	0.0072613294664065	0.0781428455466531	FALSE	FALSE	GCST010098_meta_Colon
ENSG00000083812	ZNF324	19	q13.43	58467045	58475436	2.68458118089137	0.0072620744629522	0.0781428455466531	FALSE	FALSE	GCST010098_meta_Colon
ENSG00000157933	SKI	1	p36.33	2228695	2310119	2.6830330353726	0.0072957783112642	0.0782998467365766	FALSE	FALSE	GCST010098_meta_Colon
ENSG00000103460	TOX3	16	q12.1	52438005	52547802	2.68296795939875	0.0072971981144065	0.0782998467365766	FALSE	FALSE	GCST010098_meta_Colon
ENSG00000131152	AC010531.1	16	q24.2	87302876	87334273	2.67970469091482	0.007368713579685	0.078692684317257	FALSE	FALSE	GCST010098_meta_Colon
ENSG00000164916	FOXK1	7	p22.1	4682309	4771443	2.67898000648423	0.0073846803125816	0.078692684317257	FALSE	FALSE	GCST010098_meta_Colon
ENSG00000198793	MTOR	1	p36.22	11106535	11262507	2.67895214325753	0.0073852948329602	0.078692684317257	FALSE	FALSE	GCST010098_meta_Colon
ENSG00000156304	SCAF4	21	q22.11	31671033	31732075	2.67606683745163	0.0074491788000523	0.0792309219344549	FALSE	FALSE	GCST010098_meta_Colon
ENSG00000145901	TNIP1	5	q33.1	151029945	151093577	2.67556107136008	0.0074604279531595	0.0792309219344549	FALSE	FALSE	GCST010098_meta_Colon
ENSG00000125454	SLC25A19	17	q25.1	75272981	75289510	2.67542746113754	0.0074634022291409	0.0792309219344549	FALSE	FALSE	GCST010098_meta_Colon
ENSG00000091527	CDV3	3	q22.1	133573730	133590261	2.67454985563448	0.007482964912929	0.0792309219344549	FALSE	FALSE	GCST010098_meta_Colon
ENSG00000136457	CHAD	17	q21.33	50464496	50468966	2.67421729368633	0.0074903900494892	0.0792309219344549	FALSE	FALSE	GCST010098_meta_Colon
ENSG00000153094	BCL2L11	2	q13	111119378	111168447	2.67370281412067	0.0075018898923137	0.0792309219344549	FALSE	FALSE	GCST010098_meta_Colon
ENSG00000133265	HSPBP1	19	q13.42	55262231	55280381	2.67264409261178	0.0075256046635749	0.0792377947396938	FALSE	FALSE	GCST010098_meta_Colon
ENSG00000135709	KIAA0513	16	q24.1	85027751	85094230	2.67220086972831	0.007535552553941	0.0792377947396938	FALSE	FALSE	GCST010098_meta_Colon
ENSG00000105223	PLD3	19	q13.2	40348456	40380439	2.67192345338967	0.0075417850068131	0.0792377947396938	FALSE	FALSE	GCST010098_meta_Colon
ENSG00000186635	ARAP1	11	q13.4	72685069	72793599	2.67169238262461	0.0075469797848198	0.0792377947396938	FALSE	FALSE	GCST010098_meta_Colon
ENSG00000197483	ZNF628	19	q13.42	55476332	55484487	2.67160794045133	0.0075488789574176	0.0792377947396938	FALSE	FALSE	GCST010098_meta_Colon
ENSG00000021762	OSBPL5	11	p15.4	3087116	3166739	2.67081121682025	0.0075668190202733	0.0793451990530038	FALSE	FALSE	GCST010098_meta_Colon
ENSG00000141956	PRDM15	21	q22.3	41798225	41879482	2.66858635611838	0.0076171194536352	0.0797683058132811	FALSE	FALSE	GCST010098_meta_Colon
ENSG00000140750	ARHGAP17	16	p12.1	24919385	25015666	2.66747055246992	0.0076424586189142	0.0798910589870049	FALSE	FALSE	GCST010098_meta_Colon
ENSG00000169871	TRIM56	7	q22.1	101085439	101097967	2.66731419435003	0.0076460154380111	0.0798910589870049	FALSE	FALSE	GCST010098_meta_Colon
ENSG00000179921	GPBAR1	2	q35	218259496	218263859	2.66719302189443	0.0076487728775059	0.0798910589870049	FALSE	FALSE	GCST010098_meta_Colon
ENSG00000156030	ELMSAN1	14	q24.3	73715122	73790285	2.66595887927039	0.0076769082378777	0.0800285239128049	FALSE	FALSE	GCST010098_meta_Colon
ENSG00000128886	ELL3	15	q15.3	43772600	43777543	2.66549580779759	0.0076874890160813	0.0800761309062123	FALSE	FALSE	GCST010098_meta_Colon
ENSG00000267795	SMIM22	16	p13.3	4788397	4796491	2.66451062892153	0.0077100429846892	0.0802174686395344	FALSE	FALSE	GCST010098_meta_Colon
ENSG00000145214	DGKQ	4	p16.3	958887	986895	2.66280307405635	0.0077492750027004	0.0805211446003219	FALSE	FALSE	GCST010098_meta_Colon
ENSG00000104825	NFKBIB	19	q13.2	38899700	38908893	2.6623663835909	0.007759336888514	0.0805213257822296	FALSE	FALSE	GCST010098_meta_Colon
ENSG00000214063	TSPAN4	11	p15.5	842808	867116	2.66058142816808	0.007800586285733	0.0807925064077241	FALSE	FALSE	GCST010098_meta_Colon
ENSG00000164776	PHKG1	7	p11.2	56080283	56092996	2.65930810876381	0.0078301319924918	0.0809155539007156	FALSE	FALSE	GCST010098_meta_Colon
ENSG00000143520	FLG2	1	q21.3	152348735	152360006	2.65890699220792	0.0078394601195781	0.0809155539007156	FALSE	FALSE	GCST010098_meta_Colon
ENSG00000133422	MORC2	22	q12.2	30925130	30968298	2.65886281550146	0.0078404880750274	0.0809155539007156	FALSE	FALSE	GCST010098_meta_Colon
ENSG00000047457	CP	3	q25.1	149162410	149222055	2.65765611079308	0.0078686138346972	0.0810780755859259	FALSE	FALSE	GCST010098_meta_Colon
ENSG00000128849	CGNL1	15	q21.3	57375967	57550727	2.65623796033673	0.0079017834477165	0.0812631776890564	FALSE	FALSE	GCST010098_meta_Colon
ENSG00000127054	INTS11	1	p36.33	1311585	1324691	2.65448427273612	0.0079429742152958	0.0815299011484241	FALSE	FALSE	GCST010098_meta_Colon
ENSG00000249222	ATP5MGL	22	q13.2	42639803	42640601	2.65335852322847	0.0079695171578443	0.0816455390362421	FALSE	FALSE	GCST010098_meta_Colon
ENSG00000188786	MTF1	1	p34.3	37809567	37859620	2.65260435649353	0.0079873433172459	0.0817759102205649	FALSE	FALSE	GCST010098_meta_Colon
ENSG00000101161	PRPF6	20	q13.33	63981135	64033100	2.65081390313795	0.0080298071592087	0.0820534723923483	FALSE	FALSE	GCST010098_meta_Colon
ENSG00000144045	DQX1	2	p13.1	74518131	74526336	2.64892819896872	0.0080747484882796	0.0824231276718253	FALSE	FALSE	GCST010098_meta_Colon
ENSG00000166959	MS4A8	11	q12.2	60699574	60715811	2.64886479179847	0.0080762635546958	0.0824231276718253	FALSE	FALSE	GCST010098_meta_Colon
ENSG00000253304	TMEM200B	1	p35.3	29119428	29123935	2.64850274612189	0.0080849192386398	0.0824589759243721	FALSE	FALSE	GCST010098_meta_Colon
ENSG00000198624	CCDC69	5	q33.1	151181052	151224145	2.64485470685316	0.0081726000390645	0.0828787453676928	FALSE	FALSE	GCST010098_meta_Colon
ENSG00000130768	SMPDL3B	1	p35.3	27934993	27959157	2.64300609864755	0.0082173555159921	0.0832273284825661	FALSE	FALSE	GCST010098_meta_Colon
ENSG00000121749	TBC1D15	12	q21.1	71839707	71927248	2.64142980705711	0.0082556912200981	0.0833458074757894	FALSE	FALSE	GCST010098_meta_Colon
ENSG00000106829	TLE4	9	q21.31	79571773	79726882	2.64110465723794	0.0082636188049909	0.0833458074757894	FALSE	FALSE	GCST010098_meta_Colon
ENSG00000108370	RGS9	17	q24.1	65100812	65227703	2.64103052901604	0.0082654271027807	0.0833458074757894	FALSE	FALSE	GCST010098_meta_Colon
ENSG00000159625	DRC7	16	q21	57694793	57731805	2.63946348782013	0.0083037367464427	0.0836390875385581	FALSE	FALSE	GCST010098_meta_Colon
ENSG00000005882	PDK2	17	q21.33	50094737	50112152	2.63819723454419	0.0083348089564524	0.083717054758499	FALSE	FALSE	GCST010098_meta_Colon
ENSG00000213445	SIPA1	11	q13.1	65638097	65650930	2.63801712584047	0.0083392370293892	0.083717054758499	FALSE	FALSE	GCST010098_meta_Colon
ENSG00000064489	BORCS8-MEF2B	19	p13.11	19145567	19192158	2.6378222195761	0.0083440312794911	0.083717054758499	FALSE	FALSE	GCST010098_meta_Colon
ENSG00000163932	PRKCD	3	p21.1	53156009	53192717	2.63756759187579	0.0083502982554503	0.0837275371667508	FALSE	FALSE	GCST010098_meta_Colon
ENSG00000162402	USP24	1	p32.3	55066359	55215113	2.63668461004362	0.0083720631086433	0.0838933048880493	FALSE	FALSE	GCST010098_meta_Colon
ENSG00000141027	NCOR1	17	p11.2	16029157	16218185	2.63564674396992	0.0083977106113893	0.0840977478028766	FALSE	FALSE	GCST010098_meta_Colon
ENSG00000177885	GRB2	17	q25.1	75318076	75405709	2.63428253212042	0.0084315295827389	0.0842899686515396	FALSE	FALSE	GCST010098_meta_Colon
ENSG00000063169	BICRA	19	q13.33	47608196	47703277	2.6320347336644	0.0084875185274693	0.0846797663664692	FALSE	FALSE	GCST010098_meta_Colon
ENSG00000105618	PRPF31	19	q13.42	54115410	54131719	2.63159049284822	0.0084986230967955	0.0847378259396286	FALSE	FALSE	GCST010098_meta_Colon
ENSG00000205090	TMEM240	1	p36.33	1535174	1540453	2.6290647722982	0.00856200511271	0.0850637966668945	FALSE	FALSE	GCST010098_meta_Colon
ENSG00000103257	SLC7A5	16	q24.2	87830023	87869488	2.62904656178535	0.0085624636291432	0.0850637966668945	FALSE	FALSE	GCST010098_meta_Colon
ENSG00000153147	SMARCA5	4	q31.21	143513463	143557486	2.62895191118336	0.0085648471586964	0.0850637966668945	FALSE	FALSE	GCST010098_meta_Colon
ENSG00000090447	TFAP4	16	p13.3	4257186	4273075	2.6286375395005	0.0085727680505476	0.0850637966668945	FALSE	FALSE	GCST010098_meta_Colon
ENSG00000141985	SH3GL1	19	p13.3	4360370	4400547	2.62859818509154	0.0085737600831847	0.0850637966668945	FALSE	FALSE	GCST010098_meta_Colon
ENSG00000099260	PALMD	1	p21.2	99645943	99694541	2.62770416854905	0.0085963238147423	0.0852349163399898	FALSE	FALSE	GCST010098_meta_Colon
ENSG00000198589	LRBA	4	q31.3	150264531	151015727	2.62673032771354	0.0086209625922476	0.0853603262153018	FALSE	FALSE	GCST010098_meta_Colon
ENSG00000091157	WDR7	18	q21.31	56651343	57036606	2.62591526636504	0.0086416326564162	0.0854727306479468	FALSE	FALSE	GCST010098_meta_Colon
ENSG00000174231	PRPF8	17	p13.3	1650629	1684882	2.62254105000007	0.0087276753073983	0.0860054199161146	FALSE	FALSE	GCST010098_meta_Colon
ENSG00000176783	RUFY1	5	q35.3	179550558	179610026	2.62185706194628	0.0087452100686782	0.0860724082450081	FALSE	FALSE	GCST010098_meta_Colon
ENSG00000090674	MCOLN1	19	p13.2	7522626	7534009	2.6206709866746	0.0087756910063332	0.0862340551892812	FALSE	FALSE	GCST010098_meta_Colon
ENSG00000213999	MEF2B	19	p13.11	19145568	19170289	2.62059024317543	0.0087777694797546	0.0862340551892812	FALSE	FALSE	GCST010098_meta_Colon
ENSG00000109501	WFS1	4	p16.1	6269849	6303265	2.61977754743446	0.008798714141054	0.0863868853787622	FALSE	FALSE	GCST010098_meta_Colon
ENSG00000248098	BCKDHA	19	q13.2	41397460	41425005	2.61921169252626	0.0088133236175454	0.0864155398945785	FALSE	FALSE	GCST010098_meta_Colon
ENSG00000136141	LRCH1	13	q14.13	46553168	46753040	2.6191280038568	0.0088154861649909	0.0864155398945785	FALSE	FALSE	GCST010098_meta_Colon
ENSG00000215910	C1orf167	1	p36.22	11761787	11789585	2.61901716962579	0.0088183508938706	0.0864155398945785	FALSE	FALSE	GCST010098_meta_Colon
ENSG00000167925	GHDC	17	q21.2	42188799	42194532	2.61836154301053	0.0088353138721773	0.0864814330357874	FALSE	FALSE	GCST010098_meta_Colon
ENSG00000108786	HSD17B1	17	q21.2	42549214	42555213	2.61566829579868	0.0089053022892094	0.0869712099708868	FALSE	FALSE	GCST010098_meta_Colon
ENSG00000113946	CLDN16	3	q28	190322541	190412143	2.6145418964732	0.0089347201797388	0.0870294483835566	FALSE	FALSE	GCST010098_meta_Colon
ENSG00000165671	NSD1	5	q35.3	177133025	177300215	2.61454164990512	0.0089347266287865	0.0870294483835566	FALSE	FALSE	GCST010098_meta_Colon
ENSG00000121210	TMEM131L	4	q31.3	153466346	153636711	2.61243421865581	0.0089899991124847	0.0873555489517987	FALSE	FALSE	GCST010098_meta_Colon
ENSG00000116539	ASH1L	1	q22	155335268	155562807	2.61073550239643	0.0090347741017653	0.087631296535755	FALSE	FALSE	GCST010098_meta_Colon
ENSG00000177731	FLII	17	p11.2	18244836	18258916	2.61047946110793	0.0090415401125618	0.0876439012241255	FALSE	FALSE	GCST010098_meta_Colon
ENSG00000141905	NFIC	19	p13.3	3314403	3469217	2.60976088477804	0.0090605530002526	0.087722129379861	FALSE	FALSE	GCST010098_meta_Colon
ENSG00000164849	GPR146	7	p22.3	1044576	1059261	2.60866093508848	0.0090897258325343	0.087898416328723	FALSE	FALSE	GCST010098_meta_Colon
ENSG00000076924	XAB2	19	p13.2	7619525	7629565	2.60576952024317	0.0091668121864107	0.0885370480630865	FALSE	FALSE	GCST010098_meta_Colon
ENSG00000160299	PCNT	21	q22.3	46324122	46445769	2.60477455356634	0.009193473056185	0.0887122565530119	FALSE	FALSE	GCST010098_meta_Colon
ENSG00000122711	SPINK4	9	p13.3	33218365	33248567	2.60434913765125	0.0092048934969719	0.0887122565530119	FALSE	FALSE	GCST010098_meta_Colon
ENSG00000100345	MYH9	22	q12.3	36281277	36388067	2.60417933471556	0.0092094554512944	0.0887122565530119	FALSE	FALSE	GCST010098_meta_Colon
ENSG00000105699	LSR	19	q13.12	35248330	35267964	2.6036501939462	0.0092236843805819	0.0887122565530119	FALSE	FALSE	GCST010098_meta_Colon
ENSG00000158480	SPATA2	20	q13.13	49903391	49915508	2.60304523901918	0.0092399760357439	0.0887516118390196	FALSE	FALSE	GCST010098_meta_Colon
ENSG00000103342	GSPT1	16	p13.13	11868128	11916082	2.60211783835574	0.009265001132932	0.08884315978726	FALSE	FALSE	GCST010098_meta_Colon
ENSG00000136918	WDR38	9	q33.3	124853417	124857890	2.60120461152357	0.0092897028455979	0.0890267816637613	FALSE	FALSE	GCST010098_meta_Colon
ENSG00000118513	MYB	6	q23.3	135181315	135219173	2.60014702932561	0.009318382621184	0.0892482846866454	FALSE	FALSE	GCST010098_meta_Colon
ENSG00000104518	GSDMD	8	q24.3	143553207	143563062	2.59896182401496	0.009350617165174	0.0894382394425158	FALSE	FALSE	GCST010098_meta_Colon
ENSG00000167680	SEMA6B	19	p13.3	4542593	4559808	2.59857265680082	0.0093612231898617	0.0894382394425158	FALSE	FALSE	GCST010098_meta_Colon
ENSG00000171634	BPTF	17	q24.2	67825524	67984378	2.59854261833877	0.009362042277969	0.0894382394425158	FALSE	FALSE	GCST010098_meta_Colon
ENSG00000142949	PTPRF	1	p34.2	43525187	43623666	2.59786705504277	0.009380480419446	0.0895221681934393	FALSE	FALSE	GCST010098_meta_Colon
ENSG00000101220	C20orf27	20	p13	3753508	3768387	2.59635696417412	0.0094218124973799	0.0897030402437601	FALSE	FALSE	GCST010098_meta_Colon
ENSG00000163820	FYCO1	3	p21.31	45917899	45995824	2.59511807212792	0.0094558429275991	0.0899100004430209	FALSE	FALSE	GCST010098_meta_Colon
ENSG00000100242	SUN2	22	q13.1	38734725	38794143	2.59495342933263	0.0094603736510557	0.0899100004430209	FALSE	FALSE	GCST010098_meta_Colon
ENSG00000141934	PLPP2	19	p13.3	281040	291504	2.5943667992203	0.0094765325782456	0.0900062482046441	FALSE	FALSE	GCST010098_meta_Colon
ENSG00000161999	JMJD8	16	p13.3	681671	684528	2.5940316764735	0.009485774692773	0.0900062482046441	FALSE	FALSE	GCST010098_meta_Colon
ENSG00000103222	ABCC1	16	p13.11	15949577	16143074	2.59393151628153	0.0094885385001473	0.0900062482046441	FALSE	FALSE	GCST010098_meta_Colon
ENSG00000170421	KRT8	12	q13.13	52897187	52949954	2.59214373400066	0.0095379912926836	0.0901785330820479	FALSE	FALSE	GCST010098_meta_Colon
ENSG00000142002	DPP9	19	p13.3	4675224	4724673	2.59155097716489	0.0095544385153964	0.0901785330820479	FALSE	FALSE	GCST010098_meta_Colon
ENSG00000110987	BCL7A	12	q24.31	122019422	122062044	2.59136681635301	0.0095595535716758	0.0901785330820479	FALSE	FALSE	GCST010098_meta_Colon
ENSG00000132383	RPA1	17	p13.3	1829702	1900082	2.59118545670439	0.0095645932120039	0.0901785330820479	FALSE	FALSE	GCST010098_meta_Colon
ENSG00000011083	SLC6A7	5	q32	150189957	150222788	2.59108377633316	0.0095674197527906	0.0901785330820479	FALSE	FALSE	GCST010098_meta_Colon
ENSG00000008083	JARID2	6	p22.3	15246296	15522040	2.59102894547698	0.0095689442661033	0.0901785330820479	FALSE	FALSE	GCST010098_meta_Colon
ENSG00000163322	ABRAXAS1	4	q21.23	83459517	83523348	2.59088321676574	0.009572997149981	0.0901785330820479	FALSE	FALSE	GCST010098_meta_Colon
ENSG00000085831	TTC39A	1	p32.3	51287258	51345116	2.59003273051758	0.0095966807021391	0.0901918484358614	FALSE	FALSE	GCST010098_meta_Colon
ENSG00000116668	SWT1	1	q25.3	185157080	185291765	2.58928158413525	0.0096176413597722	0.090280821967932	FALSE	FALSE	GCST010098_meta_Colon
ENSG00000012232	EXTL3	8	p21.1	28600469	28755599	2.58899011372024	0.0096257857954391	0.0903044023746493	FALSE	FALSE	GCST010098_meta_Colon
ENSG00000162366	PDZK1IP1	1	p33	47183593	47191044	2.58813631957419	0.0096496784046998	0.0904756104459374	FALSE	FALSE	GCST010098_meta_Colon
ENSG00000164007	CLDN19	1	p34.2	42733093	42740254	2.58731361062896	0.009672751126554	0.0906389356002579	FALSE	FALSE	GCST010098_meta_Colon
ENSG00000169635	HIC2	22	q11.21	21417404	21451463	2.58710904459272	0.0096784957724321	0.0906397913080632	FALSE	FALSE	GCST010098_meta_Colon
ENSG00000085832	EPS15	1	p32.3	51354263	51519328	2.58587623974279	0.0097131799682668	0.0907179346473229	FALSE	FALSE	GCST010098_meta_Colon
ENSG00000243207	PPAN-P2RY11	19	p13.2	10106223	10114780	2.58580701287085	0.0097151309043506	0.0907179346473229	FALSE	FALSE	GCST010098_meta_Colon
ENSG00000111737	RAB35	12	q24.23	120095095	120117502	2.58458311302172	0.0097496802939347	0.0908405265446991	FALSE	FALSE	GCST010098_meta_Colon
ENSG00000104529	EEF1D	8	q24.3	143579697	143599541	2.58415435089361	0.0097618096678214	0.0908405265446991	FALSE	FALSE	GCST010098_meta_Colon
ENSG00000128283	CDC42EP1	22	q13.1	37560447	37569405	2.58403803547301	0.0097651024660437	0.0908405265446991	FALSE	FALSE	GCST010098_meta_Colon
ENSG00000090863	GLG1	16	q23.1	74447427	74607144	2.58391880763166	0.0097684787399437	0.0908405265446991	FALSE	FALSE	GCST010098_meta_Colon
ENSG00000083642	PDS5B	13	q13.1	32586427	32778019	2.58373851379536	0.009773586246467	0.0908405265446991	FALSE	FALSE	GCST010098_meta_Colon
ENSG00000143674	MAP3K21	1	q42.2	233327768	233385148	2.58331544186094	0.0097855807090204	0.0908993137356454	FALSE	FALSE	GCST010098_meta_Colon
ENSG00000198707	CEP290	12	q21.32	88049014	88142216	2.58196510260587	0.0098239518189237	0.0911501270328725	FALSE	FALSE	GCST010098_meta_Colon
ENSG00000114861	FOXP1	3	p13	70952817	71583993	2.58019258340493	0.0098745230309799	0.0913756239341406	FALSE	FALSE	GCST010098_meta_Colon
ENSG00000183396	TMEM89	3	p21.31	48620759	48621855	2.57889515939284	0.0099116863341377	0.0913756239341406	FALSE	FALSE	GCST010098_meta_Colon
ENSG00000172367	PDZD3	11	q23.3	119185457	119190223	2.57792700937966	0.0099394990704208	0.091533594828293	FALSE	FALSE	GCST010098_meta_Colon
ENSG00000205076	LGALS7	19	q13.2	38770971	38773492	2.57762242453973	0.0099482634619221	0.0915617153185983	FALSE	FALSE	GCST010098_meta_Colon
ENSG00000069702	TGFBR3	1	p22.1	91680343	91906335	2.57686789608903	0.0099700045832317	0.0916565845659143	FALSE	FALSE	GCST010098_meta_Colon
ENSG00000122390	NAA60	16	p13.3	3443611	3486963	2.57571949062442	0.0100031761825169	0.0918048980736553	FALSE	FALSE	GCST010098_meta_Colon
ENSG00000123200	ZC3H13	13	q14.13	45954465	46052759	2.57527057471111	0.0100161697828962	0.0918048980736553	FALSE	FALSE	GCST010098_meta_Colon
ENSG00000173039	RELA	11	q13.1	65653596	65663094	2.57519404028969	0.010018386524835	0.0918048980736553	FALSE	FALSE	GCST010098_meta_Colon
ENSG00000184602	SNN	16	p13.13	11668414	11679159	2.57512131102897	0.0100204934590468	0.0918048980736553	FALSE	FALSE	GCST010098_meta_Colon
ENSG00000134755	DSC2	18	q12.1	31058840	31102522	2.57412590570481	0.0100493695956956	0.091984870847967	FALSE	FALSE	GCST010098_meta_Colon
ENSG00000135870	RC3H1	1	q25.1	173931214	174022297	2.57404871632844	0.0100516119082915	0.091984870847967	FALSE	FALSE	GCST010098_meta_Colon
ENSG00000032444	PNPLA6	19	p13.2	7534004	7561764	2.57260854964123	0.0100935298168461	0.0922750421626029	FALSE	FALSE	GCST010098_meta_Colon
ENSG00000164897	TMUB1	7	q36.1	151081080	151083546	2.57224968781323	0.0101039991499425	0.0922750421626029	FALSE	FALSE	GCST010098_meta_Colon
ENSG00000080345	RIF1	2	q23.3	151409883	151508013	2.57215155741386	0.0101068636614387	0.0922750421626029	FALSE	FALSE	GCST010098_meta_Colon
ENSG00000142453	CARM1	19	p13.2	10871513	10923070	2.57211015387349	0.0101080724836081	0.0922750421626029	FALSE	FALSE	GCST010098_meta_Colon
ENSG00000067066	SP100	2	q37.1	230415942	230544090	2.57197234588616	0.0101120968676912	0.0922750421626029	FALSE	FALSE	GCST010098_meta_Colon
ENSG00000084774	CAD	2	p23.3	27217390	27243943	2.57086057843756	0.0101446158486851	0.0925191273617564	FALSE	FALSE	GCST010098_meta_Colon
ENSG00000165506	DNAAF2	14	q21.3	49625174	49635230	2.56809438187124	0.0102259309500436	0.0929962285434196	FALSE	FALSE	GCST010098_meta_Colon
ENSG00000100122	CRYBB1	22	q12.1	26599278	26618088	2.5664586802455	0.0102742865481102	0.0931922084524284	FALSE	FALSE	GCST010098_meta_Colon
ENSG00000107404	DVL1	1	p36.33	1335276	1349350	2.56599036096093	0.0102881687120812	0.0931922084524284	FALSE	FALSE	GCST010098_meta_Colon
ENSG00000162645	GBP2	1	p22.2	89106132	89150456	2.56423339624826	0.0103403984954236	0.0934029018333887	FALSE	FALSE	GCST010098_meta_Colon
ENSG00000156515	HK1	10	q22.1	69269984	69401884	2.56403259773562	0.0103463826892096	0.0934029018333887	FALSE	FALSE	GCST010098_meta_Colon
ENSG00000186919	ZACN	17	q25.1	76071961	76083666	2.56321881690788	0.0103706665385664	0.0935694409751461	FALSE	FALSE	GCST010098_meta_Colon
ENSG00000130640	TUBGCP2	10	q26.3	133278630	133312337	2.5625176270695	0.0103916312509357	0.0937058626806818	FALSE	FALSE	GCST010098_meta_Colon
ENSG00000184956	MUC6	11	p15.5	1012821	1036706	2.56136216915928	0.0104262603014327	0.0939632196908489	FALSE	FALSE	GCST010098_meta_Colon
ENSG00000158941	CCAR2	8	p21.3	22604632	22621514	2.56081613293208	0.0104426606931597	0.0940073997155696	FALSE	FALSE	GCST010098_meta_Colon
ENSG00000180667	YOD1	1	q32.1	207043849	207052980	2.56060732704642	0.0104489383162439	0.0940111268374514	FALSE	FALSE	GCST010098_meta_Colon
ENSG00000135315	CEP162	6	q14.3	84124241	84227635	2.55963058719052	0.0104783480199864	0.0942228568729341	FALSE	FALSE	GCST010098_meta_Colon
ENSG00000243056	EIF4EBP3	5	q31.3	140547666	140549578	2.55897097120561	0.0104982507385455	0.09434890924389	FALSE	FALSE	GCST010098_meta_Colon
ENSG00000153827	TRIP12	2	q36.3	229763838	229923239	2.55831915337542	0.0105179511907394	0.094473003608473	FALSE	FALSE	GCST010098_meta_Colon
ENSG00000095203	EPB41L4B	9	q31.3	109171975	109320964	2.55803334098502	0.0105265999115631	0.0944750470600169	FALSE	FALSE	GCST010098_meta_Colon
ENSG00000175220	ARHGAP1	11	p11.2	46677080	46700615	2.55610913688181	0.0105849914243146	0.0948095907854944	FALSE	FALSE	GCST010098_meta_Colon
ENSG00000157483	MYO1E	15	q22.2	59132434	59372900	2.55442166199694	0.0106364361123733	0.0950579599719516	FALSE	FALSE	GCST010098_meta_Colon
ENSG00000100425	BRD1	22	q13.33	49773283	49827512	2.55293213679591	0.0106820306990226	0.095214841735948	FALSE	FALSE	GCST010098_meta_Colon
ENSG00000076650	GPATCH1	19	q13.11	33080880	33130542	2.55268467512633	0.0106896223491989	0.095214841735948	FALSE	FALSE	GCST010098_meta_Colon
ENSG00000126391	FRMD8	11	q13.1	65386599	65413525	2.55119197646134	0.0107355173178253	0.0955175078561006	FALSE	FALSE	GCST010098_meta_Colon
ENSG00000053524	MCF2L2	3	q27.1	183178043	183428778	2.55087057534352	0.0107454221062255	0.0955526082246887	FALSE	FALSE	GCST010098_meta_Colon
ENSG00000124151	NCOA3	20	q13.12	47501902	47656877	2.54977529116137	0.0107792371074149	0.0956940800349849	FALSE	FALSE	GCST010098_meta_Colon
ENSG00000171045	TSNARE1	8	q24.3	142212080	142403240	2.54943487518205	0.0107897661139151	0.0956948211489641	FALSE	FALSE	GCST010098_meta_Colon
ENSG00000116698	SMG7	1	q25.3	183472216	183598246	2.54872795617621	0.0108116602059195	0.095816680063565	FALSE	FALSE	GCST010098_meta_Colon
ENSG00000016602	CLCA4	1	p22.3	86547078	86580754	2.54836463019619	0.0108229281853126	0.095816680063565	FALSE	FALSE	GCST010098_meta_Colon
ENSG00000124201	ZNFX1	20	q13.13	49237946	49278426	2.54803357194697	0.0108332045203488	0.0958547285180755	FALSE	FALSE	GCST010098_meta_Colon
ENSG00000054267	ARID4B	1	q42.3	235131634	235328219	2.54712699421186	0.0108613898879967	0.0958700257572962	FALSE	FALSE	GCST010098_meta_Colon
ENSG00000109062	SLC9A3R1	17	q25.1	74748652	74769353	2.54711145588978	0.0108618735397441	0.0958700257572962	FALSE	FALSE	GCST010098_meta_Colon
ENSG00000112773	TENT5A	6	q14.1	81491439	81752774	2.54562081550034	0.0109083608791532	0.0960345973345488	FALSE	FALSE	GCST010098_meta_Colon
ENSG00000005238	FAM214B	9	p13.3	35104112	35116341	2.54558147325083	0.0109095902039185	0.0960345973345488	FALSE	FALSE	GCST010098_meta_Colon
ENSG00000124253	PCK1	20	q13.31	57561080	57568112	2.54510391766094	0.010924522173927	0.0960642358414596	FALSE	FALSE	GCST010098_meta_Colon
ENSG00000175920	DOK7	4	p16.3	3463311	3501473	2.54496777716955	0.0109287822724894	0.0960642358414596	FALSE	FALSE	GCST010098_meta_Colon
ENSG00000165219	GAPVD1	9	q33.3	125261794	125367207	2.54277859515525	0.0109974890322581	0.0964039046769788	FALSE	FALSE	GCST010098_meta_Colon
ENSG00000163125	RPRD2	1	q21.2	150363091	150476566	2.54114461150203	0.0110490209372242	0.0966970265756092	FALSE	FALSE	GCST010098_meta_Colon
ENSG00000158023	WDR66	12	q24.31	121917862	122003927	2.54014890863196	0.0110805280960029	0.0968670157923742	FALSE	FALSE	GCST010098_meta_Colon
ENSG00000196233	LCOR	10	q24.1	96832282	96995959	2.53949038121991	0.0111014097918783	0.0969438470551111	FALSE	FALSE	GCST010098_meta_Colon
ENSG00000143217	NECTIN4	1	q23.3	161070995	161089599	2.53866220943142	0.0111277204785284	0.0969889700506714	FALSE	FALSE	GCST010098_meta_Colon
ENSG00000071564	TCF3	19	p13.3	1609290	1652605	2.53822867375967	0.0111415158086875	0.0969889700506714	FALSE	FALSE	GCST010098_meta_Colon
ENSG00000104897	SF3A2	19	p13.3	2236504	2248679	2.53743699238244	0.011166746724348	0.0969889700506714	FALSE	FALSE	GCST010098_meta_Colon
ENSG00000105656	ELL	19	p13.11	18442663	18522127	2.5373140163727	0.0111706705249259	0.0969889700506714	FALSE	FALSE	GCST010098_meta_Colon
ENSG00000043039	BARX2	11	q24.3	129375940	129452279	2.5369831362573	0.0111812340109915	0.097006885767439	FALSE	FALSE	GCST010098_meta_Colon
ENSG00000135604	STX11	6	q24.2	144150526	144188370	2.53653076337266	0.0111956905608352	0.0970797765072311	FALSE	FALSE	GCST010098_meta_Colon
ENSG00000137634	NXPE4	11	q23.2	114570591	114595762	2.5356886666963	0.0112226457921312	0.0972609081001293	FALSE	FALSE	GCST010098_meta_Colon
ENSG00000168491	CCDC110	4	q35.1	185445182	185471759	2.53502397559177	0.0112439630151405	0.0973909946295547	FALSE	FALSE	GCST010098_meta_Colon
ENSG00000153930	ANKFN1	17	q22	55882301	56511659	2.53484201530289	0.0112498049057528	0.0973909946295547	FALSE	FALSE	GCST010098_meta_Colon
ENSG00000105643	ARRDC2	19	p13.11	18001132	18014102	2.53114700483251	0.0113690188585512	0.0981580395041207	FALSE	FALSE	GCST010098_meta_Colon
ENSG00000108055	SMC3	10	q25.2	110567691	110604636	2.53025596201566	0.0113979343158911	0.0982489682186465	FALSE	FALSE	GCST010098_meta_Colon
ENSG00000160908	ZNF394	7	q22.1	99486519	99500324	2.52803741618133	0.0114702127280282	0.0986225517513874	FALSE	FALSE	GCST010098_meta_Colon
ENSG00000125779	PANK2	20	p13	3888839	3929882	2.52771425276667	0.011480775002879	0.0986225517513874	FALSE	FALSE	GCST010098_meta_Colon
ENSG00000127481	UBR4	1	p36.13	19074506	19210276	2.52670348709619	0.0115138666187303	0.0987329494115847	FALSE	FALSE	GCST010098_meta_Colon
ENSG00000198752	CDC42BPB	14	q32.32	102932379	103057462	2.52643920747326	0.0115225328585531	0.0987390536190174	FALSE	FALSE	GCST010098_meta_Colon
ENSG00000175073	VCPIP1	8	q13.1	66628487	66667217	2.5254878716166	0.0115537769445595	0.098848295492061	FALSE	FALSE	GCST010098_meta_Colon
ENSG00000160111	CPAMD8	19	p13.11	16892947	17026815	2.5248191786405	0.0115757833509376	0.0989837517149771	FALSE	FALSE	GCST010098_meta_Colon
ENSG00000118257	NRP2	2	q33.3	205681990	205798133	2.52437606577115	0.0115903864918414	0.099003018979059	FALSE	FALSE	GCST010098_meta_Colon
ENSG00000111731	C2CD5	12	p12.1	22448583	22544546	2.52317310307671	0.0116301135531161	0.0992448724140142	FALSE	FALSE	GCST010098_meta_Colon
ENSG00000174173	TRMT10C	3	q12.3	101561862	101566446	2.52261284777816	0.0116486568209819	0.0992448724140142	FALSE	FALSE	GCST010098_meta_Colon
ENSG00000109182	CWH43	4	p11	48986247	49062081	2.52247307696974	0.0116532870260191	0.0992448724140142	FALSE	FALSE	GCST010098_meta_Colon
ENSG00000108556	CHRNE	17	p13.2	4897774	4934438	2.52241874548605	0.0116550873125383	0.0992448724140142	FALSE	FALSE	GCST010098_meta_Colon
ENSG00000116273	PHF13	1	p36.31	6613685	6624033	2.52239600941998	0.011655840750676	0.0992448724140142	FALSE	FALSE	GCST010098_meta_Colon
ENSG00000116954	RRAGC	1	p34.3	38838198	38859823	2.52156864039347	0.0116832878967744	0.0992967744114607	FALSE	FALSE	GCST010098_meta_Colon
ENSG00000109991	P2RX3	11	q12.1	57338374	57370600	2.52137213872027	0.0116898150646504	0.0992967744114607	FALSE	FALSE	GCST010098_meta_Colon
ENSG00000110719	TCIRG1	11	q13.2	68039016	68050895	2.52127921669616	0.0116929027685921	0.0992967744114607	FALSE	FALSE	GCST010098_meta_Colon
ENSG00000107262	BAG1	9	p13.3	33247820	33264720	2.52078384038068	0.0117093758303369	0.0992975498475575	FALSE	FALSE	GCST010098_meta_Colon
ENSG00000169733	RFNG	17	q25.3	82047902	82051831	2.52071778245757	0.0117115740511278	0.0992975498475575	FALSE	FALSE	GCST010098_meta_Colon
ENSG00000167978	SRRM2	16	p13.3	2752329	2772538	2.51994647176176	0.0117372681932942	0.0993620014378079	FALSE	FALSE	GCST010098_meta_Colon
ENSG00000170638	TRABD	22	q13.33	50185915	50199598	2.51974568332933	0.0117439651172361	0.0993620014378079	FALSE	FALSE	GCST010098_meta_Colon
ENSG00000171853	TRAPPC12	2	p25.3	3379675	3485094	2.51923766096494	0.0117609243947977	0.0993968724303559	FALSE	FALSE	GCST010098_meta_Colon
ENSG00000108312	UBTF	17	q21.31	44205033	44221626	2.51869439497461	0.0117790842398601	0.0993968724303559	FALSE	FALSE	GCST010098_meta_Colon
ENSG00000241945	PWP2	21	q22.3	44107290	44131181	2.51789598551874	0.0118058179420857	0.0995698462910578	FALSE	FALSE	GCST010098_meta_Colon
ENSG00000114650	SCAP	3	p21.31	47413694	47477126	2.51771148886841	0.0118120032212057	0.0995698462910578	FALSE	FALSE	GCST010098_meta_Colon
ENSG00000142207	URB1	21	q22.11	32311018	32393026	2.51714382820002	0.011831052162719	0.0996256614101228	FALSE	FALSE	GCST010098_meta_Colon
ENSG00000128203	ASPHD2	22	q12.1	26429273	26445015	2.51676939917341	0.0118436317526128	0.0996792377373447	FALSE	FALSE	GCST010098_meta_Colon
ENSG00000157765	SLC34A2	4	p15.2	25648011	25678748	2.51589985294501	0.0118728914291047	0.0998730683540584	FALSE	FALSE	GCST010098_meta_Colon
ENSG00000177000	MTHFR	1	p36.22	11785723	11806920	2.51434489071115	0.0119253747514069	0.100209399050999	FALSE	FALSE	GCST010098_meta_Colon
ENSG00000198719	DLL1	6	q27	170282206	170306565	2.51295312723292	0.011972524105869	0.100351214038434	FALSE	FALSE	GCST010098_meta_Colon
ENSG00000100029	PES1	22	q12.2	30576625	30607083	2.51292299926348	0.0119735465886312	0.100351214038434	FALSE	FALSE	GCST010098_meta_Colon
ENSG00000139832	RAB20	13	q34	110523066	110561733	2.51243691994044	0.0119900538478481	0.100411873942386	FALSE	FALSE	GCST010098_meta_Colon
ENSG00000155827	RNF20	9	q31.1	101533851	101563344	2.51210856112454	0.0120012163313832	0.100411873942386	FALSE	FALSE	GCST010098_meta_Colon
ENSG00000157992	KRTCAP3	2	p23.3	27442366	27446481	2.51206769619188	0.0120026061699031	0.100411873942386	FALSE	FALSE	GCST010098_meta_Colon
ENSG00000155066	PROM2	2	q11.1	95274453	95291308	2.51162633794152	0.0120176260982622	0.100411873942386	FALSE	FALSE	GCST010098_meta_Colon
ENSG00000164164	OTUD4	4	q31.21	145110838	145180161	2.51160474785843	0.0120183612608644	0.100411873942386	FALSE	FALSE	GCST010098_meta_Colon
ENSG00000185100	ADSSL1	14	q32.33	104724186	104747325	2.51103438602014	0.0120377970603352	0.100494843902755	FALSE	FALSE	GCST010098_meta_Colon
ENSG00000171988	JMJD1C	10	q21.3	63167221	63521850	2.5075417172671	0.0121574229737111	0.101252916557427	FALSE	FALSE	GCST010098_meta_Colon
ENSG00000163939	PBRM1	3	p21.1	52545352	52685917	2.5074514587738	0.0121605282937464	0.101252916557427	FALSE	FALSE	GCST010098_meta_Colon
ENSG00000079805	DNM2	19	p13.2	10718079	10833488	2.50732061019702	0.012165031353182	0.101252916557427	FALSE	FALSE	GCST010098_meta_Colon
ENSG00000114378	HYAL1	3	p21.31	50299889	50312381	2.5071893970095	0.0121695484442189	0.101252916557427	FALSE	FALSE	GCST010098_meta_Colon
ENSG00000023287	RB1CC1	8	q11.23	52622456	52745843	2.50696178705734	0.0121773875759096	0.10126558869531	FALSE	FALSE	GCST010098_meta_Colon
ENSG00000123933	MXD4	4	p16.3	2247432	2262294	2.50629839084431	0.0122002611885767	0.101350667169146	FALSE	FALSE	GCST010098_meta_Colon
ENSG00000153187	HNRNPU	1	q44	244840638	244864560	2.50345140041406	0.0122988570249427	0.101800503190969	FALSE	FALSE	GCST010098_meta_Colon
ENSG00000168309	FAM107A	3	p14.2	58564117	58627610	2.50242051816669	0.0123347318191525	0.101992137832115	FALSE	FALSE	GCST010098_meta_Colon
ENSG00000151779	NBAS	2	p24.3	15166909	15561330	2.50176693258514	0.0123575246424545	0.102096194889383	FALSE	FALSE	GCST010098_meta_Colon
ENSG00000076944	STXBP2	19	p13.2	7636881	7647873	2.49744094528353	0.0125093298978529	0.102959592455066	FALSE	FALSE	GCST010098_meta_Colon
ENSG00000168884	TNIP2	4	p16.3	2741648	2756376	2.49734365439014	0.0125127628819821	0.102959592455066	FALSE	FALSE	GCST010098_meta_Colon
ENSG00000183751	TBL3	16	p13.3	1972037	1982933	2.4969095649233	0.012528090230135	0.102959592455066	FALSE	FALSE	GCST010098_meta_Colon
ENSG00000185347	TEDC1	14	q32.33	105489855	105499575	2.49686337733167	0.0125297220547846	0.102959592455066	FALSE	FALSE	GCST010098_meta_Colon
ENSG00000174669	SLC29A2	11	q13.2	66362521	66372214	2.49664046684847	0.0125376002106419	0.102959592455066	FALSE	FALSE	GCST010098_meta_Colon
ENSG00000050820	BCAR1	16	q23.1	75228187	75268053	2.49634470533865	0.0125480598551237	0.102959592455066	FALSE	FALSE	GCST010098_meta_Colon
ENSG00000095906	NUBP2	16	p13.3	1782901	1789191	2.49563375310604	0.0125732343880527	0.10305196225493	FALSE	FALSE	GCST010098_meta_Colon
ENSG00000176095	IP6K1	3	p21.31	49724294	49786542	2.49464594227961	0.0126082865971401	0.103153758201001	FALSE	FALSE	GCST010098_meta_Colon
ENSG00000166783	MARF1	16	p13.11	15594386	15643166	2.49458852812624	0.0126103265810492	0.103153758201001	FALSE	FALSE	GCST010098_meta_Colon
ENSG00000184730	APOBR	16	p12.1	28494649	28498970	2.4942035335908	0.0126240133834587	0.103213057917896	FALSE	FALSE	GCST010098_meta_Colon
ENSG00000131771	PPP1R1B	17	q12	39626740	39636626	2.49363660179314	0.0126441921133795	0.103325347682882	FALSE	FALSE	GCST010098_meta_Colon
ENSG00000106665	CLIP2	7	q11.23	74289475	74405943	2.49338462620467	0.012653169809402	0.103344624641506	FALSE	FALSE	GCST010098_meta_Colon
ENSG00000149136	SSRP1	11	q12.1	57325985	57335877	2.49320866339272	0.0126594425744352	0.103344624641506	FALSE	FALSE	GCST010098_meta_Colon
ENSG00000164077	MON1A	3	p21.31	49907160	49930173	2.49212308679801	0.0126982023838299	0.103502937885076	FALSE	FALSE	GCST010098_meta_Colon
ENSG00000184208	C22orf46	22	q13.2	41688939	41698136	2.49177728356093	0.0127105711043251	0.103551111034372	FALSE	FALSE	GCST010098_meta_Colon
ENSG00000132326	PER2	2	q37.3	238244038	238290102	2.49138480127811	0.0127246223637735	0.103612935682265	FALSE	FALSE	GCST010098_meta_Colon
ENSG00000181449	SOX2	3	q26.33	181711924	181714436	2.4910021626895	0.012738334442559	0.103646630852489	FALSE	FALSE	GCST010098_meta_Colon
ENSG00000168461	RAB31	18	p11.22	9708165	9862551	2.48992058037057	0.0127771643335891	0.103814905640258	FALSE	FALSE	GCST010098_meta_Colon
ENSG00000187098	MITF	3	p13	69739435	69968337	2.48979160901209	0.0127818015177365	0.103814905640258	FALSE	FALSE	GCST010098_meta_Colon
ENSG00000127831	VIL1	2	q35	218419092	218453295	2.48619144120039	0.0129118485632411	0.10471202226325	FALSE	FALSE	GCST010098_meta_Colon
ENSG00000163349	HIPK1	1	p13.2	113929192	113977869	2.48585437401333	0.0129240839952056	0.104758260209874	FALSE	FALSE	GCST010098_meta_Colon
ENSG00000013364	MVP	16	p11.2	29820394	29848039	2.48463715532978	0.0129683540940289	0.104904955191506	FALSE	FALSE	GCST010098_meta_Colon
ENSG00000139946	PELI2	14	q22.3	56117814	56301526	2.48409941556811	0.0129879543093033	0.105010525184599	FALSE	FALSE	GCST010098_meta_Colon
ENSG00000159714	ZDHHC1	16	q22.1	67394152	67416833	2.4837148737644	0.013001986637617	0.105015221380597	FALSE	FALSE	GCST010098_meta_Colon
ENSG00000188959	C9orf152	9	q31.3	110190048	110208189	2.48319578343774	0.0130209500494309	0.105028865798526	FALSE	FALSE	GCST010098_meta_Colon
ENSG00000116062	MSH6	2	p16.3	47695530	47810101	2.48269648977292	0.0130392133273312	0.105106941818552	FALSE	FALSE	GCST010098_meta_Colon
ENSG00000124466	LYPD3	19	q13.31	43460787	43465660	2.4805541743046	0.0131178328467387	0.105687544739579	FALSE	FALSE	GCST010098_meta_Colon
ENSG00000118557	PMFBP1	16	q22.2	72112157	72176878	2.47978723889661	0.0131460798674545	0.105765806594185	FALSE	FALSE	GCST010098_meta_Colon
ENSG00000105447	GRWD1	19	q13.33	48445773	48457022	2.47975314301889	0.0131473369015287	0.105765806594185	FALSE	FALSE	GCST010098_meta_Colon
ENSG00000183475	ASB7	15	q26.3	100602534	100651705	2.47759639853184	0.0132270672674872	0.106247279308428	FALSE	FALSE	GCST010098_meta_Colon
ENSG00000137815	RTF1	15	q15.1	41408408	41483563	2.47703685195409	0.0132478222565946	0.106260937310387	FALSE	FALSE	GCST010098_meta_Colon
ENSG00000170927	PKHD1	6	p12.2	51615300	52087625	2.47701453854866	0.0132486505135323	0.106260937310387	FALSE	FALSE	GCST010098_meta_Colon
ENSG00000168268	NT5DC2	3	p21.1	52524385	52535054	2.47584404703638	0.0132921625219162	0.106434288279688	FALSE	FALSE	GCST010098_meta_Colon
ENSG00000186111	PIP5K1C	19	p13.3	3630183	3700479	2.47583260374664	0.0132925885391193	0.106434288279688	FALSE	FALSE	GCST010098_meta_Colon
ENSG00000163501	IHH	2	q35	219054420	219060467	2.47471608775235	0.0133342129071968	0.106573995783193	FALSE	FALSE	GCST010098_meta_Colon
ENSG00000129194	SOX15	17	p13.1	7588178	7590170	2.47136355106061	0.0134598905990747	0.107257666985569	FALSE	FALSE	GCST010098_meta_Colon
ENSG00000088280	ASAP3	1	p36.12	23428563	23484568	2.47089213423677	0.0134776464477812	0.107334913568666	FALSE	FALSE	GCST010098_meta_Colon
ENSG00000047410	TPR	1	q31.1	186311652	186375693	2.47075080533048	0.0134829736123803	0.107334913568666	FALSE	FALSE	GCST010098_meta_Colon
ENSG00000185467	KPNA7	7	q22.1	99173574	99207506	2.47022162313139	0.0135029368094888	0.107440489263788	FALSE	FALSE	GCST010098_meta_Colon
ENSG00000186212	SOWAHB	4	q21.1	76894928	76898147	2.46962902066501	0.013525323508116	0.107565234030567	FALSE	FALSE	GCST010098_meta_Colon
ENSG00000160410	SHKBP1	19	q13.2	40576851	40591399	2.46919296707061	0.0135418172085834	0.107599527444621	FALSE	FALSE	GCST010098_meta_Colon
ENSG00000179832	MROH1	8	q24.3	144148016	144261940	2.46916018669509	0.0135430578421534	0.107599527444621	FALSE	FALSE	GCST010098_meta_Colon
ENSG00000177096	PHETA2	22	q13.2	42074251	42079441	2.46865474432847	0.0135621999533788	0.107693585175428	FALSE	FALSE	GCST010098_meta_Colon
ENSG00000163624	CDS1	4	q21.23	84582979	84651338	2.46849300352416	0.0135683304468511	0.107693585175428	FALSE	FALSE	GCST010098_meta_Colon
ENSG00000173848	NET1	10	p15.1	5412551	5458463	2.46735562383222	0.0136115099575187	0.107909440867897	FALSE	FALSE	GCST010098_meta_Colon
ENSG00000136883	KIF12	9	q32	114086126	114099291	2.46715907026821	0.0136189842108972	0.107909440867897	FALSE	FALSE	GCST010098_meta_Colon
ENSG00000105726	ATP13A1	19	p13.11	19645198	19663693	2.46706801463652	0.0136224479708491	0.107909440867897	FALSE	FALSE	GCST010098_meta_Colon
ENSG00000244405	ETV5	3	q27.2	186046308	186110318	2.46037380390498	0.0138792373253049	0.109564653883118	FALSE	FALSE	GCST010098_meta_Colon
ENSG00000171105	INSR	19	p13.2	7112255	7294034	2.45915928137471	0.0139262816170237	0.109637043994121	FALSE	FALSE	GCST010098_meta_Colon
ENSG00000176020	AMIGO3	3	p21.31	49716834	49719695	2.45858568310216	0.0139485487348265	0.109645218487798	FALSE	FALSE	GCST010098_meta_Colon
ENSG00000197019	SERTAD1	19	q13.2	40421592	40426025	2.4583982794163	0.013955830565391	0.109645218487798	FALSE	FALSE	GCST010098_meta_Colon
ENSG00000176160	HSF5	17	q22	58420167	58488384	2.45835081020449	0.0139576755801466	0.109645218487798	FALSE	FALSE	GCST010098_meta_Colon
ENSG00000131242	RAB11FIP4	17	q11.2	31391624	31538217	2.45811517075491	0.0139668375098432	0.109662245737177	FALSE	FALSE	GCST010098_meta_Colon
ENSG00000177169	ULK1	12	q24.33	131894651	131923167	2.45742439765738	0.0139937261525456	0.109765361029383	FALSE	FALSE	GCST010098_meta_Colon
ENSG00000160190	SLC37A1	21	q22.3	42496008	42581440	2.4574096472501	0.0139943008164809	0.109765361029383	FALSE	FALSE	GCST010098_meta_Colon
ENSG00000134871	COL4A2	13	q34	110305812	110513209	2.45725032637978	0.0140005091564329	0.109765361029383	FALSE	FALSE	GCST010098_meta_Colon
ENSG00000105996	HOXA2	7	p15.2	27100354	27102811	2.45645622882559	0.0140314894429612	0.109892269128112	FALSE	FALSE	GCST010098_meta_Colon
ENSG00000165238	WNK2	9	q22.31	93184916	93320572	2.45488333982934	0.0140930315404991	0.110212335544196	FALSE	FALSE	GCST010098_meta_Colon
ENSG00000143799	PARP1	1	q42.12	226360691	226408079	2.45434615198571	0.0141141044808078	0.110221442469567	FALSE	FALSE	GCST010098_meta_Colon
ENSG00000154370	TRIM11	1	q42.13	228393673	228406840	2.4541243757518	0.0141228124813935	0.110221442469567	FALSE	FALSE	GCST010098_meta_Colon
ENSG00000156273	BACH1	21	q21.3	29194071	29630751	2.45391180124967	0.014131163627541	0.110221442469567	FALSE	FALSE	GCST010098_meta_Colon
ENSG00000101384	JAG1	20	p12.2	10637684	10673999	2.45335230173321	0.0141531648111939	0.1103148718609	FALSE	FALSE	GCST010098_meta_Colon
ENSG00000099364	FBXL19	16	p11.2	30923055	30948783	2.45256123851358	0.0141843233463148	0.110450342987598	FALSE	FALSE	GCST010098_meta_Colon
ENSG00000165029	ABCA1	9	q31.1	104781002	104928237	2.45180650300711	0.014214107403711	0.110574858808199	FALSE	FALSE	GCST010098_meta_Colon
ENSG00000124102	PI3	20	q13.12	45174876	45176544	2.44877876170267	0.014334146290042	0.111181237687548	FALSE	FALSE	GCST010098_meta_Colon
ENSG00000074054	CLASP1	2	q14.3	121337776	121649587	2.44857156810666	0.0143423933537872	0.111181237687548	FALSE	FALSE	GCST010098_meta_Colon
ENSG00000241233	KRTAP5-8	11	q13.4	71538025	71539207	2.44845735564344	0.0143469412171922	0.111181237687548	FALSE	FALSE	GCST010098_meta_Colon
ENSG00000126062	TMEM115	3	p21.31	50354749	50359610	2.44813674650753	0.0143597144549202	0.111181237687548	FALSE	FALSE	GCST010098_meta_Colon
ENSG00000151240	DIP2C	10	p15.3	274190	689668	2.4479834540582	0.0143658252509965	0.111181237687548	FALSE	FALSE	GCST010098_meta_Colon
ENSG00000158792	SPATA2L	16	q24.3	89696343	89701705	2.4479204976249	0.0143683355883864	0.111181237687548	FALSE	FALSE	GCST010098_meta_Colon
ENSG00000126254	RBM42	19	q13.12	35629030	35637686	2.44757089657122	0.014382282691599	0.111214231872637	FALSE	FALSE	GCST010098_meta_Colon
ENSG00000168310	IRF2	4	q35.1	184387713	184474580	2.44741110355477	0.0143886615036779	0.111214231872637	FALSE	FALSE	GCST010098_meta_Colon
ENSG00000106443	PHF14	7	p21.3	10973336	11169630	2.4469449948558	0.0144072824549034	0.111214231872637	FALSE	FALSE	GCST010098_meta_Colon
ENSG00000099917	MED15	22	q11.21	20495913	20587632	2.44619264472789	0.0144373835357965	0.111339379619733	FALSE	FALSE	GCST010098_meta_Colon
ENSG00000161849	KRT84	12	q13.13	52377812	52385652	2.44574859194751	0.0144551758394627	0.111398543182267	FALSE	FALSE	GCST010098_meta_Colon
ENSG00000100084	HIRA	22	q11.21	19330698	19447450	2.44540499745673	0.014468956247812	0.111398543182267	FALSE	FALSE	GCST010098_meta_Colon
ENSG00000181220	ZNF746	7	q36.1	149472696	149497817	2.44531624294552	0.0144725177721044	0.111398543182267	FALSE	FALSE	GCST010098_meta_Colon
ENSG00000091073	DTX2	7	q11.23	76461676	76505995	2.44530802467586	0.0144728475923821	0.111398543182267	FALSE	FALSE	GCST010098_meta_Colon
ENSG00000121380	BCL2L14	12	p13.2	12049844	12211084	2.44385482853824	0.0145312723979216	0.111719741680388	FALSE	FALSE	GCST010098_meta_Colon
ENSG00000115339	GALNT3	2	q24.3	165747591	165794682	2.44375032521158	0.014535481890182	0.111719741680388	FALSE	FALSE	GCST010098_meta_Colon
ENSG00000114529	C3orf52	3	q13.2	112086335	112131004	2.44329941249431	0.0145536574093207	0.11175229369906	FALSE	FALSE	GCST010098_meta_Colon
ENSG00000148843	PDCD11	10	q24.33	103396626	103446292	2.4425145206271	0.0145853428569688	0.111870035168425	FALSE	FALSE	GCST010098_meta_Colon
ENSG00000019102	VSIG2	11	q24.2	124747472	124752238	2.44222858403465	0.0145969009899797	0.111870035168425	FALSE	FALSE	GCST010098_meta_Colon
ENSG00000070985	TRPM5	11	p15.5	2404515	2423045	2.43904435768398	0.0147261605123143	0.112699060378967	FALSE	FALSE	GCST010098_meta_Colon
ENSG00000138768	USO1	4	q21.1	75724593	75814286	2.43825639759454	0.0147583020236856	0.112891152836713	FALSE	FALSE	GCST010098_meta_Colon
ENSG00000132681	ATP1A4	1	q23.2	160151570	160186977	2.4377657544049	0.0147783469657509	0.112916419151844	FALSE	FALSE	GCST010098_meta_Colon
ENSG00000176485	PLA2G16	11	q13.1	63573195	63616883	2.43765846641006	0.0147827333499483	0.112916419151844	FALSE	FALSE	GCST010098_meta_Colon
ENSG00000186188	FFAR4	10	q23.33	93566665	93604480	2.43507706885717	0.0148886182109354	0.113445814009527	FALSE	FALSE	GCST010098_meta_Colon
ENSG00000177051	FBXO46	19	q13.32	45710629	45730904	2.43493427102974	0.0148944950096709	0.113445814009527	FALSE	FALSE	GCST010098_meta_Colon
ENSG00000116218	NPHS2	1	q25.2	179550539	179575952	2.42972556597219	0.0151102592524694	0.11481648653784	FALSE	FALSE	GCST010098_meta_Colon
ENSG00000149503	INCENP	11	q12.3	62123973	62153163	2.42939759032349	0.0151239369050458	0.1148659783982	FALSE	FALSE	GCST010098_meta_Colon
ENSG00000164985	PSIP1	9	p22.3	15464066	15511019	2.42874300820651	0.0151512677117903	0.114986561690503	FALSE	FALSE	GCST010098_meta_Colon
ENSG00000167861	HID1	17	q25.1	74950743	74973166	2.4286384376195	0.0151556378806673	0.114986561690503	FALSE	FALSE	GCST010098_meta_Colon
ENSG00000138246	DNAJC13	3	q22.1	132417526	132539032	2.42815937250075	0.0151756729580929	0.114986561690503	FALSE	FALSE	GCST010098_meta_Colon
ENSG00000112406	HECA	6	q24.1	139135112	139180802	2.42665411204781	0.0152387766062685	0.115355668238103	FALSE	FALSE	GCST010098_meta_Colon
ENSG00000131386	GALNT15	3	p25.1	16174649	16231992	2.42617827357305	0.0152587727487894	0.115398067679877	FALSE	FALSE	GCST010098_meta_Colon
ENSG00000183844	FAM3B	21	q22.3	41304212	41357431	2.42396834185941	0.015351943725259	0.115884046020282	FALSE	FALSE	GCST010098_meta_Colon
ENSG00000131061	ZNF341	20	q11.22	33731657	33792269	2.42303083523426	0.0153916201637505	0.116067276438743	FALSE	FALSE	GCST010098_meta_Colon
ENSG00000104983	CCDC61	19	q13.32	45995461	46021318	2.42288181195718	0.0153979353199779	0.116067276438743	FALSE	FALSE	GCST010098_meta_Colon
ENSG00000134193	REG4	1	p12	119794018	119811660	2.42156419316421	0.0154538713269213	0.11616153138331	FALSE	FALSE	GCST010098_meta_Colon
ENSG00000100796	PPP4R3A	14	q32.12	91457611	91510554	2.42148732369802	0.0154571401300043	0.11616153138331	FALSE	FALSE	GCST010098_meta_Colon
ENSG00000150712	MTMR12	5	p13.3	32226994	32313009	2.42143273046197	0.0154594620265068	0.11616153138331	FALSE	FALSE	GCST010098_meta_Colon
ENSG00000108242	CYP2C18	10	q23.33	94683621	94736190	2.42134858125713	0.0154630415645934	0.11616153138331	FALSE	FALSE	GCST010098_meta_Colon
ENSG00000111816	FRK	6	q22.1	115931149	116060758	2.4208822620145	0.0154828910725463	0.11616153138331	FALSE	FALSE	GCST010098_meta_Colon
ENSG00000120068	HOXB8	17	q21.32	48611377	48614939	2.42041213989408	0.0155029251510358	0.116257436364152	FALSE	FALSE	GCST010098_meta_Colon
ENSG00000137441	FGFBP2	4	p15.32	15960243	15969309	2.4188448866805	0.0155698779510447	0.116631010267931	FALSE	FALSE	GCST010098_meta_Colon
ENSG00000113721	PDGFRB	5	q32	150113837	150155872	2.41873540410141	0.0155745645221505	0.116631010267931	FALSE	FALSE	GCST010098_meta_Colon
ENSG00000143382	ADAMTSL4	1	q21.2	150549369	150560937	2.41754822057998	0.0156254635086546	0.116902966138245	FALSE	FALSE	GCST010098_meta_Colon
ENSG00000149131	SERPING1	11	q12.1	57597387	57614853	2.41710038477654	0.0156447018830488	0.116977541275903	FALSE	FALSE	GCST010098_meta_Colon
ENSG00000127580	WDR24	16	p13.3	684622	690444	2.41481671625368	0.0157431293863046	0.117335679426038	FALSE	FALSE	GCST010098_meta_Colon
ENSG00000162542	TMCO4	1	p36.13	19682213	19799945	2.41467706147585	0.0157491662274581	0.117335679426038	FALSE	FALSE	GCST010098_meta_Colon
ENSG00000092098	RNF31	14	q12	24146683	24160661	2.41433787694023	0.0157638365976025	0.117390428318328	FALSE	FALSE	GCST010098_meta_Colon
ENSG00000106682	EIF4H	7	q11.23	74174245	74197101	2.41350649600774	0.01579984623894	0.117492770778536	FALSE	FALSE	GCST010098_meta_Colon
ENSG00000212123	PRR22	19	p13.3	5782960	5784765	2.41338274108952	0.0158052126230462	0.117492770778536	FALSE	FALSE	GCST010098_meta_Colon
ENSG00000150977	RILPL2	12	q24.31	123410683	123436717	2.41329714610679	0.015808925215754	0.117492770778536	FALSE	FALSE	GCST010098_meta_Colon
ENSG00000160949	TONSL	8	q24.3	144428775	144444444	2.41293957334625	0.0158244428556002	0.117492770778536	FALSE	FALSE	GCST010098_meta_Colon
ENSG00000116771	AGMAT	1	p36.21	15572353	15585110	2.412837454154	0.0158288769962974	0.117492770778536	FALSE	FALSE	GCST010098_meta_Colon
ENSG00000156675	RAB11FIP1	8	p11.23	37858618	37899467	2.41206518775227	0.0158624451445804	0.117585201837581	FALSE	FALSE	GCST010098_meta_Colon
ENSG00000161618	ALDH16A1	19	q13.33	49453169	49471048	2.41154116633408	0.0158852584509398	0.117585201837581	FALSE	FALSE	GCST010098_meta_Colon
ENSG00000174951	FUT1	19	q13.33	48748011	48755390	2.41141404777019	0.0158907969124188	0.117585201837581	FALSE	FALSE	GCST010098_meta_Colon
ENSG00000149922	TBX6	16	p11.2	30085793	30091887	2.41059689969335	0.0159264400062658	0.117661558193774	FALSE	FALSE	GCST010098_meta_Colon
ENSG00000070444	MNT	17	p13.3	2384060	2401118	2.41041103979833	0.0159345568152729	0.117661558193774	FALSE	FALSE	GCST010098_meta_Colon
ENSG00000006788	MYH13	17	p13.1	10300865	10373130	2.41029374985473	0.0159396809328807	0.117661558193774	FALSE	FALSE	GCST010098_meta_Colon
ENSG00000065618	COL17A1	10	q25.1	104031286	104085957	2.41006919976371	0.0159494950325317	0.117679822299393	FALSE	FALSE	GCST010098_meta_Colon
ENSG00000121879	PIK3CA	3	q26.32	179148114	179240093	2.40845606430064	0.0160201544225951	0.118116513991695	FALSE	FALSE	GCST010098_meta_Colon
ENSG00000138347	MYPN	10	q21.3	68106117	68212017	2.40589748784339	0.0161327909711894	0.11858791422156	FALSE	FALSE	GCST010098_meta_Colon
ENSG00000173040	EVC2	4	p16.2	5542772	5709548	2.40575373948586	0.0161391398260739	0.11858791422156	FALSE	FALSE	GCST010098_meta_Colon
ENSG00000143365	RORC	1	q21.3	151806071	151831872	2.40436285893312	0.0162006835966555	0.118724981931442	FALSE	FALSE	GCST010098_meta_Colon
ENSG00000196588	MRTFA	22	q13.2	40410281	40636702	2.40434710074609	0.0162013820459147	0.118724981931442	FALSE	FALSE	GCST010098_meta_Colon
ENSG00000171298	GAA	17	q25.3	80101556	80119879	2.40432810131761	0.0162022241917292	0.118724981931442	FALSE	FALSE	GCST010098_meta_Colon
ENSG00000099864	PALM	19	p13.3	708939	748329	2.40383658776511	0.0162240238054141	0.118830412824214	FALSE	FALSE	GCST010098_meta_Colon
ENSG00000055917	PUM2	2	p24.1	20248691	20352234	2.40327768281087	0.0162488436790549	0.118957858769994	FALSE	FALSE	GCST010098_meta_Colon
ENSG00000113441	LNPEP	5	q15	96935394	97037515	2.40234410850728	0.0162903763046435	0.119109518164235	FALSE	FALSE	GCST010098_meta_Colon
ENSG00000167671	UBXN6	19	p13.3	4444999	4457822	2.40037215755599	0.0163784107040456	0.119327113788605	FALSE	FALSE	GCST010098_meta_Colon
ENSG00000137975	CLCA2	1	p22.3	86424086	86456558	2.40035239970285	0.0163792948705798	0.119327113788605	FALSE	FALSE	GCST010098_meta_Colon
ENSG00000161956	SENP3	17	p13.1	7561875	7571969	2.39955332806151	0.0164150885922276	0.119327113788605	FALSE	FALSE	GCST010098_meta_Colon
ENSG00000155792	DEPTOR	8	q24.12	119873717	120050913	2.39788352352553	0.0164901079370135	0.119739991192997	FALSE	FALSE	GCST010098_meta_Colon
ENSG00000030419	IKZF2	2	q34	212999691	213152427	2.3976270190993	0.0165016585604254	0.1197696205067	FALSE	FALSE	GCST010098_meta_Colon
ENSG00000133275	CSNK1G2	19	p13.3	1941149	1981338	2.39628999976237	0.0165619808688595	0.119899822877931	FALSE	FALSE	GCST010098_meta_Colon
ENSG00000172247	C1QTNF4	11	p11.2	47589664	47594659	2.39597184763742	0.0165763634324963	0.119899822877931	FALSE	FALSE	GCST010098_meta_Colon
ENSG00000136153	LMO7	13	q22.2	75620434	75859870	2.39570551528348	0.0165884118358252	0.119899822877931	FALSE	FALSE	GCST010098_meta_Colon
ENSG00000105668	UPK1A	19	q13.12	35666516	35678483	2.39504316046192	0.0166184089451528	0.119899822877931	FALSE	FALSE	GCST010098_meta_Colon
ENSG00000135702	CHST5	16	q23.1	75528535	75535247	2.39478184076519	0.0166302568407785	0.119899822877931	FALSE	FALSE	GCST010098_meta_Colon
ENSG00000148737	TCF7L2	10	q25.2	112950250	113167678	2.39463127176279	0.0166370868114079	0.119899822877931	FALSE	FALSE	GCST010098_meta_Colon
ENSG00000087152	ATXN7L3	17	q21.31	44191805	44200113	2.39349213172171	0.0166888392779728	0.120041345959506	FALSE	FALSE	GCST010098_meta_Colon
ENSG00000049618	ARID1B	6	q25.3	156776020	157210779	2.39315679446103	0.0167041009478827	0.120097242375517	FALSE	FALSE	GCST010098_meta_Colon
ENSG00000151553	FAM160B1	10	q25.3	114821744	114899832	2.39259152551917	0.0167298548707192	0.120228490875052	FALSE	FALSE	GCST010098_meta_Colon
ENSG00000160180	TFF3	21	q22.3	42311667	42315651	2.39109269298469	0.016798311235046	0.120558336630032	FALSE	FALSE	GCST010098_meta_Colon
ENSG00000130749	ZC3H4	19	q13.32	47064187	47113752	2.3901663168802	0.0168407445767252	0.120700785783922	FALSE	FALSE	GCST010098_meta_Colon
ENSG00000179041	RRS1	8	q13.1	66429028	66430733	2.38822292933625	0.0169300687189222	0.120908593216249	FALSE	FALSE	GCST010098_meta_Colon
ENSG00000163682	RPL9	4	p14	39452521	39458949	2.38799458965913	0.0169405911709872	0.120912345412555	FALSE	FALSE	GCST010098_meta_Colon
ENSG00000103056	SMPD3	16	q22.1	68358325	68448688	2.38765636966857	0.0169561877243651	0.120933522146239	FALSE	FALSE	GCST010098_meta_Colon
ENSG00000137266	SLC22A23	6	p25.2	3268962	3457022	2.38664209115089	0.0170030353788622	0.121106026756685	FALSE	FALSE	GCST010098_meta_Colon
ENSG00000111817	DSE	6	q22.1	116254173	116444860	2.386131710723	0.0170266518373497	0.121220385838467	FALSE	FALSE	GCST010098_meta_Colon
ENSG00000165644	COMTD1	10	q22.2	75233969	75236030	2.38500746374848	0.0170787748473099	0.121362171636551	FALSE	FALSE	GCST010098_meta_Colon
ENSG00000178623	GPR35	2	q37.3	240605431	240631259	2.38488599703483	0.0170844147310981	0.121362171636551	FALSE	FALSE	GCST010098_meta_Colon
ENSG00000119138	KLF9	9	q21.12	70384597	70414624	2.3840770565824	0.0171220167599297	0.121535638070917	FALSE	FALSE	GCST010098_meta_Colon
ENSG00000143199	ADCY10	1	q24.2	167809388	167914215	2.38321472511122	0.0171621805023989	0.121645110519435	FALSE	FALSE	GCST010098_meta_Colon
ENSG00000117523	PRRC2C	1	q24.3	171485551	171593511	2.3820461211606	0.0172167410013022	0.121977909179796	FALSE	FALSE	GCST010098_meta_Colon
ENSG00000132005	RFX1	19	p13.12	13961538	14007039	2.38032067382652	0.0172975779106729	0.122442413528397	FALSE	FALSE	GCST010098_meta_Colon
ENSG00000051341	POLQ	3	q13.33	121431427	121546641	2.37926087584153	0.0173473941184448	0.122578567607327	FALSE	FALSE	GCST010098_meta_Colon
ENSG00000165355	FBXO33	14	q21.1	39397669	39432500	2.37841468352202	0.0173872599999165	0.122673044749551	FALSE	FALSE	GCST010098_meta_Colon
ENSG00000136059	VILL	3	p22.2	37988059	38007188	2.37832754746452	0.0173913697196862	0.122673044749551	FALSE	FALSE	GCST010098_meta_Colon
ENSG00000196182	STK40	1	p34.3	36339624	36385896	2.37771256788414	0.0174203990900311	0.122823772476019	FALSE	FALSE	GCST010098_meta_Colon
ENSG00000127603	MACF1	1	p34.3	39081316	39487177	2.37563306908968	0.0175188742980564	0.123193031412604	FALSE	FALSE	GCST010098_meta_Colon
ENSG00000103540	CCP110	16	p12.3	19523811	19553408	2.37385403930088	0.0176035077174821	0.123625509958121	FALSE	FALSE	GCST010098_meta_Colon
ENSG00000101199	ARFGAP1	20	q13.33	63272785	63289793	2.37289963511218	0.0176490589315608	0.123852850350346	FALSE	FALSE	GCST010098_meta_Colon
ENSG00000198841	KTI12	1	p32.3	52032103	52033816	2.37235933470305	0.0176748918261889	0.123924087883851	FALSE	FALSE	GCST010098_meta_Colon
ENSG00000043143	JADE2	5	q31.1	134524312	134583230	2.37192984184884	0.0176954504152518	0.123924087883851	FALSE	FALSE	GCST010098_meta_Colon
ENSG00000100354	TNRC6B	22	q13.1	40044817	40335808	2.37173660372044	0.0177047070030322	0.123924087883851	FALSE	FALSE	GCST010098_meta_Colon
ENSG00000121552	CSTA	3	q21.1	122325244	122341972	2.37170093412735	0.0177064161292905	0.123924087883851	FALSE	FALSE	GCST010098_meta_Colon
ENSG00000154914	USP43	17	p13.1	9644698	9729691	2.37169713905146	0.0177065979807458	0.123924087883851	FALSE	FALSE	GCST010098_meta_Colon
ENSG00000115648	MLPH	2	q37.3	237485428	237555318	2.37167084709086	0.0177078578769976	0.123924087883851	FALSE	FALSE	GCST010098_meta_Colon
ENSG00000117601	SERPINC1	1	q25.1	173903804	173917378	2.37111069627851	0.0177347186687328	0.123938256992176	FALSE	FALSE	GCST010098_meta_Colon
ENSG00000055609	KMT2C	7	q36.1	152134922	152436005	2.37018330019931	0.0177792683928836	0.124103211622335	FALSE	FALSE	GCST010098_meta_Colon
ENSG00000156650	KAT6B	10	q22.2	74824927	75032624	2.37014494799398	0.0177811128439194	0.124103211622335	FALSE	FALSE	GCST010098_meta_Colon
ENSG00000176563	CNTD1	17	q21.2	42798792	42811587	2.36888067538413	0.0178420087346107	0.124266258054741	FALSE	FALSE	GCST010098_meta_Colon
ENSG00000131408	NR1H2	19	q13.33	50329653	50382982	2.36678374699741	0.0179434138645653	0.124667860657167	FALSE	FALSE	GCST010098_meta_Colon
ENSG00000267748	AC011479.1	19	q13.2	38289151	38304910	2.36672371002653	0.017946324605298	0.124667860657167	FALSE	FALSE	GCST010098_meta_Colon
ENSG00000158125	XDH	2	p23.1	31334321	31414715	2.36628973275737	0.0179673771998629	0.124759388639855	FALSE	FALSE	GCST010098_meta_Colon
ENSG00000120733	KDM3B	5	q31.2	138352596	138437028	2.36525509813223	0.0180176554668426	0.124892810246385	FALSE	FALSE	GCST010098_meta_Colon
ENSG00000017797	RALBP1	18	p11.22	9475009	9538116	2.36375970166687	0.018090542306584	0.125129725787452	FALSE	FALSE	GCST010098_meta_Colon
ENSG00000076984	MAP2K7	19	p13.2	7903843	7914478	2.36336277942334	0.0181099319331494	0.12517500413592	FALSE	FALSE	GCST010098_meta_Colon
ENSG00000060138	YBX3	12	p13.2	10699089	10723312	2.36329964953576	0.0181130175011123	0.12517500413592	FALSE	FALSE	GCST010098_meta_Colon
ENSG00000197555	SIPA1L1	14	q24.2	71320449	71741229	2.36248239871669	0.0181530034384918	0.125343283432101	FALSE	FALSE	GCST010098_meta_Colon
ENSG00000007520	TSR3	16	p13.3	1349240	1351911	2.36048459298796	0.0182510764267368	0.125749681284861	FALSE	FALSE	GCST010098_meta_Colon
ENSG00000131910	NR0B2	1	p36.11	26911489	26913966	2.35999590462958	0.0182751368104638	0.12580732867418	FALSE	FALSE	GCST010098_meta_Colon
ENSG00000123815	COQ8B	19	q13.2	40691529	40718207	2.35975527170316	0.018286994480374	0.125834928113235	FALSE	FALSE	GCST010098_meta_Colon
ENSG00000211445	GPX3	5	q33.1	151020438	151028993	2.35896907813658	0.0183257827107104	0.125941149095998	FALSE	FALSE	GCST010098_meta_Colon
ENSG00000136634	IL10	1	q32.1	206767602	206772494	2.35819783265934	0.0183639034134449	0.126093560354502	FALSE	FALSE	GCST010098_meta_Colon
ENSG00000213699	SLC35F6	2	p23.3	26764284	26781231	2.35798338325343	0.0183745154283317	0.126112416893169	FALSE	FALSE	GCST010098_meta_Colon
ENSG00000134644	PUM1	1	p35.2	30931506	31065991	2.35776793785263	0.0183851821349301	0.126131632507204	FALSE	FALSE	GCST010098_meta_Colon
ENSG00000196684	HSH2D	19	p13.11	16134028	16158575	2.35738661849462	0.0184040745514219	0.126207240069695	FALSE	FALSE	GCST010098_meta_Colon
ENSG00000106635	BCL7B	7	q11.23	73536356	73558002	2.35687421393707	0.0184294883241937	0.126217530584946	FALSE	FALSE	GCST010098_meta_Colon
ENSG00000116151	MORN1	1	p36.32	2321253	2391707	2.35686742104435	0.0184298254380676	0.126217530584946	FALSE	FALSE	GCST010098_meta_Colon
ENSG00000162522	KIAA1522	1	p35.1	32741885	32774970	2.35649572156489	0.018448280161239	0.126217530584946	FALSE	FALSE	GCST010098_meta_Colon
ENSG00000066405	CLDN18	3	q22.3	137998735	138033655	2.35607058860429	0.0184694076609687	0.126277191056849	FALSE	FALSE	GCST010098_meta_Colon
ENSG00000185122	HSF1	8	q24.3	144291591	144314722	2.35502643909789	0.0185213878370654	0.126496809649103	FALSE	FALSE	GCST010098_meta_Colon
ENSG00000163874	ZC3H12A	1	p34.3	37474552	37484379	2.35494256614774	0.0185255687758065	0.126496809649103	FALSE	FALSE	GCST010098_meta_Colon
ENSG00000086015	MAST2	1	p34.1	45786987	46036124	2.35479175876032	0.018533088371842	0.126496809649103	FALSE	FALSE	GCST010098_meta_Colon
ENSG00000130528	HRC	19	q13.33	49151198	49155424	2.35460913030637	0.0185421982136331	0.126505133599651	FALSE	FALSE	GCST010098_meta_Colon
ENSG00000008277	ADAM22	7	q21.12	87934143	88202889	2.35410188751792	0.0185675209718722	0.126570180162426	FALSE	FALSE	GCST010098_meta_Colon
ENSG00000111405	ENDOU	12	q13.11	47709734	47725567	2.35207338168584	0.0186690915060239	0.127208476037434	FALSE	FALSE	GCST010098_meta_Colon
ENSG00000180263	FGD6	12	q22	95076749	95217482	2.35167405203334	0.0186891437478636	0.127291011771239	FALSE	FALSE	GCST010098_meta_Colon
ENSG00000108924	HLF	17	q22	55265012	55325065	2.35127858414525	0.0187090206394531	0.127318220675871	FALSE	FALSE	GCST010098_meta_Colon
ENSG00000174775	HRAS	11	p15.5	532242	537287	2.35104785811443	0.0187206258641784	0.127343145727778	FALSE	FALSE	GCST010098_meta_Colon
ENSG00000142186	SCYL1	11	q13.1	65525077	65538704	2.35074854606851	0.0187356902612051	0.127391569956701	FALSE	FALSE	GCST010098_meta_Colon
ENSG00000125484	GTF3C4	9	q34.13	132670035	132694955	2.35025977598537	0.0187603128924213	0.127504915898342	FALSE	FALSE	GCST010098_meta_Colon
ENSG00000182108	DEXI	16	p13.13	10928891	10942460	2.34802584434624	0.018873211709622	0.128111925199276	FALSE	FALSE	GCST010098_meta_Colon
ENSG00000156052	GNAQ	9	q21.2	77716087	78031458	2.34585945971542	0.0189832638890019	0.128529843721439	FALSE	FALSE	GCST010098_meta_Colon
ENSG00000110400	NECTIN1	11	q23.3	119623408	119729084	2.34539620059408	0.0190068701101122	0.128581075306088	FALSE	FALSE	GCST010098_meta_Colon
ENSG00000174292	TNK1	17	p13.1	7380534	7389774	2.34507342651561	0.0190233328252044	0.128638167518558	FALSE	FALSE	GCST010098_meta_Colon
ENSG00000168903	BTNL3	5	q35.3	180988845	181006727	2.34416933354432	0.0190695114161908	0.128723301956803	FALSE	FALSE	GCST010098_meta_Colon
ENSG00000125503	PPP1R12C	19	q13.42	55090913	55117559	2.34388421891758	0.0190840946018412	0.128723301956803	FALSE	FALSE	GCST010098_meta_Colon
ENSG00000171148	TADA3	3	p25.3	9779860	9793011	2.34244063496247	0.0191580815066833	0.129059462519602	FALSE	FALSE	GCST010098_meta_Colon
ENSG00000167173	C15orf39	15	q24.2	75195643	75212169	2.3418138234064	0.0191902849920817	0.129113654753691	FALSE	FALSE	GCST010098_meta_Colon
ENSG00000132481	TRIM47	17	q25.1	75874161	75878575	2.34133408025151	0.0192149645496246	0.129171289989153	FALSE	FALSE	GCST010098_meta_Colon
ENSG00000105221	AKT2	19	q13.2	40230317	40285536	2.34022603846594	0.0192720718986327	0.12939322405812	FALSE	FALSE	GCST010098_meta_Colon
ENSG00000185033	SEMA4B	15	q26.1	90160604	90229679	2.34022375383593	0.0192721897992136	0.12939322405812	FALSE	FALSE	GCST010098_meta_Colon
ENSG00000165406	MARCH8	10	q11.22	45454585	45594906	2.33969225533833	0.0192996354397181	0.129469060671548	FALSE	FALSE	GCST010098_meta_Colon
ENSG00000107862	GBF1	10	q24.32	102245532	102382899	2.33888015248563	0.0193416369592254	0.12953003950945	FALSE	FALSE	GCST010098_meta_Colon
ENSG00000132881	CPLANE2	1	p36.13	16231700	16237162	2.33833877262115	0.0193696811856066	0.12953003950945	FALSE	FALSE	GCST010098_meta_Colon
ENSG00000142197	DOP1B	21	q22.12	36156782	36294274	2.33817665778883	0.0193780858682366	0.12953003950945	FALSE	FALSE	GCST010098_meta_Colon
ENSG00000100359	SGSM3	22	q13.1	40370591	40410289	2.33807721829616	0.0193832427867067	0.12953003950945	FALSE	FALSE	GCST010098_meta_Colon
ENSG00000130810	PPAN	19	p13.2	10106289	10111634	2.33714639078746	0.0194315735519273	0.129541130460728	FALSE	FALSE	GCST010098_meta_Colon
ENSG00000205476	CCDC85C	14	q32.2	99500180	99604026	2.33638482487408	0.0194711941338221	0.129697405711496	FALSE	FALSE	GCST010098_meta_Colon
ENSG00000167700	MFSD3	8	q24.3	144509074	144511213	2.33510780565051	0.0195377896622853	0.130032952119311	FALSE	FALSE	GCST010098_meta_Colon
ENSG00000177105	RHOG	11	p15.4	3826978	3840983	2.33376795859317	0.0196078754210607	0.130229107964319	FALSE	FALSE	GCST010098_meta_Colon
ENSG00000172725	CORO1B	11	q13.2	67435510	67443821	2.33192689250349	0.0197045374637255	0.130773210620856	FALSE	FALSE	GCST010098_meta_Colon
ENSG00000184828	ZBTB7C	18	q21.1	48026673	48410752	2.33182868192849	0.0197097055142343	0.130773210620856	FALSE	FALSE	GCST010098_meta_Colon
ENSG00000187942	LDLRAD2	1	p36.12	21812265	21825221	2.33155257017088	0.0197242414480257	0.130773210620856	FALSE	FALSE	GCST010098_meta_Colon
ENSG00000157954	WIPI2	7	p22.1	5190188	5233826	2.33153233565761	0.019725307064272	0.130773210620856	FALSE	FALSE	GCST010098_meta_Colon
ENSG00000166869	CHP2	16	p12.2	23754627	23758951	2.33143221556602	0.019730580458545	0.130773210620856	FALSE	FALSE	GCST010098_meta_Colon
ENSG00000144747	TMF1	3	p14.1	69019827	69052339	2.33035090861134	0.0197876121359794	0.131042868804691	FALSE	FALSE	GCST010098_meta_Colon
ENSG00000196199	MPHOSPH8	13	q12.11	19633681	19673459	2.32931685468385	0.0198422861260317	0.131247848651433	FALSE	FALSE	GCST010098_meta_Colon
ENSG00000187758	ADH1A	4	q23	99276367	99291028	2.32930105313824	0.0198431226302672	0.131247848651433	FALSE	FALSE	GCST010098_meta_Colon
ENSG00000188827	SLX4	16	p13.3	3581181	3611598	2.32910379882	0.0198535674959518	0.131262782541276	FALSE	FALSE	GCST010098_meta_Colon
ENSG00000115649	CNPPD1	2	q35	219171897	219178106	2.32786419971881	0.0199193157662768	0.131643194427335	FALSE	FALSE	GCST010098_meta_Colon
ENSG00000131126	TEX101	19	q13.31	43401496	43418597	2.32729313993976	0.0199496686452257	0.131755286126893	FALSE	FALSE	GCST010098_meta_Colon
ENSG00000165322	ARHGAP12	10	p11.22	31805404	31928876	2.32697329449345	0.0199666866529221	0.131755286126893	FALSE	FALSE	GCST010098_meta_Colon
ENSG00000148377	IDI2	10	p15.3	1018907	1025859	2.32682355757209	0.0199746580550708	0.131755286126893	FALSE	FALSE	GCST010098_meta_Colon
ENSG00000185722	ANKFY1	17	p13.2	4163907	4263995	2.32677271264919	0.0199773654696236	0.131755286126893	FALSE	FALSE	GCST010098_meta_Colon
ENSG00000197273	GUCA2A	1	p34.2	42162691	42164718	2.32613066702049	0.0200115809903824	0.131831651200258	FALSE	FALSE	GCST010098_meta_Colon
ENSG00000141965	FEM1A	19	p13.3	4791681	4801273	2.32547553632366	0.0200465465457731	0.131831651200258	FALSE	FALSE	GCST010098_meta_Colon
ENSG00000008710	PKD1	16	p13.3	2088710	2135898	2.32544415479891	0.0200482227741177	0.131831651200258	FALSE	FALSE	GCST010098_meta_Colon
ENSG00000139865	TTC6	14	q21.1	37595847	38041442	2.32542520829602	0.0200492348512534	0.131831651200258	FALSE	FALSE	GCST010098_meta_Colon
ENSG00000137507	LRRC32	11	q13.5	76657524	76670747	2.32535706884338	0.0200528750673748	0.131831651200258	FALSE	FALSE	GCST010098_meta_Colon
ENSG00000146676	PURB	7	p13	44876293	44885361	2.32457334499466	0.0200947854620012	0.131841884592847	FALSE	FALSE	GCST010098_meta_Colon
ENSG00000181638	ZFP41	8	q24.3	143246821	143262705	2.32452455667874	0.0200973969902649	0.131841884592847	FALSE	FALSE	GCST010098_meta_Colon
ENSG00000144711	IQSEC1	3	p25.1	12897220	13283281	2.32370803471049	0.0201411475457319	0.132020857972494	FALSE	FALSE	GCST010098_meta_Colon
ENSG00000163701	IL17RE	3	p25.3	9902612	9916402	2.32337361070142	0.0201590904972824	0.132084469939897	FALSE	FALSE	GCST010098_meta_Colon
ENSG00000177947	ODF3	11	p15.5	196738	200261	2.32105546398721	0.0202838506065465	0.132685017043965	FALSE	FALSE	GCST010098_meta_Colon
ENSG00000124406	ATP8A1	4	p13	42408373	42657105	2.31771785697536	0.0204646598922083	0.133486530533676	FALSE	FALSE	GCST010098_meta_Colon
ENSG00000168143	FAM83B	6	p12.1	54846771	54942022	2.31685607483917	0.0205115732213197	0.133683761568056	FALSE	FALSE	GCST010098_meta_Colon
ENSG00000181649	PHLDA2	11	p15.4	2928273	2929455	2.31633813084108	0.0205398139369223	0.133794524593401	FALSE	FALSE	GCST010098_meta_Colon
ENSG00000198160	MIER1	1	p31.3	66924895	66988619	2.31623835858742	0.0205452578774374	0.133794524593401	FALSE	FALSE	GCST010098_meta_Colon
ENSG00000038532	CLEC16A	16	p13.13	10944488	11182189	2.3152965938002	0.0205967060454748	0.134020693192815	FALSE	FALSE	GCST010098_meta_Colon
ENSG00000153395	LPCAT1	5	p15.33	1456480	1523977	2.31442667860637	0.0206443288777529	0.134240477559611	FALSE	FALSE	GCST010098_meta_Colon
ENSG00000039650	PNKP	19	q13.33	49859882	49878351	2.31406833146131	0.0206639742167479	0.134240477559611	FALSE	FALSE	GCST010098_meta_Colon
ENSG00000197746	PSAP	10	q22.1	71816298	71851375	2.31276935974937	0.0207353232514906	0.134572679919999	FALSE	FALSE	GCST010098_meta_Colon
ENSG00000185442	FAM174B	15	q26.1	92617443	92809884	2.31196467753133	0.0207796299374153	0.134604652214055	FALSE	FALSE	GCST010098_meta_Colon
ENSG00000116741	RGS2	1	q31.2	192809039	192812283	2.31184715930294	0.020786107521529	0.134604652214055	FALSE	FALSE	GCST010098_meta_Colon
ENSG00000157227	MMP14	14	q11.2	22836557	22849027	2.3118274088155	0.0207871963376785	0.134604652214055	FALSE	FALSE	GCST010098_meta_Colon
ENSG00000160710	ADAR	1	q21.3	154582057	154628013	2.31084962452471	0.0208411623817429	0.134850968903099	FALSE	FALSE	GCST010098_meta_Colon
ENSG00000196839	ADA	20	q13.12	44619522	44652233	2.31001764104333	0.0208871774803507	0.134890631315769	FALSE	FALSE	GCST010098_meta_Colon
ENSG00000035664	DAPK2	15	q22.31	63907036	64072033	2.30849339321926	0.0209717098794633	0.135253187649813	FALSE	FALSE	GCST010098_meta_Colon
ENSG00000239732	TLR9	3	p21.2	52221080	52226163	2.30753446322159	0.0210250432777161	0.135433715898602	FALSE	FALSE	GCST010098_meta_Colon
ENSG00000099814	CEP170B	14	q32.33	104865280	104896770	2.30723978239418	0.021041456443843	0.135476322649188	FALSE	FALSE	GCST010098_meta_Colon
ENSG00000168899	VAMP5	2	p11.2	85584408	85593412	2.30708779688566	0.021049926113048	0.135476322649188	FALSE	FALSE	GCST010098_meta_Colon
ENSG00000179262	RAD23A	19	p13.13	12945855	12953642	2.3069607703755	0.021057007175312	0.135476322649188	FALSE	FALSE	GCST010098_meta_Colon
ENSG00000112818	MEP1A	6	p12.3	46793390	46839782	2.30633259598498	0.0210920551236934	0.135647380584908	FALSE	FALSE	GCST010098_meta_Colon
ENSG00000099308	MAST3	19	p13.11	18097793	18151692	2.3047494506903	0.0211806096282321	0.136013858558694	FALSE	FALSE	GCST010098_meta_Colon
ENSG00000104783	KCNN4	19	q13.31	43766533	43781261	2.30470727967705	0.0211829729196694	0.136013858558694	FALSE	FALSE	GCST010098_meta_Colon
ENSG00000105323	HNRNPUL1	19	q13.2	41262496	41307598	2.30307061725157	0.0212748701899249	0.136494595340163	FALSE	FALSE	GCST010098_meta_Colon
ENSG00000166143	PPP1R14D	15	q15.1	40815445	40828709	2.30132202872979	0.0213734355047281	0.136962546541688	FALSE	FALSE	GCST010098_meta_Colon
ENSG00000167183	PRR15L	17	q21.32	47951967	47957878	2.30055978319172	0.0214165264529574	0.137183846831908	FALSE	FALSE	GCST010098_meta_Colon
ENSG00000120875	DUSP4	8	p12	29333064	29350668	2.29994900484414	0.0214511092961948	0.137208165299178	FALSE	FALSE	GCST010098_meta_Colon
ENSG00000103326	CAPN15	16	p13.3	527717	554636	2.29970665085306	0.021464845075676	0.137208165299178	FALSE	FALSE	GCST010098_meta_Colon
ENSG00000267426	AC087289.3	17	q25.1	75898645	75930129	2.2996490273114	0.0214681121038613	0.137208165299178	FALSE	FALSE	GCST010098_meta_Colon
ENSG00000170099	SERPINA6	14	q32.13	94304248	94323394	2.2995929116682	0.0214712940562426	0.137208165299178	FALSE	FALSE	GCST010098_meta_Colon
ENSG00000130706	ADRM1	20	q13.33	62302093	62308862	2.29935287032007	0.0214849098722913	0.137208165299178	FALSE	FALSE	GCST010098_meta_Colon
ENSG00000111641	NOP2	12	p13.31	6556863	6568691	2.29928456312792	0.0214887858208842	0.137208165299178	FALSE	FALSE	GCST010098_meta_Colon
ENSG00000204262	COL5A2	2	q32.2	189031896	189225312	2.29812524183568	0.0215546619925492	0.137574003075853	FALSE	FALSE	GCST010098_meta_Colon
ENSG00000160712	IL6R	1	q21.3	154405193	154469450	2.29783692489601	0.0215710723139808	0.137616803283411	FALSE	FALSE	GCST010098_meta_Colon
ENSG00000110628	SLC22A18	11	p15.4	2899721	2925246	2.2975566835802	0.0215870334127278	0.137616803283411	FALSE	FALSE	GCST010098_meta_Colon
ENSG00000130766	SESN2	1	p35.3	28259527	28282491	2.29755520178281	0.0215871178355753	0.137616803283411	FALSE	FALSE	GCST010098_meta_Colon
ENSG00000146834	MEPCE	7	q22.1	100428790	100434126	2.29700547114376	0.0216184576288331	0.137728397887171	FALSE	FALSE	GCST010098_meta_Colon
ENSG00000164949	GEM	8	q22.1	94249253	94262350	2.29679627915516	0.0216303939300129	0.137728397887171	FALSE	FALSE	GCST010098_meta_Colon
ENSG00000108509	CAMTA2	17	p13.2	4967992	4987652	2.29658588463078	0.021642404632763	0.137750168113176	FALSE	FALSE	GCST010098_meta_Colon
ENSG00000132604	TERF2	16	q22.1	69355561	69408571	2.29615371466269	0.0216670939464998	0.137852586208028	FALSE	FALSE	GCST010098_meta_Colon
ENSG00000100324	TAB1	22	q13.1	39399741	39437060	2.29559027535402	0.0216993193225594	0.137935751334644	FALSE	FALSE	GCST010098_meta_Colon
ENSG00000140564	FURIN	15	q26.1	90868592	90883458	2.29547399225373	0.0217059752147014	0.137935751334644	FALSE	FALSE	GCST010098_meta_Colon
ENSG00000178685	PARP10	8	q24.3	143977153	144012772	2.29521037000361	0.0217210711874551	0.13797699459131	FALSE	FALSE	GCST010098_meta_Colon
ENSG00000205138	SDHAF1	19	q13.12	35995199	35996315	2.29505682801813	0.0217298677725037	0.137978205939229	FALSE	FALSE	GCST010098_meta_Colon
ENSG00000169071	ROR2	9	q22.31	91563091	91950162	2.29248928965222	0.0218774248813911	0.138750297912715	FALSE	FALSE	GCST010098_meta_Colon
ENSG00000065268	WDR18	19	p13.3	984271	998438	2.29130721382634	0.0219456516809584	0.139018029790915	FALSE	FALSE	GCST010098_meta_Colon
ENSG00000170423	KRT78	12	q13.13	52837804	52849092	2.29111682689201	0.0219566576843899	0.139032817003879	FALSE	FALSE	GCST010098_meta_Colon
ENSG00000186350	RXRA	9	q34.2	134317098	134440585	2.2906965324616	0.0219809713232194	0.139131825197464	FALSE	FALSE	GCST010098_meta_Colon
ENSG00000130270	ATP8B3	19	p13.3	1782075	1812276	2.28973578569074	0.0220366376073239	0.139319168280057	FALSE	FALSE	GCST010098_meta_Colon
ENSG00000137501	SYTL2	11	q14.1	85694224	85811159	2.28884608270993	0.0220882968937206	0.139441521471241	FALSE	FALSE	GCST010098_meta_Colon
ENSG00000090615	GOLGA3	12	q24.33	132768909	132828858	2.28852067420613	0.0221072175488719	0.139441521471241	FALSE	FALSE	GCST010098_meta_Colon
ENSG00000248333	CDK11B	1	p36.33	1635227	1659012	2.28842881343588	0.0221125612814112	0.139441521471241	FALSE	FALSE	GCST010098_meta_Colon
ENSG00000183111	ARHGEF37	5	q32	149551947	149634968	2.28835474572213	0.0221168707728663	0.139441521471241	FALSE	FALSE	GCST010098_meta_Colon
ENSG00000204120	GIGYF2	2	q37.1	232697299	232860575	2.28683819196311	0.0222052693635295	0.13984247191701	FALSE	FALSE	GCST010098_meta_Colon
ENSG00000196497	IPO4	14	q12	24180219	24188964	2.28571765412487	0.0222707817715113	0.140191379718351	FALSE	FALSE	GCST010098_meta_Colon
ENSG00000074181	NOTCH3	19	p13.12	15159038	15200981	2.28480104466512	0.0223244963873728	0.140364176697549	FALSE	FALSE	GCST010098_meta_Colon
ENSG00000105364	MRPL4	19	p13.2	10251901	10260045	2.28462851896084	0.0223346192254925	0.140372775398793	FALSE	FALSE	GCST010098_meta_Colon
ENSG00000168658	VWA3B	2	q11.2	98087116	98313299	2.28344807145566	0.0224039883802276	0.140616980008954	FALSE	FALSE	GCST010098_meta_Colon
ENSG00000160221	GATD3A	21	q22.3	44133605	44210114	2.28322484779124	0.0224171271871356	0.140616980008954	FALSE	FALSE	GCST010098_meta_Colon
ENSG00000129009	ISLR	15	q24.1	74173671	74176872	2.28280824251695	0.0224416662338949	0.140616980008954	FALSE	FALSE	GCST010098_meta_Colon
ENSG00000215182	MUC5AC	11	p15.5	1157953	1201138	2.28232582555089	0.0224701109202178	0.140727847024942	FALSE	FALSE	GCST010098_meta_Colon
ENSG00000106948	AKNA	9	q32	114334156	114394405	2.28066438765584	0.0225683140295916	0.141287691853355	FALSE	FALSE	GCST010098_meta_Colon
ENSG00000174485	DENND4A	15	q22.31	65658046	65792293	2.27996300328361	0.0226098828141834	0.141492681951523	FALSE	FALSE	GCST010098_meta_Colon
ENSG00000125170	DOK4	16	q21	57471922	57487327	2.27910056892866	0.0226610877142185	0.141754030794575	FALSE	FALSE	GCST010098_meta_Colon
ENSG00000198604	BAZ1A	14	q13.2	34752731	34875647	2.27881324310338	0.0226781693374968	0.141754030794575	FALSE	FALSE	GCST010098_meta_Colon
ENSG00000185432	METTL7A	12	q13.12	50923472	50932517	2.27772432186404	0.0227430076926167	0.141951150943174	FALSE	FALSE	GCST010098_meta_Colon
ENSG00000050767	COL23A1	5	q35.3	178237618	178590555	2.27768889461159	0.0227451198635947	0.141951150943174	FALSE	FALSE	GCST010098_meta_Colon
ENSG00000023191	RNH1	11	p15.5	494512	507300	2.27717570691044	0.022775735210573	0.14199874466213	FALSE	FALSE	GCST010098_meta_Colon
ENSG00000104517	UBR5	8	q22.3	102253012	102412841	2.27711572557889	0.0227793158654649	0.14199874466213	FALSE	FALSE	GCST010098_meta_Colon
ENSG00000182923	CEP63	3	q22.2	134485721	134575017	2.27611306979591	0.0228392430243607	0.1421193455281	FALSE	FALSE	GCST010098_meta_Colon
ENSG00000187531	SIRT7	17	q25.3	81911939	81921323	2.27609270990093	0.0228404613207715	0.1421193455281	FALSE	FALSE	GCST010098_meta_Colon
ENSG00000104774	MAN2B1	19	p13.13	12646511	12666742	2.27600163006269	0.0228459120519123	0.1421193455281	FALSE	FALSE	GCST010098_meta_Colon
ENSG00000168961	LGALS9	17	q11.2	27629798	27649560	2.27435435424171	0.0229446895529412	0.142365405418849	FALSE	FALSE	GCST010098_meta_Colon
ENSG00000179526	SHARPIN	8	q24.3	144098633	144108124	2.27328872876257	0.0230087863153034	0.142598590989126	FALSE	FALSE	GCST010098_meta_Colon
ENSG00000144820	ADGRG7	3	q12.2	100609589	100695479	2.27328594910083	0.0230089537135203	0.142598590989126	FALSE	FALSE	GCST010098_meta_Colon
ENSG00000103502	CDIPT	16	p11.2	29858357	29863736	2.27258904953287	0.0230509561489181	0.142761648140964	FALSE	FALSE	GCST010098_meta_Colon
ENSG00000107864	CPEB3	10	q23.32	92046692	92291087	2.27242118557204	0.0230610833278401	0.142761648140964	FALSE	FALSE	GCST010098_meta_Colon
ENSG00000177791	MYOZ1	10	q22.2	73631654	73641757	2.27183490137085	0.0230964839870239	0.142920080186783	FALSE	FALSE	GCST010098_meta_Colon
ENSG00000158292	GPR153	1	p36.31	6247346	6260975	2.27159158886559	0.0231111893869848	0.142955902562318	FALSE	FALSE	GCST010098_meta_Colon
ENSG00000120802	TMPO	12	q23.1	98515512	98550379	2.27114248395953	0.0231383538898561	0.143068183113922	FALSE	FALSE	GCST010098_meta_Colon
ENSG00000180785	OR51E1	11	p15.4	4643420	4655488	2.2704592525255	0.0231797329139484	0.143214126323443	FALSE	FALSE	GCST010098_meta_Colon
ENSG00000254827	SLC22A18AS	11	p15.4	2887780	2903740	2.27003927491707	0.0232052001869143	0.143226627997417	FALSE	FALSE	GCST010098_meta_Colon
ENSG00000081692	JMJD4	1	q42.13	227730425	227735411	2.26811537062161	0.0233221757705728	0.143651342347136	FALSE	FALSE	GCST010098_meta_Colon
ENSG00000135625	EGR4	2	p13.2	73290929	73293705	2.26560280811963	0.0234757130037341	0.14437518472914	FALSE	FALSE	GCST010098_meta_Colon
ENSG00000160789	LMNA	1	q22	156082573	156140089	2.26514520244154	0.0235037705279758	0.144436930960152	FALSE	FALSE	GCST010098_meta_Colon
ENSG00000065308	TRAM2	6	p12.2	52497402	52576915	2.26386995414375	0.0235821144054912	0.144598541582785	FALSE	FALSE	GCST010098_meta_Colon
ENSG00000139977	NAA30	14	q22.3	57390544	57415917	2.26356333110823	0.0236009853090242	0.144598541582785	FALSE	FALSE	GCST010098_meta_Colon
ENSG00000140057	AK7	14	q32.2	96392111	96489427	2.26326366192365	0.0236194409022948	0.144598541582785	FALSE	FALSE	GCST010098_meta_Colon
ENSG00000166341	DCHS1	11	p15.4	6621323	6655854	2.26260255117926	0.0236602007293986	0.144749847914272	FALSE	FALSE	GCST010098_meta_Colon
ENSG00000068654	POLR1A	2	p11.2	86020216	86106155	2.26255670674374	0.0236630294631889	0.144749847914272	FALSE	FALSE	GCST010098_meta_Colon
ENSG00000168610	STAT3	17	q21.2	42313324	42388568	2.26160378604775	0.0237218938910887	0.14479575088788	FALSE	FALSE	GCST010098_meta_Colon
ENSG00000219073	CELA3B	1	p36.12	21977021	21998642	2.26148411832701	0.0237292950532309	0.14479575088788	FALSE	FALSE	GCST010098_meta_Colon
ENSG00000162434	JAK1	1	p31.3	64833229	64966504	2.2600503272567	0.0238181275106848	0.14479575088788	FALSE	FALSE	GCST010098_meta_Colon
ENSG00000140323	DISP2	15	q15.1	40358235	40378639	2.2600055823756	0.0238209043754775	0.14479575088788	FALSE	FALSE	GCST010098_meta_Colon
ENSG00000104312	RIPK2	8	q21.3	89757747	89791063	2.25972992954812	0.0238380175691465	0.14479575088788	FALSE	FALSE	GCST010098_meta_Colon
ENSG00000090534	THPO	3	q27.1	184371935	184381968	2.25951842322246	0.0238511556224593	0.14479575088788	FALSE	FALSE	GCST010098_meta_Colon
ENSG00000140600	SH3GL3	15	q25.2	83447228	83618743	2.25922847620595	0.0238691763508699	0.144797634652865	FALSE	FALSE	GCST010098_meta_Colon
ENSG00000267303	AC011511.4	19	p13.2	10315471	10320678	2.25907757832173	0.0238785595972167	0.144797634652865	FALSE	FALSE	GCST010098_meta_Colon
ENSG00000179271	GADD45GIP1	19	p13.13	12953119	12957236	2.25872701598932	0.0239003708801908	0.144875102579243	FALSE	FALSE	GCST010098_meta_Colon
ENSG00000169118	CSNK1G1	15	q22.31	64165517	64356259	2.2571929699095	0.023996019513259	0.145235251361299	FALSE	FALSE	GCST010098_meta_Colon
ENSG00000160796	NBEAL2	3	p21.31	46979683	47009703	2.25684269548205	0.0240179058127142	0.145312861847263	FALSE	FALSE	GCST010098_meta_Colon
ENSG00000183463	URAD	13	q12.2	27977714	27988654	2.2557644959274	0.024085383955677	0.145538073881183	FALSE	FALSE	GCST010098_meta_Colon
ENSG00000182107	TMEM30B	14	q23.1	61277370	61281840	2.2552647356483	0.0241167167139532	0.145538073881183	FALSE	FALSE	GCST010098_meta_Colon
ENSG00000173120	KDM2A	11	q13.2	67119269	67258087	2.25524971843708	0.0241176587733285	0.145538073881183	FALSE	FALSE	GCST010098_meta_Colon
ENSG00000214655	ZSWIM8	10	q22.2	73785582	73801797	2.25511541578655	0.0241260852630674	0.145538073881183	FALSE	FALSE	GCST010098_meta_Colon
ENSG00000116128	BCL9	1	q21.2	147541412	147626216	2.255005547638	0.0241329805681595	0.145538073881183	FALSE	FALSE	GCST010098_meta_Colon
ENSG00000198873	GRK5	10	q26.11	119207589	119459742	2.25494428011872	0.0241368264485789	0.145538073881183	FALSE	FALSE	GCST010098_meta_Colon
ENSG00000256235	SMIM3	5	q33.1	150777946	150796734	2.25454767990062	0.0241617346649293	0.145578764330256	FALSE	FALSE	GCST010098_meta_Colon
ENSG00000166716	ZNF592	15	q25.3	84748635	84806432	2.25415823358555	0.0241862152674911	0.145671521180948	FALSE	FALSE	GCST010098_meta_Colon
ENSG00000119686	FLVCR2	14	q24.3	75578617	75663214	2.25277018298383	0.0242736431368048	0.1459330696781	FALSE	FALSE	GCST010098_meta_Colon
ENSG00000254996	ANKHD1-EIF4EBP3	5	q31.3	140401908	140549569	2.25259888695817	0.0242844513686243	0.145934261166849	FALSE	FALSE	GCST010098_meta_Colon
ENSG00000079999	KEAP1	19	p13.2	10486120	10503741	2.25244491804135	0.0242941698749261	0.145937963883361	FALSE	FALSE	GCST010098_meta_Colon
ENSG00000172046	USP19	3	p21.31	49108046	49120938	2.25152350284161	0.0243524000153893	0.146178221432698	FALSE	FALSE	GCST010098_meta_Colon
ENSG00000141376	BCAS3	17	q23.2	60677453	61392838	2.25126105759183	0.0243690077337257	0.146223166539979	FALSE	FALSE	GCST010098_meta_Colon
ENSG00000168924	LETM1	4	p16.3	1811479	1856247	2.25065925362067	0.024407127374708	0.146397109314887	FALSE	FALSE	GCST010098_meta_Colon
ENSG00000138593	SECISBP2L	15	q21.1	48988476	49046563	2.25029409607194	0.0244302824719311	0.146481196287386	FALSE	FALSE	GCST010098_meta_Colon
ENSG00000163961	RNF168	3	q29	196468783	196503768	2.24972703666899	0.0244662781541444	0.146587383275559	FALSE	FALSE	GCST010098_meta_Colon
ENSG00000204099	NEU4	2	q37.3	241808825	241817413	2.24940331742165	0.0244868477394186	0.14665581987527	FALSE	FALSE	GCST010098_meta_Colon
ENSG00000118503	TNFAIP3	6	q23.3	137867188	137883312	2.2489952815312	0.0245127962722172	0.146676024379755	FALSE	FALSE	GCST010098_meta_Colon
ENSG00000162302	RPS6KA4	11	q13.1	64359148	64372215	2.24895917067791	0.0245150938440288	0.146676024379755	FALSE	FALSE	GCST010098_meta_Colon
ENSG00000144815	NXPE3	3	q12.3	101779202	101827392	2.24877499878145	0.0245268147796497	0.146676024379755	FALSE	FALSE	GCST010098_meta_Colon
ENSG00000189091	SF3B3	16	q22.1	70523788	70577670	2.24851138922727	0.0245435996784136	0.146687870770166	FALSE	FALSE	GCST010098_meta_Colon
ENSG00000066279	ASPM	1	q31.3	197084128	197146694	2.2479846678138	0.0245771675993517	0.146729140304543	FALSE	FALSE	GCST010098_meta_Colon
ENSG00000196569	LAMA2	6	q22.33	128883141	129516569	2.24777396401282	0.0245906068732181	0.146729140304543	FALSE	FALSE	GCST010098_meta_Colon
ENSG00000131899	LLGL1	17	p11.2	18225587	18244875	2.24700306117804	0.0246398314745245	0.146968161469885	FALSE	FALSE	GCST010098_meta_Colon
ENSG00000164944	VIRMA	8	q22.1	94487693	94553529	2.24669574855181	0.0246594781491771	0.147030648257998	FALSE	FALSE	GCST010098_meta_Colon
ENSG00000171992	SYNPO	5	q33.1	150601080	150659220	2.24644784338836	0.0246753367581873	0.147070510871382	FALSE	FALSE	GCST010098_meta_Colon
ENSG00000173064	HECTD4	12	q24.13	112160188	112382439	2.24544468446866	0.0247395995453838	0.147343981987792	FALSE	FALSE	GCST010098_meta_Colon
ENSG00000020129	NCDN	1	p34.3	35557473	35567274	2.24389817961058	0.0248389533103595	0.147825886572009	FALSE	FALSE	GCST010098_meta_Colon
ENSG00000125656	CLPP	19	p13.3	6361452	6368910	2.24190609993281	0.0249674417255024	0.148425284829433	FALSE	FALSE	GCST010098_meta_Colon
ENSG00000147862	NFIB	9	p22.3	14081843	14398983	2.24040035200162	0.0250649434587004	0.148706967641428	FALSE	FALSE	GCST010098_meta_Colon
ENSG00000100154	TTC28	22	q12.1	27978014	28679865	2.24019791220599	0.0250780771540296	0.148706967641428	FALSE	FALSE	GCST010098_meta_Colon
ENSG00000166828	SCNN1G	16	p12.2	23182715	23216883	2.23983205284778	0.0251018281413538	0.148706967641428	FALSE	FALSE	GCST010098_meta_Colon
ENSG00000153317	ASAP1	8	q24.22	130052104	130443660	2.23928599544414	0.0251373135110754	0.148706967641428	FALSE	FALSE	GCST010098_meta_Colon
ENSG00000134982	APC	5	q22.2	112707498	112846239	2.23924428604947	0.0251400257673377	0.148706967641428	FALSE	FALSE	GCST010098_meta_Colon
ENSG00000009413	REV3L	6	q21	111299028	111483715	2.23842732694933	0.0251932016471892	0.148706967641428	FALSE	FALSE	GCST010098_meta_Colon
ENSG00000151914	DST	6	p12.1	56457987	56954628	2.23828658468707	0.0252023723874578	0.148706967641428	FALSE	FALSE	GCST010098_meta_Colon
ENSG00000110697	PITPNM1	11	q13.2	67491768	67506263	2.23811952261347	0.0252132618723946	0.148706967641428	FALSE	FALSE	GCST010098_meta_Colon
ENSG00000112297	CRYBG1	6	q21	106360808	106571978	2.23789119399016	0.0252281514367045	0.148706967641428	FALSE	FALSE	GCST010098_meta_Colon
ENSG00000204839	MROH6	8	q24.3	143566187	143572971	2.23767124341569	0.0252425018554648	0.14873231940338	FALSE	FALSE	GCST010098_meta_Colon
ENSG00000163877	SNIP1	1	p34.3	37534449	37554344	2.23739887086433	0.025260282276268	0.14873231940338	FALSE	FALSE	GCST010098_meta_Colon
ENSG00000100060	MFNG	22	q13.1	37469063	37486401	2.23711747055503	0.0252786634108321	0.148785906925797	FALSE	FALSE	GCST010098_meta_Colon
ENSG00000188508	KRTDAP	19	q13.12	35487324	35495558	2.23652037077859	0.0253177044544829	0.148866702071737	FALSE	FALSE	GCST010098_meta_Colon
ENSG00000010282	HHATL	3	p22.1	42692663	42702827	2.23648153483398	0.0253202455279502	0.148866702071737	FALSE	FALSE	GCST010098_meta_Colon
ENSG00000100095	SEZ6L	22	q12.1	26169474	26383597	2.23601380718989	0.0253508667417509	0.148992099146075	FALSE	FALSE	GCST010098_meta_Colon
ENSG00000116852	KIF21B	1	q32.1	200969390	201023700	2.23467845924717	0.0254384657735	0.149319893120176	FALSE	FALSE	GCST010098_meta_Colon
ENSG00000119844	AFTPH	2	p14	64524305	64593005	2.2338505560753	0.0254929077793153	0.149552795618647	FALSE	FALSE	GCST010098_meta_Colon
ENSG00000099139	PCSK5	9	q21.13	75890644	76362339	2.23360446594626	0.0255091098200856	0.149593108173164	FALSE	FALSE	GCST010098_meta_Colon
ENSG00000122140	MRPS2	9	q34.3	135499984	135504673	2.23276064671464	0.0255647327147924	0.149809707462085	FALSE	FALSE	GCST010098_meta_Colon
ENSG00000126368	NR1D1	17	q21.1	40092787	40100725	2.2301312886023	0.0257387281861168	0.15028005426366	FALSE	FALSE	GCST010098_meta_Colon
ENSG00000171490	RSL1D1	16	p13.13	11833850	11851585	2.22939442219148	0.02578767303624	0.150301594031327	FALSE	FALSE	GCST010098_meta_Colon
ENSG00000248405	PRR5-ARHGAP8	22	q13.31	44702233	44862706	2.22938268540982	0.0257884532788474	0.150301594031327	FALSE	FALSE	GCST010098_meta_Colon
ENSG00000185345	PRKN	6	q26	161347420	162727771	2.22922930301969	0.0257986517735235	0.150301594031327	FALSE	FALSE	GCST010098_meta_Colon
ENSG00000142459	EVI5L	19	p13.2	7830233	7864976	2.22922911273254	0.0257986644280056	0.150301594031327	FALSE	FALSE	GCST010098_meta_Colon
ENSG00000169660	HEXDC	17	q25.3	82418318	82442645	2.22774203920182	0.0258977219216974	0.150659715373939	FALSE	FALSE	GCST010098_meta_Colon
ENSG00000111142	METAP2	12	q22	95473520	95515839	2.22759097270835	0.0259078031964097	0.150663695556052	FALSE	FALSE	GCST010098_meta_Colon
ENSG00000184923	NUTM2A	10	q23.2	87225448	87236908	2.22592415090535	0.0260192623809869	0.151104816581579	FALSE	FALSE	GCST010098_meta_Colon
ENSG00000132376	INPP5K	17	p13.3	1494571	1516888	2.22575225508065	0.0260307804776599	0.151104816581579	FALSE	FALSE	GCST010098_meta_Colon
ENSG00000124882	EREG	4	q13.3	74365143	74388751	2.22554982447829	0.0260443502473548	0.151106582451401	FALSE	FALSE	GCST010098_meta_Colon
ENSG00000130816	DNMT1	19	p13.2	10133345	10231286	2.22546655193106	0.0260499341293379	0.151106582451401	FALSE	FALSE	GCST010098_meta_Colon
ENSG00000108821	COL1A1	17	q21.33	50183289	50201632	2.22426020702882	0.0261309423535646	0.151510443736472	FALSE	FALSE	GCST010098_meta_Colon
ENSG00000081189	MEF2C	5	q14.3	88717117	88904257	2.22414845973437	0.0261384573925703	0.151510443736472	FALSE	FALSE	GCST010098_meta_Colon
ENSG00000013810	TACC3	4	p16.3	1721490	1745176	2.22394020815132	0.0261524673586263	0.151536866339304	FALSE	FALSE	GCST010098_meta_Colon
ENSG00000154611	PSMA8	18	q11.2	26133852	26193355	2.22278668824039	0.0262301871308193	0.151877425160139	FALSE	FALSE	GCST010098_meta_Colon
ENSG00000100297	MCM5	22	q12.3	35400063	35425430	2.22228933729662	0.0262637582778946	0.152016908472738	FALSE	FALSE	GCST010098_meta_Colon
ENSG00000158517	NCF1	7	q11.23	74773962	74789315	2.22067549701912	0.0263729482133367	0.152417322980093	FALSE	FALSE	GCST010098_meta_Colon
ENSG00000188042	ARL4C	2	q37.1	234493041	234497053	2.2205210839749	0.0263834160919092	0.152417322980093	FALSE	FALSE	GCST010098_meta_Colon
ENSG00000181374	CCL13	17	q12	34356452	34358610	2.22042434177967	0.0263899762111108	0.152417322980093	FALSE	FALSE	GCST010098_meta_Colon
ENSG00000072958	AP1M1	19	p13.11	16197578	16245907	2.21910105399606	0.0264798503630874	0.152542154339979	FALSE	FALSE	GCST010098_meta_Colon
ENSG00000162585	FAAP20	1	p36.33	2184461	2212720	2.21882361246267	0.0264987269423707	0.152542154339979	FALSE	FALSE	GCST010098_meta_Colon
ENSG00000178691	SUZ12	17	q11.2	31937018	32001045	2.21876079610388	0.0265030024581917	0.152542154339979	FALSE	FALSE	GCST010098_meta_Colon
ENSG00000188997	KCTD21	11	q14.1	78171249	78188822	2.21857264724696	0.0265158121375352	0.152542154339979	FALSE	FALSE	GCST010098_meta_Colon
ENSG00000065621	GSTO2	10	q25.1	104268873	104304945	2.21787898308077	0.026563084875995	0.152542154339979	FALSE	FALSE	GCST010098_meta_Colon
ENSG00000090238	YPEL3	16	p11.2	30092314	30096915	2.21774748349432	0.0265720546868375	0.152542154339979	FALSE	FALSE	GCST010098_meta_Colon
ENSG00000111912	NCOA7	6	q22.31	125781161	125932030	2.21765357016348	0.0265784622765482	0.152542154339979	FALSE	FALSE	GCST010098_meta_Colon
ENSG00000104731	KLHDC4	16	q24.2	87696485	87765992	2.21760483282725	0.0265817880903753	0.152542154339979	FALSE	FALSE	GCST010098_meta_Colon
ENSG00000160179	ABCG1	21	q22.3	42199689	42297244	2.21696098369142	0.0266257578187165	0.152702136901322	FALSE	FALSE	GCST010098_meta_Colon
ENSG00000257704	INAFM1	19	q13.32	47274453	47275707	2.21679888139707	0.026636837998604	0.152702136901322	FALSE	FALSE	GCST010098_meta_Colon
ENSG00000005001	PRSS22	16	p13.3	2852727	2858170	2.21676288862213	0.0266392987533835	0.152702136901322	FALSE	FALSE	GCST010098_meta_Colon
ENSG00000171316	CHD7	8	q12.2	60678778	60868028	2.21513992095307	0.0267504620664783	0.153227002594743	FALSE	FALSE	GCST010098_meta_Colon
ENSG00000120800	UTP20	12	q23.2	101280109	101386616	2.2131333509952	0.0268884533934816	0.153591245813031	FALSE	FALSE	GCST010098_meta_Colon
ENSG00000160957	RECQL4	8	q24.3	144511288	144517845	2.21282918965714	0.0269094240444839	0.153646294766813	FALSE	FALSE	GCST010098_meta_Colon
ENSG00000229314	ORM1	9	q32	114323056	114326475	2.21264819256612	0.0269219097365564	0.153662861803563	FALSE	FALSE	GCST010098_meta_Colon
ENSG00000196352	CD55	1	q32.2	207321376	207386804	2.21120129531123	0.0270219007352618	0.154069037869293	FALSE	FALSE	GCST010098_meta_Colon
ENSG00000130529	TRPM4	19	q13.33	49157741	49211836	2.21055424272621	0.0270667203569099	0.154099912348694	FALSE	FALSE	GCST010098_meta_Colon
ENSG00000139613	SMARCC2	12	q13.2	56162983	56189567	2.21055374206231	0.0270667550614039	0.154099912348694	FALSE	FALSE	GCST010098_meta_Colon
ENSG00000187605	TET3	2	p13.1	73986404	74108176	2.21054281674176	0.0270675123808542	0.154099912348694	FALSE	FALSE	GCST010098_meta_Colon
ENSG00000136542	GALNT5	2	q24.1	157257598	157314211	2.21019056379172	0.0270919395924521	0.154099912348694	FALSE	FALSE	GCST010098_meta_Colon
ENSG00000141068	KSR1	17	q11.2	27456470	27626438	2.21015227783469	0.0270945957032975	0.154099912348694	FALSE	FALSE	GCST010098_meta_Colon
ENSG00000167378	IRGQ	19	q13.31	43584369	43596135	2.20972194424664	0.0271244658144682	0.15421509234162	FALSE	FALSE	GCST010098_meta_Colon
ENSG00000186081	KRT5	12	q13.13	52514575	52520687	2.20953656215932	0.0271373422246168	0.15423360790049	FALSE	FALSE	GCST010098_meta_Colon
ENSG00000125965	GDF5	20	q11.22	35433347	35454746	2.20860117529916	0.0272023935352803	0.154485363902336	FALSE	FALSE	GCST010098_meta_Colon
ENSG00000153303	FRMD1	6	q27	168053166	168101511	2.20799999975626	0.027244273181558	0.154569458023293	FALSE	FALSE	GCST010098_meta_Colon
ENSG00000151503	NCAPD3	11	q25	134150119	134225454	2.20628063908247	0.0273643561285401	0.154974469024685	FALSE	FALSE	GCST010098_meta_Colon
ENSG00000136826	KLF4	9	q31.2	107484852	107490482	2.20604525388851	0.0273808312998505	0.155013018442974	FALSE	FALSE	GCST010098_meta_Colon
ENSG00000148337	CIZ1	9	q34.11	128166064	128204383	2.20443413249432	0.0274938274497677	0.155542884792564	FALSE	FALSE	GCST010098_meta_Colon
ENSG00000127249	ATP13A4	3	q29	193402077	193593111	2.20305950131066	0.0275905551366276	0.155925051288527	FALSE	FALSE	GCST010098_meta_Colon
ENSG00000168066	SF1	11	q13.1	64764606	64778786	2.20199255747783	0.0276658341948294	0.156171323435495	FALSE	FALSE	GCST010098_meta_Colon
ENSG00000117115	PADI2	1	p36.13	17066761	17119435	2.20166700032659	0.0276888393770108	0.156171323435495	FALSE	FALSE	GCST010098_meta_Colon
ENSG00000066422	ZBTB11	3	q12.3	101648889	101677495	2.2014763845573	0.0277023167124398	0.156171323435495	FALSE	FALSE	GCST010098_meta_Colon
ENSG00000124383	MPHOSPH10	2	p13.3	71130314	71150101	2.20039453733196	0.0277789150701031	0.156423428765035	FALSE	FALSE	GCST010098_meta_Colon
ENSG00000127220	ABHD8	19	p13.11	17292131	17310236	2.20029373404462	0.0277860615681918	0.156423428765035	FALSE	FALSE	GCST010098_meta_Colon
ENSG00000134070	IRAK2	3	p25.3	10164865	10243743	2.19994493176703	0.0278108023099608	0.156507754803651	FALSE	FALSE	GCST010098_meta_Colon
ENSG00000130037	KCNA5	12	p13.32	5043989	5046788	2.19869910785132	0.0278993244412483	0.156858397595472	FALSE	FALSE	GCST010098_meta_Colon
ENSG00000171121	KCNMB3	3	q26.32	179236691	179267002	2.19853974659467	0.0279106653750184	0.156858397595472	FALSE	FALSE	GCST010098_meta_Colon
ENSG00000143552	NUP210L	1	q21.3	153992685	154155116	2.19853153431513	0.0279112499090389	0.156858397595472	FALSE	FALSE	GCST010098_meta_Colon
ENSG00000198729	PPP1R14C	6	q25.1	150143076	150250357	2.19832468787583	0.0279259763156921	0.156880581033459	FALSE	FALSE	GCST010098_meta_Colon
ENSG00000129596	CDO1	5	q22.3	115804733	115816954	2.19799939437663	0.027949149096156	0.156887963991855	FALSE	FALSE	GCST010098_meta_Colon
ENSG00000127663	KDM4B	19	p13.3	4969113	5153595	2.19754590198303	0.0279814819826633	0.15691748885206	FALSE	FALSE	GCST010098_meta_Colon
ENSG00000167642	SPINT2	19	q13.2	38244035	38292614	2.19637401361116	0.0280651840819279	0.157292939320786	FALSE	FALSE	GCST010098_meta_Colon
ENSG00000137726	FXYD6	11	q23.3	117836976	117877486	2.19633389523625	0.028068053352259	0.157292939320786	FALSE	FALSE	GCST010098_meta_Colon
ENSG00000092847	AGO1	1	p34.3	35869808	35930528	2.19580525332137	0.0281058854995077	0.157383930708436	FALSE	FALSE	GCST010098_meta_Colon
ENSG00000131620	ANO1	11	q13.3	70078302	70189528	2.19560402946226	0.0281202975865565	0.157383930708436	FALSE	FALSE	GCST010098_meta_Colon
ENSG00000183018	SPNS2	17	p13.2	4498838	4539035	2.19526526838657	0.0281445747731049	0.157391687247015	FALSE	FALSE	GCST010098_meta_Colon
ENSG00000145990	GFOD1	6	p23	13357830	13487662	2.19490546509341	0.0281703797211579	0.157481066272428	FALSE	FALSE	GCST010098_meta_Colon
ENSG00000019995	ZRANB1	10	q26.13	124942123	124988189	2.19445129173368	0.0282029819632747	0.157602479559126	FALSE	FALSE	GCST010098_meta_Colon
ENSG00000171206	TRIM8	10	q24.32	102642310	102660680	2.19432911205758	0.028211758020002	0.157602479559126	FALSE	FALSE	GCST010098_meta_Colon
ENSG00000065882	TBC1D1	4	p14	37891087	38139175	2.19362661040437	0.0282622637629984	0.157829632501621	FALSE	FALSE	GCST010098_meta_Colon
ENSG00000175538	KCNE3	11	q13.4	74454841	74467729	2.19229536472232	0.0283581862432667	0.158200000013325	FALSE	FALSE	GCST010098_meta_Colon
ENSG00000161798	AQP5	12	q13.12	49961870	49965681	2.1921425954146	0.0283692119069064	0.158206460696845	FALSE	FALSE	GCST010098_meta_Colon
ENSG00000185863	TMEM210	9	q34.3	137170858	137172409	2.19140406489601	0.0284225652156104	0.158342441919138	FALSE	FALSE	GCST010098_meta_Colon
ENSG00000156006	NAT2	8	p22	18391245	18401218	2.19139495549507	0.0284232238410329	0.158342441919138	FALSE	FALSE	GCST010098_meta_Colon
ENSG00000173917	HOXB2	17	q21.32	48540894	48544989	2.19117219593085	0.0284393338346832	0.158377158517359	FALSE	FALSE	GCST010098_meta_Colon
ENSG00000198742	SMURF1	7	q22.1	99027438	99144100	2.18944370725396	0.0285646058339255	0.158854084403512	FALSE	FALSE	GCST010098_meta_Colon
ENSG00000101193	GID8	20	q13.33	62938119	62948475	2.18609792232611	0.0288084419749387	0.159932738983446	FALSE	FALSE	GCST010098_meta_Colon
ENSG00000149489	ROM1	11	q12.3	62611722	62615120	2.18592765807728	0.0288208983722045	0.159946508688666	FALSE	FALSE	GCST010098_meta_Colon
ENSG00000185112	FAM43A	3	q29	194686544	194689037	2.18525772374831	0.0288699552650875	0.160163319295899	FALSE	FALSE	GCST010098_meta_Colon
ENSG00000164649	CDCA7L	7	p15.3	21900900	21946084	2.18397883085972	0.0289638036400422	0.160461874139874	FALSE	FALSE	GCST010098_meta_Colon
ENSG00000171611	PTCRA	6	p21.1	42915989	42925835	2.18321208693324	0.0290201950621947	0.160607796835405	FALSE	FALSE	GCST010098_meta_Colon
ENSG00000188373	C10orf99	10	q23.1	84173738	84185294	2.18160400687541	0.0291387709129903	0.160986186784278	FALSE	FALSE	GCST010098_meta_Colon
ENSG00000119862	LGALSL	2	p14	64453969	64461381	2.1798457736588	0.0292688956280538	0.161538107953386	FALSE	FALSE	GCST010098_meta_Colon
ENSG00000070423	RNF126	19	p13.3	647526	663277	2.17890721663683	0.0293385615618794	0.161788176918861	FALSE	FALSE	GCST010098_meta_Colon
ENSG00000134352	IL6ST	5	q11.2	55935095	55994993	2.17863406932024	0.0293588631511564	0.161788176918861	FALSE	FALSE	GCST010098_meta_Colon
ENSG00000164266	SPINK1	5	q32	147824568	147831786	2.17838750081239	0.029377199656745	0.161788176918861	FALSE	FALSE	GCST010098_meta_Colon
ENSG00000137502	RAB30	11	q14.1	82973133	83071923	2.17828477484851	0.0293848419626847	0.161788176918861	FALSE	FALSE	GCST010098_meta_Colon
ENSG00000116350	SRSF4	1	p35.3	29147743	29181987	2.17787655194124	0.0294152286426019	0.161844324237075	FALSE	FALSE	GCST010098_meta_Colon
ENSG00000178718	RPP25	15	q24.2	74954416	74957464	2.17635220000482	0.0295289350946509	0.16219164658189	FALSE	FALSE	GCST010098_meta_Colon
ENSG00000172780	RAB43	3	q21.3	129087569	129122801	2.1759589841087	0.0295583276348093	0.162297488687978	FALSE	FALSE	GCST010098_meta_Colon
ENSG00000130733	YIPF2	19	p13.2	10922185	10928681	2.17463297895864	0.0296576309217648	0.162689568154379	FALSE	FALSE	GCST010098_meta_Colon
ENSG00000076201	PTPN23	3	p21.31	47381011	47413441	2.17410050093769	0.0296975883643763	0.162689568154379	FALSE	FALSE	GCST010098_meta_Colon
ENSG00000009765	IYD	6	q25.1	150368892	150405969	2.17401152993182	0.0297042693091408	0.162689568154379	FALSE	FALSE	GCST010098_meta_Colon
ENSG00000174749	FAM241A	4	q25	112145397	112195256	2.17343393677538	0.0297476729434581	0.162835247628018	FALSE	FALSE	GCST010098_meta_Colon
ENSG00000196189	SEMA4A	1	q22	156147366	156177752	2.17292460052806	0.029785992601257	0.162933749360612	FALSE	FALSE	GCST010098_meta_Colon
ENSG00000099783	HNRNPM	19	p13.2	8444767	8489114	2.17265895366307	0.029805995245091	0.162945064124879	FALSE	FALSE	GCST010098_meta_Colon
ENSG00000090273	NUDC	1	p36.11	26900238	26946862	2.17036287649792	0.0299793667989697	0.163656516134791	FALSE	FALSE	GCST010098_meta_Colon
ENSG00000065883	CDK13	7	p14.1	39949646	40099580	2.16861075678701	0.030112247826096	0.164235455927838	FALSE	FALSE	GCST010098_meta_Colon
ENSG00000149930	TAOK2	16	p11.2	29973641	29992261	2.16855939855179	0.0301161504664033	0.164235455927838	FALSE	FALSE	GCST010098_meta_Colon
ENSG00000117280	RAB29	1	q32.1	205767986	205775460	2.16673744217194	0.0302548798921208	0.164893688223007	FALSE	FALSE	GCST010098_meta_Colon
ENSG00000105085	MED26	19	p13.11	16574907	16629062	2.16670413650563	0.0302574209912111	0.164893688223007	FALSE	FALSE	GCST010098_meta_Colon
ENSG00000104904	OAZ1	19	p13.3	2269509	2273490	2.16629874216106	0.0302883657831933	0.164963268046613	FALSE	FALSE	GCST010098_meta_Colon
ENSG00000134802	SLC43A3	11	q12.1	57406954	57427580	2.16525525627041	0.0303681428448228	0.165059005297727	FALSE	FALSE	GCST010098_meta_Colon
ENSG00000162607	USP1	1	p31.3	62436297	62451804	2.16509500150195	0.0303804106925461	0.165059005297727	FALSE	FALSE	GCST010098_meta_Colon
ENSG00000163960	UBXN7	3	q29	196347662	196432474	2.16440032248219	0.0304336391090332	0.165218291174757	FALSE	FALSE	GCST010098_meta_Colon
ENSG00000184113	CLDN5	22	q11.21	19523024	19527545	2.16388947272453	0.0304728330688704	0.165225205476226	FALSE	FALSE	GCST010098_meta_Colon
ENSG00000154358	OBSCN	1	q42.13	228208130	228378874	2.16104172539693	0.0306921164136554	0.165909205145023	FALSE	FALSE	GCST010098_meta_Colon
ENSG00000181915	ADO	10	q21.3	62804857	62808483	2.16026591276185	0.030752090184724	0.166121382052453	FALSE	FALSE	GCST010098_meta_Colon
ENSG00000183508	TENT5C	1	p12	117605934	117628372	2.15837058458046	0.0308990308446585	0.166522407237785	FALSE	FALSE	GCST010098_meta_Colon
ENSG00000172270	BSG	19	p13.3	571277	583493	2.15823517235829	0.0309095520903925	0.166523134632145	FALSE	FALSE	GCST010098_meta_Colon
ENSG00000146648	EGFR	7	p11.2	55019021	55211628	2.15761872098096	0.0309574879472746	0.166613428754163	FALSE	FALSE	GCST010098_meta_Colon
ENSG00000189051	RNF222	17	p13.1	8390704	8397826	2.15735642036956	0.0309779040424058	0.166667360910031	FALSE	FALSE	GCST010098_meta_Colon
ENSG00000104055	TGM5	15	q15.2	43232595	43266857	2.15670825132775	0.0310284036715045	0.166827094589279	FALSE	FALSE	GCST010098_meta_Colon
ENSG00000171302	CANT1	17	q25.3	78991717	79009867	2.15552012565775	0.0311211554560995	0.167150217004539	FALSE	FALSE	GCST010098_meta_Colon
ENSG00000198846	TOX	8	q12.1	58805418	59119208	2.15531542946204	0.0311371591995992	0.167150217004539	FALSE	FALSE	GCST010098_meta_Colon
ENSG00000115138	POMC	2	p23.3	25160853	25168903	2.15491536985754	0.0311684574133108	0.167193239728237	FALSE	FALSE	GCST010098_meta_Colon
ENSG00000010310	GIPR	19	q13.32	45668244	45683724	2.1538824417751	0.0312493922489934	0.167502471348104	FALSE	FALSE	GCST010098_meta_Colon
ENSG00000119522	DENND1A	9	q33.3	123379654	123930152	2.1537664564468	0.0312584915033697	0.167502471348104	FALSE	FALSE	GCST010098_meta_Colon
ENSG00000158158	CNNM4	2	q11.2	96760902	96811891	2.15347012302175	0.0312817497101158	0.167571096926925	FALSE	FALSE	GCST010098_meta_Colon
ENSG00000108479	GALK1	17	q25.1	75751594	75765711	2.15286799089131	0.0313290547629657	0.167712432392197	FALSE	FALSE	GCST010098_meta_Colon
ENSG00000156486	KCNS2	8	q22.2	98427022	98432848	2.15218688710203	0.0313826379975466	0.167887165503725	FALSE	FALSE	GCST010098_meta_Colon
ENSG00000164818	DNAAF5	7	p22.3	726701	786475	2.15166313542782	0.0314238956136939	0.168051807329671	FALSE	FALSE	GCST010098_meta_Colon
ENSG00000176619	LMNB2	19	p13.3	2427638	2456996	2.15083779636817	0.0314890046763029	0.168227029003684	FALSE	FALSE	GCST010098_meta_Colon
ENSG00000101752	MIB1	18	q11.2	21704957	21870957	2.15080591686185	0.0314915218952162	0.168227029003684	FALSE	FALSE	GCST010098_meta_Colon
ENSG00000131037	EPS8L1	19	q13.42	55072020	55087923	2.15076046536281	0.0314951110627192	0.168227029003684	FALSE	FALSE	GCST010098_meta_Colon
ENSG00000171115	GIMAP8	7	q36.1	150450630	150479392	2.15059544746105	0.0315081449773598	0.168227029003684	FALSE	FALSE	GCST010098_meta_Colon
ENSG00000072364	AFF4	5	q31.1	132875379	132963634	2.14936968488689	0.0316051065552229	0.168601141105271	FALSE	FALSE	GCST010098_meta_Colon
ENSG00000182473	EXOC7	17	q25.1	76081017	76121576	2.14861633821133	0.0316648254678962	0.168665165025508	FALSE	FALSE	GCST010098_meta_Colon
ENSG00000196557	CACNA1H	16	p13.3	1153121	1221772	2.14822575362466	0.0316958257632536	0.168718185412432	FALSE	FALSE	GCST010098_meta_Colon
ENSG00000159263	SIM2	21	q22.13	36699133	36749917	2.14767806761274	0.0317393388674719	0.168879994796284	FALSE	FALSE	GCST010098_meta_Colon
ENSG00000114062	UBE3A	15	q11.2	25333728	25439056	2.14757805580503	0.0317472902336431	0.168879994796284	FALSE	FALSE	GCST010098_meta_Colon
ENSG00000154930	ACSS1	20	p11.21	25006230	25058980	2.14729519915864	0.0317697877933147	0.1689436178077	FALSE	FALSE	GCST010098_meta_Colon
ENSG00000132554	RGS22	8	q22.2	99960936	100131268	2.14663436447851	0.031822401860908	0.169167297425709	FALSE	FALSE	GCST010098_meta_Colon
ENSG00000117505	DR1	1	p22.1	93345888	93369498	2.14561050251657	0.0319040668229574	0.169432892803072	FALSE	FALSE	GCST010098_meta_Colon
ENSG00000183207	RUVBL2	19	q13.33	48993448	49015995	2.14535289642849	0.0319246421866684	0.169486022575779	FALSE	FALSE	GCST010098_meta_Colon
ENSG00000107758	PPP3CB	10	q22.2	73436428	73496024	2.14495329535589	0.0319565813995832	0.169535292593246	FALSE	FALSE	GCST010098_meta_Colon
ENSG00000179134	SAMD4B	19	q13.2	39342396	39385710	2.14485520928372	0.0319644253838582	0.169535292593246	FALSE	FALSE	GCST010098_meta_Colon
ENSG00000198198	SZT2	1	p34.2	43389882	43454247	2.14445612604989	0.031996357258182	0.169585982122457	FALSE	FALSE	GCST010098_meta_Colon
ENSG00000175029	CTBP2	10	q26.13	124984317	125161170	2.14404883127722	0.0320289743521751	0.169702758026577	FALSE	FALSE	GCST010098_meta_Colon
ENSG00000068120	COASY	17	q21.2	42561467	42566277	2.14373456848187	0.0320541607080786	0.169780098656302	FALSE	FALSE	GCST010098_meta_Colon
ENSG00000138757	G3BP2	4	q21.1	75642782	75724525	2.14331810542738	0.0320875639796923	0.169804396093962	FALSE	FALSE	GCST010098_meta_Colon
ENSG00000198863	RUNDC1	17	q21.31	42980565	42993690	2.14300532311769	0.032112670938414	0.169804396093962	FALSE	FALSE	GCST010098_meta_Colon
ENSG00000135837	CEP350	1	q25.2	179954738	180114880	2.14294720374222	0.0321173380207461	0.169804396093962	FALSE	FALSE	GCST010098_meta_Colon
ENSG00000197879	MYO1C	17	p13.3	1464186	1492812	2.14285124792808	0.032125044704088	0.169804396093962	FALSE	FALSE	GCST010098_meta_Colon
ENSG00000168038	ULK4	3	p22.1	41246599	41962430	2.14273698179112	0.0321342240468017	0.169804396093962	FALSE	FALSE	GCST010098_meta_Colon
ENSG00000074317	SNCB	5	q35.2	176620084	176630556	2.14271925923014	0.0321356479548073	0.169804396093962	FALSE	FALSE	GCST010098_meta_Colon
ENSG00000135842	FAM129A	1	q25.3	184790724	184974550	2.14242940617128	0.0321589436916413	0.169804396093962	FALSE	FALSE	GCST010098_meta_Colon
ENSG00000109787	KLF3	4	p14	38664196	38701042	2.14107946282823	0.0322676305396492	0.170055707728259	FALSE	FALSE	GCST010098_meta_Colon
ENSG00000197381	ADARB1	21	q22.3	45073853	45226560	2.14086648372312	0.0322848066602288	0.170055707728259	FALSE	FALSE	GCST010098_meta_Colon
ENSG00000088387	DOCK9	13	q32.3	98793429	99086625	2.14050559282255	0.0323139293039912	0.170144245822953	FALSE	FALSE	GCST010098_meta_Colon
ENSG00000003400	CASP10	2	q33.1	201182881	201229406	2.14030518841652	0.0323301109621822	0.170169788625915	FALSE	FALSE	GCST010098_meta_Colon
ENSG00000137204	SLC22A7	6	p21.1	43295694	43305538	2.14005129481012	0.0323506215762359	0.170169788625915	FALSE	FALSE	GCST010098_meta_Colon
ENSG00000133247	KMT5C	19	q13.42	55339853	55348120	2.13977996903948	0.0323725527570802	0.170229300870537	FALSE	FALSE	GCST010098_meta_Colon
ENSG00000139445	FOXN4	12	q24.11	109277979	109309220	2.13946643915566	0.0323979111463506	0.170250969980151	FALSE	FALSE	GCST010098_meta_Colon
ENSG00000161642	ZNF385A	12	q13.13	54369133	54391298	2.13847592469443	0.0324781360832874	0.170319149830572	FALSE	FALSE	GCST010098_meta_Colon
ENSG00000156049	GNA14	9	q21.2	77423079	77648307	2.13741326662137	0.0325643933179633	0.170572120879023	FALSE	FALSE	GCST010098_meta_Colon
ENSG00000142156	COL6A1	21	q22.3	45981737	46005050	2.13570976360276	0.032703078090407	0.171069641443228	FALSE	FALSE	GCST010098_meta_Colon
ENSG00000007376	RPUSD1	16	p13.3	784974	788397	2.1346045544732	0.0327933251156303	0.171477383463249	FALSE	FALSE	GCST010098_meta_Colon
ENSG00000139874	SSTR1	14	q21.1	38207999	38213067	2.13434044895389	0.032814922472608	0.171486848762491	FALSE	FALSE	GCST010098_meta_Colon
ENSG00000044459	CNTLN	9	p22.2	17134982	17503923	2.13325863121923	0.0329035158028147	0.17183780744838	FALSE	FALSE	GCST010098_meta_Colon
ENSG00000133121	STARD13	13	q13.1	33103135	33350630	2.13257509165187	0.0329595984301485	0.171899113824647	FALSE	FALSE	GCST010098_meta_Colon
ENSG00000178996	SNX18	5	q11.2	54517759	54546585	2.13231941421508	0.0329805971116724	0.171899113824647	FALSE	FALSE	GCST010098_meta_Colon
ENSG00000141568	FOXK2	17	q25.3	82519713	82644662	2.13228515190359	0.0329834119310471	0.171899113824647	FALSE	FALSE	GCST010098_meta_Colon
ENSG00000105613	MAST1	19	p13.13	12833951	12874951	2.13220124922964	0.0329903058216452	0.171899113824647	FALSE	FALSE	GCST010098_meta_Colon
ENSG00000106991	ENG	9	q34.11	127815012	127854756	2.13180342664848	0.0330230098354323	0.171915758641393	FALSE	FALSE	GCST010098_meta_Colon
ENSG00000135334	AKIRIN2	6	q15	87675072	87702209	2.13173508223925	0.0330286310532535	0.171915758641393	FALSE	FALSE	GCST010098_meta_Colon
ENSG00000109320	NFKB1	4	q24	102501329	102617302	2.13133502886131	0.0330615512320666	0.171915758641393	FALSE	FALSE	GCST010098_meta_Colon
ENSG00000141101	NOB1	16	q22.1	69741867	69754940	2.13016899136814	0.0331576641093101	0.172162487409743	FALSE	FALSE	GCST010098_meta_Colon
ENSG00000138080	EMILIN1	2	p23.3	27078567	27086408	2.13013024593575	0.0331608618765343	0.172162487409743	FALSE	FALSE	GCST010098_meta_Colon
ENSG00000173757	STAT5B	17	q21.2	42199168	42276707	2.12977608342467	0.0331901041183846	0.172162487409743	FALSE	FALSE	GCST010098_meta_Colon
ENSG00000116809	ZBTB17	1	p36.13	15941869	15976132	2.12963303218408	0.0332019217283681	0.172162487409743	FALSE	FALSE	GCST010098_meta_Colon
ENSG00000121900	TMEM54	1	p35.1	32894594	32901438	2.12878868281751	0.033271747674714	0.17246877803708	FALSE	FALSE	GCST010098_meta_Colon
ENSG00000101577	LPIN2	18	p11.31	2916994	3013315	2.12831049478369	0.0333113485426793	0.172562472111398	FALSE	FALSE	GCST010098_meta_Colon
ENSG00000187658	C5orf52	5	q33.3	157671553	157680143	2.12814850405897	0.0333247728538398	0.172576254252459	FALSE	FALSE	GCST010098_meta_Colon
ENSG00000196453	ZNF777	7	q36.1	149431363	149461123	2.12783312652944	0.0333509217410269	0.17259092826712	FALSE	FALSE	GCST010098_meta_Colon
ENSG00000184428	TOP1MT	8	q24.3	143304384	143359979	2.12666211437499	0.0334481675000472	0.172880228732514	FALSE	FALSE	GCST010098_meta_Colon
ENSG00000073536	NLE1	17	q12	35128753	35142315	2.12546927974341	0.0335474747897075	0.173111729330457	FALSE	FALSE	GCST010098_meta_Colon
ENSG00000108828	VAT1	17	q21.31	43014605	43025123	2.12542725429472	0.0335509781368415	0.173111729330457	FALSE	FALSE	GCST010098_meta_Colon
ENSG00000076555	ACACB	12	q24.11	109116595	109268226	2.12508722901981	0.0335793350101491	0.173111729330457	FALSE	FALSE	GCST010098_meta_Colon
ENSG00000148346	LCN2	9	q34.11	128149071	128153455	2.12489325547097	0.0335955208809944	0.173139500573764	FALSE	FALSE	GCST010098_meta_Colon
ENSG00000100982	PCIF1	20	q13.12	45934628	45948023	2.12474559858431	0.0336078463910235	0.173147365420077	FALSE	FALSE	GCST010098_meta_Colon
ENSG00000116127	ALMS1	2	p13.1	73385758	73610793	2.12413982623013	0.033658453119649	0.173310744902942	FALSE	FALSE	GCST010098_meta_Colon
ENSG00000163817	SLC6A20	3	p21.31	45755450	45796535	2.12410723639667	0.0336611775480422	0.173310744902942	FALSE	FALSE	GCST010098_meta_Colon
ENSG00000175215	CTDSP2	12	q14.1	57819927	57846739	2.12382609524936	0.0336846880757161	0.173346233872259	FALSE	FALSE	GCST010098_meta_Colon
ENSG00000148400	NOTCH1	9	q34.3	136494433	136545786	2.12329302096516	0.0337293051614972	0.173494369475228	FALSE	FALSE	GCST010098_meta_Colon
ENSG00000184640	SEPT9	17	q25.3	77280569	77500596	2.12255268046175	0.033791353779092	0.173668202389167	FALSE	FALSE	GCST010098_meta_Colon
ENSG00000198929	NOS1AP	1	q23.3	162069774	162370475	2.12250210577902	0.0337955960490364	0.173668202389167	FALSE	FALSE	GCST010098_meta_Colon
ENSG00000182950	ODF3L1	15	q24.2	75723977	75727688	2.12166079390977	0.0338662332077531	0.173975429996766	FALSE	FALSE	GCST010098_meta_Colon
ENSG00000104447	TRPS1	8	q23.3	115408496	115809673	2.1214772409535	0.0338816612120723	0.173991503212417	FALSE	FALSE	GCST010098_meta_Colon
ENSG00000156858	PRR14	16	p11.2	30650717	30656440	2.12136538110898	0.0338910662092172	0.173991503212417	FALSE	FALSE	GCST010098_meta_Colon
ENSG00000187492	CDHR4	3	p21.31	49790732	49799835	2.12092923080083	0.033927758352612	0.174009390227687	FALSE	FALSE	GCST010098_meta_Colon
ENSG00000156453	PCDH1	5	q31.3	141853111	141879246	2.1208926837808	0.0339308344959662	0.174009390227687	FALSE	FALSE	GCST010098_meta_Colon
ENSG00000174405	LIG4	13	q33.3	108207439	108218368	2.12080800056786	0.0339379631536192	0.174009390227687	FALSE	FALSE	GCST010098_meta_Colon
ENSG00000124702	KLHDC3	6	p21.1	43014103	43021298	2.12061576617007	0.0339541502540579	0.174036729866787	FALSE	FALSE	GCST010098_meta_Colon
ENSG00000164855	TMEM184A	7	p22.3	1542235	1560821	2.12017633053141	0.0339911777303215	0.174170838143254	FALSE	FALSE	GCST010098_meta_Colon
ENSG00000129351	ILF3	19	p13.2	10654261	10692417	2.11916641061387	0.0340764058781895	0.174502610542974	FALSE	FALSE	GCST010098_meta_Colon
ENSG00000130702	LAMA5	20	q13.33	62307955	62367312	2.11860725917455	0.0341236717415867	0.174532114400123	FALSE	FALSE	GCST010098_meta_Colon
ENSG00000104490	NCALD	8	q22.3	101686543	102124907	2.11800254754657	0.034174851932713	0.174721110024613	FALSE	FALSE	GCST010098_meta_Colon
ENSG00000178896	EXOSC4	8	q24.3	144078626	144080647	2.11757665159471	0.0342109372966364	0.174794122905344	FALSE	FALSE	GCST010098_meta_Colon
ENSG00000213889	PPM1N	19	q13.32	45488777	45502510	2.11706327871218	0.0342544776954667	0.174960828573245	FALSE	FALSE	GCST010098_meta_Colon
ENSG00000198074	AKR1B10	7	q33	134527592	134541408	2.11689425473261	0.0342688233876079	0.174978358399209	FALSE	FALSE	GCST010098_meta_Colon
ENSG00000197724	PHF2	9	q22.31	93576407	93679587	2.11587575720804	0.0343553757742191	0.175270409304517	FALSE	FALSE	GCST010098_meta_Colon
ENSG00000085644	ZNF213	16	p13.3	3129777	3142805	2.11553130997111	0.0343846892948287	0.17528860722288	FALSE	FALSE	GCST010098_meta_Colon
ENSG00000083857	FAT1	4	q35.2	186587783	186726722	2.11540807298295	0.0343951823316398	0.17528860722288	FALSE	FALSE	GCST010098_meta_Colon
ENSG00000165689	ENTR1	9	q34.3	136401922	136410609	2.11527456790529	0.0344065527341819	0.175290835712469	FALSE	FALSE	GCST010098_meta_Colon
ENSG00000175866	BAIAP2	17	q25.3	81035122	81117432	2.11492893326767	0.0344360047752374	0.175324170984446	FALSE	FALSE	GCST010098_meta_Colon
ENSG00000181585	TMIE	3	p21.31	46694528	46710886	2.11449898483805	0.0344726713796824	0.175349092712705	FALSE	FALSE	GCST010098_meta_Colon
ENSG00000102572	STK24	13	q32.2	98445185	98577940	2.1134177078542	0.0345650316476106	0.17548285736741	FALSE	FALSE	GCST010098_meta_Colon
ENSG00000159873	CCDC117	22	q12.1	28772674	28789301	2.113033914115	0.0345978652441293	0.17548285736741	FALSE	FALSE	GCST010098_meta_Colon
ENSG00000169967	MAP3K2	2	q14.3	127298730	127388465	2.11297823877452	0.0346026304876258	0.17548285736741	FALSE	FALSE	GCST010098_meta_Colon
ENSG00000243660	ZNF487	10	q11.21	43436841	43483179	2.11291060715412	0.0346084198213529	0.17548285736741	FALSE	FALSE	GCST010098_meta_Colon
ENSG00000128274	A4GALT	22	q13.2	42692112	42721298	2.1121764595744	0.0346713168363112	0.175635141496549	FALSE	FALSE	GCST010098_meta_Colon
ENSG00000101236	RNF24	20	p13	3927309	4015582	2.11122959933993	0.0347525818370695	0.175824595958894	FALSE	FALSE	GCST010098_meta_Colon
ENSG00000069020	MAST4	5	q12.3	66596361	67169595	2.11089264683158	0.0347815402605044	0.175915594636172	FALSE	FALSE	GCST010098_meta_Colon
ENSG00000137700	SLC37A4	11	q23.3	119024114	119030906	2.11029658723627	0.0348328173746173	0.176063859069117	FALSE	FALSE	GCST010098_meta_Colon
ENSG00000102974	CTCF	16	q22.1	67562407	67639185	2.10968699740431	0.0348853252068236	0.176095675024483	FALSE	FALSE	GCST010098_meta_Colon
ENSG00000178821	TMEM52	1	p36.33	1917590	1919273	2.10964968143842	0.0348885416613409	0.176095675024483	FALSE	FALSE	GCST010098_meta_Colon
ENSG00000130303	BST2	19	p13.11	17402939	17405648	2.10620368328756	0.0351866633583768	0.17727274919509	FALSE	FALSE	GCST010098_meta_Colon
ENSG00000080493	SLC4A4	4	q13.3	71062667	71572087	2.10541823928741	0.0352549174918862	0.17747004463027	FALSE	FALSE	GCST010098_meta_Colon
ENSG00000140694	PARN	16	p13.12	14435701	14632728	2.10504576856879	0.0352873242245348	0.177577422878834	FALSE	FALSE	GCST010098_meta_Colon
ENSG00000197324	LRP10	14	q11.2	22871613	22881580	2.10440356264873	0.0353432589138171	0.177747324393109	FALSE	FALSE	GCST010098_meta_Colon
ENSG00000154305	MIA3	1	q41	222618086	222668012	2.10411949179985	0.0353680249708171	0.177760358732636	FALSE	FALSE	GCST010098_meta_Colon
ENSG00000101311	FERMT1	20	p12.3	6074845	6123544	2.10361202271672	0.0354123043421841	0.177871389573383	FALSE	FALSE	GCST010098_meta_Colon
ENSG00000132122	SPATA6	1	p33	48295372	48472208	2.10317752775211	0.035450253914714	0.178002458365612	FALSE	FALSE	GCST010098_meta_Colon
ENSG00000054118	THRAP3	1	p34.3	36224416	36305357	2.10305910419695	0.0354606032570176	0.178002458365612	FALSE	FALSE	GCST010098_meta_Colon
ENSG00000129657	SEC14L1	17	q25.2	77088749	77217101	2.1026757790259	0.03549412071944	0.178114941312921	FALSE	FALSE	GCST010098_meta_Colon
ENSG00000159256	MORC3	21	q22.12	36320189	36386148	2.10201638533275	0.0355518405010768	0.178348766819075	FALSE	FALSE	GCST010098_meta_Colon
ENSG00000131558	EXOC4	7	q33	133253073	134066589	2.10128208644835	0.0356162113010648	0.178615800997802	FALSE	FALSE	GCST010098_meta_Colon
ENSG00000175315	CST6	11	q13.1	66011841	66013505	2.10111054556704	0.0356312633975904	0.178635411523942	FALSE	FALSE	GCST010098_meta_Colon
ENSG00000185453	ZSWIM9	19	q13.33	48170692	48197620	2.10068217211093	0.0356688753278528	0.178721748325368	FALSE	FALSE	GCST010098_meta_Colon
ENSG00000158786	PLA2G2F	1	p36.12	20139326	20150386	2.0999613489851	0.035732241284868	0.178862012026316	FALSE	FALSE	GCST010098_meta_Colon
ENSG00000154945	ANKRD40	17	q21.33	50693190	50707924	2.0992899230477	0.0357913511906737	0.179035315424924	FALSE	FALSE	GCST010098_meta_Colon
ENSG00000172059	KLF11	2	p25.1	10042849	10054836	2.09918764063289	0.0358003630794177	0.179035315424924	FALSE	FALSE	GCST010098_meta_Colon
ENSG00000087903	RFX2	19	p13.3	5993164	6199572	2.09885053771423	0.0358300782103611	0.179080337676448	FALSE	FALSE	GCST010098_meta_Colon
ENSG00000128271	ADORA2A	22	q11.23	24417879	24442360	2.09883209162608	0.035831704812951	0.179080337676448	FALSE	FALSE	GCST010098_meta_Colon
ENSG00000091542	ALKBH5	17	p11.2	18183078	18209954	2.09800395355508	0.0359047961271397	0.179222165724293	FALSE	FALSE	GCST010098_meta_Colon
ENSG00000129993	CBFA2T3	16	q24.3	88874858	88977204	2.09768737076905	0.035932771238224	0.17923986913438	FALSE	FALSE	GCST010098_meta_Colon
ENSG00000176058	TPRN	9	q34.3	137191617	137204193	2.09759639097842	0.0359408141833006	0.17923986913438	FALSE	FALSE	GCST010098_meta_Colon
ENSG00000082516	GEMIN5	5	q33.2	154887416	154938209	2.09711774595269	0.0359831534350255	0.179334130874654	FALSE	FALSE	GCST010098_meta_Colon
ENSG00000105705	SUGP1	19	p13.11	19276018	19320844	2.09634986992031	0.0360511658800884	0.179477440672659	FALSE	FALSE	GCST010098_meta_Colon
ENSG00000185800	DMWD	19	q13.32	45782947	45792802	2.09628760791004	0.0360566853618559	0.179477440672659	FALSE	FALSE	GCST010098_meta_Colon
ENSG00000124299	PEPD	19	q13.11	33386950	33521794	2.09520331124257	0.0361529230568612	0.179680216103523	FALSE	FALSE	GCST010098_meta_Colon
ENSG00000102858	MGRN1	16	p13.3	4616493	4690974	2.09492078560333	0.0361780347969674	0.179693472145335	FALSE	FALSE	GCST010098_meta_Colon
ENSG00000185787	MORF4L1	15	q25.1	78810487	78898133	2.09491510603142	0.0361785397670518	0.179693472145335	FALSE	FALSE	GCST010098_meta_Colon
ENSG00000060982	BCAT1	12	p12.1	24810022	24949459	2.09436517359325	0.0362274626608807	0.179880739808579	FALSE	FALSE	GCST010098_meta_Colon
ENSG00000167107	ACSF2	17	q21.33	50426158	50474845	2.09272518766309	0.0363736934697955	0.180439179270183	FALSE	FALSE	GCST010098_meta_Colon
ENSG00000120896	SORBS3	8	p21.3	22544986	22575788	2.09038894187395	0.0365828754294555	0.18102877832113	FALSE	FALSE	GCST010098_meta_Colon
ENSG00000161609	CCDC155	19	q13.33	49388218	49417994	2.08990065789255	0.0366267244860531	0.181133952401261	FALSE	FALSE	GCST010098_meta_Colon
ENSG00000156983	BRPF1	3	p25.3	9731729	9748018	2.08975600044363	0.0366397236618321	0.181142364930667	FALSE	FALSE	GCST010098_meta_Colon
ENSG00000167470	MIDN	19	p13.3	1248553	1259140	2.08941179401311	0.0366706704679317	0.181149736531791	FALSE	FALSE	GCST010098_meta_Colon
ENSG00000171132	PRKCE	2	p21	45651345	46187990	2.08895045195134	0.0367121835896082	0.181149736531791	FALSE	FALSE	GCST010098_meta_Colon
ENSG00000187510	PLEKHG7	12	q22	92702843	92772455	2.08860936242602	0.0367429017152987	0.181149736531791	FALSE	FALSE	GCST010098_meta_Colon
ENSG00000198734	F5	1	q24.2	169514166	169586588	2.08799388014258	0.0367983867328831	0.181311780727816	FALSE	FALSE	GCST010098_meta_Colon
ENSG00000079385	CEACAM1	19	q13.2	42507304	42561234	2.08712629532086	0.0368767196942504	0.18158613232737	FALSE	FALSE	GCST010098_meta_Colon
ENSG00000169885	CALML6	1	p36.33	1914827	1917296	2.0865714309655	0.0369268920042413	0.181777359381026	FALSE	FALSE	GCST010098_meta_Colon
ENSG00000162775	RBM15	1	p13.3	110338506	110346681	2.08628998255294	0.0369523635323362	0.181820614929043	FALSE	FALSE	GCST010098_meta_Colon
ENSG00000008853	RHOBTB2	8	p21.3	22987417	23020199	2.08622374968824	0.0369583598860944	0.181820614929043	FALSE	FALSE	GCST010098_meta_Colon
ENSG00000111432	FZD10	12	q24.33	130162459	130165740	2.08609239120659	0.0369702548009923	0.181823342093346	FALSE	FALSE	GCST010098_meta_Colon
ENSG00000073331	ALPK1	4	q25	112285509	112442620	2.0851479088111	0.037055876617344	0.181909635580489	FALSE	FALSE	GCST010098_meta_Colon
ENSG00000104866	PPP1R37	19	q13.32	45091396	45148077	2.08488694247771	0.0370795642061619	0.18197020291319	FALSE	FALSE	GCST010098_meta_Colon
ENSG00000005884	ITGA3	17	q21.33	50055968	50090481	2.0847571586744	0.0370913493197296	0.181972338936115	FALSE	FALSE	GCST010098_meta_Colon
ENSG00000132549	VPS13B	8	q22.2	99013266	99877580	2.08457617446341	0.0371077890485098	0.181997302482336	FALSE	FALSE	GCST010098_meta_Colon
ENSG00000197063	MAFG	17	q25.3	81918270	81927714	2.08428524041195	0.0371342290900555	0.182071282874881	FALSE	FALSE	GCST010098_meta_Colon
ENSG00000168476	REEP4	8	p21.3	22138020	22141951	2.08334796312781	0.0372195178027399	0.182353082665246	FALSE	FALSE	GCST010098_meta_Colon
ENSG00000063046	EIF4B	12	q13.13	53006158	53042209	2.08327873170895	0.0372258242102757	0.182353082665246	FALSE	FALSE	GCST010098_meta_Colon
ENSG00000029725	RABEP1	17	p13.2	5282265	5385812	2.0824721771212	0.0372993616925068	0.18265750336468	FALSE	FALSE	GCST010098_meta_Colon
ENSG00000162998	FRZB	2	q32.1	182833275	182867162	2.08192998768677	0.0373488651969954	0.182788264866736	FALSE	FALSE	GCST010098_meta_Colon
ENSG00000197885	NKIRAS1	3	p24.2	23891660	23946591	2.08122539949952	0.0374132797360696	0.1829366829508	FALSE	FALSE	GCST010098_meta_Colon
ENSG00000206418	RAB12	18	p11.22	8609437	8639382	2.08122385237185	0.037413421280838	0.1829366829508	FALSE	FALSE	GCST010098_meta_Colon
ENSG00000100401	RANGAP1	22	q13.2	41245611	41286251	2.08105180961666	0.0374291641000495	0.182957862200028	FALSE	FALSE	GCST010098_meta_Colon
ENSG00000127914	AKAP9	7	q21.2	91940867	92110673	2.07956234957632	0.037565693384058	0.18327037265121	FALSE	FALSE	GCST010098_meta_Colon
ENSG00000176973	FAM89B	11	q13.1	65572349	65574198	2.07948154161875	0.0375731126367197	0.18327037265121	FALSE	FALSE	GCST010098_meta_Colon
ENSG00000166848	TERF2IP	16	q23.1	75647786	75761872	2.07882849371656	0.0376331169469213	0.183396522606981	FALSE	FALSE	GCST010098_meta_Colon
ENSG00000149476	TKFC	11	q12.2	61333210	61353295	2.07879584419108	0.0376361190376415	0.183396522606981	FALSE	FALSE	GCST010098_meta_Colon
ENSG00000173706	HEG1	3	q21.2	124965710	125055958	2.07872188680697	0.0376429200975885	0.183396522606981	FALSE	FALSE	GCST010098_meta_Colon
ENSG00000145675	PIK3R1	5	q13.1	68215720	68301821	2.07857784919909	0.037656168678487	0.183396522606981	FALSE	FALSE	GCST010098_meta_Colon
ENSG00000167964	RAB26	16	p13.3	2140803	2154165	2.07839205399831	0.0376732639824052	0.183424063598513	FALSE	FALSE	GCST010098_meta_Colon
ENSG00000187908	DMBT1	10	q26.13	122560665	122643736	2.07815101333781	0.0376954523463889	0.183476377495341	FALSE	FALSE	GCST010098_meta_Colon
ENSG00000054282	SDCCAG8	1	q43	243256034	243500092	2.074928993937	0.0379931160898372	0.18470091882	FALSE	FALSE	GCST010098_meta_Colon
ENSG00000188191	PRKAR1B	7	p22.3	549197	727650	2.07446260394228	0.0380363683517639	0.184855136036323	FALSE	FALSE	GCST010098_meta_Colon
ENSG00000119574	ZBTB45	19	q13.43	58513530	58538911	2.07380213715002	0.0380976906178333	0.18497489486822	FALSE	FALSE	GCST010098_meta_Colon
ENSG00000136717	BIN1	2	q14.3	127048027	127107355	2.07357610836176	0.0381186959798292	0.18497489486822	FALSE	FALSE	GCST010098_meta_Colon
ENSG00000133704	IPO8	12	p11.21	30628988	30695986	2.07327167495471	0.0381470032228787	0.185030551197675	FALSE	FALSE	GCST010098_meta_Colon
ENSG00000162779	AXDND1	1	q25.2	179365720	179554735	2.07320455603567	0.0381532465701686	0.185030551197675	FALSE	FALSE	GCST010098_meta_Colon
ENSG00000107021	TBC1D13	9	q34.11	128787204	128810432	2.07290303432744	0.0381813045942719	0.185036637957246	FALSE	FALSE	GCST010098_meta_Colon
ENSG00000167685	ZNF444	19	q13.43	56132599	56160893	2.0718989970751	0.0382748615314086	0.185340034712496	FALSE	FALSE	GCST010098_meta_Colon
ENSG00000179051	RCC2	1	p36.13	17406760	17439724	2.07156008441647	0.0383064856301434	0.185420392556092	FALSE	FALSE	GCST010098_meta_Colon
ENSG00000149328	GLB1L2	11	q25	134331874	134378341	2.07122562420646	0.0383377160433758	0.185420392556092	FALSE	FALSE	GCST010098_meta_Colon
ENSG00000196411	EPHB4	7	q22.1	100802565	100827521	2.07094941785143	0.0383635232853042	0.185455640533048	FALSE	FALSE	GCST010098_meta_Colon
ENSG00000080503	SMARCA2	9	p24.3	1980290	2193624	2.07088195006041	0.038369829357923	0.185455640533048	FALSE	FALSE	GCST010098_meta_Colon
ENSG00000148175	STOM	9	q33.2	121338988	121370304	2.07069450523856	0.038387354056426	0.185455640533048	FALSE	FALSE	GCST010098_meta_Colon
ENSG00000167625	ZNF526	19	q13.2	42220271	42228201	2.07057502864171	0.0383985277808688	0.185455640533048	FALSE	FALSE	GCST010098_meta_Colon
ENSG00000100802	C14orf93	14	q11.2	22985908	23010166	2.07012330413969	0.038440799079023	0.185570257771722	FALSE	FALSE	GCST010098_meta_Colon
ENSG00000147548	NSD3	8	p11.23	38269697	38382272	2.06977635771126	0.0384732923459257	0.185572291270224	FALSE	FALSE	GCST010098_meta_Colon
ENSG00000147804	SLC39A4	8	q24.3	144409742	144416895	2.06914689623744	0.0385323041586283	0.185636507840733	FALSE	FALSE	GCST010098_meta_Colon
ENSG00000134716	CYP2J2	1	p32.1	59893308	59926790	2.06894860635204	0.0385509096985541	0.185667388163688	FALSE	FALSE	GCST010098_meta_Colon
ENSG00000142541	RPL13A	19	q13.33	49487554	49492308	2.06863069385189	0.0385807553617034	0.185699564909694	FALSE	FALSE	GCST010098_meta_Colon
ENSG00000269404	SPIB	19	q13.33	50418938	50431313	2.06775254624798	0.0386632980140045	0.185985195637124	FALSE	FALSE	GCST010098_meta_Colon
ENSG00000203618	GP1BB	22	q11.21	19722945	19724771	2.06754184526222	0.0386831254411721	0.186001602793052	FALSE	FALSE	GCST010098_meta_Colon
ENSG00000174197	MGA	15	q15.1	41621224	41773081	2.06746975645299	0.0386899111404497	0.186001602793052	FALSE	FALSE	GCST010098_meta_Colon
ENSG00000166349	RAG1	11	p12	36510709	36593156	2.06593000520658	0.0388350891912745	0.186464599255139	FALSE	FALSE	GCST010098_meta_Colon
ENSG00000197170	PSMD12	17	q24.2	67337916	67366627	2.06583175479941	0.0388443685843051	0.186464599255139	FALSE	FALSE	GCST010098_meta_Colon
ENSG00000125998	FAM83C	20	q11.22	35285731	35292401	2.06547727432683	0.0388778636333342	0.186561151982519	FALSE	FALSE	GCST010098_meta_Colon
ENSG00000178105	DDX10	11	q22.3	108665025	108940930	2.06524958879949	0.0388993906990308	0.186561151982519	FALSE	FALSE	GCST010098_meta_Colon
ENSG00000183347	GBP6	1	p22.2	89364058	89386461	2.06467246173708	0.0389540019066336	0.186581943470394	FALSE	FALSE	GCST010098_meta_Colon
ENSG00000105339	DENND3	8	q24.3	141117278	141195808	2.06447761292463	0.0389724543639076	0.186581943470394	FALSE	FALSE	GCST010098_meta_Colon
ENSG00000137166	FOXP4	6	p21.1	41546426	41602384	2.06445233329469	0.0389748489245491	0.186581943470394	FALSE	FALSE	GCST010098_meta_Colon
ENSG00000073737	DHRS9	2	q31.1	169064789	169096167	2.0642870640433	0.0389905067918741	0.186581943470394	FALSE	FALSE	GCST010098_meta_Colon
ENSG00000101224	CDC25B	20	p13	3786772	3806121	2.06395206910146	0.0390222611285038	0.186625009674391	FALSE	FALSE	GCST010098_meta_Colon
ENSG00000062194	GPBP1	5	q11.2	57173948	57264679	2.06322674977714	0.0390910897796022	0.186751300861828	FALSE	FALSE	GCST010098_meta_Colon
ENSG00000141384	TAF4B	18	q11.2	26225936	26391685	2.0627628804706	0.0391351623551148	0.186751300861828	FALSE	FALSE	GCST010098_meta_Colon
ENSG00000123843	C4BPB	1	q32.1	207088842	207099993	2.06194152798263	0.0392133031911497	0.186948227791764	FALSE	FALSE	GCST010098_meta_Colon
ENSG00000119125	GDA	9	q21.13	72114595	72257193	2.06083463753627	0.0393188187440321	0.187172987209937	FALSE	FALSE	GCST010098_meta_Colon
ENSG00000141699	RETREG3	17	q21.2	42579513	42610623	2.06024963740298	0.0393746818308323	0.187278723511465	FALSE	FALSE	GCST010098_meta_Colon
ENSG00000114638	UPK1B	3	q13.32	119173517	119205153	2.0602104570039	0.0393784256689581	0.187278723511465	FALSE	FALSE	GCST010098_meta_Colon
ENSG00000101445	PPP1R16B	20	q11.23	38805705	38923024	2.06011284969305	0.0393877537379567	0.187278723511465	FALSE	FALSE	GCST010098_meta_Colon
ENSG00000261796	ISY1-RAB43	3	q21.3	129087575	129161036	2.058992562938	0.0394949509353581	0.187565920718779	FALSE	FALSE	GCST010098_meta_Colon
ENSG00000121440	PDZRN3	3	p13	73382433	73624940	2.05798151256448	0.0395919081103577	0.187803864714013	FALSE	FALSE	GCST010098_meta_Colon
ENSG00000103047	TANGO6	16	q22.1	68843604	69085180	2.05590200038169	0.0397919632751436	0.188362724295948	FALSE	FALSE	GCST010098_meta_Colon
ENSG00000106348	IMPDH1	7	q32.1	128392277	128410252	2.05526352827568	0.0398535580128105	0.188570705320204	FALSE	FALSE	GCST010098_meta_Colon
ENSG00000178927	CYBC1	17	q25.3	82442589	82450829	2.05482447530913	0.0398959612966011	0.188687890108674	FALSE	FALSE	GCST010098_meta_Colon
ENSG00000142327	RNPEPL1	2	q37.3	240565804	240581372	2.05389551961112	0.0399858050702292	0.188772715863188	FALSE	FALSE	GCST010098_meta_Colon
ENSG00000250565	ATP6V1E2	2	p21	46490750	46542557	2.05372163327821	0.0400026415112162	0.188772715863188	FALSE	FALSE	GCST010098_meta_Colon
ENSG00000168743	NPNT	4	q24	105894775	106004027	2.05366538661435	0.0400080888481952	0.188772715863188	FALSE	FALSE	GCST010098_meta_Colon
ENSG00000143401	ANP32E	1	q21.2	150218417	150236156	2.05339325155525	0.040034453279666	0.188785996892025	FALSE	FALSE	GCST010098_meta_Colon
ENSG00000197408	CYP2B6	19	q13.2	40991250	41018398	2.05284217615292	0.0400878865803922	0.188909387247481	FALSE	FALSE	GCST010098_meta_Colon
ENSG00000173597	SULT1B1	4	q13.3	69721162	69787961	2.05270825150259	0.0401008812980558	0.188909387247481	FALSE	FALSE	GCST010098_meta_Colon
ENSG00000101057	MYBL2	20	q13.12	43667019	43716496	2.05226359859965	0.0401440516266847	0.188909387247481	FALSE	FALSE	GCST010098_meta_Colon
ENSG00000244617	ASPRV1	2	p13.3	69960089	69962265	2.05207674724005	0.0401622043550945	0.188909387247481	FALSE	FALSE	GCST010098_meta_Colon
ENSG00000188779	SKOR1	15	q23	67819704	67834561	2.05203086839162	0.0401666625788475	0.188909387247481	FALSE	FALSE	GCST010098_meta_Colon
ENSG00000117036	ETV3	1	q23.1	157121191	157138474	2.05127068715463	0.0402405934248081	0.189090690029293	FALSE	FALSE	GCST010098_meta_Colon
ENSG00000143614	GATAD2B	1	q21.3	153789030	153923360	2.05082608188327	0.040283886634117	0.189142032159625	FALSE	FALSE	GCST010098_meta_Colon
ENSG00000141577	CEP131	17	q25.3	81189593	81222999	2.05055292399262	0.0403105048268846	0.189142032159625	FALSE	FALSE	GCST010098_meta_Colon
ENSG00000068137	PLEKHH3	17	q21.2	42667914	42676994	2.05002126633112	0.0403623556021984	0.189236594606877	FALSE	FALSE	GCST010098_meta_Colon
ENSG00000170881	RNF139	8	q24.13	124474738	124487914	2.04935924958753	0.0404269989029864	0.189411476742133	FALSE	FALSE	GCST010098_meta_Colon
ENSG00000145103	ILDR1	3	q13.33	121987323	122022258	2.04872372577428	0.0404891378372763	0.189558968670346	FALSE	FALSE	GCST010098_meta_Colon
ENSG00000225663	MCRIP1	17	q25.3	81822361	81833302	2.0476480353006	0.0405944990045472	0.189955356103171	FALSE	FALSE	GCST010098_meta_Colon
ENSG00000075413	MARK3	14	q32.32	103385392	103503831	2.04756827523138	0.0406023205492153	0.189955356103171	FALSE	FALSE	GCST010098_meta_Colon
ENSG00000132669	RIN2	20	p11.23	19757606	20002459	2.04663891627301	0.0406935508650856	0.190215656274028	FALSE	FALSE	GCST010098_meta_Colon
ENSG00000105516	DBP	19	q13.33	48630030	48637438	2.04568176420889	0.0407876910476756	0.190544595153666	FALSE	FALSE	GCST010098_meta_Colon
ENSG00000135932	CAB39	2	q37.1	230712845	230821075	2.04515688538338	0.0408393935408471	0.190730555386077	FALSE	FALSE	GCST010098_meta_Colon
ENSG00000104804	TULP2	19	q13.33	48880965	48898733	2.04391632434116	0.0409618141702366	0.191089658070877	FALSE	FALSE	GCST010098_meta_Colon
ENSG00000148840	PPRC1	10	q24.32	102132994	102150331	2.04389461743489	0.0409639590088944	0.191089658070877	FALSE	FALSE	GCST010098_meta_Colon
ENSG00000197226	TBC1D9B	5	q35.3	179862066	179907859	2.04337305404544	0.041015522808863	0.191274542523124	FALSE	FALSE	GCST010098_meta_Colon
ENSG00000130338	TULP4	6	q25.3	158232236	158511828	2.04284357254382	0.0410679256664196	0.191463231232831	FALSE	FALSE	GCST010098_meta_Colon
ENSG00000160991	ORAI2	7	q22.1	102433106	102456821	2.04241910174627	0.0411099765539291	0.191580019685229	FALSE	FALSE	GCST010098_meta_Colon
ENSG00000142039	CCDC97	19	q13.2	41310189	41324883	2.04072231135294	0.0412784363789305	0.192276923435036	FALSE	FALSE	GCST010098_meta_Colon
ENSG00000101444	AHCY	20	q11.22	34280268	34311802	2.04022592959171	0.0413278282902466	0.19245108073701	FALSE	FALSE	GCST010098_meta_Colon
ENSG00000167202	TBC1D2B	15	q25.1	77984036	78077724	2.0390325881861	0.041446775244741	0.19294893945962	FALSE	FALSE	GCST010098_meta_Colon
ENSG00000205413	SAMD9	7	q21.2	93099513	93118023	2.03800776427948	0.0415491563943069	0.193201167189653	FALSE	FALSE	GCST010098_meta_Colon
ENSG00000119242	CCDC92	12	q24.31	123918660	123972831	2.03758899244109	0.0415910537949622	0.193339914611374	FALSE	FALSE	GCST010098_meta_Colon
ENSG00000143793	C1orf35	1	q42.13	228100726	228105411	2.03598402480715	0.041751959452308	0.193930374475613	FALSE	FALSE	GCST010098_meta_Colon
ENSG00000116962	NID1	1	q42.3	235975830	236065162	2.03572442469055	0.0417780350488346	0.193930374475613	FALSE	FALSE	GCST010098_meta_Colon
ENSG00000055483	USP36	17	q25.3	78787381	78841441	2.03553635292663	0.0417969345726172	0.193930374475613	FALSE	FALSE	GCST010098_meta_Colon
ENSG00000164120	HPGD	4	q34.1	174490177	174523154	2.0354599227134	0.0418046171907567	0.193930374475613	FALSE	FALSE	GCST010098_meta_Colon
ENSG00000221955	SLC12A8	3	q21.2	125082636	125212864	2.03515524907832	0.0418352542796298	0.193930374475613	FALSE	FALSE	GCST010098_meta_Colon
ENSG00000057593	F7	13	q34	113105788	113120681	2.03511771577823	0.0418390298329161	0.193930374475613	FALSE	FALSE	GCST010098_meta_Colon
ENSG00000100979	PLTP	20	q13.12	45898621	45912155	2.03463270910995	0.0418878436179371	0.194012934177739	FALSE	FALSE	GCST010098_meta_Colon
ENSG00000132471	WBP2	17	q25.1	75845699	75856507	2.03453620339149	0.0418975622411046	0.194012934177739	FALSE	FALSE	GCST010098_meta_Colon
ENSG00000004399	PLXND1	3	q22.1	129555175	129606818	2.0340915045162	0.0419423703718757	0.194020328051561	FALSE	FALSE	GCST010098_meta_Colon
ENSG00000253831	ETV3L	1	q23.1	157092044	157099808	2.03398597945002	0.0419530090938943	0.194020328051561	FALSE	FALSE	GCST010098_meta_Colon
ENSG00000159140	SON	21	q22.11	33542618	33577481	2.03352609598707	0.0419993998390038	0.194148948680814	FALSE	FALSE	GCST010098_meta_Colon
ENSG00000155545	MIER3	5	q11.2	56919602	56971675	2.03317187189256	0.0420351617849867	0.194221829653802	FALSE	FALSE	GCST010098_meta_Colon
ENSG00000157500	APPL1	3	p14.3	57227726	57278105	2.03254456945905	0.0420985565444978	0.194441907742702	FALSE	FALSE	GCST010098_meta_Colon
ENSG00000109756	RAPGEF2	4	q32.1	159103013	159360174	2.03210025823875	0.0421435072627496	0.194441907742702	FALSE	FALSE	GCST010098_meta_Colon
ENSG00000153406	NMRAL1	16	p13.3	4461680	4495763	2.03166598175553	0.0421874820105111	0.194533189265034	FALSE	FALSE	GCST010098_meta_Colon
ENSG00000099617	EFNA2	19	p13.3	1286154	1300237	2.03124900492013	0.042229741526799	0.194672066100968	FALSE	FALSE	GCST010098_meta_Colon
ENSG00000149926	FAM57B	16	p11.2	30024427	30052978	2.03045112887411	0.0423107040189614	0.194877195500146	FALSE	FALSE	GCST010098_meta_Colon
ENSG00000182871	COL18A1	21	q22.3	45405137	45513720	2.03002928526351	0.0423535625911312	0.19501857237898	FALSE	FALSE	GCST010098_meta_Colon
ENSG00000106608	URGCP	7	p13	43875894	43926411	2.02982669474626	0.042374158482665	0.195028607367686	FALSE	FALSE	GCST010098_meta_Colon
ENSG00000185838	GNB1L	22	q11.21	19783224	19854939	2.02939953286915	0.042417612661374	0.19514536120511	FALSE	FALSE	GCST010098_meta_Colon
ENSG00000136867	SLC31A2	9	q32	113150942	113164137	2.02843594792228	0.0425157743318485	0.195428729891779	FALSE	FALSE	GCST010098_meta_Colon
ENSG00000203747	FCGR3A	1	q23.3	161541759	161550737	2.02812417058251	0.0425475766103766	0.195494310725821	FALSE	FALSE	GCST010098_meta_Colon
ENSG00000170915	PAQR8	6	p12.2	52361421	52407777	2.02777907346853	0.042582801067267	0.195568619166855	FALSE	FALSE	GCST010098_meta_Colon
ENSG00000171475	WIPF2	17	q21.2	40219304	40284136	2.0269951616128	0.0426629074912122	0.195818173537975	FALSE	FALSE	GCST010098_meta_Colon
ENSG00000166233	ARIH1	15	q24.1	72474326	72602985	2.02646311744462	0.0427173486079246	0.195818173537975	FALSE	FALSE	GCST010098_meta_Colon
ENSG00000144331	ZNF385B	2	q31.3	179441982	179861505	2.02629223802263	0.0427348462052876	0.195818173537975	FALSE	FALSE	GCST010098_meta_Colon
ENSG00000076864	RAP1GAP	1	p36.12	21596215	21669363	2.02559977044856	0.0428058150884641	0.195975337896443	FALSE	FALSE	GCST010098_meta_Colon
ENSG00000172296	SPTLC3	20	p12.1	13008979	13169103	2.02474611786858	0.0428934404359241	0.196186882542588	FALSE	FALSE	GCST010098_meta_Colon
ENSG00000006555	TTC22	1	p32.3	54779712	54801267	2.02458647996396	0.0429098436942593	0.196186882542588	FALSE	FALSE	GCST010098_meta_Colon
ENSG00000167874	TMEM88	17	p13.1	7855065	7856099	2.02455378516071	0.0429132038343951	0.196186882542588	FALSE	FALSE	GCST010098_meta_Colon
ENSG00000141556	TBCD	17	q25.3	82752064	82945922	2.0241899327677	0.0429506130179707	0.196281079598775	FALSE	FALSE	GCST010098_meta_Colon
ENSG00000115325	DOK1	2	p13.1	74549026	74557554	2.02339445875966	0.0430324950417311	0.196504942089464	FALSE	FALSE	GCST010098_meta_Colon
ENSG00000132182	NUP210	3	p25.1	13316235	13420309	2.02308522044126	0.0430643620474802	0.196535197597455	FALSE	FALSE	GCST010098_meta_Colon
ENSG00000196663	TECPR2	14	q32.31	102362963	102502481	2.02286121423782	0.043087458339366	0.196535197597455	FALSE	FALSE	GCST010098_meta_Colon
ENSG00000064205	WISP2	20	q13.12	44714844	44728509	2.02204042377789	0.0431721759017193	0.196811948416008	FALSE	FALSE	GCST010098_meta_Colon
ENSG00000234465	PINLYP	19	q13.31	43576800	43583964	2.02191670020329	0.0431849581817199	0.196811948416008	FALSE	FALSE	GCST010098_meta_Colon
ENSG00000158748	HTR6	1	p36.13	19665287	19679562	2.02017815142433	0.0433649117198851	0.1972955816132	FALSE	FALSE	GCST010098_meta_Colon
ENSG00000159871	LYPD5	19	q13.31	43795929	43827206	2.01970656767027	0.04341383345739	0.197462125339669	FALSE	FALSE	GCST010098_meta_Colon
ENSG00000118898	PPL	16	p13.3	4882507	4960741	2.01808525530103	0.0435823830185886	0.197758114658075	FALSE	FALSE	GCST010098_meta_Colon
ENSG00000163833	FBXO40	3	q13.33	121593119	121630295	2.01765694775572	0.0436270015056379	0.197870357889644	FALSE	FALSE	GCST010098_meta_Colon
ENSG00000119411	BSPRY	9	q32	113349541	113371233	2.01718954748631	0.0436757364537837	0.198008741032958	FALSE	FALSE	GCST010098_meta_Colon
ENSG00000124701	APOBEC2	6	p21.1	41053304	41064511	2.01622445280958	0.0437765105571206	0.198212028738298	FALSE	FALSE	GCST010098_meta_Colon
ENSG00000147813	NAPRT	8	q24.3	143574785	143578649	2.0155940240179	0.0438424451925446	0.198398510802164	FALSE	FALSE	GCST010098_meta_Colon
ENSG00000114450	GNB4	3	q26.33	179396089	179451590	2.01468622501073	0.0439375364360013	0.198548625050284	FALSE	FALSE	GCST010098_meta_Colon
ENSG00000167100	SAMD14	17	q21.33	50110040	50129882	2.01433937511666	0.0439739146419014	0.198657022669373	FALSE	FALSE	GCST010098_meta_Colon
ENSG00000188051	TMEM221	19	p13.11	17435509	17448567	2.01389464155324	0.0440205962557708	0.198811892892612	FALSE	FALSE	GCST010098_meta_Colon
ENSG00000146535	GNA12	7	p22.2	2728112	2844324	2.01359643572716	0.0440519209597613	0.198897338425191	FALSE	FALSE	GCST010098_meta_Colon
ENSG00000087085	ACHE	7	q22.1	100889994	100896974	2.01297305584326	0.0441174640020788	0.199020171135427	FALSE	FALSE	GCST010098_meta_Colon
ENSG00000163913	IFT122	3	q21.3	129440036	129520507	2.01286552119029	0.0441287786681497	0.199020171135427	FALSE	FALSE	GCST010098_meta_Colon
ENSG00000149289	ZC3H12C	11	q22.3	110093361	110171841	2.01213100966768	0.0442061286053345	0.199200916225218	FALSE	FALSE	GCST010098_meta_Colon
ENSG00000148735	PLEKHS1	10	q25.3	113751454	113783429	2.0116650015445	0.0442552622952329	0.199310286623446	FALSE	FALSE	GCST010098_meta_Colon
ENSG00000124587	PEX6	6	p21.1	42963870	42979220	2.01053785673999	0.0443742936949952	0.199790241733181	FALSE	FALSE	GCST010098_meta_Colon
ENSG00000159399	HK2	2	p12	74833981	74893359	2.01035287418424	0.0443938544428022	0.199822197720788	FALSE	FALSE	GCST010098_meta_Colon
ENSG00000163788	SNRK	3	p22.1	43286512	43424764	2.01001749808562	0.0444293369210758	0.199874298087376	FALSE	FALSE	GCST010098_meta_Colon
ENSG00000127954	STEAP4	7	q21.12	88270892	88306891	2.01000780990785	0.0444303622767671	0.199874298087376	FALSE	FALSE	GCST010098_meta_Colon
ENSG00000068024	HDAC4	2	q37.3	239048168	239401654	2.00904098683075	0.0445327872057399	0.200166576189971	FALSE	FALSE	GCST010098_meta_Colon
ENSG00000166483	WEE1	11	p15.4	9573681	9593457	2.0078828020061	0.0446557471294072	0.200431417485765	FALSE	FALSE	GCST010098_meta_Colon
ENSG00000248905	FMN1	15	q13.3	32765545	33194733	2.00779936704742	0.044664616138966	0.200431417485765	FALSE	FALSE	GCST010098_meta_Colon
ENSG00000179119	SPTY2D1	11	p15.1	18606401	18634791	2.0077796164414	0.0446667158159196	0.200431417485765	FALSE	FALSE	GCST010098_meta_Colon
ENSG00000214128	TMEM213	7	q34	138797952	138838101	2.00735483851195	0.0447118938997008	0.200578006405681	FALSE	FALSE	GCST010098_meta_Colon
ENSG00000125871	MGME1	20	p11.23	17968913	17991122	2.00711630128566	0.0447372808867346	0.200635755092872	FALSE	FALSE	GCST010098_meta_Colon
ENSG00000121774	KHDRBS1	1	p35.2	32013829	32060850	2.00598774507211	0.0448575555159449	0.20099501067666	FALSE	FALSE	GCST010098_meta_Colon
ENSG00000006747	SCIN	7	p21.3	12570577	12660179	2.00594416026808	0.044862205982291	0.20099501067666	FALSE	FALSE	GCST010098_meta_Colon
ENSG00000164161	HHIP	4	q31.21	144646021	144745271	2.00554696423495	0.044904605245377	0.201061765803484	FALSE	FALSE	GCST010098_meta_Colon
ENSG00000175329	ISX	22	q12.3	35066136	35087387	2.0054893002604	0.0449107634777196	0.201061765803484	FALSE	FALSE	GCST010098_meta_Colon
ENSG00000138629	UBL7	15	q24.1	74445977	74461182	2.0051858696317	0.0449431801302425	0.201061765803484	FALSE	FALSE	GCST010098_meta_Colon
ENSG00000165733	BMS1	10	q11.21	42782801	42834937	2.00516756610657	0.044945136196575	0.201061765803484	FALSE	FALSE	GCST010098_meta_Colon
ENSG00000172548	NIPAL4	5	q33.3	157460019	157474717	2.00429986632672	0.0450379481912757	0.201363481535277	FALSE	FALSE	GCST010098_meta_Colon
ENSG00000072135	PTPN18	2	q21.1	130356007	130375409	2.00356589271573	0.0451165825154057	0.201491411551392	FALSE	FALSE	GCST010098_meta_Colon
ENSG00000268614	AC008878.2	19	p13.2	7533595	7540059	2.0022576208442	0.0452570313804516	0.201949898169435	FALSE	FALSE	GCST010098_meta_Colon
ENSG00000189233	NUGGC	8	p21.1	28021964	28083871	2.00200325416979	0.0452843815393087	0.202015717646004	FALSE	FALSE	GCST010098_meta_Colon
ENSG00000183091	NEB	2	q23.3	151485336	151734487	2.00148589764599	0.0453400520316065	0.202203183956772	FALSE	FALSE	GCST010098_meta_Colon
ENSG00000119953	SMNDC1	10	q25.2	110290730	110304951	2.00137838849334	0.0453516278618195	0.202203183956772	FALSE	FALSE	GCST010098_meta_Colon
ENSG00000006453	BAIAP2L1	7	q22.1	98291651	98401068	2.00108737688765	0.0453829744452938	0.202286691487739	FALSE	FALSE	GCST010098_meta_Colon
ENSG00000089356	FXYD3	19	q13.12	35115879	35124324	2.00059848533735	0.0454356769586468	0.20246531647526	FALSE	FALSE	GCST010098_meta_Colon
ENSG00000135114	OASL	12	q24.31	121019111	121039242	1.9996000734181	0.0455434660159618	0.202781780326719	FALSE	FALSE	GCST010098_meta_Colon
ENSG00000184708	EIF4ENIF1	22	q12.2	31436977	31496108	1.99958922297778	0.0455446386176334	0.202781780326719	FALSE	FALSE	GCST010098_meta_Colon
ENSG00000107341	UBE2R2	9	p13.3	33817567	33920404	1.99795605578228	0.0457214245221537	0.203259510377551	FALSE	FALSE	GCST010098_meta_Colon
ENSG00000182585	EPGN	4	q13.3	74308473	74315307	1.99784945024087	0.0457329843553887	0.203259510377551	FALSE	FALSE	GCST010098_meta_Colon
ENSG00000141579	ZNF750	17	q25.3	82829435	82840578	1.99701802914039	0.0458232244979183	0.203569897028297	FALSE	FALSE	GCST010098_meta_Colon
ENSG00000057657	PRDM1	6	q21	106086320	106109939	1.99596473182365	0.0459377618161792	0.203965697922681	FALSE	FALSE	GCST010098_meta_Colon
ENSG00000175602	CCDC85B	11	q13.1	65890112	65891635	1.99528456439178	0.0460118524279838	0.204238103537615	FALSE	FALSE	GCST010098_meta_Colon
ENSG00000186298	PPP1CC	12	q24.11	110719680	110742939	1.99316877497464	0.0462429690560016	0.205036925573803	FALSE	FALSE	GCST010098_meta_Colon
ENSG00000114166	KAT2B	3	p24.3	20040023	20154404	1.99285851810345	0.0462769417652358	0.205041316336572	FALSE	FALSE	GCST010098_meta_Colon
ENSG00000060237	WNK1	12	p13.33	752593	911452	1.99271268108849	0.0462929179808041	0.205041316336572	FALSE	FALSE	GCST010098_meta_Colon
ENSG00000187260	WDR86	7	q36.1	151375909	151410727	1.99210467064991	0.0463595746148864	0.205156792658149	FALSE	FALSE	GCST010098_meta_Colon
ENSG00000136449	MYCBPAP	17	q21.33	50508384	50531501	1.99139418031443	0.0464375685577314	0.205388561844443	FALSE	FALSE	GCST010098_meta_Colon
ENSG00000136231	IGF2BP3	7	p15.3	23310209	23470467	1.99024353217737	0.0465641150301597	0.205815680803905	FALSE	FALSE	GCST010098_meta_Colon
ENSG00000185022	MAFF	22	q13.1	38200767	38216511	1.98963222015597	0.0466314641490407	0.2059960004548	FALSE	FALSE	GCST010098_meta_Colon
ENSG00000129932	DOHH	19	p13.3	3490822	3500940	1.98937813670586	0.046659480995391	0.206029044009668	FALSE	FALSE	GCST010098_meta_Colon
ENSG00000185359	HGS	17	q25.3	81683326	81703138	1.98685685261885	0.0469382622532151	0.20678337430417	FALSE	FALSE	GCST010098_meta_Colon
ENSG00000089177	KIF16B	20	p12.1	16272104	16573434	1.98678352837409	0.0469463907233318	0.20678337430417	FALSE	FALSE	GCST010098_meta_Colon
ENSG00000179562	GCC1	7	q32.1	127580618	127593611	1.98634972752124	0.0469945046057491	0.206938448872281	FALSE	FALSE	GCST010098_meta_Colon
ENSG00000005381	MPO	17	q22	58269856	58280935	1.98576622955588	0.0470592871706401	0.207110235291095	FALSE	FALSE	GCST010098_meta_Colon
ENSG00000142046	TMEM91	19	q13.2	41350911	41384083	1.98576564791228	0.0470593517847852	0.207110235291095	FALSE	FALSE	GCST010098_meta_Colon
ENSG00000113209	PCDHB5	5	q31.3	141135218	141138625	1.98437366117465	0.0472142000078796	0.207506926734192	FALSE	FALSE	GCST010098_meta_Colon
ENSG00000107815	TWNK	10	q24.31	100987367	100994401	1.98417912129104	0.0472358752231155	0.207545296643522	FALSE	FALSE	GCST010098_meta_Colon
ENSG00000167193	CRK	17	p13.3	1420689	1463162	1.98355622635129	0.0473053331422929	0.207793535964488	FALSE	FALSE	GCST010098_meta_Colon
ENSG00000180398	MCFD2	2	p21	46901870	46941855	1.98342522881522	0.0473199513730342	0.207800816314396	FALSE	FALSE	GCST010098_meta_Colon
ENSG00000111276	CDKN1B	12	p13.1	12715058	12722371	1.98272495933716	0.0473981600439375	0.208087267246564	FALSE	FALSE	GCST010098_meta_Colon
ENSG00000130811	EIF3G	19	p13.2	10115017	10119918	1.98254137147735	0.0474186817851302	0.208120373682177	FALSE	FALSE	GCST010098_meta_Colon
ENSG00000097007	ABL1	9	q34.12	130713946	130887675	1.98229825480989	0.0474458692478576	0.208182709811413	FALSE	FALSE	GCST010098_meta_Colon
ENSG00000182827	ACBD3	1	q42.12	226144679	226186730	1.98144776113753	0.0475410821441266	0.208383134774247	FALSE	FALSE	GCST010098_meta_Colon
ENSG00000107372	ZFAND5	9	q21.13	72351425	72365235	1.98082037015439	0.0476114215743128	0.208623646379054	FALSE	FALSE	GCST010098_meta_Colon
ENSG00000189001	SBSN	19	q13.12	35523367	35528351	1.9785594354919	0.047865630580508	0.209285274317046	FALSE	FALSE	GCST010098_meta_Colon
ENSG00000125744	RTN2	19	q13.32	45485289	45497061	1.97846908701527	0.0478758126009535	0.209285274317046	FALSE	FALSE	GCST010098_meta_Colon
ENSG00000262246	CORO7	16	p13.3	4354542	4425705	1.97769375360393	0.0479632653653952	0.209459855771559	FALSE	FALSE	GCST010098_meta_Colon
ENSG00000122547	EEPD1	7	p14.2	36153149	36301543	1.9775108116271	0.0479839196398495	0.209459855771559	FALSE	FALSE	GCST010098_meta_Colon
ENSG00000086696	HSD17B2	16	q23.3	82035004	82098534	1.97749983850297	0.0479851587506353	0.209459855771559	FALSE	FALSE	GCST010098_meta_Colon
ENSG00000167394	ZNF668	16	p11.2	31060843	31074320	1.97699860439561	0.0480417879480766	0.209525669360384	FALSE	FALSE	GCST010098_meta_Colon
ENSG00000143669	LYST	1	q42.3	235661041	235883640	1.97690376133396	0.0480525095888562	0.209525669360384	FALSE	FALSE	GCST010098_meta_Colon
ENSG00000163359	COL6A3	2	q37.3	237324003	237414375	1.97675399563008	0.0480694441156178	0.209542522432219	FALSE	FALSE	GCST010098_meta_Colon
ENSG00000125817	CENPB	20	p13	3783851	3786690	1.97658351019299	0.0480887275971755	0.209569603034932	FALSE	FALSE	GCST010098_meta_Colon
ENSG00000115355	CCDC88A	2	p16.1	55287842	55419895	1.97616628189548	0.0481359473997946	0.209683642224513	FALSE	FALSE	GCST010098_meta_Colon
ENSG00000163083	INHBB	2	q14.2	120346143	120351808	1.97601999542692	0.0481525125883145	0.209683642224513	FALSE	FALSE	GCST010098_meta_Colon
ENSG00000182450	KCNK4	11	q13.1	64291302	64300031	1.97589025161232	0.0481672085269682	0.209683642224513	FALSE	FALSE	GCST010098_meta_Colon
ENSG00000165861	ZFYVE1	14	q24.2	72969451	73027212	1.97387058494117	0.048396460236808	0.210306707269967	FALSE	FALSE	GCST010098_meta_Colon
ENSG00000128512	DOCK4	7	q31.1	111726110	112206411	1.97302695576253	0.0484924913029564	0.210398711435077	FALSE	FALSE	GCST010098_meta_Colon
ENSG00000188747	NOXA1	9	q34.3	137423350	137434406	1.97300284714546	0.0484952379586993	0.210398711435077	FALSE	FALSE	GCST010098_meta_Colon
ENSG00000141569	TRIM65	17	q25.1	75880335	75897003	1.97294291209085	0.0485020668286686	0.210398711435077	FALSE	FALSE	GCST010098_meta_Colon
ENSG00000119392	GLE1	9	q34.11	128504700	128542288	1.97251375546819	0.0485509875996222	0.21049702114244	FALSE	FALSE	GCST010098_meta_Colon
ENSG00000176884	GRIN1	9	q34.3	137138390	137168762	1.9722998176039	0.0485753904515117	0.210545886755634	FALSE	FALSE	GCST010098_meta_Colon
ENSG00000093000	NUP50	22	q13.31	45163841	45188015	1.97187811255061	0.0486235224579095	0.210697550153422	FALSE	FALSE	GCST010098_meta_Colon
ENSG00000104133	SPG11	15	q21.1	44562696	44663678	1.97124636479629	0.0486957029673015	0.210798329450454	FALSE	FALSE	GCST010098_meta_Colon
ENSG00000132874	SLC14A2	18	q12.3	45212995	45683686	1.97121428356998	0.0486993708154731	0.210798329450454	FALSE	FALSE	GCST010098_meta_Colon
ENSG00000138496	PARP9	3	q21.1	122527924	122564577	1.97076704096036	0.0487505282471799	0.210962812250212	FALSE	FALSE	GCST010098_meta_Colon
ENSG00000148356	LRSAM1	9	q33.3	127451486	127503501	1.96931992078539	0.0489163650210681	0.211509191041743	FALSE	FALSE	GCST010098_meta_Colon
ENSG00000170426	SDR9C7	12	q13.3	56923154	56934405	1.96852462076315	0.0490077061072141	0.211812059358392	FALSE	FALSE	GCST010098_meta_Colon
ENSG00000166170	BAG5	14	q32.33	103556544	103562831	1.96798952000693	0.0490692435486024	0.211812059358392	FALSE	FALSE	GCST010098_meta_Colon
ENSG00000028137	TNFRSF1B	1	p36.22	12167003	12209228	1.96723589218975	0.0491560219249041	0.212030804283559	FALSE	FALSE	GCST010098_meta_Colon
ENSG00000180198	RCC1	1	p35.3	28505943	28539300	1.96682484970284	0.0492034067016334	0.212043754509582	FALSE	FALSE	GCST010098_meta_Colon
ENSG00000101343	CRNKL1	20	p11.23	20034368	20056046	1.96665464434328	0.0492230391110049	0.212043754509582	FALSE	FALSE	GCST010098_meta_Colon
ENSG00000083838	ZNF446	19	q13.43	58474017	58481230	1.96654568406635	0.0492356106309006	0.212043754509582	FALSE	FALSE	GCST010098_meta_Colon
ENSG00000135821	GLUL	1	q25.3	182381704	182392206	1.96652171065513	0.0492383769749376	0.212043754509582	FALSE	FALSE	GCST010098_meta_Colon
ENSG00000135899	SP110	2	q37.1	230167293	230225729	1.96591158457169	0.0493088246593381	0.212187432028759	FALSE	FALSE	GCST010098_meta_Colon
ENSG00000127527	EPS15L1	19	p13.11	16355239	16472085	1.96588908361992	0.0493114243285083	0.212187432028759	FALSE	FALSE	GCST010098_meta_Colon
ENSG00000007306	CEACAM7	19	q13.2	41673307	41706976	1.96578112950335	0.0493238985109769	0.212187432028759	FALSE	FALSE	GCST010098_meta_Colon
ENSG00000185630	PBX1	1	q23.3	164555584	164899296	1.96577438613559	0.0493246778002361	0.212187432028759	FALSE	FALSE	GCST010098_meta_Colon
ENSG00000213380	COG8	16	q22.1	69320140	69339667	1.96529110938417	0.0493805540074224	0.212370821459496	FALSE	FALSE	GCST010098_meta_Colon
ENSG00000100336	APOL4	22	q12.3	36189124	36204840	1.96458387328688	0.0494624199929213	0.212552819764914	FALSE	FALSE	GCST010098_meta_Colon
ENSG00000128908	INO80	15	q15.1	40978880	41116354	1.9644050879839	0.0494831332727086	0.212583889539479	FALSE	FALSE	GCST010098_meta_Colon
ENSG00000187840	EIF4EBP1	8	p11.23	38030341	38060365	1.96400039648733	0.0495300459292128	0.212728429248076	FALSE	FALSE	GCST010098_meta_Colon
ENSG00000160471	COX6B2	19	q13.42	55349306	55354814	1.96336295585035	0.0496040149958414	0.212989065995802	FALSE	FALSE	GCST010098_meta_Colon
ENSG00000171570	RAB4B-EGLN2	19	q13.2	40778242	40808418	1.96295900157244	0.0496509380845402	0.213133464607613	FALSE	FALSE	GCST010098_meta_Colon
ENSG00000133246	PRAM1	19	p13.2	8490056	8503112	1.96229174283623	0.0497285279955142	0.213285412019929	FALSE	FALSE	GCST010098_meta_Colon
ENSG00000172216	CEBPB	20	q13.13	50190734	50192689	1.96208275954787	0.0497528498069315	0.213285412019929	FALSE	FALSE	GCST010098_meta_Colon
ENSG00000185989	RASA3	13	q34	113977783	114132611	1.96194228031918	0.0497692046117161	0.213298491724043	FALSE	FALSE	GCST010098_meta_Colon
ENSG00000133328	HRASLS2	11	q12.3	63552770	63563383	1.96162769450497	0.0498058455221942	0.213353693180379	FALSE	FALSE	GCST010098_meta_Colon
ENSG00000059122	FLYWCH1	16	p13.3	2911937	2951208	1.96004580873513	0.0499904363253202	0.213871108874999	FALSE	FALSE	GCST010098_meta_Colon
ENSG00000204178	MACO1	1	p36.11	25430858	25500209	1.95999657933247	0.0499961901118627	0.213871108874999	FALSE	FALSE	GCST010098_meta_Colon
ENSG00000188738	FSIP2	2	q32.1	185738895	185833290	1.95968170807375	0.050033004464163	0.213971501886883	FALSE	FALSE	GCST010098_meta_Colon
ENSG00000166126	AMN	14	q32.32	102922656	102933596	1.9593130794533	0.0500761329340795	0.214045062085547	FALSE	FALSE	GCST010098_meta_Colon
ENSG00000149016	TUT1	11	q12.3	62575045	62592177	1.95930647752098	0.0500769056248293	0.214045062085547	FALSE	FALSE	GCST010098_meta_Colon
ENSG00000181418	DDN	12	q13.12	48995149	48999309	1.9590914342448	0.0501020797747414	0.214095587694144	FALSE	FALSE	GCST010098_meta_Colon
ENSG00000168517	HEXIM2	17	q21.31	45160700	45170040	1.95875419664701	0.0501415800279505	0.214173852401297	FALSE	FALSE	GCST010098_meta_Colon
ENSG00000184897	H1FX	3	q21.3	129314771	129316277	1.95859300008022	0.0501604700160214	0.214173852401297	FALSE	FALSE	GCST010098_meta_Colon
ENSG00000167693	NXN	17	p13.3	799313	979770	1.95802299138556	0.050227314928503	0.214345099879874	FALSE	FALSE	GCST010098_meta_Colon
ENSG00000183762	KREMEN1	22	q12.1	29073078	29168333	1.95647187148972	0.0504095928638801	0.215006474507664	FALSE	FALSE	GCST010098_meta_Colon
ENSG00000172939	OXSR1	3	p22.2	38165089	38255488	1.9564314923854	0.0504143453576628	0.215006474507664	FALSE	FALSE	GCST010098_meta_Colon
ENSG00000125266	EFNB2	13	q33.3	106489731	106535662	1.95602573734963	0.0504621222972295	0.2150291928471	FALSE	FALSE	GCST010098_meta_Colon
ENSG00000134909	ARHGAP32	11	q24.3	128965060	129279324	1.95597241296359	0.0504684039693578	0.2150291928471	FALSE	FALSE	GCST010098_meta_Colon
ENSG00000075240	GRAMD4	22	q13.31	46576012	46679790	1.95593544489897	0.0504727592331606	0.2150291928471	FALSE	FALSE	GCST010098_meta_Colon
ENSG00000212864	RNF208	9	q34.3	137220247	137221581	1.95550056549096	0.050524016683574	0.215126906893856	FALSE	FALSE	GCST010098_meta_Colon
ENSG00000168056	LTBP3	11	q13.1	65538805	65558930	1.95522411466042	0.0505566234782704	0.215177686282747	FALSE	FALSE	GCST010098_meta_Colon
ENSG00000186716	BCR	22	q11.23	23179704	23318037	1.95487487747609	0.0505978404743832	0.215238836913183	FALSE	FALSE	GCST010098_meta_Colon
ENSG00000170871	KIAA0232	4	p16.1	6781375	6884170	1.95442815447062	0.05065060378763	0.215406135418321	FALSE	FALSE	GCST010098_meta_Colon
ENSG00000131697	NPHP4	1	p36.31	5862811	5992473	1.95358588625585	0.0507502110942178	0.215709376482552	FALSE	FALSE	GCST010098_meta_Colon
ENSG00000083807	SLC27A5	19	q13.43	58479512	58512413	1.95325676045571	0.0507891783335393	0.215709376482552	FALSE	FALSE	GCST010098_meta_Colon
ENSG00000182584	ACTL10	20	q11.22	33666498	33668525	1.95289249420773	0.0508323352832414	0.215820421237447	FALSE	FALSE	GCST010098_meta_Colon
ENSG00000166317	SYNPO2L	10	q22.2	73644881	73663803	1.9526875039401	0.0508566352933195	0.215820421237447	FALSE	FALSE	GCST010098_meta_Colon
ENSG00000121579	NAA50	3	q13.31	113716460	113746300	1.95249608311575	0.0508793355349478	0.215820421237447	FALSE	FALSE	GCST010098_meta_Colon
ENSG00000197168	NEK5	13	q14.3	52033611	52129078	1.95238438496706	0.0508925855322261	0.215820421237447	FALSE	FALSE	GCST010098_meta_Colon
ENSG00000166508	MCM7	7	q22.1	100092728	100101940	1.95212270245163	0.0509236384788038	0.215820421237447	FALSE	FALSE	GCST010098_meta_Colon
ENSG00000244482	LILRA6	19	q13.42	54236592	54242791	1.95202632057566	0.0509350797760422	0.215820421237447	FALSE	FALSE	GCST010098_meta_Colon
ENSG00000124788	ATXN1	6	p22.3	16299112	16761491	1.95187095885357	0.0509535269833413	0.215835640191258	FALSE	FALSE	GCST010098_meta_Colon
ENSG00000103426	CORO7-PAM16	16	p13.3	4340251	4420494	1.95126587030425	0.0510254268105608	0.215969025357371	FALSE	FALSE	GCST010098_meta_Colon
ENSG00000127528	KLF2	19	p13.11	16324817	16327874	1.95086213296231	0.0510734482621882	0.216115227233482	FALSE	FALSE	GCST010098_meta_Colon
ENSG00000112787	FBRSL1	12	q24.33	132489551	132585188	1.95012722910676	0.0511609565618359	0.216279099322438	FALSE	FALSE	GCST010098_meta_Colon
ENSG00000166863	TAC3	12	q13.3	57010000	57028883	1.9490075227361	0.0512945263471771	0.216629098449102	FALSE	FALSE	GCST010098_meta_Colon
ENSG00000184524	CEND1	11	p15.5	787104	790123	1.94873479964293	0.0513271036633824	0.216673894953926	FALSE	FALSE	GCST010098_meta_Colon
ENSG00000175040	CHST2	3	q24	143119331	143124014	1.94780725991703	0.0514380297806582	0.216970779130042	FALSE	FALSE	GCST010098_meta_Colon
ENSG00000164134	NAA15	4	q31.1	139301455	139420033	1.94757094466837	0.0514663231915619	0.217011116321806	FALSE	FALSE	GCST010098_meta_Colon
ENSG00000127191	TRAF2	9	q34.3	136881912	136926607	1.94750130696043	0.0514746632178524	0.217011116321806	FALSE	FALSE	GCST010098_meta_Colon
ENSG00000196628	TCF4	18	q21.2	55222331	55664787	1.94693584466592	0.0515424266167903	0.217039281967906	FALSE	FALSE	GCST010098_meta_Colon
ENSG00000100505	TRIM9	14	q22.1	50975262	51096061	1.94688078135141	0.0515490292355634	0.217039281967906	FALSE	FALSE	GCST010098_meta_Colon
ENSG00000120709	FAM53C	5	q31.2	138331935	138349729	1.94666210636877	0.0515752574483551	0.21709270219729	FALSE	FALSE	GCST010098_meta_Colon
ENSG00000197157	SND1	7	q32.1	127652180	128092609	1.94614365111139	0.0516374863984403	0.217297590400576	FALSE	FALSE	GCST010098_meta_Colon
ENSG00000176920	FUT2	19	q13.33	48695971	48705950	1.94581042873968	0.0516775154464304	0.217408975374605	FALSE	FALSE	GCST010098_meta_Colon
ENSG00000121060	TRIM25	17	q22	56836387	56914080	1.94546337221336	0.05171923395387	0.217413339796119	FALSE	FALSE	GCST010098_meta_Colon
ENSG00000204316	MRPL38	17	q25.1	75898643	75905413	1.94418000961277	0.0518737475475704	0.217835648708402	FALSE	FALSE	GCST010098_meta_Colon
ENSG00000167491	GATAD2A	19	p13.11	19385826	19508931	1.94410176149538	0.0518831808998721	0.217835648708402	FALSE	FALSE	GCST010098_meta_Colon
ENSG00000196396	PTPN1	20	q13.13	50510321	50585241	1.94329577429258	0.0519804317901865	0.217835648708402	FALSE	FALSE	GCST010098_meta_Colon
ENSG00000259522	AL136295.4	14	q12	24180395	24190416	1.94324105425903	0.0519870398657357	0.217835648708402	FALSE	FALSE	GCST010098_meta_Colon
ENSG00000163755	HPS3	3	q24	149129584	149173732	1.94319997782511	0.0519920007809048	0.217835648708402	FALSE	FALSE	GCST010098_meta_Colon
ENSG00000106546	AHR	7	p21.1	16916359	17346152	1.94314622195862	0.0519984936246276	0.217835648708402	FALSE	FALSE	GCST010098_meta_Colon
ENSG00000084112	SSH1	12	q24.11	108778192	108857590	1.94305172883822	0.0520099085171687	0.217835648708402	FALSE	FALSE	GCST010098_meta_Colon
ENSG00000100227	POLDIP3	22	q13.2	42583721	42614962	1.94289236919325	0.0520291641190392	0.21785938582412	FALSE	FALSE	GCST010098_meta_Colon
ENSG00000166025	AMOTL1	11	q21	94706431	94876753	1.94212544240595	0.0521219161533261	0.218020329214757	FALSE	FALSE	GCST010098_meta_Colon
ENSG00000004487	KDM1A	1	p36.12	23019443	23083689	1.94126422874638	0.0522262360327306	0.218252876937604	FALSE	FALSE	GCST010098_meta_Colon
ENSG00000136807	CDK9	9	q34.11	127785679	127790787	1.93987639815684	0.0523947130557463	0.218761571464266	FALSE	FALSE	GCST010098_meta_Colon
ENSG00000171786	NHLH1	1	q23.2	160367067	160372848	1.93890143695936	0.0525133409604046	0.218925571235556	FALSE	FALSE	GCST010098_meta_Colon
ENSG00000122068	FYTTD1	3	q29	197737179	197787596	1.93877759806409	0.0525284250542518	0.218925571235556	FALSE	FALSE	GCST010098_meta_Colon
ENSG00000115705	TPO	2	p25.3	1374066	1543711	1.93734040661351	0.0527037460653753	0.21939585524542	FALSE	FALSE	GCST010098_meta_Colon
ENSG00000154783	FGD5	3	p25.1	14810853	14934565	1.93717860959529	0.0527235140566075	0.21939585524542	FALSE	FALSE	GCST010098_meta_Colon
ENSG00000160685	ZBTB7B	1	q21.3	155002630	155018522	1.93653299855216	0.0528024550547346	0.219492289834731	FALSE	FALSE	GCST010098_meta_Colon
ENSG00000169696	ASPSCR1	17	q25.3	81976807	82017406	1.93599492722399	0.0528683222647041	0.219709126715915	FALSE	FALSE	GCST010098_meta_Colon
ENSG00000168067	MAP4K2	11	q13.1	64784914	64803241	1.93512675399541	0.0529747431785825	0.220034226430173	FALSE	FALSE	GCST010098_meta_Colon
ENSG00000082996	RNF13	3	q25.1	149812708	149962139	1.93500766186193	0.0529893554768893	0.220034226430173	FALSE	FALSE	GCST010098_meta_Colon
ENSG00000173890	GPR160	3	q26.2	170037929	170085403	1.93464983610512	0.0530332800393575	0.220034226430173	FALSE	FALSE	GCST010098_meta_Colon
ENSG00000054965	FAM168A	11	q13.4	73400487	73598189	1.93439239922394	0.0530649002737964	0.220034226430173	FALSE	FALSE	GCST010098_meta_Colon
ENSG00000204661	C5orf60	5	q35.3	179641544	179645046	1.93435690064146	0.053069261698495	0.220034226430173	FALSE	FALSE	GCST010098_meta_Colon
ENSG00000152422	XRCC4	5	q14.2	83077498	83353787	1.93266667149937	0.0532772734229447	0.220270268892774	FALSE	FALSE	GCST010098_meta_Colon
ENSG00000261221	ZNF865	19	q13.42	55605405	55617269	1.93249297186997	0.0532986886841189	0.220270268892774	FALSE	FALSE	GCST010098_meta_Colon
ENSG00000041353	RAB27B	18	q21.2	54717860	54895516	1.93241269082021	0.053308588887253	0.220270268892774	FALSE	FALSE	GCST010098_meta_Colon
ENSG00000086062	B4GALT1	9	p21.1	33104082	33167356	1.93240200398874	0.0533099068957051	0.220270268892774	FALSE	FALSE	GCST010098_meta_Colon
ENSG00000173546	CSPG4	15	q24.2	75674322	75712848	1.93051488714345	0.0535430724311099	0.221023707592169	FALSE	FALSE	GCST010098_meta_Colon
ENSG00000242802	AP5Z1	7	p22.1	4775615	4794395	1.92967904768512	0.0536466176209287	0.221337164260512	FALSE	FALSE	GCST010098_meta_Colon
ENSG00000182831	C16orf72	16	p13.2	9091648	9121640	1.92930430737893	0.0536930953319918	0.221440172378774	FALSE	FALSE	GCST010098_meta_Colon
ENSG00000096717	SIRT1	10	q21.3	67884669	67918390	1.92925504819644	0.0536992072730414	0.221440172378774	FALSE	FALSE	GCST010098_meta_Colon
ENSG00000143001	TMEM61	1	p32.3	54980792	54992293	1.92891219386303	0.0537417637696554	0.221539254585956	FALSE	FALSE	GCST010098_meta_Colon
ENSG00000179583	CIITA	16	p13.13	10866222	10943021	1.92883885858746	0.0537508701016259	0.221539254585956	FALSE	FALSE	GCST010098_meta_Colon
[truncated: 645,205 more rows]
