# Supplementary material for: Co-expression in tissue-specific gene networks links genes in cancer-susceptibility loci to known somatic driver genes
Source: BMC Med Genomics. 2024 Jul 15;17:186. doi: 10.1186/s12920-024-01941-4 (PMC11247850; doi:10.1186/s12920-024-01941-4)
Supplement: Supplementary file 8 — Supplementary Material 8 [file 12920_2024_1941_MOESM8_ESM.zip]

Archive with 8 entries (8 files):
- go_enrichments_human_C_2020_06_01_matrix.txt
- __MACOSX/._go_enrichments_human_C_2020_06_01_matrix.txt
- go_enrichments_human_F_2020_06_01_matrix.txt
- __MACOSX/._go_enrichments_human_F_2020_06_01_matrix.txt
- go_enrichments_human_P_2020_06_01_matrix.txt
- __MACOSX/._go_enrichments_human_P_2020_06_01_matrix.txt
- reactome_enrichments_human_2020_07_18_matrix.txt
- __MACOSX/._reactome_enrichments_human_2020_07_18_matrix.txt
