# Supplementary material for: Co-expression in tissue-specific gene networks links genes in cancer-susceptibility loci to known somatic driver genes
Source: BMC Med Genomics. 2024 Jul 15;17:186. doi: 10.1186/s12920-024-01941-4 (PMC11247850; doi:10.1186/s12920-024-01941-4)
Supplement: Supplementary file 8 — Supplementary Material 8 [file 12920_2024_1941_MOESM8_ESM.zip › go_enrichments_human_C_2020_06_01_matrix.txt]

skin
combinedHealthyTissue_eigenVec_columnarVectorMatrix


skin
tcgaCancerVstCovCorEigen_columnarVectorMatrix


skin
Skin_eigenVec_columnarVectorMatrix
GO:0005576          False  True
FDR.5..significant             
False               13286  1293
True                 1464    90
2.100795158462893e-05
GO:0005615          False  True
FDR.5..significant             
False               13488  1091
True                 1485    69
3.931527168573966e-06
GO:0005654          False  True
FDR.5..significant             
False               11657  2922
True                 1150   404
7.261433622294833e-08


skin
TCGA_Skin_eigenVec_columnarVectorMatrix
GO:0001772          False  True
FDR.5..significant             
False               15599    24
True                  744    12
3.857259312222192e-08
GO:0005886          False  True
FDR.5..significant             
False               12308  3315
True                  535   221
4.6214711198135484e-07
GO:0070821          False  True
FDR.5..significant             
False               15576    47
True                  741    15
9.807837872279993e-08
GO:0009897          False  True
FDR.5..significant             
False               15412   211
True                  721    35
2.8678974653450313e-09
GO:0042101          False  True
FDR.5..significant             
False               15620     3
True                  747     9
1.762428965670437e-10


skin
Prostate_eigenVec_columnarVectorMatrix


skin
TCGA_Prostate_eigenVec_columnarVectorMatrix


skin
Colon_eigenVec_columnarVectorMatrix
GO:0016020          False  True
FDR.5..significant             
False               13571  1755
True                  653   137
2.2663256192917475e-06
GO:0005887          False  True
FDR.5..significant             
False               14201  1125
True                  768    22
7.901929819611237e-08
GO:0005829          False  True
FDR.5..significant             
False               11029  4297
True                  502   288
6.140907346796029e-07
GO:0005576          False  True
FDR.5..significant             
False               13970  1356
True                  759    31
1.613791702153958e-07
GO:0016607          False  True
FDR.5..significant             
False               15010   316
True                  754    36
2.8219291110894812e-05
GO:0005634          False  True
FDR.5..significant             
False               11155  4171
True                  516   274
8.223415306967157e-06
GO:0005615          False  True
FDR.5..significant             
False               14184  1142
True                  764    26
2.022274708591541e-06
GO:0005654          False  True
FDR.5..significant             
False               12248  3078
True                  528   262
6.130862830333271e-17


skin
TCGA_Colorectal_eigenVec_columnarVectorMatrix
GO:0005654          False  True
FDR.5..significant             
False               12794  3250
True                  230   105
2.0756490458718074e-06


skin
Adipose.Breast_eigenVec_columnarVectorMatrix


skin
TCGA_Breast_eigenVec_columnarVectorMatrix


prostate
combinedHealthyTissue_eigenVec_columnarVectorMatrix
GO:0030424          False  True
FDR.5..significant             
False               14835   252
True                  199    15
5.401600065937566e-06
GO:0008021          False  True
FDR.5..significant             
False               14981   106
True                  203    11
7.350033396800081e-07
GO:0098978          False  True
FDR.5..significant             
False               14807   280
True                  194    20
8.142005359544017e-09
GO:0098685          False  True
FDR.5..significant             
False               15026    61
True                  205     9
5.375984387192356e-07
GO:0043005          False  True
FDR.5..significant             
False               14844   243
True                  199    15
3.5562362407044846e-06
GO:0045202          False  True
FDR.5..significant             
False               14801   286
True                  196    18
2.796288944626831e-07
GO:0043025          False  True
FDR.5..significant             
False               14784   303
True                  196    18
6.211278722419892e-07


prostate
tcgaCancerVstCovCorEigen_columnarVectorMatrix


prostate
Prostate_eigenVec_columnarVectorMatrix
GO:0071013          False  True
FDR.5..significant             
False               14403    57
True                 1885    23
2.710049481643904e-05
GO:0005654          False  True
FDR.5..significant             
False               11580  2880
True                 1436   472
1.554737958297715e-06


prostate
TCGA_Prostate_eigenVec_columnarVectorMatrix
GO:0016021          False  True
FDR.5..significant             
False               11991  2327
True                 1639   439
6.659507953400642e-08
GO:0043197          False  True
FDR.5..significant             
False               14202   116
True                 2039    39
2.502005384138804e-05
GO:0045095          False  True
FDR.5..significant             
False               14295    23
True                 2062    16
8.874079321050603e-06
GO:0005886          False  True
FDR.5..significant             
False               11372  2946
True                 1480   598
1.738574885242842e-16
GO:0014704          False  True
FDR.5..significant             
False               14291    27
True                 2061    17
1.2189100562650685e-05
GO:0098978          False  True
FDR.5..significant             
False               14080   238
True                 1997    81
4.4158262979103543e-10
GO:0009925          False  True
FDR.5..significant             
False               14292    26
True                 2061    17
8.475444533981376e-06
GO:0030054          False  True
FDR.5..significant             
False               14185   133
True                 2032    46
2.154818351891915e-06
GO:0030057          False  True
FDR.5..significant             
False               14307    11
True                 2067    11
2.43298364811761e-05
GO:0032281          False  True
FDR.5..significant             
False               14309     9
True                 2067    11
7.389744640111418e-06
GO:0005911          False  True
FDR.5..significant             
False               14194   124
True                 2035    43
5.49689879085815e-06
GO:0001533          False  True
FDR.5..significant             
False               14296    22
True                 2062    16
5.928345140271442e-06
GO:0016323          False  True
FDR.5..significant             
False               14182   136
True                 2032    46
2.99633715599077e-06
GO:0016324          False  True
FDR.5..significant             
False               14083   235
True                 2013    65
1.42712660574291e-05
GO:0043005          False  True
FDR.5..significant             
False               14095   223
True                 2011    67
7.127469149541829e-07
GO:0045202          False  True
FDR.5..significant             
False               14040   278
True                 2004    74
1.0078487294698088e-05
GO:0043025          False  True
FDR.5..significant             
False               14046   272
True                 2007    71
2.469339919103957e-05
GO:0099056          False  True
FDR.5..significant             
False               14283    35
True                 2059    19
1.845756623461813e-05
GO:0099061          False  True
FDR.5..significant             
False               14291    27
True                 2059    19
1.141651544548696e-06


prostate
Colon_eigenVec_columnarVectorMatrix
GO:0005743          False  True
FDR.5..significant             
False               13627   265
True                 2158    83
4.2288695079855884e-07
GO:0098978          False  True
FDR.5..significant             
False               13650   242
True                 2168    73
7.311518179439285e-06


prostate
TCGA_Colorectal_eigenVec_columnarVectorMatrix
GO:0016021          False  True
FDR.5..significant             
False               10515  2011
True                 3115   755
7.834500585207269e-07
GO:0005886          False  True
FDR.5..significant             
False               10050  2476
True                 2802  1068
4.331448864199161e-24
GO:0005887          False  True
FDR.5..significant             
False               11707   819
True                 3518   352
1.4373282806512663e-07
GO:0062023          False  True
FDR.5..significant             
False               12322   204
True                 3764   106
1.9417629188056837e-05
GO:0030425          False  True
FDR.5..significant             
False               12283   243
True                 3742   128
1.6670047824176038e-06
GO:0030424          False  True
FDR.5..significant             
False               12342   184
True                 3769   101
5.771813803858452e-06
GO:0098978          False  True
FDR.5..significant             
False               12336   190
True                 3741   129
1.5074591926742427e-11
GO:0009986          False  True
FDR.5..significant             
False               12170   356
True                 3705   165
2.0376953891216947e-05
GO:0005911          False  True
FDR.5..significant             
False               12424   102
True                 3805    65
8.923634545537064e-06
GO:0005923          False  True
FDR.5..significant             
False               12466    60
True                 3823    47
3.3214194930319123e-06
GO:0060076          False  True
FDR.5..significant             
False               12518     8
True                 3852    18
1.0496658349531361e-06
GO:0043005          False  True
FDR.5..significant             
False               12355   171
True                 3751   119
4.2511498230262825e-11
GO:0045202          False  True
FDR.5..significant             
False               12300   226
True                 3744   126
2.2147343466547279e-07
GO:0099061          False  True
FDR.5..significant             
False               12507    19
True                 3843    27
3.534639179857885e-07


prostate
Adipose.Breast_eigenVec_columnarVectorMatrix
GO:0016020          False  True
FDR.5..significant             
False               13981  1831
True                  202    55
8.415346168503203e-06
GO:0005634          False  True
FDR.5..significant             
False               11476  4336
True                  148   109
3.271991346115554e-07
GO:0005654          False  True
FDR.5..significant             
False               12574  3238
True                  162    95
2.059606935813025e-09


prostate
TCGA_Breast_eigenVec_columnarVectorMatrix


prostate
Skin_eigenVec_columnarVectorMatrix
GO:0005737          False  True
FDR.5..significant             
False               10788  3472
True                 1333   554
3.3585811791259614e-06
GO:0005794          False  True
FDR.5..significant             
False               13521   739
True                 1740   147
7.592452019990636e-06
GO:0016020          False  True
FDR.5..significant             
False               12655  1605
True                 1596   291
3.232450892045385e-07
GO:0070062          False  True
FDR.5..significant             
False               12673  1587
True                 1610   277
1.016622919815533e-05
GO:0005654          False  True
FDR.5..significant             
False               11401  2859
True                 1419   468
2.6122554773121754e-06


prostate
TCGA_Skin_eigenVec_columnarVectorMatrix
GO:0005886          False  True
FDR.5..significant             
False               10624  2736
True                 2228   808
3.715290462671531e-13
GO:0005887          False  True
FDR.5..significant             
False               12473   887
True                 2752   284
3.6612512968954006e-07
GO:0005923          False  True
FDR.5..significant             
False               13293    67
True                 2996    40
4.073673408238465e-06


colorectal
combinedHealthyTissue_eigenVec_columnarVectorMatrix


colorectal
tcgaCancerVstCovCorEigen_columnarVectorMatrix


colorectal
Colon_eigenVec_columnarVectorMatrix
GO:0005887          False  True
FDR.5..significant             
False               13846  1105
True                 1136    43
2.600602638091907e-07
GO:0005576          False  True
FDR.5..significant             
False               13622  1329
True                 1120    59
1.41651203747586e-06
GO:0005615          False  True
FDR.5..significant             
False               13830  1121
True                 1131    48
3.6523404644845884e-06


colorectal
TCGA_Colorectal_eigenVec_columnarVectorMatrix
GO:0030496          False  True
FDR.5..significant             
False               13816   103
True                 2429    45
2.297352376158589e-06


colorectal
Adipose.Breast_eigenVec_columnarVectorMatrix


colorectal
TCGA_Breast_eigenVec_columnarVectorMatrix


colorectal
Skin_eigenVec_columnarVectorMatrix
GO:0016020          False  True
FDR.5..significant             
False               11231  1411
True                 3018   485
1.6904850322146428e-05
GO:0045095          False  True
FDR.5..significant             
False               12565    77
True                 3500     3
8.907026500336096e-06
GO:0005886          False  True
FDR.5..significant             
False               10053  2589
True                 2620   883
3.0094558913249346e-09
GO:0062023          False  True
FDR.5..significant             
False               12442   200
True                 3404    99
4.920561343650275e-06
GO:0043202          False  True
FDR.5..significant             
False               12598    44
True                 3465    38
6.332561668963265e-07


colorectal
TCGA_Skin_eigenVec_columnarVectorMatrix


colorectal
Prostate_eigenVec_columnarVectorMatrix


colorectal
TCGA_Prostate_eigenVec_columnarVectorMatrix


breast
combinedHealthyTissue_eigenVec_columnarVectorMatrix


breast
tcgaCancerVstCovCorEigen_columnarVectorMatrix


breast
Adipose.Breast_eigenVec_columnarVectorMatrix
GO:0001533          False  True
FDR.5..significant             
False               14625    26
True                 1290    13
7.3306637726111904e-06
GO:0000790          False  True
FDR.5..significant             
False               14049   602
True                 1209    94
1.209152100110119e-06


breast
TCGA_Breast_eigenVec_columnarVectorMatrix


breast
Skin_eigenVec_columnarVectorMatrix


breast
TCGA_Skin_eigenVec_columnarVectorMatrix
GO:0005887          False  True
FDR.5..significant             
False               14073  1122
True                 1042    42
4.225477462599393e-06
GO:0000123          False  True
FDR.5..significant             
False               15180    15
True                 1075     9
1.3059884464517847e-05
GO:0008180          False  True
FDR.5..significant             
False               15187     8
True                 1077     7
2.2799164367471463e-05
GO:0005634          False  True
FDR.5..significant             
False               11093  4102
True                  708   376
8.257468437266406e-08
GO:0005654          False  True
FDR.5..significant             
False               12171  3024
True                  782   302
1.3363652680144158e-09


breast
Prostate_eigenVec_columnarVectorMatrix


breast
TCGA_Prostate_eigenVec_columnarVectorMatrix


breast
Colon_eigenVec_columnarVectorMatrix
GO:0005753          False  True
FDR.5..significant             
False               15049     4
True                  956    11
4.0040009183498636e-11
GO:0005747          False  True
FDR.5..significant             
False               15030    23
True                  950    17
3.871263431068346e-11
GO:0005743          False  True
FDR.5..significant             
False               14770   283
True                  902    65
1.8894786398011133e-16
GO:0005739          False  True
FDR.5..significant             
False               14027  1026
True                  850   117
1.0517445010010175e-08
GO:0005923          False  True
FDR.5..significant             
False               14966    87
True                  947    20
5.379185152337631e-06


breast
TCGA_Colorectal_eigenVec_columnarVectorMatrix
GO:0005634          False  True
FDR.5..significant             
False               10918  4021
True                  883   457
3.1361493982367994e-08
GO:0005654          False  True
FDR.5..significant             
False               11981  2958
True                  972   368
1.0864370307159062e-10

#################################################################################################################
# Job details recorded by SLURM job epilog using sacct.                                                         #
#################################################################################################################
Resources consumed by job 1983747 for user umcg-tvanlieshout running on compute node gs-vcompute04:
================================================================================================================
JobID          Elapsed   AllocCPUS  AveCPU    ReqMem  MaxVMSize  MaxRSS    MaxDiskRead  MaxDiskWrite  
1983747.batch  01:27:48  1          01:23:17          1576476K   1002830K  99.67M       0.53M         
#################################################################################################################
