# Supplementary material for: Co-expression in tissue-specific gene networks links genes in cancer-susceptibility loci to known somatic driver genes
Source: BMC Med Genomics. 2024 Jul 15;17:186. doi: 10.1186/s12920-024-01941-4 (PMC11247850; doi:10.1186/s12920-024-01941-4)
Supplement: Supplementary file 8 — Supplementary Material 8 [file 12920_2024_1941_MOESM8_ESM.zip › reactome_enrichments_human_2020_07_18_matrix.txt]

skin
combinedHealthyTissue_eigenVec_columnarVectorMatrix


skin
tcgaCancerVstCovCorEigen_columnarVectorMatrix


skin
Skin_eigenVec_columnarVectorMatrix


skin
TCGA_Skin_eigenVec_columnarVectorMatrix
R-HSA-202427        False  True
FDR.5..significant             
False               15618     5
True                  750     6
3.5889977919680723e-06
R-HSA-389948        False  True
FDR.5..significant             
False               15619     4
True                  749     7
1.2181755945223015e-07
R-HSA-202433        False  True
FDR.5..significant             
False               15610    13
True                  748     8
2.363946203573107e-06
R-HSA-162594        False  True
FDR.5..significant             
False               15616     7
True                  750     6
1.230881159089358e-05
R-HSA-168249        False  True
FDR.5..significant             
False               14804   819
True                  680    76
2.6417747241124097e-07
R-HSA-168256        False  True
FDR.5..significant             
False               13929  1694
True                  608   148
7.223507488069027e-12
R-HSA-198933        False  True
FDR.5..significant             
False               15542    81
True                  728    28
5.690941380941686e-14
R-HSA-388841        False  True
FDR.5..significant             
False               15580    43
True                  744    12
6.025778259315601e-06
R-HSA-1280218       False  True
FDR.5..significant             
False               15027   596
True                  688    68
5.795390694997547e-10


skin
Prostate_eigenVec_columnarVectorMatrix


skin
TCGA_Prostate_eigenVec_columnarVectorMatrix


skin
Colon_eigenVec_columnarVectorMatrix
R-HSA-8953854       False  True
FDR.5..significant             
False               14775   551
True                  732    58
1.1982793718840568e-06
R-HSA-3247509       False  True
FDR.5..significant             
False               15153   173
True                  762    28
5.82095889951486e-07
R-HSA-8868773       False  True
FDR.5..significant             
False               15174   152
True                  767    23
1.5480269287927058e-05
R-HSA-4839726       False  True
FDR.5..significant             
False               15153   173
True                  762    28
5.82095889951486e-07


skin
TCGA_Colorectal_eigenVec_columnarVectorMatrix


skin
Adipose.Breast_eigenVec_columnarVectorMatrix


skin
TCGA_Breast_eigenVec_columnarVectorMatrix


prostate
combinedHealthyTissue_eigenVec_columnarVectorMatrix
R-HSA-442755        False  True
FDR.5..significant             
False               15016    71
True                  206     8
1.4295115224336506e-05
R-HSA-112316        False  True
FDR.5..significant             
False               14790   297
True                  193    21
3.998683463926256e-09
R-HSA-112314        False  True
FDR.5..significant             
False               14942   145
True                  201    13
3.385689580911283e-07
R-HSA-112315        False  True
FDR.5..significant             
False               14892   195
True                  198    16
4.5622291471921766e-08


prostate
tcgaCancerVstCovCorEigen_columnarVectorMatrix


prostate
Prostate_eigenVec_columnarVectorMatrix
R-HSA-72203         False  True
FDR.5..significant             
False               14289   171
True                 1859    49
6.515912054532662e-06
R-HSA-72163         False  True
FDR.5..significant             
False               14333   127
True                 1869    39
1.4888212958824544e-05


prostate
TCGA_Prostate_eigenVec_columnarVectorMatrix
R-HSA-72203         False  True
FDR.5..significant             
False               14106   212
True                 2070     8
5.407573519673688e-06
R-HSA-6809371       False  True
FDR.5..significant             
False               14263    55
True                 2036    42
6.321948751472458e-14
R-HSA-1640170       False  True
FDR.5..significant             
False               13756   562
True                 2037    41
2.5745274237694872e-06
R-HSA-1500931       False  True
FDR.5..significant             
False               14230    88
True                 2045    33
1.3343294498651484e-05
R-HSA-446728        False  True
FDR.5..significant             
False               14258    60
True                 2051    27
5.516602068047767e-06
R-HSA-6805567       False  True
FDR.5..significant             
False               14256    62
True                 2036    42
1.1038237406150164e-12


prostate
Colon_eigenVec_columnarVectorMatrix
R-HSA-163200        False  True
FDR.5..significant             
False               13821    71
True                 2206    35
5.367572230005291e-07
R-HSA-1428517       False  True
FDR.5..significant             
False               13782   110
True                 2200    41
1.513887505404514e-05


prostate
TCGA_Colorectal_eigenVec_columnarVectorMatrix
R-HSA-8953854       False  True
FDR.5..significant             
False               12017   509
True                 3772    98
5.531617190459664e-06
R-HSA-74160         False  True
FDR.5..significant             
False               11425  1101
True                 3628   242
2.754549412329625e-07
R-HSA-1500931       False  True
FDR.5..significant             
False               12457    69
True                 3818    52
2.5042707491847633e-06
R-HSA-446728        False  True
FDR.5..significant             
False               12478    48
True                 3831    39
1.881655566321605e-05
R-HSA-112316        False  True
FDR.5..significant             
False               12296   230
True                 3744   126
3.8245050626323817e-07
R-HSA-397014        False  True
FDR.5..significant             
False               12410   116
True                 3800    70
1.732516969551334e-05


prostate
Adipose.Breast_eigenVec_columnarVectorMatrix
R-HSA-5250913       False  True
FDR.5..significant             
False               15763    49
True                  249     8
3.222870482623651e-06


prostate
TCGA_Breast_eigenVec_columnarVectorMatrix
R-HSA-72689         False  True
FDR.5..significant             
False               15999    80
True                  307    10
9.22728208720221e-06


prostate
Skin_eigenVec_columnarVectorMatrix
R-HSA-199991        False  True
FDR.5..significant             
False               13782   478
True                 1779   108
1.097478880983367e-06
R-HSA-8854214       False  True
FDR.5..significant             
False               14236    24
True                 1871    16
4.548613631704286e-06
R-HSA-5653656       False  True
FDR.5..significant             
False               13745   515
True                 1778   109
1.4110915777999649e-05


prostate
TCGA_Skin_eigenVec_columnarVectorMatrix
R-HSA-72764         False  True
FDR.5..significant             
False               13279    81
True                 3034     2
1.2880396769336162e-05
R-HSA-72766         False  True
FDR.5..significant             
False               13109   251
True                 3014    22
1.3092302831678632e-06
R-HSA-9633012       False  True
FDR.5..significant             
False               13272    88
True                 3033     3
1.9270504088479516e-05
R-HSA-2408557       False  True
FDR.5..significant             
False               13278    82
True                 3034     2
1.3366453596399105e-05
R-HSA-975956        False  True
FDR.5..significant             
False               13277    83
True                 3034     2
8.540695793672376e-06
R-HSA-156842        False  True
FDR.5..significant             
False               13278    82
True                 3034     2
1.3366453596399105e-05


colorectal
combinedHealthyTissue_eigenVec_columnarVectorMatrix


colorectal
tcgaCancerVstCovCorEigen_columnarVectorMatrix


colorectal
Colon_eigenVec_columnarVectorMatrix


colorectal
TCGA_Colorectal_eigenVec_columnarVectorMatrix


colorectal
Adipose.Breast_eigenVec_columnarVectorMatrix


colorectal
TCGA_Breast_eigenVec_columnarVectorMatrix


colorectal
Skin_eigenVec_columnarVectorMatrix
R-HSA-72689         False  True
FDR.5..significant             
False               12554    88
True                 3501     2
1.2291921292015782e-07
R-HSA-156902        False  True
FDR.5..significant             
False               12563    79
True                 3502     1
1.4790749114556649e-07
R-HSA-9006934       False  True
FDR.5..significant             
False               12316   326
True                 3362   141
1.3795233635218616e-05
R-HSA-199991        False  True
FDR.5..significant             
False               12230   412
True                 3329   174
4.006792949381872e-06
R-HSA-72764         False  True
FDR.5..significant             
False               12560    82
True                 3502     1
5.7239929236728565e-08
R-HSA-72766         False  True
FDR.5..significant             
False               12400   242
True                 3472    31
1.077201346477632e-05
R-HSA-72706         False  True
FDR.5..significant             
False               12547    95
True                 3498     5
7.240828437829269e-06
R-HSA-156827        False  True
FDR.5..significant             
False               12548    94
True                 3498     5
6.952930119156821e-06
R-HSA-975956        False  True
FDR.5..significant             
False               12560    82
True                 3500     3
3.934124912588276e-06
R-HSA-156842        False  True
FDR.5..significant             
False               12559    83
True                 3502     1
6.225282690681742e-08
R-HSA-168273        False  True
FDR.5..significant             
False               12526   116
True                 3494     9
1.6551325363892205e-05
R-HSA-192823        False  True
FDR.5..significant             
False               12564    78
True                 3501     2
1.6871647267130477e-06
R-HSA-5653656       False  True
FDR.5..significant             
False               12201   441
True                 3320   183
4.908435842438537e-06


colorectal
TCGA_Skin_eigenVec_columnarVectorMatrix


colorectal
Prostate_eigenVec_columnarVectorMatrix


colorectal
TCGA_Prostate_eigenVec_columnarVectorMatrix


breast
combinedHealthyTissue_eigenVec_columnarVectorMatrix


breast
tcgaCancerVstCovCorEigen_columnarVectorMatrix


breast
Adipose.Breast_eigenVec_columnarVectorMatrix


breast
TCGA_Breast_eigenVec_columnarVectorMatrix


breast
Skin_eigenVec_columnarVectorMatrix


breast
TCGA_Skin_eigenVec_columnarVectorMatrix
R-HSA-3247509       False  True
FDR.5..significant             
False               15027   168
True                 1053    31
9.098699073400645e-06
R-HSA-2559583       False  True
FDR.5..significant             
False               15087   108
True                 1060    24
5.902553621505392e-06
R-HSA-8953897       False  True
FDR.5..significant             
False               14758   437
True                 1021    63
9.630268024868893e-07
R-HSA-74160         False  True
FDR.5..significant             
False               13996  1199
True                  951   133
1.7076522235418127e-06
R-HSA-4839726       False  True
FDR.5..significant             
False               15027   168
True                 1053    31
9.098699073400645e-06
R-HSA-2262752       False  True
FDR.5..significant             
False               14770   425
True                 1022    62
7.32913705675914e-07
R-HSA-73857         False  True
FDR.5..significant             
False               14114  1081
True                  964   120
5.79867825593354e-06


breast
Prostate_eigenVec_columnarVectorMatrix


breast
TCGA_Prostate_eigenVec_columnarVectorMatrix
R-HSA-388841        False  True
FDR.5..significant             
False               15282    41
True                  942    14
2.389816489089623e-06
R-HSA-389359        False  True
FDR.5..significant             
False               15319     4
True                  949     7
6.316039337539423e-07


breast
Colon_eigenVec_columnarVectorMatrix
R-HSA-163210        False  True
FDR.5..significant             
False               15047     6
True                  957    10
3.521067398730918e-09
R-HSA-163200        False  True
FDR.5..significant             
False               14994    59
True                  920    47
1.767756387404818e-29
R-HSA-674695        False  True
FDR.5..significant             
False               14997    56
True                  952    15
1.7407507362777372e-05
R-HSA-156588        False  True
FDR.5..significant             
False               15046     7
True                  958     9
7.980938471537275e-08
R-HSA-611105        False  True
FDR.5..significant             
False               15003    50
True                  931    36
7.970730117093839e-22
R-HSA-112382        False  True
FDR.5..significant             
False               15012    41
True                  954    13
1.4236869532305605e-05
R-HSA-74160         False  True
FDR.5..significant             
False               13866  1187
True                  839   128
4.273031823822087e-08
R-HSA-75955         False  True
FDR.5..significant             
False               15012    41
True                  954    13
1.4236869532305605e-05
R-HSA-1428517       False  True
FDR.5..significant             
False               14953   100
True                  916    51
3.360755097522599e-25
R-HSA-212436        False  True
FDR.5..significant             
False               14091   962
True                  858   109
5.637405737052061e-08
R-HSA-8949613       False  True
FDR.5..significant             
False               15037    16
True                  956    11
1.9508601070155423e-07
R-HSA-73857         False  True
FDR.5..significant             
False               13988  1065
True                  847   120
1.2677451155221552e-08
R-HSA-6799198       False  True
FDR.5..significant             
False               15022    31
True                  951    16
7.0048913979660686e-09


breast
TCGA_Colorectal_eigenVec_columnarVectorMatrix
R-HSA-2467813       False  True
FDR.5..significant             
False               14799   140
True                 1306    34
2.0056269343052156e-06
R-HSA-195258        False  True
FDR.5..significant             
False               14723   216
True                 1297    43
9.898554342951881e-06
R-HSA-8936459       False  True
FDR.5..significant             
False               14904    35
True                 1325    15
7.110636129763378e-06
R-HSA-3247509       False  True
FDR.5..significant             
False               14775   164
True                 1305    35
2.0232569529071844e-05
R-HSA-8878171       False  True
FDR.5..significant             
False               14797   142
True                 1304    36
5.668581455719349e-07
R-HSA-1640170       False  True
FDR.5..significant             
False               14421   518
True                 1260    80
1.352740165101934e-05
R-HSA-69278         False  True
FDR.5..significant             
False               14531   408
True                 1271    69
3.914289958183691e-06
R-HSA-4839726       False  True
FDR.5..significant             
False               14775   164
True                 1305    35
2.0232569529071844e-05
R-HSA-68886         False  True
FDR.5..significant             
False               14652   287
True                 1286    54
3.2116485448698438e-06
R-HSA-68882         False  True
FDR.5..significant             
False               14763   176
True                 1302    38
6.782083906066089e-06
R-HSA-2555396       False  True
FDR.5..significant             
False               14763   176
True                 1301    39
2.314180081061452e-06
R-HSA-5689603       False  True
FDR.5..significant             
False               14879    60
True                 1319    21
1.6058370110473123e-06

#################################################################################################################
# Job details recorded by SLURM job epilog using sacct.                                                         #
#################################################################################################################
Resources consumed by job 1983748 for user umcg-tvanlieshout running on compute node gs-vcompute03:
================================================================================================================
JobID          Elapsed   AllocCPUS  AveCPU    ReqMem  MaxVMSize  MaxRSS    MaxDiskRead  MaxDiskWrite  
1983748.batch  03:15:02  1          03:14:10          2032332K   1547034K  98.04M       1.29M         
#################################################################################################################
